# Supplementary material for: Interrogation of global mutagenesis data with a genome scale model of Neisseria meningitidis to assess gene fitness in vitro and in sera
Source: Genome Biol. 2011 Dec 30;12(12):R127. doi: 10.1186/gb-2011-12-12-r127 (PMC3334622; doi:10.1186/gb-2011-12-12-r127)
Supplement: Additional file 1 — Nmb_iTM560 model. An Excel file containing the Nmb_iTM560 model, metabolites, substrate conditions, stoichiometries and the original iAF1260 model of E. coli K12 [22]. [file gb-2011-12-12-r127-S1.XLS]

## Sheet: Notes
This excel file contains the Nmb_iTM560 model (Model), metabolites for the Nmb_iTM560 (Metabolites), exchange parameters for media (Media-MM and Media-Sera), the genes in the model (Genes in model), stoichiometries for model metabolites (Metabolite Stoichiometries), the original E. coli iAF1260 model and the metabolites for the original model (Original iAF1260 Metabolites)
In the GSMN_Nm N. meningitidis model and metabolite lists, cells colored green are present and unchanged from the original iAF1260 model while those colored yellow are additions to, or are changed from the original model.
In the original E. coli iAF1260 model and metabolite lists, cells colored green are present and unchanged in the Nmb_iTM560 model, while those colored red have been removed or have been changed in the Nmb_iTM560 model.
Three biomass equations are given in the Nmb_iTM560 model, R_Nm_biomass is the bacterium as described by Baart et al (2008) and Rahman et al (2000) with the addition of capsule and should be used to determine yields and fluxes of the wild type. R_Nm_Ess_biomass is the biomass less non-essential components such as capsule and LPS and should be used for determining nutritional requirements and gene…
Orphan reactions are reactions that are thought to exist, because for example they lead to essential biomass components or there activity has been recorded, but for which there is no annotated gene.
Reactions containing "dead end" metabolites, that is metabolites that are either only produced or only consumed by the model, are noted. These reactions may be biologically correct but often indicate incompletely or inaccurately annotated pathways. They are included in the model to ensure that it is as comprehensive as possible.
S indicates a spontaneous reactions
The model is also available online on the University of Surrey 'Genome Scale Metabolic Network modeling server' at http://sysbio3.fhms.surrey.ac.uk/cgi-bin/fba/fbapy, under the name 'Neisseria meningiatis Nmb_iTM560'. The model can be viewed and various analyses can be performed using the online server including flux balance analysis, flux variability analysis, reaction essentiality scan and pred…
Furthermore, a Cobra Toolbox compatible SBML file can be downloaded. Click on SBML, then right click on link '[SBML file]' and save it as a '.xml' file format.
Note: After importing into MATLAB using Cobra Toolbox please remember to set the objective reaction 'Nm_Ess_biomass' under the 'model.c' vector, and check the exchange/boundary/media conditions, as required.

## Sheet: Model
Reaction	Equation			Minimal flux	Maximal flux		Genes		Annotation	Notes	Dead end reactions
R_ALAR	1.0 M_ala_L_c = 1.0 M_ala_D_c	|	#	-999999	999999	<GENES>	NMB1651	</GENES>	R_alanine_racemase	Requires pydx5p as cofactor
R_ASNN	1.0 M_asn_L_c + 1.0 M_h2o_c = 1.0 M_asp_L_c + 1.0 M_nh4_c	|	#	0	999999	<GENES>	NMB1688	</GENES>	R_L_asparaginase
R_ASNNpp	1.0 M_asn_L_p + 1.0 M_h2o_p = 1.0 M_asp_L_p + 1.0 M_nh4_p	|	#	0	999999	<GENES>	NMB1688	</GENES>	R_L_asparaginase
R_ASNSYN	1.0 M_asp_L_c + 1.0 M_atp_c + 1.0 M_gln_L_c + 1.0 M_h_c = 1.0 M_adp_c + 1.0 M_pi_c + 1.0 M_glu_L_c + 1.0 M_asn_L_c + 1.0 M_h2o_c	|	#	0	999999	<GENES>	NMB0466 AND NMB1355 AND NMB1356 AND NMB1358	</GENES>	R_asparaginyl synthase (via tRNA)
R_ASPT	1.0 M_asp_L_c = 1.0 M_fum_c + 1.0 M_nh4_c	|	#	0	999999	<GENES>	NMB1029	</GENES>	R_L_aspartase
R_ASPTA	1.0 M_akg_c + 1.0 M_asp_L_c = 1.0 M_glu_L_c + 1.0 M_oaa_c	|	#	-999999	999999	<GENES>	NMB0540	</GENES>	R_aspartate_transaminase	Requires nad_c and pydx5p_c as cofactor
R_DAAD	1.0 M_ala_D_c + 1.0 M_fad_c + 1.0 M_h2o_c = 1.0 M_fadh2_c + 1.0 M_nh4_c + 1.0 M_pyr_c	|	#	0	999999	<GENES>	NMB0176	</GENES>	R_D_Amino_acid_dehydrogenase
R_VPAMT	1.0 M_3mob_c + 1.0 M_ala_L_c = 1.0 M_pyr_c + 1.0 M_val_L_c	|	#	-999999	999999	<GENES>	NMB1823	</GENES>	R_Valine_pyruvate_aminotransferase	Requires pydx5p as cofactor
R_A5PISO	1.0 M_ru5p_D_c = 1.0 M_ara5p_c	|	#	-999999	999999	<GENES>	NMB0352	</GENES>	R_arabinose_5_phosphate_isomerase
R_ALCD19	1.0 M_glyald_c + 1.0 M_h_c + 1.0 M_nadh_c = 1.0 M_glyc_c + 1.0 M_nad_c	|	#	-999999	999999	<GENES>	NMB1395 OR NMB1304 OR NMB0546	</GENES>	R_alcohol_dehydrogenase_glycerol_
R_ALDD2x	1.0 M_acald_c + 1.0 M_h2o_c + 1.0 M_nad_c = 1.0 M_ac_c + 2.0 M_h_c + 1.0 M_nadh_c	|	#	-999999	999999	<GENES>	NMB1353	</GENES>	R_aldehyde_dehydrogenase_acetaldehyde_NAD_	Baart identifies EtoH in supernatant,
R_ALDD2y	1.0 M_acald_c + 1.0 M_h2o_c + 1.0 M_nadp_c = 1.0 M_ac_c + 2.0 M_h_c + 1.0 M_nadph_c	|	#	-999999	999999	<GENES>	NMB1353	</GENES>	R_aldehyde_dehydrogenase_acetaldehyde_NADP_	Baart identifies EtoH in supernatant,
R_ALDD3y	1.0 M_h2o_c + 1.0 M_nadp_c + 1.0 M_ppal_c = 2.0 M_h_c + 1.0 M_nadph_c + 1.0 M_ppa_c	|	#	0	999999	<GENES>	NMB0546	</GENES>	R_aldehyde_dehydrogenase_propanal_NADP_		ppal_c is a dead end metabolite, being only ever consumed
R_DDPGALA	1.0 M_2dh3dgal6p_c = 1.0 M_g3p_c + 1.0 M_pyr_c	|	#	-999999	999999	<GENES>	NMB1394	</GENES>	R_2_dehydro_3_deoxy_6_phosphogalactonate_aldolase
R_F6PP	1.0 M_f6p_c + 1.0 M_h2o_c = 1.0 M_fru_c + 1.0 M_pi_c	|	#	0	999999	<GENES>	NMB1663	</GENES>	R_D_fructose_6_phosphate_phosphatase		fru_c is a dead end metabolite, being only ever produced
R_G3PD2	1.0 M_glyc3p_c + 1.0 M_nadp_c = 1.0 M_dhap_c + 1.0 M_h_c + 1.0 M_nadph_c	|	#	-999999	999999	<GENES>	NMB2060	</GENES>	R_glycerol_3_phosphate_dehydrogenase_NADP_
R_GALM2pp	1.0 M_gal_bD_p = 1.0 M_gal_p	|	#	0	999999	<GENES>	NMB0389	</GENES>	R_aldose_1_epimerase
R_GGGABADr	1.0 M_ggbutal_c + 1.0 M_h2o_c + 1.0 M_nadp_c = 1.0 M_gg4abut_c + 2.0 M_h_c + 1.0 M_nadph_c	|	#	-999999	999999	<GENES>	NMB1353	</GENES>	R_gamma_glutamyl_gamma_aminobutyric_acid_dehydrogenase
R_GGPTRCO	1.0 M_ggptrc_c + 1.0 M_h2o_c + 1.0 M_o2_c = 1.0 M_ggbutal_c + 1.0 M_h2o2_c + 1.0 M_nh4_c	|	#	0	999999	<GENES>	NMB0614	</GENES>	R_gamma_glutamyl_putrescine_oxidase		ggptrc_c is a dead end metabolite, being only ever consumed
R_GNK	1.0 M_atp_c + 1.0 M_glcn_c = 1.0 M_6pgc_c + 1.0 M_adp_c + 1.0 M_h_c	|	#	0	999999	<GENES>	NMB2028	</GENES>	R_gluconokinase
R_HPYRRx	1.0 M_h_c + 1.0 M_hpyr_c + 1.0 M_nadh_c = 1.0 M_glyc_R_c + 1.0 M_nad_c	|	#	0	999999	<GENES>	NMB0029	</GENES>	R_Hydroxypyruvate_reductase_NADH_		hpyr_c is a dead end metabolite, being only ever consumed
R_HPYRRy	1.0 M_h_c + 1.0 M_hpyr_c + 1.0 M_nadph_c = 1.0 M_glyc_R_c + 1.0 M_nadp_c	|	#	0	999999	<GENES>	NMB0029	</GENES>	R_Hydroxypyruvate_reductase_NADPH_		hpyr_c is a dead end metabolite, being only ever consumed
R_LCADi	1.0 M_h2o_c + 1.0 M_lald_L_c + 1.0 M_nad_c = 2.0 M_h_c + 1.0 M_lac_L_c + 1.0 M_nadh_c	|	#	0	999999	<GENES>	NMB1968	</GENES>	R_lactaldehyde_dehydrogenase		lald_L_c is a dead end metabolite, being only ever consumed
R_MCITL2	1.0 M_micit_c = 1.0 M_pyr_c + 1.0 M_succ_c	|	#	-999999	999999	<GENES>	NMB0430	</GENES>	R_methylisocitrate_lyase
R_MCITS	1.0 M_h2o_c + 1.0 M_oaa_c + 1.0 M_ppcoa_c + 2.0 M_h_c = 1.0 M_2mcit_c + 1.0 M_coa_c	|	#	0	999999	<GENES>	NMB0431	</GENES>	R_2_methylcitrate_synthase		2mcit_c is a dead end metabolite, being only ever produced
R_PGLYCP	1.0 M_2pglyc_c + 1.0 M_h2o_c = 1.0 M_glyclt_c + 1.0 M_pi_c	|	#	0	999999	<GENES>	NMB1830 OR NMB0620	</GENES>	R_Phosphoglycolate_phosphatase		2pglyc_c is a dead end metabolite, being only ever consumed
R_PGMT1	1.0 M_g1p_c = 1.0 M_g6p_c	|	#	-999999	999999	<GENES>	NMB0790	</GENES>	R_phosphoglucomutase
R_PGMT2	1.0 M_r1p_c = 1.0 M_r5p_c	|	#	-999999	999999	<GENES>	NMB0790	</GENES>	R_phosphoglucomutase
R_PPAKr	1.0 M_adp_c + 1.0 M_ppap_c = 1.0 M_atp_c + 1.0 M_ppa_c	|	#	-999999	999999	<GENES>	NMB0435 OR NMB1518	</GENES>	R_Propionate_kinase
R_PTA2	1.0 M_pi_c + 1.0 M_ppcoa_c = 1.0 M_coa_c + 1.0 M_ppap_c	|	#	-999999	999999	<GENES>	NMB0631	</GENES>	R_Phosphate_acetyltransferase
R_R5PP	1.0 M_h2o_c + 1.0 M_r5p_c = 1.0 M_pi_c + 1.0 M_rib_D_c	|	#	0	999999	<GENES>	NMB1663	</GENES>	R_ribose_5_phosphate_phosphatase		rib_D_c is a dead end metabolite, being only ever produced
R_UDPG4E	1.0 M_udpg_c = 1.0 M_udpgal_c	|	#	-999999	999999	<GENES>	NMB0064 OR NMB0078	</GENES>	R_UDPglucose_4_epimerase
R_ME1	1.0 M_mal_L_c + 1.0 M_nad_c = 1.0 M_co2_c + 1.0 M_nadh_c + 1.0 M_pyr_c	|	#	0	999999	<GENES>	NMB0671	</GENES>	R_malic_enzyme_NAD_
R_ME2	1.0 M_mal_L_c + 1.0 M_nadp_c = 1.0 M_co2_c + 1.0 M_nadph_c + 1.0 M_pyr_c	|	#	0	999999	<GENES>	NMB0671	</GENES>	R_malic_enzyme_NADP_
R_PPA	1.0 M_h2o_c + 1.0 M_ppi_c = 1.0 M_h_c + 2.0 M_pi_c	|	#	0	999999	<GENES>	NMB1467 OR NMB0641	</GENES>	R_inorganic_diphosphatase
R_PPA2	1.0 M_h2o_c + 1.0 M_pppi_c = 1.0 M_h_c + 1.0 M_pi_c + 1.0 M_ppi_c	|	#	0	999999	<GENES>	NMB1467	</GENES>	R_inorganic_triphosphatase
R_PPC	1.0 M_co2_c + 1.0 M_h2o_c + 1.0 M_pep_c = 1.0 M_h_c + 1.0 M_oaa_c + 1.0 M_pi_c	|	#	0	999999	<GENES>	NMB2061	</GENES>	R_phosphoenolpyruvate_carboxylase
R_ACGK	1.0 M_acglu_c + 1.0 M_atp_c = 1.0 M_acg5p_c + 1.0 M_adp_c	|	#	0	999999	<GENES>	NMB1074	</GENES>	R_acetylglutamate_kinase
R_ACGS	1.0 M_accoa_c + 1.0 M_glu_L_c = 1.0 M_acglu_c + 1.0 M_coa_c + 1.0 M_h_c	|	#	0	999999	<GENES>	NMB1876	</GENES>	R_N_acetylglutamate_synthase
R_ACODA	1.0 M_acorn_c + 1.0 M_glu_L_c = 1.0 M_acglu_c + 1.0 M_orn_c	|	#	0	999999	<GENES>	NMB1530	</GENES>	R_acetylornithine_deacetylase
R_ACOTA	1.0 M_acorn_c + 1.0 M_akg_c = 1.0 M_acg5sa_c + 1.0 M_glu_L_c	|	#	-999999	999999	<GENES>	NMB1371	</GENES>	R_acetylornithine_transaminase	TRASH suggests both NMB1371and NMB0894 are essential, requires pydx5p as a cofactor
R_AGMT	1.0 M_agm_c + 1.0 M_h2o_c = 1.0 M_ptrc_c + 1.0 M_urea_c	|	#	0	999999	<GENES>	NMB0469	</GENES>	R_agmatinase
R_AGPR	1.0 M_acg5sa_c + 1.0 M_nadp_c + 1.0 M_pi_c = 1.0 M_acg5p_c + 1.0 M_h_c + 1.0 M_nadph_c	|	#	-999999	999999	<GENES>	NMB1787	</GENES>	R_N_acetyl_g_glutamyl_phosphate_reductase
R_ARGDC	1.0 M_arg_L_c + 1.0 M_h_c + 0.0000001 M_pydx5p_c = 1.0 M_agm_c + 1.0 M_co2_c	|	#	0	999999	<GENES>	NMB0468	</GENES>	R_arginine_decarboxylase
R_ARGSL	1.0 M_argsuc_c = 1.0 M_arg_L_c + 1.0 M_fum_c	|	#	-999999	999999	<GENES>	NMB0637	</GENES>	R_argininosuccinate_lyase
R_ARGSS	1.0 M_asp_L_c + 1.0 M_atp_c + 1.0 M_citr_L_c = 1.0 M_amp_c + 1.0 M_argsuc_c + 1.0 M_h_c + 1.0 M_ppi_c	|	#	0	999999	<GENES>	NMB2129 OR NMB2005	</GENES>	R_argininosuccinate_synthase
R_CBPS	2.0 M_atp_c + 1.0 M_gln_L_c + 1.0 M_h2o_c + 1.0 M_hco3_c = 2.0 M_adp_c + 1.0 M_cbp_c + 1.0 M_glu_L_c + 2.0 M_h_c + 1.0 M_pi_c	|	#	0	999999	<GENES>	NMB1849 AND NMB1855	</GENES>	R_carbamoyl_phosphate_synthase_glutamine_hydrolysing_
R_G5SADs	1.0 M_glu5sa_c = 1.0 M_1pyr5c_c + 1.0 M_h2o_c + 1.0 M_h_c	|	#	0	999999	<GENES>	S	</GENES>	R_L_glutamate_5_semialdehyde_dehydratase_spontaneous_
R_G5SD	1.0 M_glu5p_c + 1.0 M_h_c + 1.0 M_nadph_c = 1.0 M_glu5sa_c + 1.0 M_nadp_c + 1.0 M_pi_c	|	#	0	999999	<GENES>	NMB1068	</GENES>	R_glutamate_5_semialdehyde_dehydrogenase
R_GLU5K	1.0 M_atp_c + 1.0 M_glu_L_c = 1.0 M_adp_c + 1.0 M_glu5p_c	|	#	0	999999	<GENES>	NMB1069	</GENES>	R_glutamate_5_kinase
R_MTAN	1.0 M_5mta_c + 1.0 M_h2o_c = 1.0 M_5mtr_c + 1.0 M_ade_c	|	#	0	999999	<GENES>	NMB0767	</GENES>	R_methylthioadenosine_nucleosidase		5mtr_c is a dead end metabolite, being only ever produced
R_PROHX	1.0 M_pro_L_c + 1.0 M_akg_c + 1.0 M_o2_c + 0.0000001 M_fe2_c = 1.0 M_4hpro_LT_c + 1.0 M_succ_c + 1.0 M_co2_c	|	#	0	999999	<GENES>	Orphan	</GENES>	R_proline hydroxlase
R_P3H5CR	1.0 M_4hpro_LT_c + 1.0 M_nadp_c = 1.0 M_1p3h5c_c + 1.0 M_nadph_c + 1.0 M_h_c	|	#	-999999	999999	<GENES>	NMB0055	</GENES>	R_pyrroline-5-carboxylate reductase
R_P3H5CD	1.0 M_1p3h5c_c + 1.0 M_nadp_c + 2.0 M_h2o_c = 1.0 M_e4hglu_c + 1.0 M_nadph_c + 1.0 M_h_c	|	#	-999999	999999	<GENES>	NMB0401	</GENES>	R_1-pyrroline-5-carboxylate dehydrogenase
R_HGTA	1.0 M_e4hglu_c + 1.0 M_akg_c = 1.0 M_4h2oglt_c + 1.0 M_glu_L_c + 1.0 M_h_c	|	#	-999999	999999	<GENES>	NMB0540	</GENES>	R_4-hydroxyglutamate transaminase
R_H2AKGAL	1.0 M_4h2oglt_c = 1.0 M_pyr_c + 1.0 M_glx_c + 1.0 M_h_c	|	#	0	999999	<GENES>	NMB1394	</GENES>	R_4-hydroxy-2-oxoglutarate aldolase
R_OCBT	1.0 M_cbp_c + 1.0 M_orn_c = 1.0 M_citr_L_c + 1.0 M_h_c + 1.0 M_pi_c	|	#	-999999	999999	<GENES>	NMB1573	</GENES>	R_ornithine_carbamoyltransferase
R_P5CD	1.0 M_1pyr5c_c + 2.0 M_h2o_c + 1.0 M_nad_c = 1.0 M_glu_L_c + 1.0 M_h_c + 1.0 M_nadh_c	|	#	0	999999	<GENES>	NMB0401	</GENES>	R_1_pyrroline_5_carboxylate_dehydrogenase
R_P5CR	1.0 M_1pyr5c_c + 2.0 M_h_c + 1.0 M_nadph_c = 1.0 M_nadp_c + 1.0 M_pro_L_c	|	#	-999999	999999	<GENES>	NMB0055	</GENES>	R_pyrroline_5_carboxylate_reductase
R_PROD2	1.0 M_fad_c + 1.0 M_pro_L_c = 1.0 M_1pyr5c_c + 1.0 M_fadh2_c + 1.0 M_h_c	|	#	0	999999	<GENES>	NMB0401	</GENES>	R_Proline_dehydrogenase
R_SPMS	1.0 M_ametam_c + 1.0 M_ptrc_c = 1.0 M_5mta_c + 1.0 M_h_c + 1.0 M_spmd_c	|	#	0	999999	<GENES>	NMB0869 OR NMB0240	</GENES>	R_spermidine_synthase		spmd_c is a dead end metabolite, being only ever produced
R_SAMC	1.0 M_amet_c = 1.0 M_ametam_c + 1.0 M_co2_c	|	#	0	999999	<GENES>	Orphan	</GENES>	R_SAM_decarboxylase
R_SSALy	1.0 M_h2o_c + 1.0 M_nadp_c + 1.0 M_sucsal_c = 2.0 M_h_c + 1.0 M_nadph_c + 1.0 M_succ_c	|	#	-999999	999999	<GENES>	NMB1488	</GENES>	R_succinate_semialdehyde_dehydrogenase_NADP_
R_3HAD100	1.0 M_3hdecACP_c = 1.0 M_h2o_c + 1.0 M_tdec2eACP_c	|	#	0	999999	<GENES>	NMB0179	</GENES>	R_3_hydroxyacyl_acyl_carrier_protein_dehydratase_n_C100_
R_3HAD120	1.0 M_3hddecACP_c = 1.0 M_h2o_c + 1.0 M_tddec2eACP_c	|	#	0	999999	<GENES>	NMB0179	</GENES>	R_3_hydroxyacyl_acyl_carrier_protein_dehydratase_n_C120_
R_3HAD121	1.0 M_3hcddec5eACP_c = 1.0 M_h2o_c + 1.0 M_t3c5ddeceACP_c	|	#	0	999999	<GENES>	NMB0179	</GENES>	R_3_hydroxyacyl_acyl_carrier_protein_dehydratase_n_C121_
R_3HAD140	1.0 M_3hmrsACP_c = 1.0 M_h2o_c + 1.0 M_tmrs2eACP_c	|	#	0	999999	<GENES>	NMB0179	</GENES>	R_3_hydroxyacyl_acyl_carrier_protein_dehydratase_n_C140_
R_3HAD141	1.0 M_3hcmrs7eACP_c = 1.0 M_h2o_c + 1.0 M_t3c7mrseACP_c	|	#	0	999999	<GENES>	NMB0179	</GENES>	R_3_hydroxyacyl_acyl_carrier_protein_dehydratase_n_C141_
R_3HAD160	1.0 M_3hpalmACP_c = 1.0 M_h2o_c + 1.0 M_tpalm2eACP_c	|	#	0	999999	<GENES>	NMB0179	</GENES>	R_3_hydroxyacyl_acyl_carrier_protein_dehydratase_n_C160_
R_3HAD161	1.0 M_3hcpalm9eACP_c = 1.0 M_h2o_c + 1.0 M_t3c9palmeACP_c	|	#	0	999999	<GENES>	NMB0179	</GENES>	R_3_hydroxyacyl_acyl_carrier_protein_dehydratase_n_C161_
R_3HAD161x	1.0 M_3hcpalm5eACP_c = 1.0 M_h2o_c + 1.0 M_t3c5palmeACP_c	|	#	0	999999	<GENES>	NMB0179	</GENES>	R_3 hydroxyacyl acyl carrier protein dehydratase n C161
R_3HAD180	1.0 M_3hoctaACP_c = 1.0 M_h2o_c + 1.0 M_toctd2eACP_c	|	#	0	999999	<GENES>	NMB0179	</GENES>	R_3_hydroxyacyl_acyl_carrier_protein_dehydratase_n_C180_
R_3HAD181a	1.0 M_3hcvac7eACP_c = 1.0 M_h2o_c + 1.0 M_t3c7vaceACP_c	|	#	0	999999	<GENES>	NMB0179	</GENES>	R_3 hydroxyacyl acyl carrier protein dehydratase n C181
R_3HAD40	1.0 M_3haACP_c = 1.0 M_h2o_c + 1.0 M_but2eACP_c	|	#	0	999999	<GENES>	NMB0179	</GENES>	R_3_hydroxyacyl_acyl_carrier_protein_dehydratase_n_C40_
R_3HAD60	1.0 M_3hhexACP_c = 1.0 M_h2o_c + 1.0 M_thex2eACP_c	|	#	0	999999	<GENES>	NMB0179	</GENES>	R_3_hydroxyacyl_acyl_carrier_protein_dehydratase_n_C60_
R_3HAD80	1.0 M_3hoctACP_c = 1.0 M_h2o_c + 1.0 M_toct2eACP_c	|	#	0	999999	<GENES>	NMB0179	</GENES>	R_3_hydroxyacyl_acyl_carrier_protein_dehydratase_n_C80_
R_3OAR100	1.0 M_3odecACP_c + 1.0 M_h_c + 1.0 M_nadph_c = 1.0 M_3hdecACP_c + 1.0 M_nadp_c	|	#	-999999	999999	<GENES>	NMB1921 OR NMB1702	</GENES>	R_3_oxoacyl_acyl_carrier_protein_reductase_n_C100_
R_3OAR120	1.0 M_3oddecACP_c + 1.0 M_nadph_c + 1.0 M_h_c = 1.0 M_3hddecACP_c + 1.0 M_nadp_c	|	#	-999999	999999	<GENES>	NMB1921 OR NMB1702	</GENES>	R_3_oxoacyl_acyl_carrier_protein_reductase_n_C120_
R_3OAR121	1.0 M_nadph_c + 1.0 M_h_c + 1.0 M_3ocddec5eACP_c = 1.0 M_3hcddec5eACP_c + 1.0 M_nadp_c	|	#	0	999999	<GENES>	NMB1921 OR NMB1702	</GENES>	R_3_oxoacyl_acyl_carrier_protein_reductase_n_C121_
R_3OAR140	1.0 M_3omrsACP_c + 1.0 M_nadph_c + 1.0 M_h_c = 1.0 M_nadp_c + 1.0 M_3hmrsACP_c	|	#	-999999	999999	<GENES>	NMB1921 OR NMB1702	</GENES>	R_3_oxoacyl_acyl_carrier_protein_reductase_n_C140_
R_3OAR141	1.0 M_nadph_c + 1.0 M_h_c + 1.0 M_3ocmrs7eACP_c = 1.0 M_3hcmrs7eACP_c + 1.0 M_nadp_c	|	#	0	999999	<GENES>	NMB1921 OR NMB1702	</GENES>	R_3_oxoacyl_acyl_carrier_protein_reductase_n_C141_
R_3OAR160	1.0 M_3opalmACP_c + 1.0 M_nadph_c + 1.0 M_h_c = 1.0 M_3hpalmACP_c + 1.0 M_nadp_c	|	#	-999999	999999	<GENES>	NMB1921 OR NMB1702	</GENES>	R_3_oxoacyl_acyl_carrier_protein_reductase_n_C160_
R_3OAR161	1.0 M_nadph_c + 1.0 M_h_c + 1.0 M_3ocpalm9eACP_c = 1.0 M_3hcpalm9eACP_c + 1.0 M_nadp_c	|	#	0	999999	<GENES>	NMB1921 OR NMB1702	</GENES>	R_3_oxoacyl_acyl_carrier_protein_reductase_n_C161_
R_3OAR161x	1.0 M_3ocpalm5eACP_c + 1.0 M_h_c + 1.0 M_nadph_c = 1.0 M_3hcpalm5eACP_c + 1.0 M_nadp_c	|	#	0	999999	<GENES>	NMB1921 OR NMB1702	</GENES>	R_3 oxoacyl acyl carrier protein reductase n C161
R_3OAR180	1.0 M_3ooctdACP_c + 1.0 M_nadph_c + 1.0 M_h_c = 1.0 M_nadp_c + 1.0 M_3hoctaACP_c	|	#	-999999	999999	<GENES>	NMB1921 OR NMB1702	</GENES>	R_3_oxoacyl_acyl_carrier_protein_reductase_n_C180_
R_3OAR181x	1.0 M_3ocvac7eACP_c + 1.0 M_h_c + 1.0 M_nadph_c = 1.0 M_3hcvac7eACP_c + 1.0 M_nadp_c	|	#	0	999999	<GENES>	NMB1921 OR NMB1702	</GENES>	R_3 oxoacyl acyl carrier protein reductase n C181
R_3OAR40	1.0 M_actACP_c + 1.0 M_nadph_c + 1.0 M_h_c = 1.0 M_3haACP_c + 1.0 M_nadp_c	|	#	-999999	999999	<GENES>	NMB1921 OR NMB1702	</GENES>	R_3_oxoacyl_acyl_carrier_protein_reductase_n_C40_
R_3OAR60	1.0 M_3ohexACP_c + 1.0 M_nadph_c + 1.0 M_h_c = 1.0 M_nadp_c + 1.0 M_3hhexACP_c	|	#	-999999	999999	<GENES>	NMB1921 OR NMB1702	</GENES>	R_3_oxoacyl_acyl_carrier_protein_reductase_n_C60_
R_3OAR80	1.0 M_3ooctACP_c + 1.0 M_h_c + 1.0 M_nadph_c = 1.0 M_3hoctACP_c + 1.0 M_nadp_c	|	#	-999999	999999	<GENES>	NMB1921 OR NMB1702	</GENES>	R_3_oxoacyl_acyl_carrier_protein_reductase_n_C80_
R_3OAS100	1.0 M_h_c + 1.0 M_malACP_c + 1.0 M_ocACP_c = 1.0 M_3odecACP_c + 1.0 M_ACP_c + 1.0 M_co2_c	|	#	0	999999	<GENES>	NMB1703 OR NMB0219	</GENES>	R_3 oxoacyl acyl carrier protein synthase n C100
R_3OAS120	1.0 M_dcaACP_c + 1.0 M_h_c + 1.0 M_malACP_c = 1.0 M_3oddecACP_c + 1.0 M_ACP_c + 1.0 M_co2_c	|	#	0	999999	<GENES>	NMB1703 OR NMB0219	</GENES>	R_3 oxoacyl acyl carrier protein synthase n C120
R_3OAS121	1.0 M_cdec3eACP_c + 1.0 M_h_c + 1.0 M_malACP_c = 1.0 M_3ocddec5eACP_c + 1.0 M_ACP_c + 1.0 M_co2_c	|	#	0	999999	<GENES>	NMB1703 OR NMB0219	</GENES>	R_3 oxoacyl acyl carrier protein synthase n C121
R_3OAS140	1.0 M_ddcaACP_c + 1.0 M_h_c + 1.0 M_malACP_c = 1.0 M_3omrsACP_c + 1.0 M_ACP_c + 1.0 M_co2_c	|	#	0	999999	<GENES>	NMB1703 OR NMB0219	</GENES>	R_3 oxoacyl acyl carrier protein synthase n C140
R_3OAS141	1.0 M_cddec5eACP_c + 1.0 M_h_c + 1.0 M_malACP_c = 1.0 M_3ocmrs7eACP_c + 1.0 M_ACP_c + 1.0 M_co2_c	|	#	0	999999	<GENES>	NMB1703 OR NMB0219	</GENES>	R_3 oxoacyl acyl carrier protein synthase n C141
R_3OAS160	1.0 M_malACP_c + 1.0 M_h_c + 1.0 M_myrsACP_c = 1.0 M_ACP_c + 1.0 M_co2_c + 1.0 M_3opalmACP_c	|	#	0	999999	<GENES>	NMB1703 OR NMB0219	</GENES>	R_3_oxoacyl_acyl_carrier_protein_synthase_n_C160_
R_3OAS161a	1.0 M_h_c + 1.0 M_malACP_c + 1.0 M_cmrs3eACP_c = 1.0 M_3ocpalm5eACP_c	|	#	0	999999	<GENES>	NMB1703 OR NMB0219	</GENES>	R_3 oxoacyl acyl carrier protein synthase n C161
R_3OAS161	1.0 M_h_c + 1.0 M_malACP_c + 1.0 M_tdeACP_c = 1.0 M_3ocpalm9eACP_c + 1.0 M_ACP_c + 1.0 M_co2_c	|	#	0	999999	<GENES>	NMB1703 OR NMB0219	</GENES>	R_3 oxoacyl acyl carrier protein synthase n C161
R_3OAS180	1.0 M_h_c + 1.0 M_malACP_c + 1.0 M_palmACP_c = 1.0 M_3ooctdACP_c + 1.0 M_ACP_c + 1.0 M_co2_c	|	#	0	999999	<GENES>	NMB1703 OR NMB0219	</GENES>	R_3 oxoacyl acyl carrier protein synthase n C180
R_3OAS181a	1.0 M_h_c + 1.0 M_h5deACP_c + 1.0 M_malACP_c = 1.0 M_3ocvac7eACP_c + 1.0 M_ACP_c + 1.0 M_co2_c	|	#	0	999999	<GENES>	NMB1703 OR NMB0219	</GENES>	R_3 oxoacyl acyl carrier protein synthase n C181
R_3OAS60	1.0 M_butACP_c + 1.0 M_malACP_c + 1.0 M_h_c = 1.0 M_ACP_c + 1.0 M_co2_c + 1.0 M_3ohexACP_c	|	#	0	999999	<GENES>	NMB1703 OR NMB0219	</GENES>	R_3_oxoacyl_acyl_carrier_protein_synthase_n_C60_
R_3OAS80	1.0 M_hexACP_c + 1.0 M_malACP_c + 1.0 M_h_c = 1.0 M_co2_c + 1.0 M_3ooctACP_c + 1.0 M_ACP_c	|	#	0	999999	<GENES>	NMB1703 OR NMB0219	</GENES>	R_3_oxoacyl_acyl_carrier_protein_synthase_n_C80_
R_ACGAMT	1.0 M_uacgam_c + 1.0 M_udcpp_c = 1.0 M_ump_c + 1.0 M_unaga_c	|	#	0	999999	<GENES>	NMB0418	</GENES>	R_UDP N acetylglucosamineundecaprenylphosphate N acetylglucosamine 1 phosphate transferase		unaga_c is a dead end metabolite, being only ever produced
R_ALAALAr	2.0 M_ala_D_c + 1.0 M_atp_c = 1.0 M_adp_c + 1.0 M_alaala_c + 1.0 M_h_c + 1.0 M_pi_c	|	#	-999999	999999	<GENES>	NMB0424	</GENES>	R_D alanine D alanine ligase reversible
R_EAR100x	1.0 M_h_c + 1.0 M_nadh_c + 1.0 M_tdec2eACP_c = 1.0 M_dcaACP_c + 1.0 M_nad_c	|	#	0	999999	<GENES>	NMB0336	</GENES>	R_enoyl_acyl_carrier_protein_reductase_NADH__n_C100_
R_EAR100y	1.0 M_nadph_c + 1.0 M_h_c + 1.0 M_tdec2eACP_c = 1.0 M_dcaACP_c + 1.0 M_nadp_c	|	#	0	999999	<GENES>	NMB0336	</GENES>	R_enoyl_acyl_carrier_protein_reductase_NADPH__n_C100_
R_EAR120x	1.0 M_tddec2eACP_c + 1.0 M_h_c + 1.0 M_nadh_c = 1.0 M_nad_c + 1.0 M_ddcaACP_c	|	#	0	999999	<GENES>	NMB0336	</GENES>	R_enoyl_acyl_carrier_protein_reductase_NADH__n_C120_
R_EAR120y	1.0 M_tddec2eACP_c + 1.0 M_nadph_c + 1.0 M_h_c = 1.0 M_ddcaACP_c + 1.0 M_nadp_c	|	#	0	999999	<GENES>	NMB0336	</GENES>	R_enoyl_acyl_carrier_protein_reductase_NADPH__n_C120_
R_EAR121x	1.0 M_t3c5ddeceACP_c + 1.0 M_h_c + 1.0 M_nadh_c = 1.0 M_nad_c + 1.0 M_cddec5eACP_c	|	#	0	999999	<GENES>	NMB0336	</GENES>	R_enoyl_acyl_carrier_protein_reductase_NADH__n_C121_
R_EAR121y	1.0 M_nadph_c + 1.0 M_h_c + 1.0 M_t3c5ddeceACP_c = 1.0 M_nadp_c + 1.0 M_cddec5eACP_c	|	#	0	999999	<GENES>	NMB0336	</GENES>	R_enoyl_acyl_carrier_protein_reductase_NADPH__n_C121_
R_EAR140x	1.0 M_tmrs2eACP_c + 1.0 M_h_c + 1.0 M_nadh_c = 1.0 M_nad_c + 1.0 M_myrsACP_c	|	#	0	999999	<GENES>	NMB0336	</GENES>	R_enoyl_acyl_carrier_protein_reductase_NADH__n_C140_
R_EAR140y	1.0 M_nadph_c + 1.0 M_h_c + 1.0 M_tmrs2eACP_c = 1.0 M_myrsACP_c + 1.0 M_nadp_c	|	#	0	999999	<GENES>	NMB0336	</GENES>	R_enoyl_acyl_carrier_protein_reductase_NADPH__n_C140_
R_EAR141x	1.0 M_t3c7mrseACP_c + 1.0 M_nadh_c + 1.0 M_h_c = 1.0 M_tdeACP_c + 1.0 M_nad_c	|	#	0	999999	<GENES>	NMB0336	</GENES>	R_enoyl_acyl_carrier_protein_reductase_NADH__n_C141_
R_EAR141y	1.0 M_t3c7mrseACP_c + 1.0 M_nadph_c + 1.0 M_h_c = 1.0 M_tdeACP_c + 1.0 M_nadp_c	|	#	0	999999	<GENES>	NMB0336	</GENES>	R_enoyl_acyl_carrier_protein_reductase_NADPH__n_C141_
R_EAR160x	1.0 M_tpalm2eACP_c + 1.0 M_h_c + 1.0 M_nadh_c = 1.0 M_nad_c + 1.0 M_palmACP_c	|	#	0	999999	<GENES>	NMB0336	</GENES>	R_enoyl_acyl_carrier_protein_reductase_NADH__n_C160_
R_EAR160y	1.0 M_nadph_c + 1.0 M_h_c + 1.0 M_tpalm2eACP_c = 1.0 M_nadp_c + 1.0 M_palmACP_c	|	#	0	999999	<GENES>	NMB0336	</GENES>	R_enoyl_acyl_carrier_protein_reductase_NADPH__n_C160_
R_EAR161x	1.0 M_t3c9palmeACP_c + 1.0 M_h_c + 1.0 M_nadh_c = 1.0 M_nad_c + 1.0 M_hdeACP_c	|	#	0	999999	<GENES>	NMB0336	</GENES>	R_enoyl_acyl_carrier_protein_reductase_NADH__n_C161_
R_EAR161y	1.0 M_nadph_c + 1.0 M_h_c + 1.0 M_t3c9palmeACP_c = 1.0 M_nadp_c + 1.0 M_hdeACP_c	|	#	0	999999	<GENES>	NMB0336	</GENES>	R_enoyl_acyl_carrier_protein_reductase_NADPH__n_C161_
R_EAR161a	1.0 M_h_c + 1.0 M_nadh_c + 1.0 M_t3c5palmeACP_c = 1.0 M_h5deACP_c + 1.0 M_nad_c	|	#	0	999999	<GENES>	NMB0336	</GENES>	R_enoyl acyl carrier protein reductase NADH n C161
R_EAR180x	1.0 M_h_c + 1.0 M_nadh_c + 1.0 M_toctd2eACP_c = 1.0 M_nad_c + 1.0 M_ocdcaACP_c	|	#	0	999999	<GENES>	NMB0336	</GENES>	R_enoyl acyl carrier protein reductase NADH n C180
R_EAR180y	1.0 M_h_c + 1.0 M_nadph_c + 1.0 M_toctd2eACP_c = 1.0 M_nadp_c + 1.0 M_ocdcaACP_c	|	#	0	999999	<GENES>	NMB0336	</GENES>	R_enoyl acyl carrier protein reductase NADPH n C180
R_EAR181x	1.0 M_h_c + 1.0 M_nadh_c + 1.0 M_t3c7vaceACP_c = 1.0 M_nad_c + 1.0 M_oct7eACP_c	|	#	0	999999	<GENES>	NMB0336	</GENES>	R_enoyl acyl carrier protein reductase NADH n C181
R_EAR181y	1.0 M_h_c + 1.0 M_nadph_c + 1.0 M_t3c7vaceACP_c = 1.0 M_nadp_c + 1.0 M_oct7eACP_c	|	#	0	999999	<GENES>	NMB0336	</GENES>	R_enoyl acyl carrier protein reductase NADPH n C181
R_EAR40x	1.0 M_but2eACP_c + 1.0 M_h_c + 1.0 M_nadh_c = 1.0 M_butACP_c + 1.0 M_nad_c	|	#	0	999999	<GENES>	NMB0336	</GENES>	R_enoyl acyl carrier protein reductase NADH n C40
R_EAR40y	1.0 M_but2eACP_c + 1.0 M_h_c + 1.0 M_nadph_c = 1.0 M_butACP_c + 1.0 M_nadp_c	|	#	0	999999	<GENES>	NMB0336	</GENES>	R_enoyl acyl carrier protein reductase NADPH n C40
R_EAR60x	1.0 M_h_c + 1.0 M_nadh_c + 1.0 M_thex2eACP_c = 1.0 M_hexACP_c + 1.0 M_nad_c	|	#	0	999999	<GENES>	NMB0336	</GENES>	R_enoyl acyl carrier protein reductase NADH n C60
R_EAR60y	1.0 M_h_c + 1.0 M_nadph_c + 1.0 M_thex2eACP_c = 1.0 M_hexACP_c + 1.0 M_nadp_c	|	#	0	999999	<GENES>	NMB0336	</GENES>	R_enoyl acyl carrier protein reductase NADPH n C60
R_EAR80x	1.0 M_h_c + 1.0 M_nadh_c + 1.0 M_toct2eACP_c = 1.0 M_nad_c + 1.0 M_ocACP_c	|	#	0	999999	<GENES>	NMB0336	</GENES>	R_enoyl acyl carrier protein reductase NADH n C80
R_EAR80y	1.0 M_h_c + 1.0 M_nadph_c + 1.0 M_toct2eACP_c = 1.0 M_nadp_c + 1.0 M_ocACP_c	|	#	0	999999	<GENES>	NMB0336	</GENES>	R_enoyl acyl carrier protein reductase NADPH n C80
R_FACOAL100t2pp	1.0 M_atp_c + 1.0 M_coa_c + 1.0 M_dca_p + 1.0 M_h_p = 1.0 M_amp_c + 1.0 M_dcacoa_c + 1.0 M_h_c + 1.0 M_ppi_c	|	#	0	999999	<GENES>	NMB1276 OR NMB1555	</GENES>	R_fatty_acid_CoA_ligase_decanoate_transport_via_vectoral_Co_A_coupling_		dcacoa_c is a dead end metabolite, being only ever produced
R_FACOAL120t2pp	1.0 M_atp_c + 1.0 M_coa_c + 1.0 M_ddca_p + 1.0 M_h_p = 1.0 M_amp_c + 1.0 M_ddcacoa_c + 1.0 M_h_c + 1.0 M_ppi_c	|	#	0	999999	<GENES>	NMB1276 OR NMB1555	</GENES>	R_fatty_acid_CoA_ligase_dodecanoate_transport_via_vectoral_Co_A_coupling_		ddcacoa_c is a dead end metabolite, being only ever produced
R_FACOAL140t2pp	1.0 M_atp_c + 1.0 M_coa_c + 1.0 M_h_p + 1.0 M_ttdca_p = 1.0 M_amp_c + 1.0 M_h_c + 1.0 M_ppi_c + 1.0 M_tdcoa_c	|	#	0	999999	<GENES>	NMB1276 OR NMB1555	</GENES>	R_fatty_acid_CoA_ligase_tetradecanoate_transport_via_vectoral_Co_A_coupling_		tdcoa_c is a dead end metabolite, being only ever produced
R_FACOAL141t2pp	1.0 M_atp_c + 1.0 M_coa_c + 1.0 M_h_p + 1.0 M_ttdcea_p = 1.0 M_amp_c + 1.0 M_h_c + 1.0 M_ppi_c + 1.0 M_tdecoa_c	|	#	0	999999	<GENES>	NMB1276 OR NMB1555	</GENES>	R_fatty_acid_CoA_ligase_tetradecenoate_transport_via_vectoral_Co_A_coupling_		tdecoa_c is a dead end metabolite, being only ever produced
R_FACOAL160t2pp	1.0 M_atp_c + 1.0 M_coa_c + 1.0 M_h_p + 1.0 M_hdca_p = 1.0 M_amp_c + 1.0 M_h_c + 1.0 M_pmtcoa_c + 1.0 M_ppi_c	|	#	0	999999	<GENES>	NMB1276 OR NMB1555	</GENES>	R_fatty_acid_CoA_ligase_hexadecanoate_transport_via_vectoral_Co_A_coupling_		pmtcoa_c is a dead end metabolite, being only ever produced
R_FACOAL161t2pp	1.0 M_atp_c + 1.0 M_coa_c + 1.0 M_h_p + 1.0 M_hdcea_p = 1.0 M_amp_c + 1.0 M_h_c + 1.0 M_hdcoa_c + 1.0 M_ppi_c	|	#	0	999999	<GENES>	NMB1276 OR NMB1555	</GENES>	R_fatty_acid_CoA_ligase_hexadecenoate_transport_via_vectoral_Co_A_coupling_		hdcoa_c is a dead end metabolite, being only ever produced
R_FACOAL180t2pp	1.0 M_atp_c + 1.0 M_coa_c + 1.0 M_h_p + 1.0 M_ocdca_p = 1.0 M_amp_c + 1.0 M_h_c + 1.0 M_ppi_c + 1.0 M_stcoa_c	|	#	0	999999	<GENES>	NMB1276 OR NMB1555	</GENES>	R_fatty_acid_CoA_ligase_octadecanoate_transport_via_vectoral_Co_A_coupling_		stcoa_c is a dead end metabolite, being only ever produced
R_FACOAL181t2pp	1.0 M_atp_c + 1.0 M_coa_c + 1.0 M_h_p + 1.0 M_ocdcea_p = 1.0 M_amp_c + 1.0 M_h_c + 1.0 M_odecoa_c + 1.0 M_ppi_c	|	#	0	999999	<GENES>	NMB1276 OR NMB1555	</GENES>	R_fatty_acid_CoA_ligase_octadecenoate_transport_via_vectoral_Co_A_coupling_		odecoa_c is a dead end metabolite, being only ever produced
R_FACOAL60t2pp	1.0 M_atp_c + 1.0 M_coa_c + 1.0 M_h_p + 1.0 M_hxa_p = 1.0 M_amp_c + 1.0 M_h_c + 1.0 M_hxcoa_c + 1.0 M_ppi_c	|	#	0	999999	<GENES>	NMB1276 OR NMB1555	</GENES>	R_fatty_acid_CoA_ligase_hexanoate_transport_via_vectoral_Co_A_coupling_		hxcoa_c is a dead end metabolite, being only ever produced
R_FACOAL80t2pp	1.0 M_atp_c + 1.0 M_coa_c + 1.0 M_h_p + 1.0 M_octa_p = 1.0 M_amp_c + 1.0 M_h_c + 1.0 M_occoa_c + 1.0 M_ppi_c	|	#	0	999999	<GENES>	NMB1276 OR NMB1555	</GENES>	R_fatty_acid_CoA_ligase_octanoate_transport_via_vectoral_Co_A_coupling_		occoa_c is a dead end metabolite, being only ever produced
R_G1PACT	1.0 M_accoa_c + 1.0 M_gam1p_c = 1.0 M_acgam1p_c + 1.0 M_coa_c + 1.0 M_h_c	|	#	0	999999	<GENES>	NMB0038 OR NMB1801	</GENES>	R_glucosamine_1_phosphate_N_acetyltransferase
R_G1PTT	1.0 M_dttp_c + 1.0 M_g1p_c + 1.0 M_h_c = 1.0 M_dtdpglu_c + 1.0 M_ppi_c	|	#	0	999999	<GENES>	NMB0062 OR NMB0080	</GENES>	R_glucose_1_phosphate_thymidylyltransferase
R_GALUi	1.0 M_g1p_c + 1.0 M_h_c + 1.0 M_utp_c = 1.0 M_ppi_c + 1.0 M_udpg_c	|	#	0	999999	<GENES>	NMB0638	</GENES>	R_UTP_glucose_1_phosphate_uridylyltransferase_irreversible_
R_GDPMNP	1.0 M_gdpmann_c + 1.0 M_h2o_c = 2.0 M_h_c + 1.0 M_man1p_c + 1.0 M_gmp_c	|	#	-999999	999999	<GENES>	Orphan	</GENES>	R_GDP_mannose_phyrophosphatase
R_GF6PTA	1.0 M_f6p_c + 1.0 M_gln_L_c = 1.0 M_gam6p_c + 1.0 M_glu_L_c	|	#	0	999999	<GENES>	NMB0031	</GENES>	R_glutamine fructose 6 phosphate transaminase
R_GLUR	1.0 M_glu_D_c = 1.0 M_glu_L_c	|	#	-999999	999999	<GENES>	NMB0458	</GENES>	R_glutamate racemase	Requires pydx5p as cofactor
R_MAN1PT2	1.0 M_gdp_c + 1.0 M_h_c + 1.0 M_man1p_c = 1.0 M_gdpmann_c + 1.0 M_pi_c	|	#	0	999999	<GENES>	NMB1841	</GENES>	R_mannose 1 phosphate guanylyltransferase GDP
R_MI1PP	1.0 M_h2o_c + 1.0 M_mi1p_D_c = 1.0 M_inost_c + 1.0 M_pi_c	|	#	0	999999	<GENES>	NMB1924 OR NMB1347	</GENES>	R_myo inositol 1 phosphatase		inost_c is a dead end metabolite, being only ever produced
R_PAPPT3	1.0 M_udcpp_c + 1.0 M_ugmda_c = 1.0 M_uagmda_c + 1.0 M_ump_c	|	#	0	999999	<GENES>	NMB0418	</GENES>	R_phospho N acetylmuramoyl pentapeptide transferase meso 2 6 diaminopimelate
R_PGAMT	1.0 M_gam1p_c = 1.0 M_gam6p_c	|	#	-999999	999999	<GENES>	NMB1690	</GENES>	R_phosphoglucosamine mutase
R_T2MRSI	1.0 M_tmrs2eACP_c = 1.0 M_cmrs3eACP_c	|	#	0	999999	<GENES>	NMB0179	</GENES>	R_trans 2 myristoyl ACP isomerase
R_T2DECAIy	1.0 M_tdec2eACP_c = 1.0 M_tdec3eACP_c	|	#	-999999	999999	<GENES>	NMB0180	</GENES>	R_trans decenoyl ACP isomerase
R_T2HDECI	1.0 M_hdeACP_c = 1.0 M_hdet9ACP_c	|	#	-999999	999999	<GENES>	NMB0181	</GENES>	R_trans 9 hexadecenoyl ACP isomerase
R_TDPDRE	1.0 M_dtdp4d6dg_c = 1.0 M_dtdp4d6dm_c	|	#	0	999999	<GENES>	NMB0081	</GENES>	R_dTDP 4 dehydrorhamnose 3 5 epimerase
R_TDPDRR	1.0 M_dtdp4d6dm_c + 1.0 M_h_c + 1.0 M_nadph_c = 1.0 M_dtdprmn_c + 1.0 M_nadp_c	|	#	0	999999	<GENES>	NMB0756	</GENES>	R_dTDP 4 dehydrorhamnose reductase		dtdprmn_c is a dead end metabolite, being only ever produced
R_TDPGDH	1.0 M_dtdpglu_c = 1.0 M_dtdp4d6dg_c + 1.0 M_h2o_c	|	#	0	999999	<GENES>	NMB0063 OR NMB0079	</GENES>	R_dTDPglucose 4 6 dehydratase
R_UAAGDS	1.0 M_26dap_M_c + 1.0 M_atp_c + 1.0 M_uamag_c = 1.0 M_adp_c + 1.0 M_h_c + 1.0 M_pi_c + 1.0 M_ugmd_c	|	#	0	999999	<GENES>	NMB0414	</GENES>	R_UDP N acetylmuramoyl L alanyl D glutamyl meso 2 6 diaminopimelate synthetase
R_UAGCVT	1.0 M_pep_c + 1.0 M_uacgam_c = 1.0 M_pi_c + 1.0 M_uaccg_c	|	#	0	999999	<GENES>	NMB0011	</GENES>	R_UDP N acetylglucosamine epimerase
R_UAG3E	1.0 M_uacgam_c + 1.0 M_h2o_c = 1.0 M_acmana_c + 1.0 M_udp_c + 1.0 M_h_c	|	#	0	999999	<GENES>	NMB0070	</GENES>	R_UDP N acetylglucosamine epimerase
R_ACNAMSYN	1.0 M_acmana_c + 1.0 M_pep_c + 1.0 M_h2o_c = 1.0 M_pi_c + 1.0 M_acnam_c	|	#	-999999	999999	<GENES>	NMB0068	</GENES>	R_Neu5NAc condensing enzyme
R_CACNAMSYN	1.0 M_acnam_c + 1.0 M_ctp_c = 1.0 M_cmpacna_c + 1.0 M_ppi_c	|	#	-999999	999999	<GENES>	NMB0069	</GENES>	R_CMP-Neu5NAc synthetase
R_CAPSSYN	200.0 M_cmpacna_c = 1.0 M_capsule_NM_c + 200.0 M_cmp_c	|	#	0	999999	<GENES>	NMB0067	</GENES>	R_Capsule synthesis
R_CAPStex	1.0 M_capsule_NM_c + 1.0 M_atp_c + 1.0 M_h2o_c = 1.0 M_capsule_NM_e + 1.0 M_pi_c + 1.0 M_adp_c + 1.0 M_h_c	|	#	0	999999	<GENES>	NMB0071 AND NMB0072 AND NMB0073 AND NMB0074	</GENES>	R_Capsule transport
R_LPS8tex	1.0 M_galicolipa_c = 1.0 M_galicolipa_e	|	#	0	999999	<GENES>	Orphan	</GENES>	R_LPS immunotype L8 transport		galicolipa_e is a dead end metabolite, being only ever produced
R_LPS3tex	1.0 M_lps_NM_c = 1.0 M_lps_NM_e	|	#	0	999999	<GENES>	Orphan	</GENES>	R_LPS immunotype L3 transport
R_UAGDP	1.0 M_acgam1p_c + 1.0 M_h_c + 1.0 M_utp_c = 1.0 M_ppi_c + 1.0 M_uacgam_c	|	#	0	999999	<GENES>	NMB0038	</GENES>	R_UDP N acetylglucosamine diphosphorylase
R_UAGPT3	1.0 M_uacgam_c + 1.0 M_uagmda_c = 1.0 M_h_c + 1.0 M_uaagmda_c + 1.0 M_udp_c	|	#	0	999999	<GENES>	NMB0422	</GENES>	R_UDP N acetylglucosamine N acetylmuramyl pentapeptide pyrophosphoryl undecaprenol N acetylglucosamine transferase
R_UAMAGS	1.0 M_atp_c + 1.0 M_glu_D_c + 1.0 M_uama_c = 1.0 M_adp_c + 1.0 M_h_c + 1.0 M_pi_c + 1.0 M_uamag_c	|	#	0	999999	<GENES>	NMB0420	</GENES>	R_UDP N acetylmuramoyl L alanyl D glutamate synthetase
R_UAMAS	1.0 M_ala_L_c + 1.0 M_atp_c + 1.0 M_uamr_c = 1.0 M_adp_c + 1.0 M_h_c + 1.0 M_pi_c + 1.0 M_uama_c	|	#	0	999999	<GENES>	NMB0423	</GENES>	R_UDP N acetylmuramoyl L alanine synthetase
R_UAPGR	1.0 M_h_c + 1.0 M_nadph_c + 1.0 M_uaccg_c + 0.0000001 M_fad_c = 1.0 M_nadp_c + 1.0 M_uamr_c	|	#	0	999999	<GENES>	NMB0811	</GENES>	R_UDP N acetylenolpyruvoylglucosamine reductase	Requires fad_c as cofactor
R_UDCPDP	1.0 M_h2o_c + 1.0 M_udcpdp_c = 1.0 M_h_c + 1.0 M_pi_c + 1.0 M_udcpp_c	|	#	0	999999	<GENES>	NMB0408	</GENES>	R_undecaprenyl diphosphatase
R_UDCPDPpp	1.0 M_h2o_p + 1.0 M_udcpdp_p = 1.0 M_h_p + 1.0 M_pi_p + 1.0 M_udcpp_p	|	#	0	999999	<GENES>	NMB0408	</GENES>	R_undecaprenyl diphosphatase periplasm		udcpdp_p is a dead end metabolite, being only ever consumed
R_UGMDDS	1.0 M_alaala_c + 1.0 M_atp_c + 1.0 M_ugmd_c = 1.0 M_adp_c + 1.0 M_h_c + 1.0 M_pi_c + 1.0 M_ugmda_c	|	#	0	999999	<GENES>	NMB0416	</GENES>	R_UDP N acetylmuramoyl L alanyl D glutamyl meso 2 6 diaminopimeloyl D alanyl D alanine synthetase
R_ACONTa	1.0 M_cit_c = 1.0 M_acon_C_c + 1.0 M_h2o_c	|	#	-999999	999999	<GENES>	NMB1572	</GENES>	R_aconitase_half_reaction_A_Citrate_hydro_lyase_
R_ACONTb	1.0 M_acon_C_c + 1.0 M_h2o_c = 1.0 M_icit_c	|	#	-999999	999999	<GENES>	NMB1572	</GENES>	R_aconitase_half_reaction_B_Isocitrate_hydro_lyase_
R_AKGDH	1.0 M_akg_c + 1.0 M_coa_c + 1.0 M_nad_c = 1.0 M_co2_c + 1.0 M_nadh_c + 1.0 M_succoa_c	|	#	0	999999	<GENES>	NMB0957 AND NMB1216 AND NMB1217 AND NMB0955 AND NMB0956	</GENES>	R_2_Oxogluterate_dehydrogenase
R_CS	1.0 M_accoa_c + 1.0 M_h2o_c + 1.0 M_oaa_c + 0.000001 M_thmpp_c = 1.0 M_cit_c + 1.0 M_coa_c + 1.0 M_h_c	|	#	0	999999	<GENES>	NMB0954	</GENES>	R_citrate_synthase
R_FUM	1.0 M_fum_c + 1.0 M_h2o_c = 1.0 M_mal_L_c	|	#	-999999	999999	<GENES>	NMB1613	</GENES>	R_fumarase	Under iron replete conditions fumA, NMB1613 is the major fumarase, rather than NMB1458
R_ICDHyr	1.0 M_icit_c + 1.0 M_nadp_c = 1.0 M_akg_c + 1.0 M_co2_c + 1.0 M_nadph_c	|	#	-999999	999999	<GENES>	NMB0920	</GENES>	R_isocitrate_dehydrogenase_NADP_
R_MDH2	1.0 M_mal_L_c + 1.0 M_q8_c = 1.0 M_oaa_c + 1.0 M_q8h2_c	|	#	0	999999	<GENES>	NMB2096	</GENES>	R_Malate_dehydrogenase_ubiquinone_8_as_acceptor_
R_SUCOAS	1.0 M_atp_c + 1.0 M_coa_c + 1.0 M_succ_c = 1.0 M_adp_c + 1.0 M_pi_c + 1.0 M_succoa_c	|	#	-999999	999999	<GENES>	NMB0959 AND NMB0960	</GENES>	R_succinyl_CoA_synthetase_ADP_forming_
R_2MAHMP	1.0 M_2mahmp_c + 1.0 M_h2o_c = 1.0 M_4ampm_c + 1.0 M_h_c + 1.0 M_pi_c	|	#	0	999999	<GENES>	NMB0453	</GENES>	R_2_Methyl_4_amino_5_hydroxymethylpyrimidine_diphosphatase
R_4HTHRS	1.0 M_h2o_c + 1.0 M_phthr_c = 1.0 M_4hthr_c + 1.0 M_pi_c	|	#	0	999999	<GENES>	NMB1046	</GENES>	R_4_Hydroxy_L_threonine_synthase		4hthr_c is a dead end metabolite, being only ever produced
R_5DOAN	1.0 M_dad_5_c + 1.0 M_h2o_c = 1.0 M_5drib_c + 1.0 M_ade_c	|	#	0	999999	<GENES>	NMB0767	</GENES>	R_5_deoxyadenosine_nuclosidase
R_ACPS1	1.0 M_coa_c = 1.0 M_ACP_c + 1.0 M_h_c + 1.0 M_pap_c	|	#	0	999999	<GENES>	NMB0452	</GENES>	R_acyl_carrier_protein_synthase_ACP_apoenzyme not included in equation
R_ACPH	1.0 M_ACP_c + 1.0 M_h2o_c = 1.0 M_pan4p_c	|	#	0	999999	<GENES>	Orphan	</GENES>	ACP_hydrolyase_Releases_apoenzyme
R_ADCL	1.0 M_4adcho_c + 0.0000001 M_pydx5p_c = 1.0 M_4abz_c + 1.0 M_h_c + 1.0 M_pyr_c	|	#	0	999999	<GENES>	NMB1970	</GENES>	R_4_aminobenzoate_synthase
R_ADCS	1.0 M_chor_c + 1.0 M_gln_L_c + 0.0000001 M_pydx5p_c = 1.0 M_4adcho_c + 1.0 M_glu_L_c	|	#	0	999999	<GENES>	NMB1970	</GENES>	R_4_amino_4_deoxychorismate_synthase
R_AMAOTr	1.0 M_8aonn_c + 1.0 M_amet_c + 0.0000001 M_pydx5p_c = 1.0 M_dann_c + 1.0 M_amob_c	|	#	0	999999	<GENES>	NMB0732	</GENES>	R_adenosylmethionine_8_amino_7_oxononanoate_transaminase	Requires pydx5p as cofactor Produces amob_c that is a deadend
R_AMPMS2	1.0 M_air_c + 1.0 M_h2o_c + 1.0 M_nad_c = 1.0 M_4ahmmp_c + 2.0 M_for_c + 3.0 M_h_c + 1.0 M_nadh_c	|	#	0	999999	<GENES>	NMB2040	</GENES>	R_4_amino_2_methyl_5_phosphomethylpyrimidine_synthetase
R_PMCOAS	1.0 M_coa_c = 1.0 M_pmcoa_c	|	#	0	999999	<GENES>	NMB0474 AND NMB0270	</GENES>	R_Undefined_pimeloylCoA synthase
R_AOXSr	1.0 M_ala_L_c + 1.0 M_h_c + 1.0 M_pmcoa_c = 1.0 M_8aonn_c + 1.0 M_co2_c + 1.0 M_coa_c	|	#	-999999	999999	<GENES>	NMB0472	</GENES>	R_8_amino_7_oxononanoate_synthase
R_APRAUR	1.0 M_5apru_c + 1.0 M_h_c + 1.0 M_nadph_c = 1.0 M_5aprbu_c + 1.0 M_nadp_c	|	#	0	999999	<GENES>	NMB1817	</GENES>	R_5_amino_6_5_phosphoribosylamino_uracil_reductase
R_ASP1DC	1.0 M_asp_L_c + 1.0 M_h_c = 1.0 M_ala_B_c + 1.0 M_co2_c	|	#	0	999999	<GENES>	NMB1282	</GENES>	R_aspartate_1_decarboxylase
R_ASPO3	1.0 M_asp_L_c + 1.0 M_q8_c + 0.0000001 M_fad_c = 1.0 M_h_c + 1.0 M_iasp_c + 1.0 M_q8h2_c	|	#	0	999999	<GENES>	NMB0392	</GENES>	R_L_aspartate_oxidase
R_ASPO5	1.0 M_asp_L_c + 1.0 M_fum_c + 0.0000001 M_fad_c = 1.0 M_h_c + 1.0 M_iasp_c + 1.0 M_succ_c	|	#	0	999999	<GENES>	NMB0392	</GENES>	R_L_aspartate_oxidase
R_ASPO6	1.0 M_asp_L_c + 1.0 M_o2_c + 0.0000001 M_fad_c = 1.0 M_h2o2_c + 1.0 M_h_c + 1.0 M_iasp_c	|	#	0	999999	<GENES>	NMB0392	</GENES>	R_L_aspartate_oxidase
R_BTS4	1.0 M_amet_c + 1.0 M_dtbt_c + 1.0 M_h_c = 1.0 M_btn_c + 1.0 M_dad_5_c + 1.0 M_met_L_c + 1.0 M_o2_c + 1.0 M_h2o_c	|	#	0	999999	<GENES>	NMB1184 OR NMB1146	</GENES>	R_Biotin_synthase	The S source is not known but is probably the Fe-S of the protein
R_CDPMEK	1.0 M_4c2me_c + 1.0 M_atp_c = 1.0 M_2p4c2me_c + 1.0 M_adp_c + 1.0 M_h_c	|	#	0	999999	<GENES>	NMB0874	</GENES>	R_4_cytidine_5_diphospho_2_C_methyl_D_erythritol_kinase
R_CHRPL	1.0 M_chor_c = 1.0 M_4hbz_c + 1.0 M_pyr_c	|	#	0	999999	<GENES>	NMB0734	</GENES>	R_Chorismate_pyruvate_lyase
R_CPPPGO2	2.0 M_amet_c + 1.0 M_cpppg3_c = 2.0 M_co2_c + 2.0 M_dad_5_c + 2.0 M_met_L_c + 1.0 M_pppg9_c	|	#	0	999999	<GENES>	NMB0665 OR NMB0379	</GENES>	R_Oxygen_Independent_coproporphyrinogen_III_oxidase
R_DB4PS	1.0 M_ru5p_D_c = 1.0 M_db4p_c + 1.0 M_for_c + 1.0 M_h_c	|	#	0	999999	<GENES>	NMB1256	</GENES>	R_3_4_Dihydroxy_2_butanone_4_phosphate_synthase
R_DBTS	1.0 M_atp_c + 1.0 M_co2_c + 1.0 M_dann_c = 1.0 M_adp_c + 1.0 M_dtbt_c + 3.0 M_h_c + 1.0 M_pi_c	|	#	0	999999	<GENES>	NMB0733	</GENES>	R_dethiobiotin_synthase
R_DHFR	1.0 M_dhf_c + 1.0 M_h_c + 1.0 M_nadph_c = 1.0 M_nadp_c + 1.0 M_thf_c	|	#	-999999	999999	<GENES>	NMB0308	</GENES>	R_dihydrofolate_reductase
R_DHFS	1.0 M_atp_c + 1.0 M_dhpt_c + 1.0 M_glu_L_c = 1.0 M_adp_c + 1.0 M_dhf_c + 1.0 M_h_c + 1.0 M_pi_c	|	#	0	999999	<GENES>	NMB0693	</GENES>	R_dihydrofolate_synthase
R_DHNPA2	1.0 M_dhnpt_c = 1.0 M_6hmhpt_c + 1.0 M_gcald_c	|	#	0	999999	<GENES>	NMB1063	</GENES>	R_dihydroneopterin_aldolase
R_DHPPDA2	1.0 M_25drapp_c + 1.0 M_h2o_c + 1.0 M_h_c = 1.0 M_5apru_c + 1.0 M_nh4_c	|	#	0	999999	<GENES>	NMB1817	</GENES>	R_diaminohydroxyphosphoribosylaminopryrimidine_deaminase_25drapp_
R_DHPS2	1.0 M_4abz_c + 1.0 M_6hmhptpp_c = 1.0 M_dhpt_c + 1.0 M_ppi_c	|	#	0	999999	<GENES>	NMB1691	</GENES>	R_dihydropteroate_synthase 1
R_DHPS3	1.0 M_4abz_c + 1.0 M_6hmhpt_c = 1.0 M_dhpt_c + 1.0 M_h2o_c	|	#	0	999999	<GENES>	NMB1691	</GENES>	R_dihydropteroate_synthase 2
R_DHPTPE	1.0 M_ahdt_c = 1.0 M_dhmptp_c	|	#	-999999	999999	<GENES>	NMB1063	</GENES>	R_dihydroneopterin_triphosphate_2_epimerase
R_DMATT	1.0 M_dmpp_c + 1.0 M_ipdp_c = 1.0 M_grdp_c + 1.0 M_ppi_c	|	#	0	999999	<GENES>	NMB0261	</GENES>	R_dimethylallyltranstransferase
R_DMPPS	1.0 M_h2mb4p_c + 1.0 M_h_c + 1.0 M_nadh_c = 1.0 M_dmpp_c + 1.0 M_h2o_c + 1.0 M_nad_c	|	#	0	999999	<GENES>	NMB1831	</GENES>	R_1_hydroxy_2_methyl_2_E_butenyl_4_diphosphate_reductase_dmpp_
R_DMQMT	1.0 M_2omhmbl_c + 1.0 M_amet_c = 1.0 M_ahcys_c + 1.0 M_h_c + 1.0 M_q8h2_c	|	#	0	999999	<GENES>	NMB2030	</GENES>	R_3_Dimethylubiquinonol_3_methyltransferase
R_DNMPPA	1.0 M_dhpmp_c + 1.0 M_h2o_c = 1.0 M_dhnpt_c + 1.0 M_pi_c	|	#	0	999999	<GENES>	Orphan	</GENES>	R_Dihydroneopterin_monophosphate_dephosphorylase
R_DNTPPA	1.0 M_ahdt_c + 1.0 M_h2o_c = 1.0 M_dhpmp_c + 1.0 M_h_c + 1.0 M_ppi_c	|	#	0	999999	<GENES>	NMB0453	</GENES>	R_Dihydroneopterin_triphosphate_pyrophosphatase
R_DPCOAK	1.0 M_atp_c + 1.0 M_dpcoa_c = 1.0 M_adp_c + 1.0 M_coa_c + 1.0 M_h_c	|	#	0	999999	<GENES>	NMB0331	</GENES>	R_dephospho_CoA_kinase
R_DPR	1.0 M_2dhp_c + 1.0 M_h_c + 1.0 M_nadph_c = 1.0 M_nadp_c + 1.0 M_pant_R_c	|	#	0	999999	<GENES>	Orphan	</GENES>	R_2_dehydropantoate_2_reductase
R_DXPRIi	1.0 M_dxyl5p_c + 1.0 M_h_c + 1.0 M_nadph_c = 1.0 M_2me4p_c + 1.0 M_nadp_c	|	#	0	999999	<GENES>	NMB0184	</GENES>	R_1_deoxy_D_xylulose_reductoisomerase
R_DXPS	1.0 M_g3p_c + 1.0 M_h_c + 1.0 M_pyr_c + 0.0000001 M_thmpp_c = 1.0 M_co2_c + 1.0 M_dxyl5p_c	|	#	0	999999	<GENES>	NMB1867	</GENES>	R_1_deoxy_D_xylulose_5_phosphate_synthase
R_E4PD	1.0 M_e4p_c + 1.0 M_h2o_c + 1.0 M_nad_c = 1.0 M_4per_c + 2.0 M_h_c + 1.0 M_nadh_c	|	#	-999999	999999	<GENES>	Orphan	</GENES>	R_Erythrose_4_phosphate_dehydrogenase
R_FALDH2	1.0 M_hmgth_c + 1.0 M_nad_c = 1.0 M_Sfglutth_c + 1.0 M_h_c + 1.0 M_nadh_c	|	#	-999999	999999	<GENES>	NMB1304	</GENES>	R_formaldehyde_dehydrogenase
R_FALGTHLs	1.0 M_fald_c + 1.0 M_gthrd_c = 1.0 M_hmgth_c	|	#	-999999	999999	<GENES>	S	</GENES>	R_formaldehyde_glutathione_ligase_spontaneous_
R_FCLT	1.0 M_fe2_c + 1.0 M_ppp9_c = 2.0 M_h_c + 1.0 M_pheme_c	|	#	0	999999	<GENES>	Orphan	</GENES>	R_Ferrochelatase
R_CYTCS	1.0 M_pheme_c = 1.0 M_ficytC_p	|	#	0	999999	<GENES>	NMB0718	</GENES>	R_Cytochrome_c_synthesis
R_FMNAT	1.0 M_atp_c + 1.0 M_fmn_c + 1.0 M_h_c = 1.0 M_fad_c + 1.0 M_ppi_c	|	#	0	999999	<GENES>	NMB1834	</GENES>	R_FMN_adenylyltransferase
R_G1SAT	1.0 M_glu1sa_c = 1.0 M_5aop_c	|	#	-999999	999999	<GENES>	NMB1864	</GENES>	R_glutamate_1_semialdehyde_aminotransferase
R_GDPDPK	1.0 M_atp_c + 1.0 M_gdp_c = 1.0 M_amp_c + 1.0 M_h_c + 1.0 M_ppgpp_c	|	#	0	999999	<GENES>	NMB1659	</GENES>	R_GDP_diphosphokinase
R_GLUCYS	1.0 M_atp_c + 1.0 M_cys_L_c + 1.0 M_glu_L_c = 1.0 M_adp_c + 1.0 M_glucys_c + 1.0 M_h_c + 1.0 M_pi_c	|	#	0	999999	<GENES>	NMB1037	</GENES>	R_gamma_glutamylcysteine_synthetase
R_GLUTRR	1.0 M_glutrna_c + 1.0 M_h_c + 1.0 M_nadph_c = 1.0 M_glu1sa_c + 1.0 M_nadp_c + 1.0 M_trnaglu_c	|	#	0	999999	<GENES>	NMB0576	</GENES>	R_glutamyl_tRNA_reductase
R_GLUTRS	1.0 M_atp_c + 1.0 M_glu_L_c + 1.0 M_trnaglu_c = 1.0 M_amp_c + 1.0 M_glutrna_c + 1.0 M_ppi_c	|	#	0	999999	<GENES>	NMB0003	</GENES>	R_Glutamyl_tRNA_synthetase
R_GRTT	1.0 M_grdp_c + 1.0 M_ipdp_c = 1.0 M_frdp_c + 1.0 M_ppi_c	|	#	0	999999	<GENES>	NMB0261	</GENES>	R_geranyltranstransferase
R_GTHPO	2.0 M_gthrd_c + 1.0 M_h2o2_c = 1.0 M_gthox_c + 2.0 M_h2o_c	|	#	-999999	999999	<GENES>	NMB1621	</GENES>	R_glutathione peroxidase	Requires Selenium as a cofactor. Selenium is not considered by the model
R_GTHRDHpp	1.0 M_gthrd_c + 1.0 M_h2o_c = 1.0 M_cgly_c + 1.0 M_glu_L_c	|	#	0	999999	<GENES>	NMB1057	</GENES>	R_glutathione_hydralase_periplasmic_
R_GTHS	1.0 M_atp_c + 1.0 M_glucys_c + 1.0 M_gly_c = 1.0 M_adp_c + 1.0 M_gthrd_c + 1.0 M_h_c + 1.0 M_pi_c	|	#	0	999999	<GENES>	NMB1559	</GENES>	R_glutathione_synthetase
R_GTPCI	1.0 M_gtp_c + 1.0 M_h2o_c = 1.0 M_ahdt_c + 1.0 M_for_c + 1.0 M_h_c	|	#	0	999999	<GENES>	Orphan	</GENES>	R_GTP_cyclohydrolase_I
R_GTPCII2	1.0 M_gtp_c + 3.0 M_h2o_c = 1.0 M_25drapp_c + 1.0 M_for_c + 2.0 M_h_c + 1.0 M_ppi_c	|	#	0	999999	<GENES>	NMB1256 OR NMB1254	</GENES>	R_GTP_cyclohydrolase_II_25drapp_
R_GTPDPDP	1.0 M_gdptp_c + 1.0 M_h2o_c = 1.0 M_h_c + 1.0 M_pi_c + 1.0 M_ppgpp_c	|	#	0	999999	<GENES>	NMB1467	</GENES>	R_guanosine_5_triphosphate_3_diphosphate_diphosphatase
R_GTPDPK	1.0 M_atp_c + 1.0 M_gtp_c = 1.0 M_amp_c + 1.0 M_gdptp_c + 1.0 M_h_c	|	#	0	999999	<GENES>	NMB1735	</GENES>	R_GTP_diphosphokinase
R_HBZOPT	1.0 M_4hbz_c + 1.0 M_octdp_c = 1.0 M_3ophb_c + 1.0 M_ppi_c	|	#	0	999999	<GENES>	NMB0735	</GENES>	R_Hydroxybenzoate_octaprenyltransferase
R_HMBS	1.0 M_h2o_c + 4.0 M_ppbng_c = 1.0 M_hmbil_c + 4.0 M_nh4_c	|	#	0	999999	<GENES>	NMB0539	</GENES>	R_hydroxymethylbilane_synthase
R_HMPK1	1.0 M_4ahmmp_c + 1.0 M_atp_c = 1.0 M_4ampm_c + 1.0 M_adp_c + 1.0 M_h_c	|	#	0	999999	<GENES>	NMB1616	</GENES>	R_hydroxymethylpyrimidine_kinase_ATP_		0
R_HPPK2	1.0 M_6hmhpt_c + 1.0 M_atp_c = 1.0 M_6hmhptpp_c + 1.0 M_amp_c + 1.0 M_h_c	|	#	0	999999	<GENES>	NMB0745	</GENES>	R_6_hydroxymethyl_dihydropterin_pyrophosphokinase
R_IPDPS	1.0 M_h2mb4p_c + 1.0 M_h_c + 1.0 M_nadh_c = 1.0 M_h2o_c + 1.0 M_ipdp_c + 1.0 M_nad_c	|	#	0	999999	<GENES>	NMB1831	</GENES>	R_1_hydroxy_2_methyl_2_E_butenyl_4_diphosphate_reductase_ipdp_
R_MECDPDH2	1.0 M_2mecdp_c + 1.0 M_nadh_c = 1.0 M_h2mb4p_c + 1.0 M_h2o_c + 1.0 M_nad_c	|	#	0	999999	<GENES>	NMB1310	</GENES>	R_2C_methyl_D_erythritol_2_4_cyclodiphosphate_dehydratase
R_MECDPS	1.0 M_2p4c2me_c = 1.0 M_2mecdp_c + 1.0 M_cmp_c	|	#	0	999999	<GENES>	NMB1512	</GENES>	R_2_C_methyl_D_erythritol_2_4_cyclodiphosphate_synthase
R_MEPCT	1.0 M_2me4p_c + 1.0 M_ctp_c + 1.0 M_h_c = 1.0 M_4c2me_c + 1.0 M_ppi_c	|	#	0	999999	<GENES>	NMB1513	</GENES>	R_2_C_methyl_D_erythritol_4_phosphate_cytidylyltransferase
R_MOHMT	1.0 M_3mob_c + 1.0 M_h2o_c + 1.0 M_mlthf_c = 1.0 M_2dhp_c + 1.0 M_thf_c	|	#	0	999999	<GENES>	NMB0870	</GENES>	R_3_methyl_2_oxobutanoate_hydroxymethyltransferase
R_NADDP	1.0 M_h2o_c + 1.0 M_nad_c = 1.0 M_amp_c + 2.0 M_h_c + 1.0 M_nmn_c	|	#	0	999999	<GENES>	NMB0666	</GENES>	R_NAD_diphosphatase
R_NADK	1.0 M_atp_c + 1.0 M_nad_c = 1.0 M_adp_c + 1.0 M_h_c + 1.0 M_nadp_c	|	#	0	999999	<GENES>	NMB0807	</GENES>	R_NAD_kinase
R_NT14	1.0 M_nmn_c + 1.0 M_h2o_c = 1.0 M_pi_c + 1.0 M_rnam_c	|	#	0	999999	<GENES>	NMB1484	</GENES>	R_nmn nucleosidase		rnam_c is a dead end metabolite, being only ever produced
R_NADS1	1.0 M_atp_c + 1.0 M_dnad_c + 1.0 M_nh4_c = 1.0 M_amp_c + 1.0 M_h_c + 1.0 M_nad_c + 1.0 M_ppi_c	|	#	0	999999	<GENES>	NMB1364	</GENES>	R_NAD_synthase_nh3_
R_NAMNPP	1.0 M_atp_c + 1.0 M_h2o_c + 1.0 M_nac_c + 1.0 M_prpp_c = 1.0 M_adp_c + 1.0 M_nicrnt_c + 1.0 M_pi_c + 1.0 M_ppi_c	|	#	0	999999	<GENES>	NMB1505	</GENES>	R_nicotinic_acid_mononucleotide_pyrophosphorylase
R_NMNAT	1.0 M_atp_c + 1.0 M_h_c + 1.0 M_nmn_c = 1.0 M_nad_c + 1.0 M_ppi_c	|	#	0	999999	<GENES>	NMB2024	</GENES>	R_nicotinamide_nucleotide_adenylyltransferase
R_NNAM	1.0 M_h2o_c + 1.0 M_ncam_c = 1.0 M_nac_c + 1.0 M_nh4_c	|	#	0	999999	<GENES>	NMB2157	</GENES>	R_nicotinamidase		ncam_c is a dead end metabolite, being only ever consumed
R_NNDPR	2.0 M_h_c + 1.0 M_prpp_c + 1.0 M_quln_c = 1.0 M_co2_c + 1.0 M_nicrnt_c + 1.0 M_ppi_c	|	#	0	999999	<GENES>	NMB0396	</GENES>	R_nicotinate_nucleotide_diphosphorylase_carboxylating_
R_OCTDPS	1.0 M_frdp_c + 5.0 M_ipdp_c = 1.0 M_octdp_c + 5.0 M_ppi_c	|	#	0	999999	<GENES>	NMB0326	</GENES>	R_Octaprenyl_pyrophosphate_synthase
R_OHPBAT	1.0 M_glu_L_c + 1.0 M_ohpb_c = 1.0 M_akg_c + 1.0 M_phthr_c	|	#	-999999	999999	<GENES>	NMB1640	</GENES>	R_O_Phospho_4_hydroxy_L_threonine2_oxoglutarate_aminotransferase	Requires pydx5p as cofactor
R_OHPHM	1.0 M_2ohph_c + 1.0 M_amet_c = 1.0 M_2omph_c + 1.0 M_ahcys_c + 1.0 M_h_c	|	#	0	999999	<GENES>	NMB2030	</GENES>	R_2_octaprenyl_6_hydroxyphenol_methylase
R_OMBZLM	1.0 M_2ombzl_c + 1.0 M_amet_c = 1.0 M_2ommbl_c + 1.0 M_ahcys_c + 1.0 M_h_c	|	#	0	999999	<GENES>	NMB0743	</GENES>	R_2_Octaprenyl_6_methoxy_benzoquinol_methylase
R_OMMBLHX	1.0 M_2ommbl_c + 0.5 M_o2_c = 1.0 M_2omhmbl_c	|	#	0	999999	<GENES>	NMB0323	</GENES>	R_2_Octaprenyl_3_methyl_6_methoxy_1_4_benzoquinol_hydroxylase
R_OMPHHX	1.0 M_2omph_c + 0.5 M_o2_c = 1.0 M_2ombzl_c	|	#	0	999999	<GENES>	NMB0323	</GENES>	R_2_octaprenyl_6_methoxyphenol_hydroxylase
R_OPHBDC	1.0 M_3ophb_c + 1.0 M_h_c = 1.0 M_2oph_c + 1.0 M_co2_c	|	#	0	999999	<GENES>	NMB1945 OR NMB1694	</GENES>	R_Octaprenyl_hydroxybenzoate_decarboxylase
R_OPHHX	1.0 M_2oph_c + 0.5 M_o2_c = 1.0 M_2ohph_c	|	#	0	999999	<GENES>	NMB0559	</GENES>	R_2_Octaprenylphenol_hydroxylase
R_PANTS	1.0 M_ala_B_c + 1.0 M_atp_c + 1.0 M_pant_R_c = 1.0 M_amp_c + 1.0 M_h_c + 1.0 M_pnto_R_c + 1.0 M_ppi_c	|	#	0	999999	<GENES>	NMB0871	</GENES>	R_pantothenate_synthase
R_PDX5POi	1.0 M_o2_c + 1.0 M_pdx5p_c = 1.0 M_h2o2_c + 1.0 M_pydx5p_c	|	#	0	999999	<GENES>	NMB1360	</GENES>	R_pyridoxine_5_phosphate_oxidase
R_PDX5PS	1.0 M_dxyl5p_c + 1.0 M_nad_c + 1.0 M_phthr_c = 1.0 M_co2_c + 2.0 M_h2o_c + 1.0 M_h_c + 1.0 M_nadh_c + 1.0 M_pdx5p_c + 1.0 M_pi_c	|	#	0	999999	<GENES>	NMB0195 AND NMB0448	</GENES>	R_Pyridoxine_5_phosphate_synthase
R_PDXS	1.0 M_pydxn_c + 1.0 M_o2_c = 1.0 M_pydx_c + 1.0 M_h2o2_c	|	#	-999999	999999	<GENES>	NMB1360	</GENES>	R_Pyridoxine synthase
R_PERD	1.0 M_4per_c + 1.0 M_nad_c = 1.0 M_h_c + 1.0 M_nadh_c + 1.0 M_ohpb_c	|	#	-999999	999999	<GENES>	Orphan	</GENES>	R_Erythronate_4_phosphate_4per_dehydrogenase
R_PMDPHT	1.0 M_5aprbu_c + 1.0 M_h2o_c = 1.0 M_4r5au_c + 1.0 M_pi_c	|	#	0	999999	<GENES>	Orphan	</GENES>	R_pyrimidine_phosphatase
R_PMPK	1.0 M_4ampm_c + 1.0 M_atp_c = 1.0 M_2mahmp_c + 1.0 M_adp_c	|	#	0	999999	<GENES>	NMB1616	</GENES>	R_phosphomethylpyrimidine_kinase
R_PNTK	1.0 M_atp_c + 1.0 M_pnto_R_c = 1.0 M_4ppan_c + 1.0 M_adp_c + 1.0 M_h_c	|	#	0	999999	<GENES>	NMB2075	</GENES>	R_pantothenate_kinase
R_PPBNGS	2.0 M_5aop_c + 0.0000001 M_zn2_c = 2.0 M_h2o_c + 1.0 M_h_c + 1.0 M_ppbng_c	|	#	0	999999	<GENES>	NMB0801	</GENES>	R_porphobilinogen_synthase
R_PPCDC	1.0 M_4ppcys_c + 1.0 M_h_c = 1.0 M_co2_c + 1.0 M_pan4p_c	|	#	0	999999	<GENES>	NMB1658	</GENES>	R_phosphopantothenoylcysteine_decarboxylase
R_PPGPPDP	1.0 M_h2o_c + 1.0 M_ppgpp_c = 1.0 M_gdp_c + 1.0 M_ppi_c	|	#	0	999999	<GENES>	NMB1659	</GENES>	R_guanosine_3_5_bis_diphosphate_3_diphosphatase
R_PPNCL2	1.0 M_4ppan_c + 1.0 M_ctp_c + 1.0 M_cys_L_c = 1.0 M_4ppcys_c + 1.0 M_cmp_c + 1.0 M_h_c + 1.0 M_ppi_c	|	#	0	999999	<GENES>	NMB1658	</GENES>	R_phosphopantothenate_cysteine_ligase
R_PPPGO	3.0 M_o2_c + 2.0 M_pppg9_c + 0.0000001 M_fad_c = 6.0 M_h2o_c + 2.0 M_ppp9_c	|	#	0	999999	<GENES>	Orphan	</GENES>	R_protoporphyrinogen_oxidase_aerobic_
R_PPPGO3	3.0 M_fum_c + 1.0 M_pppg9_c = 1.0 M_ppp9_c + 3.0 M_succ_c	|	#	0	999999	<GENES>	Orphan	</GENES>	R_protoporphyrinogen_oxidase_anaerobic_
R_PTPATi	1.0 M_atp_c + 1.0 M_h_c + 1.0 M_pan4p_c = 1.0 M_dpcoa_c + 1.0 M_ppi_c	|	#	0	999999	<GENES>	NMB2019	</GENES>	R_pantetheine_phosphate_adenylyltransferase
R_PYAM5PO	1.0 M_h2o_c + 1.0 M_o2_c + 1.0 M_pyam5p_c = 1.0 M_h2o2_c + 1.0 M_nh4_c + 1.0 M_pydx5p_c	|	#	0	999999	<GENES>	NMB1360	</GENES>	R_pyridoxamine_5_phosphate_oxidase		pyam5p_c is a dead end metabolite, being only ever consumed
R_PYAMO	1.0 M_h2o_c + 1.0 M_o2_c + 1.0 M_pydam_c = 1.0 M_h2o2_c + 1.0 M_nh4_c + 1.0 M_pydx_c	|	#	0	999999	<GENES>	NMB1360	</GENES>	R_pyridoxamine_oxidase		pydam_c is a dead end metabolite, being only ever consumed
R_QULNS	1.0 M_dhap_c + 1.0 M_iasp_c = 2.0 M_h2o_c + 1.0 M_pi_c + 1.0 M_quln_c	|	#	0	999999	<GENES>	NMB0394	</GENES>	R_quinolinate_synthase
R_RBFK	1.0 M_atp_c + 1.0 M_ribflv_c = 1.0 M_adp_c + 1.0 M_fmn_c + 1.0 M_h_c	|	#	0	999999	<GENES>	NMB1834	</GENES>	R_riboflavin_kinase
R_RBFSa	1.0 M_4r5au_c + 1.0 M_db4p_c = 1.0 M_dmlz_c + 2.0 M_h2o_c + 1.0 M_pi_c	|	#	0	999999	<GENES>	NMB0684	</GENES>	R_riboflavin_synthase
R_RBFSb	2.0 M_dmlz_c = 1.0 M_4r5au_c + 1.0 M_ribflv_c	|	#	0	999999	<GENES>	NMB1247	</GENES>	R_riboflavin_synthase
R_SFGTHi	1.0 M_Sfglutth_c + 1.0 M_h2o_c = 1.0 M_for_c + 1.0 M_gthrd_c + 1.0 M_h_c	|	#	0	999999	<GENES>	NMB1305	</GENES>	R_S_Formylglutathione_hydralase
R_SHCHD2	1.0 M_dscl_c + 1.0 M_nad_c + 1.0 M_fe2_c = 4.0 M_h_c + 1.0 M_nadh_c + 1.0 M_sheme_c	|	#	0	999999	<GENES>	NMB1194 OR NMB1156	</GENES>	R_sirohydrochlorin_dehydrogenase_NAD_
R_TDP	1.0 M_h2o_c + 1.0 M_thmpp_c = 1.0 M_h_c + 1.0 M_pi_c + 1.0 M_thmmp_c	|	#	0	999999	<GENES>	NMB0639	</GENES>	R_thiamin_pyrophosphatase
R_THZPSN	1.0 M_atp_c + 1.0 M_cys_L_c + 1.0 M_dxyl5p_c + 1.0 M_tyr_L_c = 1.0 M_4hba_c + 1.0 M_4mpetz_c + 1.0 M_ala_L_c + 1.0 M_amp_c + 1.0 M_co2_c + 1.0 M_h2o_c + 1.0 M_h_c + 1.0 M_ppi_c	|	#	0	999999	<GENES>	NMB2062 AND NMB2071 AND NMB1379 AND Orphan AND Orphan	</GENES>	R_thiazole_phosphate_synthesis
R_TMK	1.0 M_atp_c + 1.0 M_thm_c = 1.0 M_adp_c + 1.0 M_h_c + 1.0 M_thmmp_c	|	#	0	999999	<GENES>	Orphan	</GENES>	R_thiamine_kinase
R_TMPK	1.0 M_atp_c + 1.0 M_thmmp_c = 1.0 M_adp_c + 1.0 M_thmpp_c	|	#	0	999999	<GENES>	NMB0385	</GENES>	R_thiamine_phosphate_kinase
R_TMPPP	1.0 M_2mahmp_c + 1.0 M_4mpetz_c + 1.0 M_h_c = 1.0 M_ppi_c + 1.0 M_thmmp_c	|	#	0	999999	<GENES>	NMB2069	</GENES>	R_thiamine_phosphate_diphosphorylase
R_UDCPDPS	1.0 M_frdp_c + 8.0 M_ipdp_c = 8.0 M_ppi_c + 1.0 M_udcpdp_c	|	#	0	999999	<GENES>	NMB0186	</GENES>	R_Undecaprenyl_diphosphate_synthase	-1000
R_UPP3MT	2.0 M_amet_c + 1.0 M_uppg3_c = 2.0 M_ahcys_c + 1.0 M_dscl_c + 1.0 M_h_c	|	#	0	999999	<GENES>	(NMB1194 OR NMB1156) AND NMB0778	</GENES>	R_uroporphyrinogen_methyltransferase
R_UPP3S	1.0 M_hmbil_c = 1.0 M_h2o_c + 1.0 M_uppg3_c	|	#	0	999999	<GENES>	NMB0777	</GENES>	R_uroporphyrinogen_III_synthase
R_UPPDC1	4.0 M_h_c + 1.0 M_uppg3_c = 4.0 M_co2_c + 1.0 M_cpppg3_c	|	#	0	999999	<GENES>	NMB0781	</GENES>	R_uroporphyrinogen_decarboxylase_uroporphyrinogen_III_
R_ADSR	1.0 M_aps_c + 1.0 M_trdrd_c = 1.0 M_so3_c + 1.0 M_amp_c + 1.0 M_trdox_c + 2.0 M_h_c	|	#	-999999	999999	<GENES>	NMB1155 OR NMB1193	</GENES>	R_adenylyl_sulfate_reductase
R_AMPTASECG	1.0 M_cgly_c + 1.0 M_h2o_c + 0.0000001 M_zn2_c = 1.0 M_cys_L_c + 1.0 M_gly_c	|	#	0	999999	<GENES>	NMB1416	</GENES>	R_alanyl_aminopeptidase_cys_gly_
R_PAPSR	1.0 M_paps_c + 1.0 M_trdrd_c = 2.0 M_h_c + 1.0 M_pap_c + 1.0 M_so3_c + 1.0 M_trdox_c	|	#	-999999	999999	<GENES>	NMB1155 OR NMB1193	</GENES>	R_phosphoadenylyl_sulfate_reductase_thioredoxin_	Can also use glutathione
R_SADT2	1.0 M_atp_c + 1.0 M_gtp_c + 1.0 M_h2o_c + 1.0 M_so4_c = 1.0 M_aps_c + 1.0 M_gdp_c + 1.0 M_pi_c + 1.0 M_ppi_c	|	#	0	999999	<GENES>	NMB1191 AND (NMB1154 OR NMB1192)	</GENES>	R_Sulfate_adenyltransferase	TRASH suggests only one copy of cysN in L91543, ie no NMB1153
R_SERAT	1.0 M_accoa_c + 1.0 M_ser_L_c = 1.0 M_acser_c + 1.0 M_coa_c	|	#	-999999	999999	<GENES>	NMB0560	</GENES>	R_serine_O_acetyltransferase
R_SULRi	5.0 M_h_c + 3.0 M_nadph_c + 1.0 M_so3_c + 0.0000001 M_sheme_c + 0.0000001 M_fad_c + 0.0000001 M_fmn_c = 3.0 M_h2o_c + 1.0 M_h2s_c + 3.0 M_nadp_c	|	#	0	999999	<GENES>	(NMB1151 OR NMB1189) AND NMB1190	</GENES>	R_sulfite_reductase_NADPH2_	TRASH suggests only one copy of cysI in L91543, ie no NMB1152
R_TSULST	1.0 M_acser_c + 1.0 M_tsul_c + 1.0 M_trdrd_c + 1.0 M_h_c = 1.0 M_cys_L_c + 1.0 M_so3_c + 1.0 M_trdox_c + 1.0 M_ac_c	|	#	-999999	999999	<GENES>	NMB0763	</GENES>	R_thiosulfate sulfur transferase
R_GCALDD	1.0 M_gcald_c + 1.0 M_h2o_c + 1.0 M_nad_c = 1.0 M_glyclt_c + 2.0 M_h_c + 1.0 M_nadh_c	|	#	0	999999	<GENES>	NMB1968	</GENES>	R_Glycolaldehyde_dehydrogenase
R_GLYCL	1.0 M_gly_c + 1.0 M_nad_c + 1.0 M_thf_c = 1.0 M_co2_c + 1.0 M_mlthf_c + 1.0 M_nadh_c + 1.0 M_nh4_c	|	#	-999999	999999	<GENES>	NMB0574	</GENES>	R_Glycine_Cleavage_System	Requires pydx5p as cofactor
R_MTHF	1.0 M_5mthf_c = 1.0 M_10fthf_c	|	#	0	999999	<GENES>	S	</GENES>
R_MTHFD	1.0 M_mlthf_c + 1.0 M_nadp_c = 1.0 M_methf_c + 1.0 M_nadph_c	|	#	-999999	999999	<GENES>	NMB0943	</GENES>	R_methylenetetrahydrofolate_dehydrogenase_NADP_	Requires fad_c as cofactor
R_THFL	1.0 M_thf_c + 1.0 M_atp_c + 1.0 M_for_c = 1.0 M_adp_c + 1.0 M_pi_c + 1.0 M_10fthf_c	|	#	-999999	999999	<GENES>	NMB1839	</GENES>	R_tetrahydrofolate ligase
R_MTHFR2	2.0 M_h_c + 1.0 M_mlthf_c + 1.0 M_nadh_c + 0.0000001 M_fad_c = 1.0 M_5mthf_c + 1.0 M_nad_c	|	#	0	999999	<GENES>	NMB0943	</GENES>	R_5_10_methylenetetrahydrofolate_reductase_NADH_
R_GLNS	1.0 M_atp_c + 1.0 M_glu_L_c + 1.0 M_nh4_c = 1.0 M_adp_c + 1.0 M_gln_L_c + 1.0 M_h_c + 1.0 M_pi_c	|	#	0	999999	<GENES>	NMB0359	</GENES>	R_glutamine_synthetase
R_GLUDy1	1.0 M_glu_L_c + 1.0 M_h2o_c + 1.0 M_nadp_c = 1.0 M_akg_c + 1.0 M_h_c + 1.0 M_nadph_c + 1.0 M_nh4_c	|	#	-999999	999999	<GENES>	NMB1710	</GENES>	R_glutamate dehydrogenase NADP
R_GLUDy2	1.0 M_glu_L_c + 1.0 M_h2o_c + 1.0 M_nad_c = 1.0 M_akg_c + 1.0 M_h_c + 1.0 M_nadh_c + 1.0 M_nh4_c	|	#	-999999	999999	<GENES>	NMB1476	</GENES>	R_glutamate dehydrogenase NADP
R_AGPAT120	1.0 M_1ddecg3p_c + 1.0 M_ddcaACP_c = 1.0 M_ACP_c + 1.0 M_pa120_c	|	#	0	999999	<GENES>	NMB2034 OR NMB1294	</GENES>	R_1 tetradecanoyl sn glycerol 3 phosphate O acyltransferase n C120
R_AGPAT140	1.0 M_1tdecg3p_c + 1.0 M_myrsACP_c = 1.0 M_ACP_c + 1.0 M_pa140_c	|	#	0	999999	<GENES>	NMB2034 OR NMB1294	</GENES>	R_1 tetradecanoyl sn glycerol 3 phosphate O acyltransferase n C140
R_AGPAT141b	1.0 M_1tdecg3p_c + 1.0 M_oct7eACP_c = 1.0 M_ACP_c + 1.0 M_pa141b_c	|	#	0	999999	<GENES>	NMB2034 OR NMB1294	</GENES>	R_1 tetradecanoyl sn glycerol 3 phosphate O acyltransferase n C141b
R_AGPAT141	1.0 M_1tdec7eg3p_c + 1.0 M_tdeACP_c = 1.0 M_ACP_c + 1.0 M_pa141_c	|	#	0	999999	<GENES>	NMB2034 OR NMB1294	</GENES>	R_1 tetradec 7 enoyl sn glycerol 3 phosphate O acyltransferase n C141
R_AGPAT160	1.0 M_1hdecg3p_c + 1.0 M_palmACP_c = 1.0 M_ACP_c + 1.0 M_pa160_c	|	#	0	999999	<GENES>	NMB2034 OR NMB1294	</GENES>	R_1 hexadecanoyl sn glycerol 3 phosphate O acyltransferase n C160
R_AGPAT160a	1.0 M_1hdecg3p_c + 1.0 M_ddcaACP_c = 1.0 M_ACP_c + 1.0 M_pa160a_c	|	#	0	999999	<GENES>	NMB2034 OR NMB1294	</GENES>	R_1 hexadecanoyl sn glycerol 3 phosphate O acyltransferase n C160a
R_AGPAT160b	1.0 M_1hdecg3p_c + 1.0 M_myrsACP_c = 1.0 M_ACP_c + 1.0 M_pa160b_c	|	#	0	999999	<GENES>	NMB2034 OR NMB1294	</GENES>	R_1 hexadecanoyl sn glycerol 3 phosphate O acyltransferase n C160b
R_AGPAT160c	1.0 M_1hdecg3p_c + 1.0 M_hdet9ACP_c = 1.0 M_ACP_c + 1.0 M_pa160c_c	|	#	0	999999	<GENES>	NMB2034 OR NMB1294	</GENES>	R_1 hexadecanoyl sn glycerol 3 phosphate O acyltransferase n C160c
R_AGPAT160e	1.0 M_1hdecg3p_c + 1.0 M_ocdcaACP_c = 1.0 M_ACP_c + 1.0 M_pa160e_c	|	#	0	999999	<GENES>	NMB2034 OR NMB1294	</GENES>	R_1 hexadecanoyl sn glycerol 3 phosphate O acyltransferase n C160e
R_AGPAT161a	1.0 M_1hdect9eg3p_c + 1.0 M_hdet9ACP_c = 1.0 M_ACP_c + 1.0 M_pa161_c	|	#	0	999999	<GENES>	NMB2034 OR NMB1294	</GENES>	R_1 hexadec trans9 enoyl sn glycerol 3 phosphate O acyltransferase n C161a
R_AGPAT180	1.0 M_1odecg3p_c + 1.0 M_ocdcaACP_c = 1.0 M_ACP_c + 1.0 M_pa180_c	|	#	0	999999	<GENES>	NMB2034 OR NMB1294	</GENES>	R_1 octadecanoyl sn glycerol 3 phosphate O acyltransferase n C180
R_AGPAT181	1.0 M_1odec7eg3p_c + 1.0 M_oct7eACP_c = 1.0 M_ACP_c + 1.0 M_pa181_c	|	#	0	999999	<GENES>	NMB2034 OR NMB1294	</GENES>	R_1 octadec 7 enoyl sn glycerol 3 phosphate O acyltransferase n C181
R_DAGK120	1.0 M_12dgr120_c + 1.0 M_atp_c = 1.0 M_adp_c + 1.0 M_h_c + 1.0 M_pa120_c	|	#	0	999999	<GENES>	NMB1558	</GENES>	R_diacylglycerol kinase n C120
R_DAGK140	1.0 M_12dgr140_c + 1.0 M_atp_c = 1.0 M_adp_c + 1.0 M_h_c + 1.0 M_pa140_c	|	#	0	999999	<GENES>	NMB1558	</GENES>	R_diacylglycerol kinase n C140
R_DAGK141	1.0 M_12dgr141_c + 1.0 M_atp_c = 1.0 M_adp_c + 1.0 M_h_c + 1.0 M_pa141_c	|	#	0	999999	<GENES>	NMB1558	</GENES>	R_diacylglycerol kinase n C141
R_DAGK160	1.0 M_12dgr160_c + 1.0 M_atp_c = 1.0 M_adp_c + 1.0 M_h_c + 1.0 M_pa160_c	|	#	0	999999	<GENES>	NMB1558	</GENES>	R_diacylglycerol kinase n C160
R_DAGK180	1.0 M_12dgr180_c + 1.0 M_atp_c = 1.0 M_adp_c + 1.0 M_h_c + 1.0 M_pa180_c	|	#	0	999999	<GENES>	NMB1558	</GENES>	R_diacylglycerol kinase n C180
R_DAGK181	1.0 M_12dgr181_c + 1.0 M_atp_c = 1.0 M_adp_c + 1.0 M_h_c + 1.0 M_pa181_c	|	#	0	999999	<GENES>	NMB0185	</GENES>	R_diacylglycerol kinase n C181
R_DASYN120	1.0 M_ctp_c + 1.0 M_h_c + 1.0 M_pa120_c = 1.0 M_cdpdddecg_c + 1.0 M_ppi_c	|	#	0	999999	<GENES>	NMB0185	</GENES>	R_CDP diacylglycerol synthetase n C120
R_DASYN140	1.0 M_ctp_c + 1.0 M_h_c + 1.0 M_pa140_c = 1.0 M_cdpdtdecg_c + 1.0 M_ppi_c	|	#	0	999999	<GENES>	NMB0185	</GENES>	R_CDP diacylglycerol synthetase n C140
R_DASYN160a	1.0 M_ctp_c + 1.0 M_h_c + 1.0 M_pa160a_c = 1.0 M_cdp160a_c + 1.0 M_ppi_c	|	#	0	999999	<GENES>	NMB0185	</GENES>	R_CDP diacylglycerol synthetase n C160a
R_DASYN160b	1.0 M_ctp_c + 1.0 M_h_c + 1.0 M_pa160b_c = 1.0 M_cdp160b_c + 1.0 M_ppi_c	|	#	0	999999	<GENES>	NMB0185	</GENES>	R_CDP diacylglycerol synthetase n C160b
R_DASYN160c	1.0 M_ctp_c + 1.0 M_h_c + 1.0 M_pa160c_c = 1.0 M_cdp160c_c + 1.0 M_ppi_c	|	#	0	999999	<GENES>	NMB0185	</GENES>	R_CDP diacylglycerol synthetase n C160c
R_DASYN160e	1.0 M_ctp_c + 1.0 M_h_c + 1.0 M_pa160e_c = 1.0 M_cdp160e_c + 1.0 M_ppi_c	|	#	0	999999	<GENES>	NMB0185	</GENES>	R_CDP diacylglycerol synthetase n C160e
R_DASYN161a	1.0 M_ctp_c + 1.0 M_h_c + 1.0 M_pa161_c = 1.0 M_cdp161_c + 1.0 M_ppi_c	|	#	0	999999	<GENES>	NMB0185	</GENES>	R_CDP diacylglycerol synthetase n C140
R_DASYN141b	1.0 M_ctp_c + 1.0 M_h_c + 1.0 M_pa141b_c = 1.0 M_cdp141b_c + 1.0 M_ppi_c	|	#	0	999999	<GENES>	NMB0185	</GENES>	R_CDP diacylglycerol synthetase n C140
R_DASYN141	1.0 M_ctp_c + 1.0 M_h_c + 1.0 M_pa141_c = 1.0 M_cdpdtdec7eg_c + 1.0 M_ppi_c	|	#	0	999999	<GENES>	NMB0185	</GENES>	R_CDP diacylglycerol synthetase n C141
R_DASYN160	1.0 M_ctp_c + 1.0 M_h_c + 1.0 M_pa160_c = 1.0 M_cdpdhdecg_c + 1.0 M_ppi_c	|	#	0	999999	<GENES>	NMB0185	</GENES>	R_CDP diacylglycerol synthetase n C160
R_DASYN180	1.0 M_ctp_c + 1.0 M_h_c + 1.0 M_pa180_c = 1.0 M_cdpdodecg_c + 1.0 M_ppi_c	|	#	0	999999	<GENES>	NMB0185	</GENES>	R_CDP diacylglycerol synthetase n C180
R_DASYN181	1.0 M_ctp_c + 1.0 M_h_c + 1.0 M_pa181_c = 1.0 M_cdpdodec7eg_c + 1.0 M_ppi_c	|	#	0	999999	<GENES>	NMB0185	</GENES>	R_CDP diacylglycerol synthetase n C181
R_G3PAT120	1.0 M_glyc3p_c + 1.0 M_ddcaACP_c = 1.0 M_ACP_c + 1.0 M_1ddecg3p_c	|	#	0	999999	<GENES>	Orphan	</GENES>	R_glycerol_3_phosphate_acyltransferase_C120_
R_G3PAT140	1.0 M_glyc3p_c + 1.0 M_myrsACP_c = 1.0 M_ACP_c + 1.0 M_1tdecg3p_c	|	#	0	999999	<GENES>	Orphan	</GENES>	R_glycerol_3_phosphate_acyltransferase_C140_
R_G3PAT141	1.0 M_glyc3p_c + 1.0 M_tdeACP_c = 1.0 M_ACP_c + 1.0 M_1tdec7eg3p_c	|	#	0	999999	<GENES>	Orphan	</GENES>	R_glycerol_3_phosphate_acyltransferase_C141_
R_G3PAT160	1.0 M_glyc3p_c + 1.0 M_palmACP_c = 1.0 M_ACP_c + 1.0 M_1hdecg3p_c	|	#	0	999999	<GENES>	Orphan	</GENES>	R_glycerol_3_phosphate_acyltransferase_C160_
R_G3PAT180	1.0 M_glyc3p_c + 1.0 M_ocdcaACP_c = 1.0 M_1odecg3p_c + 1.0 M_ACP_c	|	#	0	999999	<GENES>	Orphan	</GENES>	R_glycerol_3_phosphate_acyltransferase_C180_
R_G3PAT161ab	1.0 M_glyc3p_c + 1.0 M_hdet9ACP_c = 1.0 M_1hdect9eg3p_c + 1.0 M_ACP_c	|	#	0	999999	<GENES>	Orphan	</GENES>	R_glycerol 3 phosphate acyltransferase C161
R_G3PAT181	1.0 M_glyc3p_c + 1.0 M_oct7eACP_c = 1.0 M_1odec7eg3p_c + 1.0 M_ACP_c	|	#	0	999999	<GENES>	Orphan	</GENES>	R_glycerol 3 phosphate acyltransferase C181
R_PGPP120	1.0 M_h2o_c + 1.0 M_pgp120_c = 1.0 M_pg120_c + 1.0 M_pi_c	|	#	0	999999	<GENES>	NMB0386	</GENES>	R_phosphatidylglycerol phosphate phosphatase n C140
R_PGPP120pp	1.0 M_h2o_p + 1.0 M_pgp120_p = 1.0 M_pg120_p + 1.0 M_pi_p	|	#	0	999999	<GENES>	NMB0386	</GENES>	R_phosphatidylglycerol phosphate phosphatase periplasm n C140
R_PGPP140	1.0 M_h2o_c + 1.0 M_pgp140_c = 1.0 M_pg140_c + 1.0 M_pi_c	|	#	0	999999	<GENES>	NMB0386	</GENES>	R_phosphatidylglycerol phosphate phosphatase n C140
R_PGPP140pp	1.0 M_h2o_p + 1.0 M_pgp140_p = 1.0 M_pg140_p + 1.0 M_pi_p	|	#	0	999999	<GENES>	NMB0386	</GENES>	R_phosphatidylglycerol phosphate phosphatase periplasm n C140
R_PGPP160a	1.0 M_pgp160a_c + 1.0 M_h2o_c = 1.0 M_pi_c + 1.0 M_pg160a_c	|	#	0	999999	<GENES>	NMB0386	</GENES>	R_phosphatidylglycerol phosphate phosphatase n C160a
R_PGPP160b	1.0 M_pgp160b_c + 1.0 M_h2o_c = 1.0 M_pi_c + 1.0 M_pg160b_c	|	#	0	999999	<GENES>	NMB0386	</GENES>	R_phosphatidylglycerol phosphate phosphatase n C160b
R_PGPP160c	1.0 M_pgp160c_c + 1.0 M_h2o_c = 1.0 M_pi_c + 1.0 M_pg160c_c	|	#	0	999999	<GENES>	NMB0386	</GENES>	R_phosphatidylglycerol phosphate phosphatase n C160c
R_PGPP160e	1.0 M_pgp160e_c + 1.0 M_h2o_c = 1.0 M_pi_c + 1.0 M_pg160e_c	|	#	0	999999	<GENES>	NMB0386	</GENES>	R_phosphatidylglycerol phosphate phosphatase n C160e
R_PGPP161a	1.0 M_pgp161_c + 1.0 M_h2o_c = 1.0 M_pi_c + 1.0 M_pg161_c	|	#	0	999999	<GENES>	NMB0386	</GENES>	R_phosphatidylglycerol phosphate phosphatase n C140
R_PGPP141b	1.0 M_pgp141b_c + 1.0 M_h2o_c = 1.0 M_pi_c + 1.0 M_pg141b_c	|	#	0	999999	<GENES>	NMB0386	</GENES>	R_phosphatidylglycerol phosphate phosphatase n C140
R_PGPP160app	1.0 M_pgp160a_p + 1.0 M_h2o_p = 1.0 M_pi_p + 1.0 M_pg160a_p	|	#	0	999999	<GENES>	NMB0386	</GENES>	R_phosphatidylglycerol phosphate phosphatase periplasm n C160a
R_PGPP160bpp	1.0 M_pgp160b_p + 1.0 M_h2o_p = 1.0 M_pi_p + 1.0 M_pg160b_p	|	#	0	999999	<GENES>	NMB0386	</GENES>	R_phosphatidylglycerol phosphate phosphatase periplasm n C160b
R_PGPP160cpp	1.0 M_pgp160c_p + 1.0 M_h2o_p = 1.0 M_pi_p + 1.0 M_pg160c_p	|	#	0	999999	<GENES>	NMB0386	</GENES>	R_phosphatidylglycerol phosphate phosphatase periplasm n C160c
R_PGPP160epp	1.0 M_pgp160e_p + 1.0 M_h2o_p = 1.0 M_pi_p + 1.0 M_pg160e_p	|	#	0	999999	<GENES>	NMB0386	</GENES>	R_phosphatidylglycerol phosphate phosphatase periplasm n C160e
R_PGPP161app	1.0 M_pgp161_p + 1.0 M_h2o_p = 1.0 M_pi_p + 1.0 M_pg161_p	|	#	0	999999	<GENES>	NMB0386	</GENES>	R_phosphatidylglycerol phosphate phosphatase periplasm n C140
R_PGPP141bpp	1.0 M_pgp141b_p + 1.0 M_h2o_p = 1.0 M_pi_p + 1.0 M_pg141b_p	|	#	0	999999	<GENES>	NMB0386	</GENES>	R_phosphatidylglycerol phosphate phosphatase periplasm n C140
R_PGPP141	1.0 M_h2o_c + 1.0 M_pgp141_c = 1.0 M_pg141_c + 1.0 M_pi_c	|	#	0	999999	<GENES>	NMB0386	</GENES>	R_phosphatidylglycerol phosphate phosphatase n C141
R_PGPP141pp	1.0 M_h2o_p + 1.0 M_pgp141_p = 1.0 M_pg141_p + 1.0 M_pi_p	|	#	0	999999	<GENES>	NMB0386	</GENES>	R_phosphatidylglycerol phosphate phosphatase periplasm n C141
R_PGPP160	1.0 M_h2o_c + 1.0 M_pgp160_c = 1.0 M_pg160_c + 1.0 M_pi_c	|	#	0	999999	<GENES>	NMB0386	</GENES>	R_phosphatidylglycerol phosphate phosphatase n C160
R_PGPP160pp	1.0 M_h2o_p + 1.0 M_pgp160_p = 1.0 M_pg160_p + 1.0 M_pi_p	|	#	0	999999	<GENES>	NMB0386	</GENES>	R_phosphatidylglycerol phosphate phosphatase periplasm n C160
R_PGPP180	1.0 M_h2o_c + 1.0 M_pgp180_c = 1.0 M_pg180_c + 1.0 M_pi_c	|	#	0	999999	<GENES>	NMB0386	</GENES>	R_phosphatidylglycerol phosphate phosphatase n C180
R_PGPP180pp	1.0 M_h2o_p + 1.0 M_pgp180_p = 1.0 M_pg180_p + 1.0 M_pi_p	|	#	0	999999	<GENES>	NMB0386	</GENES>	R_phosphatidylglycerol phosphate phosphatase periplasm n C180
R_PGPP181	1.0 M_h2o_c + 1.0 M_pgp181_c = 1.0 M_pg181_c + 1.0 M_pi_c	|	#	0	999999	<GENES>	NMB0386	</GENES>	R_phosphatidylglycerol phosphate phosphatase n C181
R_PGPP181pp	1.0 M_h2o_p + 1.0 M_pgp181_p = 1.0 M_pg181_p + 1.0 M_pi_p	|	#	0	999999	<GENES>	NMB0386	</GENES>	R_phosphatidylglycerol phosphate phosphatase periplasm n C181
R_PGSA120	1.0 M_cdpdddecg_c + 1.0 M_glyc3p_c = 1.0 M_cmp_c + 1.0 M_h_c + 1.0 M_pgp120_c	|	#	0	999999	<GENES>	NMB1588	</GENES>	R_Phosphatidylglycerol synthase n C120
R_PGSA140	1.0 M_cdpdtdecg_c + 1.0 M_glyc3p_c = 1.0 M_cmp_c + 1.0 M_h_c + 1.0 M_pgp140_c	|	#	0	999999	<GENES>	NMB1588	</GENES>	R_Phosphatidylglycerol synthase n C140
R_PGSA160a	1.0 M_cdp160a_c + 1.0 M_glyc3p_c = 1.0 M_cmp_c + 1.0 M_h_c + 1.0 M_pgp160a_c	|	#	0	999999	<GENES>	NMB1588	</GENES>	R_Phosphatidylglycerol synthase n C160a
R_PGSA160b	1.0 M_cdp160b_c + 1.0 M_glyc3p_c = 1.0 M_cmp_c + 1.0 M_h_c + 1.0 M_pgp160b_c	|	#	0	999999	<GENES>	NMB1588	</GENES>	R_Phosphatidylglycerol synthase n C160b
R_PGSA160c	1.0 M_cdp160c_c + 1.0 M_glyc3p_c = 1.0 M_cmp_c + 1.0 M_h_c + 1.0 M_pgp160c_c	|	#	0	999999	<GENES>	NMB1588	</GENES>	R_Phosphatidylglycerol synthase n C160c
R_PGSA160e	1.0 M_cdp160e_c + 1.0 M_glyc3p_c = 1.0 M_cmp_c + 1.0 M_h_c + 1.0 M_pgp160e_c	|	#	0	999999	<GENES>	NMB1588	</GENES>	R_Phosphatidylglycerol synthase n C160e
R_PGSA161a	1.0 M_cdp161_c + 1.0 M_glyc3p_c = 1.0 M_cmp_c + 1.0 M_h_c + 1.0 M_pgp161_c	|	#	0	999999	<GENES>	NMB1588	</GENES>	R_Phosphatidylglycerol synthase n C140
R_PGSA141b	1.0 M_cdp141b_c + 1.0 M_glyc3p_c = 1.0 M_cmp_c + 1.0 M_h_c + 1.0 M_pgp141b_c	|	#	0	999999	<GENES>	NMB1588	</GENES>	R_Phosphatidylglycerol synthase n C140
R_PGSA141	1.0 M_cdpdtdec7eg_c + 1.0 M_glyc3p_c = 1.0 M_cmp_c + 1.0 M_h_c + 1.0 M_pgp141_c	|	#	0	999999	<GENES>	NMB1588	</GENES>	R_Phosphatidylglycerol synthase n C141
R_PGSA160	1.0 M_cdpdhdecg_c + 1.0 M_glyc3p_c = 1.0 M_cmp_c + 1.0 M_h_c + 1.0 M_pgp160_c	|	#	0	999999	<GENES>	NMB1588	</GENES>	R_Phosphatidylglycerol synthase n C160
R_PGSA180	1.0 M_cdpdodecg_c + 1.0 M_glyc3p_c = 1.0 M_cmp_c + 1.0 M_h_c + 1.0 M_pgp180_c	|	#	0	999999	<GENES>	NMB1588	</GENES>	R_Phosphatidylglycerol synthase n C180
R_PGSA181	1.0 M_cdpdodec7eg_c + 1.0 M_glyc3p_c = 1.0 M_cmp_c + 1.0 M_h_c + 1.0 M_pgp181_c	|	#	0	999999	<GENES>	NMB1588	</GENES>	R_Phosphatidylglycerol synthase n C181
R_PLIPA1A120pp	1.0 M_h2o_p + 1.0 M_pa120_p + 0.0000001 M_ca2_c = 1.0 M_2ddecg3p_p + 1.0 M_ddca_p	|	#	0	999999	<GENES>	NMB0464	</GENES>	R_Phospholipase A1 phosphatidate n C120 periplasm
R_PLIPA1A140pp	1.0 M_h2o_p + 1.0 M_pa140_p + 0.0000001 M_ca2_c = 1.0 M_2tdecg3p_p + 1.0 M_ttdca_p	|	#	0	999999	<GENES>	NMB0464	</GENES>	R_Phospholipase A1 phosphatidate n C140 periplasm
R_PLIPA1A160a	1.0 M_h2o_p + 1.0 M_pa160a_p + 0.0000001 M_ca2_c = 1.0 M_2ddecg3p_p + 1.0 M_hdca_p	|	#	0	999999	<GENES>	NMB0464	</GENES>	R_Phospholipase A1 phosphatidate n C160a
R_PLIPA1A160b	1.0 M_h2o_p + 1.0 M_pa160b_p + 0.0000001 M_ca2_c = 1.0 M_2tdecg3p_p + 1.0 M_hdca_p	|	#	0	999999	<GENES>	NMB0464	</GENES>	R_Phospholipase A1 phosphatidate n C160b
R_PLIPA1A160c	1.0 M_h2o_p + 1.0 M_pa160c_p + 0.0000001 M_ca2_c = 1.0 M_2hdect9g3p_p + 1.0 M_hdca_p	|	#	0	999999	<GENES>	NMB0464	</GENES>	R_Phospholipase A1 phosphatidate n C160c
R_PLIPA1A160e	1.0 M_h2o_p + 1.0 M_pa160e_p + 0.0000001 M_ca2_c = 1.0 M_2odecg3p_p + 1.0 M_hdca_p	|	#	0	999999	<GENES>	NMB0464	</GENES>	R_Phospholipase A1 phosphatidate n C160e
R_PLIPA1A161a	1.0 M_h2o_p + 1.0 M_pa161_p + 0.0000001 M_ca2_c = 1.0 M_2hdect9g3p_p + 1.0 M_hdcat9_p	|	#	0	999999	<GENES>	NMB0464	</GENES>	R_Phospholipase A1 phosphatidate n C140		hdcat9_p is a dead end metabolite, being only ever produced
R_PLIPA1A141b	1.0 M_h2o_p + 1.0 M_pa141b_p + 0.0000001 M_ca2_c = 1.0 M_2ocdecc7g3p_p + 1.0 M_ttdca_p	|	#	0	999999	<GENES>	NMB0464	</GENES>	R_Phospholipase A1 phosphatidate n C140
R_PLIPA1A141pp	1.0 M_h2o_p + 1.0 M_pa141_p + 0.0000001 M_ca2_c = 1.0 M_2tdec7eg3p_p + 1.0 M_ttdcea_p	|	#	0	999999	<GENES>	NMB0464	</GENES>	R_Phospholipase A1 phosphatidate n C141 periplasm
R_PLIPA1A160pp	1.0 M_h2o_p + 1.0 M_pa160_p + 0.0000001 M_ca2_c = 1.0 M_2hdecg3p_p + 1.0 M_hdca_p	|	#	0	999999	<GENES>	NMB0464	</GENES>	R_Phospholipase A1 phosphatidate n C160 periplasm
R_PLIPA1A180pp	1.0 M_h2o_p + 1.0 M_pa180_p + 0.0000001 M_ca2_c = 1.0 M_2odecg3p_p + 1.0 M_ocdca_p	|	#	0	999999	<GENES>	NMB0464	</GENES>	R_Phospholipase A1 phosphatidate n C180 periplasm
R_PLIPA1A181pp	1.0 M_h2o_p + 1.0 M_pa181_p + 0.0000001 M_ca2_c = 1.0 M_2odec7eg3p_p + 1.0 M_ocdcea_p	|	#	0	999999	<GENES>	NMB0464	</GENES>	R_Phospholipase A1 phosphatidate n C181 periplasm
R_PLIPA1E120pp	1.0 M_h2o_p + 1.0 M_pe120_p + 0.0000001 M_ca2_c = 1.0 M_2agpe120_p + 1.0 M_ddca_p + 1.0 M_h_p	|	#	0	999999	<GENES>	NMB0464	</GENES>	R_Phospholipase A1 phosphatidylethanolamine n C120 periplasm
R_PLIPA1E140pp	1.0 M_h2o_p + 1.0 M_pe140_p + 0.0000001 M_ca2_c = 1.0 M_2agpe140_p + 1.0 M_h_p + 1.0 M_ttdca_p	|	#	0	999999	<GENES>	NMB0464	</GENES>	R_Phospholipase A1 phosphatidylethanolamine n C140 periplasm
R_PLIPA1E160a	1.0 M_h2o_p + 1.0 M_pe160a_p + 0.0000001 M_ca2_c = 1.0 M_2agpe120_p + 1.0 M_hdca_p	|	#	0	999999	<GENES>	NMB0464	</GENES>	R_Phospholipase A1 phosphatidylethanolamine n C160a
R_PLIPA1E160b	1.0 M_h2o_p + 1.0 M_pe160b_p + 0.0000001 M_ca2_c = 1.0 M_2agpe140_p + 1.0 M_hdca_p	|	#	0	999999	<GENES>	NMB0464	</GENES>	R_Phospholipase A1 phosphatidylethanolamine n C160b
R_PLIPA1E160c	1.0 M_h2o_p + 1.0 M_pe160c_p + 0.0000001 M_ca2_c = 1.0 M_2agpe161_p + 1.0 M_hdca_p	|	#	0	999999	<GENES>	NMB0464	</GENES>	R_Phospholipase A1 phosphatidylethanolamine n C160c
R_PLIPA1E160e	1.0 M_h2o_p + 1.0 M_pe160e_p + 0.0000001 M_ca2_c = 1.0 M_2agpe180_p + 1.0 M_hdca_p	|	#	0	999999	<GENES>	NMB0464	</GENES>	R_Phospholipase A1 phosphatidylethanolamine n C160e
R_PLIPA1E161a	1.0 M_h2o_p + 1.0 M_pe161_p + 0.0000001 M_ca2_c = 1.0 M_2agpe161_p + 1.0 M_hdcat9_p	|	#	0	999999	<GENES>	NMB0464	</GENES>	R_Phospholipase A1 phosphatidylethanolamine n C140		hdcat9_p is a dead end metabolite, being only ever produced
R_PLIPA1E141b	1.0 M_h2o_p + 1.0 M_pe141b_p + 0.0000001 M_ca2_c = 1.0 M_2agpe181_p + 1.0 M_ttdca_p	|	#	0	999999	<GENES>	NMB0464	</GENES>	R_Phospholipase A1 phosphatidylethanolamine n C140
R_PLIPA1E141pp	1.0 M_h2o_p + 1.0 M_pe141_p + 0.0000001 M_ca2_c = 1.0 M_2agpe141_p + 1.0 M_h_p + 1.0 M_ttdcea_p	|	#	0	999999	<GENES>	NMB0464	</GENES>	R_Phospholipase A1 phosphatidylethanolamine n C141 periplasm
R_PLIPA1E160pp	1.0 M_h2o_p + 1.0 M_pe160_p + 0.0000001 M_ca2_c = 1.0 M_2agpe160_p + 1.0 M_h_p + 1.0 M_hdca_p	|	#	0	999999	<GENES>	NMB0464	</GENES>	R_Phospholipase A1 phosphatidylethanolamine n C160 periplasm
R_PLIPA1E180pp	1.0 M_h2o_p + 1.0 M_pe180_p + 0.0000001 M_ca2_c = 1.0 M_2agpe180_p + 1.0 M_h_p + 1.0 M_ocdca_p	|	#	0	999999	<GENES>	NMB0464	</GENES>	R_Phospholipase A1 phosphatidylethanolamine n C180 periplasm
R_PLIPA1E181pp	1.0 M_h2o_p + 1.0 M_pe181_p + 0.0000001 M_ca2_c = 1.0 M_2agpe181_p + 1.0 M_h_p + 1.0 M_ocdcea_p	|	#	0	999999	<GENES>	NMB0464	</GENES>	R_Phospholipase A1 phosphatidylethanolamine n C181 periplasm
R_PLIPA1G120pp	1.0 M_h2o_p + 1.0 M_pg120_p + 0.0000001 M_ca2_c = 1.0 M_2agpg120_p + 1.0 M_ddca_p + 1.0 M_h_p	|	#	0	999999	<GENES>	NMB0464	</GENES>	R_Phospholipase A1 phosphatidylglycerol n C120 periplasm
R_PLIPA1G140pp	1.0 M_h2o_p + 1.0 M_pg140_p + 0.0000001 M_ca2_c = 1.0 M_2agpg140_p + 1.0 M_h_p + 1.0 M_ttdca_p	|	#	0	999999	<GENES>	NMB0464	</GENES>	R_Phospholipase A1 phosphatidylglycerol n C140 periplasm
R_PLIPA1G160a	1.0 M_h2o_p + 1.0 M_pg160a_p + 0.0000001 M_ca2_c = 1.0 M_2agpg120_p + 1.0 M_hdca_p	|	#	0	999999	<GENES>	NMB0464	</GENES>	R_Phospholipase A1 phosphatidylethanolamine n C160a
R_PLIPA1G160b	1.0 M_h2o_p + 1.0 M_pg160b_p + 0.0000001 M_ca2_c = 1.0 M_2agpg140_p + 1.0 M_hdca_p	|	#	0	999999	<GENES>	NMB0464	</GENES>	R_Phospholipase A1 phosphatidylethanolamine n C160b
R_PLIPA1G160c	1.0 M_h2o_p + 1.0 M_pg160c_p + 0.0000001 M_ca2_c = 1.0 M_2agpg161_p + 1.0 M_hdca_p	|	#	0	999999	<GENES>	NMB0464	</GENES>	R_Phospholipase A1 phosphatidylethanolamine n C160c
R_PLIPA1G160e	1.0 M_h2o_p + 1.0 M_pg160e_p + 0.0000001 M_ca2_c = 1.0 M_2agpg180_p + 1.0 M_hdca_p	|	#	0	999999	<GENES>	NMB0464	</GENES>	R_Phospholipase A1 phosphatidylethanolamine n C160e
R_PLIPA1G161a	1.0 M_h2o_p + 1.0 M_pg161_p + 0.0000001 M_ca2_c = 1.0 M_2agpg161_p + 1.0 M_hdcat9_p	|	#	0	999999	<GENES>	NMB0464	</GENES>	R_Phospholipase A1 phosphatidylethanolamine n C140		hdcat9_p is a dead end metabolite, being only ever produced
R_PLIPA1G141b	1.0 M_h2o_p + 1.0 M_pg141b_p + 0.0000001 M_ca2_c = 1.0 M_2agpg181_p + 1.0 M_ttdca_p	|	#	0	999999	<GENES>	NMB0464	</GENES>	R_Phospholipase A1 phosphatidylethanolamine n C140
R_PLIPA1G141pp	1.0 M_h2o_p + 1.0 M_pg141_p + 0.0000001 M_ca2_c = 1.0 M_2agpg141_p + 1.0 M_h_p + 1.0 M_ttdcea_p	|	#	0	999999	<GENES>	NMB0464	</GENES>	R_Phospholipase A1 phosphatidylglycerol n C141 periplasm
R_PLIPA1G160pp	1.0 M_h2o_p + 1.0 M_pg160_p + 0.0000001 M_ca2_c = 1.0 M_2agpg160_p + 1.0 M_h_p + 1.0 M_hdca_p	|	#	0	999999	<GENES>	NMB0464	</GENES>	R_Phospholipase A1 phosphatidylglycerol n C160 periplasm
R_PLIPA1G180pp	1.0 M_h2o_p + 1.0 M_pg180_p + 0.0000001 M_ca2_c = 1.0 M_2agpg180_p + 1.0 M_h_p + 1.0 M_ocdca_p	|	#	0	999999	<GENES>	NMB0464	</GENES>	R_Phospholipase A1 phosphatidylglycerol n C180 periplasm
R_PLIPA1G181pp	1.0 M_h2o_p + 1.0 M_pg181_p + 0.0000001 M_ca2_c = 1.0 M_2agpg181_p + 1.0 M_h_p + 1.0 M_ocdcea_p	|	#	0	999999	<GENES>	NMB0464	</GENES>	R_Phospholipase A1 phosphatidylglycerol n C181 periplasm
R_PSD120	1.0 M_h_c + 1.0 M_ps120_c + 0.0000001 M_pydx5p_c = 1.0 M_co2_c + 1.0 M_pe120_c	|	#	0	999999	<GENES>	NMB0963	</GENES>	R_Phosphatidylserine decarboxylase n C120
R_PSD140	1.0 M_h_c + 1.0 M_ps140_c + 0.0000001 M_pydx5p_c = 1.0 M_co2_c + 1.0 M_pe140_c	|	#	0	999999	<GENES>	NMB0963	</GENES>	R_Phosphatidylserine decarboxylase n C140
R_PSD160a	1.0 M_h_c + 1.0 M_ps160a_c + 0.0000001 M_pydx5p_c = 1.0 M_pe160a_c + 1.0 M_co2_c	|	#	0	999999	<GENES>	NMB0963	</GENES>	R_Phosphatidylserine decarboxylase n C160a
R_PSD160b	1.0 M_h_c + 1.0 M_ps160b_c + 0.0000001 M_pydx5p_c = 1.0 M_pe160b_c + 1.0 M_co2_c	|	#	0	999999	<GENES>	NMB0963	</GENES>	R_Phosphatidylserine decarboxylase n C160b
R_PSD160c	1.0 M_h_c + 1.0 M_ps160c_c + 0.0000001 M_pydx5p_c = 1.0 M_pe160c_c + 1.0 M_co2_c	|	#	0	999999	<GENES>	NMB0963	</GENES>	R_Phosphatidylserine decarboxylase n C160c
R_PSD160e	1.0 M_h_c + 1.0 M_ps160e_c + 0.0000001 M_pydx5p_c = 1.0 M_pe160e_c + 1.0 M_co2_c	|	#	0	999999	<GENES>	NMB0963	</GENES>	R_Phosphatidylserine decarboxylase n C160e
R_PSD161a	1.0 M_h_c + 1.0 M_ps161_c + 0.0000001 M_pydx5p_c = 1.0 M_pe161_c + 1.0 M_co2_c	|	#	0	999999	<GENES>	NMB0963	</GENES>	R_Phosphatidylserine decarboxylase n C140
R_PSD141b	1.0 M_h_c + 1.0 M_ps141b_c + 0.0000001 M_pydx5p_c = 1.0 M_pe141b_c + 1.0 M_co2_c	|	#	0	999999	<GENES>	NMB0963	</GENES>	R_Phosphatidylserine decarboxylase n C140
R_PSD141	1.0 M_h_c + 1.0 M_ps141_c + 0.0000001 M_pydx5p_c = 1.0 M_co2_c + 1.0 M_pe141_c	|	#	0	999999	<GENES>	NMB0963	</GENES>	R_Phosphatidylserine decarboxylase n C141
R_PSD160	1.0 M_h_c + 1.0 M_ps160_c + 0.0000001 M_pydx5p_c = 1.0 M_co2_c + 1.0 M_pe160_c	|	#	0	999999	<GENES>	NMB0963	</GENES>	R_Phosphatidylserine decarboxylase n C160
R_PSD180	1.0 M_h_c + 1.0 M_ps180_c + 0.0000001 M_pydx5p_c = 1.0 M_co2_c + 1.0 M_pe180_c	|	#	0	999999	<GENES>	NMB0963	</GENES>	R_Phosphatidylserine decarboxylase n C180
R_PSD181	1.0 M_h_c + 1.0 M_ps181_c + 0.0000001 M_pydx5p_c = 1.0 M_co2_c + 1.0 M_pe181_c	|	#	0	999999	<GENES>	NMB0963	</GENES>	R_Phosphatidylserine decarboxylase n C181
R_PSSA120	1.0 M_cdpdddecg_c + 1.0 M_ser_L_c = 1.0 M_cmp_c + 1.0 M_h_c + 1.0 M_ps120_c	|	#	0	999999	<GENES>	NMB1318	</GENES>	R_Phosphatidylserine syntase n C120
R_PSSA140	1.0 M_cdpdtdecg_c + 1.0 M_ser_L_c = 1.0 M_cmp_c + 1.0 M_h_c + 1.0 M_ps140_c	|	#	0	999999	<GENES>	NMB1318	</GENES>	R_Phosphatidylserine syntase n C140
R_PSSA160a	1.0 M_ser_L_c + 1.0 M_cdp160a_c = 1.0 M_ps160a_c + 1.0 M_cmp_c + 1.0 M_h_c	|	#	0	999999	<GENES>	NMB1318	</GENES>	R_Phosphatidylserine syntase n C160a
R_PSSA160b	1.0 M_ser_L_c + 1.0 M_cdp160b_c = 1.0 M_ps160b_c + 1.0 M_cmp_c + 1.0 M_h_c	|	#	0	999999	<GENES>	NMB1318	</GENES>	R_Phosphatidylserine syntase n C160b
R_PSSA160c	1.0 M_ser_L_c + 1.0 M_cdp160c_c = 1.0 M_ps160c_c + 1.0 M_cmp_c + 1.0 M_h_c	|	#	0	999999	<GENES>	NMB1318	</GENES>	R_Phosphatidylserine syntase n C160c
R_PSSA160e	1.0 M_ser_L_c + 1.0 M_cdp160e_c = 1.0 M_ps160e_c + 1.0 M_cmp_c + 1.0 M_h_c	|	#	0	999999	<GENES>	NMB1318	</GENES>	R_Phosphatidylserine syntase n C160e
R_PSSA161a	1.0 M_ser_L_c + 1.0 M_cdp161_c = 1.0 M_ps161_c + 1.0 M_cmp_c + 1.0 M_h_c	|	#	0	999999	<GENES>	NMB1318	</GENES>	R_Phosphatidylserine syntase n C140
R_PSSA141b	1.0 M_ser_L_c + 1.0 M_cdp141b_c = 1.0 M_ps141b_c + 1.0 M_cmp_c + 1.0 M_h_c	|	#	0	999999	<GENES>	NMB1318	</GENES>	R_Phosphatidylserine syntase n C140
R_PSSA141	1.0 M_cdpdtdec7eg_c + 1.0 M_ser_L_c = 1.0 M_cmp_c + 1.0 M_h_c + 1.0 M_ps141_c	|	#	0	999999	<GENES>	NMB1318	</GENES>	R_Phosphatidylserine syntase n C141
R_PSSA160	1.0 M_cdpdhdecg_c + 1.0 M_ser_L_c = 1.0 M_cmp_c + 1.0 M_h_c + 1.0 M_ps160_c	|	#	0	999999	<GENES>	NMB1318	</GENES>	R_Phosphatidylserine syntase n C160
R_PSSA180	1.0 M_cdpdodecg_c + 1.0 M_ser_L_c = 1.0 M_cmp_c + 1.0 M_h_c + 1.0 M_ps180_c	|	#	0	999999	<GENES>	NMB1318	</GENES>	R_Phosphatidylserine syntase n C180
R_PSSA181	1.0 M_cdpdodec7eg_c + 1.0 M_ser_L_c = 1.0 M_cmp_c + 1.0 M_h_c + 1.0 M_ps181_c	|	#	0	999999	<GENES>	NMB1318	</GENES>	R_Phosphatidylserine syntase n C181
R_DSERDHr	1.0 M_nadp_c + 1.0 M_ser_D_c = 1.0 M_2amsa_c + 1.0 M_h_c + 1.0 M_nadph_c	|	#	-999999	999999	<GENES>	NMB0924	</GENES>	R_D_serine_dehydrogenase
R_GHMT2r	1.0 M_ser_L_c + 1.0 M_thf_c = 1.0 M_gly_c + 1.0 M_h2o_c + 1.0 M_mlthf_c	|	#	-999999	999999	<GENES>	NMB1055	</GENES>	R_glycine_hydroxymethyltransferase_reversible	Requires pydx5p as cofactor
R_GLYCK2	1.0 M_atp_c + 1.0 M_glyc_R_c = 1.0 M_2pg_c + 1.0 M_adp_c + 1.0 M_h_c	|	#	0	999999	<GENES>	NMB1268	</GENES>	R_glycerate_kinase
R_LSERDHr	1.0 M_nadp_c + 1.0 M_ser_L_c = 1.0 M_2amsa_c + 1.0 M_h_c + 1.0 M_nadph_c	|	#	-999999	999999	<GENES>	NMB0924	</GENES>	R_L_serine_dehydrogenase
R_PGCD	1.0 M_3pg_c + 1.0 M_nad_c + 0.0000001 M_pydx5p_c = 1.0 M_3php_c + 1.0 M_h_c + 1.0 M_nadh_c	|	#	0	999999	<GENES>	Orphan	</GENES>	R_phosphoglycerate_dehydrogenase
R_PSERT	1.0 M_3php_c + 1.0 M_glu_L_c + 0.0000001 M_pydx5p_c = 1.0 M_akg_c + 1.0 M_pser_L_c	|	#	0	999999	<GENES>	NMB1640	</GENES>	R_phosphoserine_transaminase
R_ENO	1.0 M_2pg_c = 1.0 M_h2o_c + 1.0 M_pep_c	|	#	-999999	999999	<GENES>	NMB1285	</GENES>	R_enolase
R_FBA	1.0 M_fdp_c = 1.0 M_dhap_c + 1.0 M_g3p_c	|	#	-999999	999999	<GENES>	NMB1869	</GENES>	R_fructose_bisphosphate_aldolase
R_FBP	1.0 M_fdp_c + 1.0 M_h2o_c = 1.0 M_f6p_c + 1.0 M_pi_c	|	#	0	999999	<GENES>	NMB1060	</GENES>	R_fructose_bisphosphatase
R_G6PP	1.0 M_g6p_c + 1.0 M_h2o_c = 1.0 M_glc_D_c + 1.0 M_pi_c	|	#	0	999999	<GENES>	NMB1663	</GENES>	R_glucose_6_phosphate_phosphatase
R_GAPD2	1.0 M_g3p_c + 1.0 M_nad_c + 1.0 M_pi_c = 1.0 M_13dpg_c + 1.0 M_h_c + 1.0 M_nadh_c	|	#	0	999999	<GENES>	NMB2159	</GENES>	R_glyceraldehyde 3 phosphate dehydrogenase
R_GAPD1	1.0 M_13dpg_c + 1.0 M_h_c + 1.0 M_nadph_c = 1.0 M_g3p_c + 1.0 M_nadp_c + 1.0 M_pi_c	|	#	0	999999	<GENES>	NMB0207	</GENES>	R_glyceraldehyde 3 phosphate dehydrogenase
R_HEX1	1.0 M_atp_c + 1.0 M_glc_D_c = 1.0 M_adp_c + 1.0 M_g6p_c + 1.0 M_h_c	|	#	0	999999	<GENES>	NMB1390	</GENES>	R_hexokinase_D_glucoseATP_
R_PDH	1.0 M_coa_c + 1.0 M_nad_c + 1.0 M_pyr_c + 0.000001 M_thmpp_c = 1.0 M_accoa_c + 1.0 M_co2_c + 1.0 M_nadh_c	|	#	0	999999	<GENES>	(NMB0947 OR NMB1344) AND NMB1216 AND NMB1217 AND NMB1341 AND NMB1342	</GENES>	R_pyruvate_dehydrogenase
R_PGI	1.0 M_g6p_c = 1.0 M_f6p_c	|	#	-999999	999999	<GENES>	NMB1388 AND (Blank OR NMB0334)	</GENES>	R_glucose_6_phosphate_isomerase	TraSH suggests only NMB1388 is essnetial for this reaction
R_PGK	1.0 M_3pg_c + 1.0 M_atp_c = 1.0 M_13dpg_c + 1.0 M_adp_c	|	#	-999999	999999	<GENES>	NMB0010	</GENES>	R_phosphoglycerate_kinase
R_PGM	1.0 M_2pg_c = 1.0 M_3pg_c	|	#	-999999	999999	<GENES>	NMB1604	</GENES>	R_phosphoglycerate_mutase
R_PPS	1.0 M_atp_c + 1.0 M_h2o_c + 1.0 M_pyr_c = 1.0 M_amp_c + 2.0 M_h_c + 1.0 M_pep_c + 1.0 M_pi_c	|	#	0	999999	<GENES>	NMB0618	</GENES>	R_phosphoenolpyruvate_synthase
R_PYK	1.0 M_adp_c + 1.0 M_h_c + 1.0 M_pep_c = 1.0 M_atp_c + 1.0 M_pyr_c	|	#	0	999999	<GENES>	NMB0089	</GENES>	R_pyruvate_kinase
R_TPI	1.0 M_dhap_c = 1.0 M_g3p_c	|	#	-999999	999999	<GENES>	NMB1887	</GENES>	R_triose_phosphate_isomerase
R_GLYCK	1.0 M_atp_c + 1.0 M_glyc_R_c = 1.0 M_3pg_c + 1.0 M_adp_c + 1.0 M_h_c	|	#	0	999999	<GENES>	NMB1268	</GENES>	R_glycerate_kinase
R_GLYCLTDx	1.0 M_glx_c + 1.0 M_nadh_c = 1.0 M_glyclt_c + 1.0 M_nad_c	|	#	0	999999	<GENES>	NMB0029	</GENES>	R_Glycolate_dehydrogenase_NAD_
R_GLYCLTDy	1.0 M_glx_c + 1.0 M_nadph_c = 1.0 M_glyclt_c + 1.0 M_nadp_c	|	#	0	999999	<GENES>	NMB0029	</GENES>	R_Glycolate_dehydrogenase_NADP_
R_ATPPRT	1.0 M_atp_c + 1.0 M_prpp_c = 1.0 M_ppi_c + 1.0 M_prbatp_c	|	#	0	999999	<GENES>	NMB1579 AND (Blank OR NMB0814)	</GENES>	R_ATP_phosphoribosyltransferase
R_HISTD	1.0 M_h2o_c + 1.0 M_histd_c + 2.0 M_nad_c = 3.0 M_h_c + 1.0 M_his_L_c + 2.0 M_nadh_c	|	#	0	999999	<GENES>	NMB1581	</GENES>	R_histidinol_dehydrogenase
R_HISTP	1.0 M_h2o_c + 1.0 M_hisp_c = 1.0 M_histd_c + 1.0 M_pi_c	|	#	0	999999	<GENES>	Orphan	</GENES>	R_histidinol_phosphatase
R_HSTPT	1.0 M_glu_L_c + 1.0 M_imacp_c = 1.0 M_akg_c + 1.0 M_hisp_c	|	#	0	999999	<GENES>	NMB1582	</GENES>	R_histidinol_phosphate_transaminase
R_IG3PS	1.0 M_gln_L_c + 1.0 M_prlp_c = 1.0 M_aicar_c + 1.0 M_eig3p_c + 1.0 M_glu_L_c + 1.0 M_h_c	|	#	0	999999	<GENES>	NMB0630 AND NMB0628	</GENES>	R_Imidazole_glycerol_3_phosphate_synthase
R_IGPDH	1.0 M_eig3p_c = 1.0 M_h2o_c + 1.0 M_imacp_c	|	#	0	999999	<GENES>	NMB1583	</GENES>	R_imidazoleglycerol_phosphate_dehydratase
R_PRAMPC	1.0 M_h2o_c + 1.0 M_prbamp_c = 1.0 M_prfp_c	|	#	0	999999	<GENES>	NMB0627	</GENES>	R_phosphoribosyl_AMP_cyclohydrolase
R_PRATPP	1.0 M_h2o_c + 1.0 M_prbatp_c = 1.0 M_h_c + 1.0 M_ppi_c + 1.0 M_prbamp_c	|	#	0	999999	<GENES>	NMB0603	</GENES>	R_phosphoribosyl_ATP_pyrophosphatase
R_PRMICI	1.0 M_prfp_c = 1.0 M_prlp_c	|	#	-999999	999999	<GENES>	NMB0629	</GENES>	R_1_5_phosphoribosyl_5_5_phosphoribosylamino_methylideneamino_imidazole_4_carboxamide_isomerase
R_PRPPS	1.0 M_atp_c + 1.0 M_r5p_c = 1.0 M_amp_c + 1.0 M_h_c + 1.0 M_prpp_c	|	#	-999999	999999	<GENES>	NMB0875	</GENES>	R_phosphoribosylpyrophosphate synthetase
R_HMT	1.0 M_his_L_c + 1.0 M_amet_c = 1.0 M_ahcys_c + 1.0 M_mhis_c	|	#	0	999999	<GENES>	NMB1441	</GENES>	R_histdine O-methyltransferase		mhis_c is a dead end metabolite, being only ever produced
R_Agt	1.0 M_ag_c + 1.0 M_h_e = 1.0 M_ag_e + 1.0 M_h_c	|	#	0	999999	<GENES>	NMB1714	</GENES>	R_silver_transport_out_via_proton_antiport		ag_c is a dead end metabolite, being only ever consumed
R_Cuabcpp	1.0 M_cu2_p + 1.0 M_atp_c + 1.0 M_h2o_c = 1.0 M_cu2_c + 1.0 M_adp_c + 1.0 M_pi_c + 1.0 M_h_c	|	#	0	999999	<GENES>	NMB0578 AND NMB0579 AND Orphan	</GENES>	R_copper ABC transporter
R_CAt1pp	1.0 M_na1_p + 1.0 M_ca2_c = 1.0 M_na1_c + 1.0 M_ca2_p	|	#	-999999	999999	<GENES>	Orphan	</GENES>	R_calcium_sodium_antiporter_11_
R_CD2t3pp	1.0 M_cd2_c + 1.0 M_h_p = 1.0 M_cd2_p + 1.0 M_h_c	|	#	0	999999	<GENES>	NMB1955 OR NMB1732	</GENES>	R_cadmium_Cd2_transport_out_via_proton_antiport_periplasm_		cd2_c is a dead end metabolite, being only ever consumed
R_COBALT2t2pp	1.0 M_cobalt2_c + 1.0 M_h_p = 1.0 M_cobalt2_p + 1.0 M_h_c	|	#	0	999999	<GENES>	NMB1732 OR NMB0537	</GENES>	R_cobalt_Co2_transport_out_via_proton_antiport_periplasm_
R_COBALT2t1pp	1.0 M_cobalt2_p = 1.0 M_cobalt2_c	|	#	0	999999	<GENES>	Orphan	</GENES>	R_cobalt_transport_in_via_permease_no_H_
R_CU1abcpp	1.0 M_atp_c + 1.0 M_cu_c + 1.0 M_h2o_c = 1.0 M_adp_c + 1.0 M_cu_p + 1.0 M_h_c + 1.0 M_pi_c	|	#	0	999999	<GENES>	NMB1042	</GENES>	R_Copper_Cu_1_ABC_transporter_periplasm_		cu_c is a dead end metabolite, being only ever consumed
R_CU1Opp	4.0 M_cu_p + 4.0 M_h_p + 1.0 M_o2_p = 4.0 M_cu2_p + 2.0 M_h2o_p	|	#	0	999999	<GENES>	NMB1623	</GENES>	R_Cuprous_Oxidase_Cu1_
R_CU2abcpp	1.0 M_atp_c + 1.0 M_cu2_c + 1.0 M_h2o_c = 1.0 M_adp_c + 1.0 M_cu2_p + 1.0 M_h_c + 1.0 M_pi_c	|	#	0	999999	<GENES>	NMB1042 OR NMB1325	</GENES>	R_Copper_Cu2_ABC_transporter_periplasm_
R_CU2tpp	1.0 M_cu2_p = 1.0 M_cu2_c	|	#	0	999999	<GENES>	Orphan	</GENES>	R_copper_transport_in_via_permease_no_H_
R_FE3abcpp1	1.0 M_atp_c + 1.0 M_fe3_p + 1.0 M_h2o_c = 1.0 M_adp_c + 1.0 M_fe3_c + 1.0 M_h_c + 1.0 M_pi_c	|	#	0	999999	<GENES>	NMB0633 AND NMB0634 AND (Blank OR NMB0632)	</GENES>	R_iron_III_transport_via_ABC_system_periplasm_to_cytoplasm_	fbpC (NMB0632) is not essential for ferric uptake in N gon. Inf. Imm. 67: 3141-45.
R_FEROpp	4.0 M_fe2_p + 4.0 M_h_p + 1.0 M_o2_p = 4.0 M_fe3_p + 2.0 M_h2o_p	|	#	0	999999	<GENES>	NMB1623	</GENES>	R_ferroxidase
R_Ktpp	1.0 M_h_p + 1.0 M_k_p = 1.0 M_h_c + 1.0 M_k_c	|	#	0	999999	<GENES>	NMB0661	</GENES>	R_potassium_transport_in_via_proton_symport_periplasm_
R_Kt2pp	1.0 M_h_p + 1.0 M_k_c = 1.0 M_h_c + 1.0 M_k_p	|	#	0	999999	<GENES>	NMB0209	</GENES>	R_potassium_transport_out_via_proton_antiport_periplasm_
R_MG2t1pp	2.0 M_h_c + 1.0 M_mg2_p = 2.0 M_h_p + 1.0 M_mg2_c	|	#	-999999	999999	<GENES>	NMB0537	</GENES>	R_magnesium_Mg2_transport_inout_via_proton_antiport_periplasm_
R_MG2t2pp	1.0 M_mg2_p = 1.0 M_mg2_c	|	#	0	999999	<GENES>	NMB1999	</GENES>	R_magnesium Mg2 transport inout via diffusion periplasm
R_MN2abcpp	1.0 M_atp_c + 1.0 M_h2o_c + 1.0 M_mn2_p = 1.0 M_adp_c + 1.0 M_h_c + 1.0 M_pi_c + 1.0 M_mn2_c	|	#	0	999999	<GENES>	NMB0586 AND NMB0587 AND NMB0588	</GENES>	R_manganese mn2 transport via ABC system periplasm
R_MOBDabcpp	1.0 M_mobd_p + 1.0 M_h2o_c + 1.0 M_atp_c = 1.0 M_mobd_c + 1.0 M_pi_c + 1.0 M_h_c + 1.0 M_adp_c	|	#	0	999999	<GENES>	Orphan	</GENES>	R_molybdate_transport_via_ABC_system_periplasm_
R_N2Otpp	1.0 M_n2o_p = 1.0 M_n2o_c	|	#	-999999	999999	<GENES>	S	</GENES>	R_nitrious_oxide_transport_diffusion_
R_NAtpp	1.0 M_h_p + 1.0 M_na1_c = 1.0 M_h_c + 1.0 M_na1_p	|	#	0	999999	<GENES>	NMB0536 OR NMB0716 OR NMB0531	</GENES>	R_sodium_transport_out_via_proton_antiport_cytoplasm_to_periplasm_
R_NH4tpp	1.0 M_nh4_p = 1.0 M_nh4_c	|	#	-999999	999999	<GENES>	NMB0615	</GENES>	R_ammonia_reversible_transport_periplasm_
R_NI2tpp	1.0 M_h_p + 1.0 M_ni2_c = 1.0 M_h_c + 1.0 M_ni2_p	|	#	0	999999	<GENES>	Orphan	</GENES>	R_nickel_Ni2_transport_out_via_proton_antiport_periplasm_		ni2_c is a dead end metabolite, being only ever consumed
R_NOtpp	1.0 M_no_p = 1.0 M_no_c	|	#	-999999	999999	<GENES>	S	</GENES>	R_NO_transport_diffusion_
R_O2tpp	1.0 M_o2_p = 1.0 M_o2_c	|	#	-999999	999999	<GENES>	S	</GENES>	R_o2_transport_via_diffusion_periplasm_
R_PIt2rpp	1.0 M_h_p + 1.0 M_pi_p = 1.0 M_h_c + 1.0 M_pi_c	|	#	-999999	999999	<GENES>	NMB0378	</GENES>	R_phosphate_reversible_transport_via_symport_periplasm_
R_SO2tpp	1.0 M_so2_p = 1.0 M_so2_c	|	#	-999999	999999	<GENES>	S	</GENES>	R_SO2_transport_via_diffusion_periplasm_
R_SULabcpp	1.0 M_atp_c + 1.0 M_h2o_c + 1.0 M_so4_p = 1.0 M_adp_c + 1.0 M_h_c + 1.0 M_pi_c + 1.0 M_so4_c	|	#	0	999999	<GENES>	NMB0879 AND NMB1017 AND NMB0880 AND NMB0881	</GENES>	R_sulfate_transport_via_ABC_system_periplasm_
R_TSULabcpp	1.0 M_atp_c + 1.0 M_h2o_c + 1.0 M_tsul_p = 1.0 M_adp_c + 1.0 M_h_c + 1.0 M_pi_c + 1.0 M_tsul_c	|	#	0	999999	<GENES>	NMB0879 AND NMB0880 AND NMB0881 AND NMB1017	</GENES>	R_thiosulfate_transport_via_ABC_system_periplasm_
R_ZN2abcpp	1.0 M_atp_c + 1.0 M_h2o_c + 1.0 M_zn2_c = 1.0 M_adp_c + 1.0 M_h_c + 1.0 M_pi_c + 1.0 M_zn2_p	|	#	0	999999	<GENES>	NMB0586 AND NMB0587 AND NMB0588	</GENES>	R_Zinc_Zn2_ABC_transporter_periplasm_
R_ZN2t3pp	1.0 M_h_p + 1.0 M_zn2_c = 1.0 M_h_c + 1.0 M_zn2_p	|	#	0	999999	<GENES>	NMB1732	</GENES>	R_zinc_Zn2_transport_out_via_proton_antiport_periplasm_
R_ZN2tpp	1.0 M_zn2_p = 1.0 M_zn2_c	|	#	0	999999	<GENES>	NMB0175	</GENES>	R_zinc_transport_in_via_permease_no_H_
R_AGMHE	1.0 M_adphep_DD_c + 0.0000001 M_nad_c = 1.0 M_adphep_LD_c	|	#	0	999999	<GENES>	NMB0828	</GENES>	R_ADP D glycero D manno heptose epimerase
R_EDTXS1	1.0 M_ddcaACP_c + 1.0 M_kdo2lipid4_c = 1.0 M_ACP_c + 1.0 M_kdo2lipid4L_c	|	#	0	999999	<GENES>	NMB1801 AND NMB1418 AND NMB0220	</GENES>	R_Endotoxin Synthesis lauroyl transferase1
R_EDTXS2	1.0 M_kdo2lipid4L_c + 1.0 M_ddcaACP_c = 1.0 M_ACP_c + 1.0 M_lipa_c	|	#	0	999999	<GENES>	NMB1919 AND NMB0220	</GENES>	R_Endotoxin Synthesis lauroyl transferase2
R_GALT1	1.0 M_icolipa_c + 1.0 M_udpgal_c = 1.0 M_galicolipa_c + 1.0 M_h_c + 1.0 M_udp_c	|	#	0	999999	<GENES>	NMB1926	</GENES>	R_galactosyltransferase I LPS core synthesis
R_GNAT2	1.0 M_galicolipa_c + 1.0 M_uacgam_c = 1.0 M_gnagalicolipa_c + 1.0 M_udp_c	|	#	0	999999	<GENES>	NMB1929	</GENES>	R_GlcNActransferase LPS core synthesis II
R_GALT2	1.0 M_gnagalicolipa_c + 1.0 M_udpgal_c = 1.0 M_galgnagalicolipa_c + 1.0 M_h_c + 1.0 M_udp_c	|	#	0	999999	<GENES>	NMB1928	</GENES>	R_galactosyltransferase LPS core synthesis II
R_SIALT1	1.0 M_galgnagalicolipa_c + 1.0 M_cmpacna_c = 1.0 M_lps_NM_c + 1.0 M_cmp_c	|	#	0	999999	<GENES>	NMB0922	</GENES>	R_CMP-N-acetylneuraminate-beta-galactosamide-alpha-2,3-sialyltransferase
R_GLCTR1	1.0 M_udpg_c + 1.0 M_peagnahhlipa_c = 1.0 M_udp_c + 1.0 M_h_c + 1.0 M_icolipa_c	|	#	0	999999	<GENES>	NMB1704	</GENES>	R_glucosyltransferase III LPS core synthesis
R_GMHEPAT	1.0 M_atp_c + 1.0 M_gmhep1p_c + 1.0 M_h_c = 1.0 M_adphep_DD_c + 1.0 M_ppi_c	|	#	0	999999	<GENES>	NMB2076 OR NMB0825	</GENES>	R_D glycero D manno hepose 1 phosphate adenyltransferase
R_GMHEPK	1.0 M_atp_c + 1.0 M_gmhep7p_c = 1.0 M_adp_c + 1.0 M_gmhep17bp_c + 1.0 M_h_c	|	#	0	999999	<GENES>	NMB2076 OR NMB0825	</GENES>	R_D glycero D manno heptose 7 phosphate kinase
R_GMHEPPA	1.0 M_gmhep17bp_c + 1.0 M_h2o_c = 1.0 M_gmhep1p_c + 1.0 M_pi_c	|	#	0	999999	<GENES>	NMB2033	</GENES>	R_D glycero D manno heptose 1 7 bisphosphate phosphatase
R_HEPT1	1.0 M_adphep_LD_c + 1.0 M_lipa_c = 1.0 M_adp_c + 1.0 M_h_c + 1.0 M_hlipa_c	|	#	0	999999	<GENES>	NMB2156	</GENES>	R_heptosyltransferase I LPS core synthesis
R_HEPT2	1.0 M_adphep_LD_c + 1.0 M_hlipa_c = 1.0 M_adp_c + 1.0 M_h_c + 1.0 M_hhlipa_c	|	#	0	999999	<GENES>	NMB1527	</GENES>	R_heptosyltransferase II LPS core synthesis
R_GNAT1	1.0 M_hhlipa_c + 1.0 M_uacgam_c = 1.0 M_gnahhlipa_c + 1.0 M_udp_c	|	#	0	999999	<GENES>	NMB1705	</GENES>	R_GlcNActransferase LPS core synthesis I
R_PEAT1	1.0 M_gnahhlipa_c + 1.0 M_pe160_c = 1.0 M_peagnahhlipa_c + 1.0 M_12dgr160_c	|	#	0	999999	<GENES>	NMB2010	</GENES>	R_PEAtransferase LPS core synthesis
R_KDOCT2	1.0 M_ctp_c + 1.0 M_kdo_c = 1.0 M_ckdo_c + 1.0 M_ppi_c	|	#	0	999999	<GENES>	NMB0675	</GENES>	R_3 deoxy manno octulosonate cytidylyltransferase
R_KDOPP	1.0 M_h2o_c + 1.0 M_kdo8p_c = 1.0 M_kdo_c + 1.0 M_pi_c	|	#	0	999999	<GENES>	NMB0353	</GENES>	R_3 deoxy manno octulosonate 8 phosphatase
R_KDOPS	1.0 M_ara5p_c + 1.0 M_h2o_c + 1.0 M_pep_c = 1.0 M_kdo8p_c + 1.0 M_pi_c	|	#	0	999999	<GENES>	NMB1283	</GENES>	R_3 deoxy D manno octulosonic acid 8 phosphate synthase
R_LPADSS	1.0 M_lipidX_c + 1.0 M_u23ga_c = 1.0 M_h_c + 1.0 M_lipidAds_c + 1.0 M_udp_c	|	#	0	999999	<GENES>	NMB0199	</GENES>	R_Lipid A disaccaride synthase
R_MOAT	1.0 M_ckdo_c + 1.0 M_lipidA_c = 1.0 M_cmp_c + 1.0 M_h_c + 1.0 M_kdolipid4_c	|	#	0	999999	<GENES>	NMB0014	</GENES>	R_3 deoxy D manno octulosonic acid transferase
R_MOAT2	1.0 M_ckdo_c + 1.0 M_kdolipid4_c = 1.0 M_cmp_c + 1.0 M_h_c + 1.0 M_kdo2lipid4_c	|	#	0	999999	<GENES>	NMB0014	</GENES>	R_3 deoxy D manno octulosonic acid transferase
R_PETNT161pp	1.0 M_lipa_p + 1.0 M_pe161_p = 1.0 M_12dgr161_p + 1.0 M_enlipa_p	|	#	0	999999	<GENES>	NMB1638	</GENES>	R_phosphoethanolamine transferase c C161		enlipa_p is a dead end metabolite, being only ever produced
R_PETNT181pp	1.0 M_lipa_p + 1.0 M_pe181_p = 1.0 M_12dgr181_p + 1.0 M_enlipa_p	|	#	0	999999	<GENES>	NMB1638	</GENES>	R_phosphoethanolamine transferase c C181		enlipa_p is a dead end metabolite, being only ever produced
R_S7PI	1.0 M_s7p_c = 1.0 M_gmhep7p_c	|	#	0	999999	<GENES>	NMB2090	</GENES>	R_sedoheptulose 7 phosphate isomerase
R_TDSK	1.0 M_atp_c + 1.0 M_lipidAds_c = 1.0 M_adp_c + 1.0 M_h_c + 1.0 M_lipidA_c	|	#	0	999999	<GENES>	NMB0672	</GENES>	R_Tetraacyldisaccharide 4 kinase
R_U23GAAT	1.0 M_3hmrsACP_c + 1.0 M_u3hga_c = 1.0 M_ACP_c + 1.0 M_h_c + 1.0 M_u23ga_c	|	#	0	999999	<GENES>	NMB0180	</GENES>	R_UDP 3 O 3 hydroxymyristoyl glucosamine acyltransferase
R_UAGAAT	1.0 M_3hddecACP_c + 1.0 M_uacgam_c = 1.0 M_ACP_c + 1.0 M_u3aga_c	|	#	-999999	999999	<GENES>	NMB0178 AND NMB0220	</GENES>	R_UDP N acetylglucosamine acyltransferase
R_UHGADA	1.0 M_h2o_c + 1.0 M_u3aga_c = 1.0 M_ac_c + 1.0 M_u3hga_c	|	#	0	999999	<GENES>	NMB0017	</GENES>	R_UDP 3 O acetylglucosamine deacetylase
R_USHD	1.0 M_h2o_c + 1.0 M_u23ga_c = 2.0 M_h_c + 1.0 M_lipidX_c + 1.0 M_ump_c	|	#	0	999999	<GENES>	NMB0544	</GENES>	R_UDP sugar hydrolase
R_ACCOAC	1.0 M_accoa_c + 1.0 M_atp_c + 1.0 M_hco3_c + 0.000001 M_btn_c = 1.0 M_adp_c + 1.0 M_h_c + 1.0 M_malcoa_c + 1.0 M_pi_c	|	#	0	999999	<GENES>	(NMB1177 OR NMB1139) AND NMB1861 AND NMB0679 AND NMB1860 AND NMB2075	</GENES>	R_acetyl CoA carboxylase
R_ACOATA	1.0 M_ACP_c + 1.0 M_accoa_c = 1.0 M_acACP_c + 1.0 M_coa_c	|	#	-999999	999999	<GENES>	NMB1916 AND NMB0220	</GENES>	R_Acetyl CoA ACP transacylase
R_KAS14	1.0 M_acACP_c + 1.0 M_h_c + 1.0 M_malACP_c = 1.0 M_ACP_c + 1.0 M_actACP_c + 1.0 M_co2_c	|	#	0	999999	<GENES>	NMB1703 OR NMB0219	</GENES>	R_beta ketoacyl ACP synthase
R_KAS15	1.0 M_accoa_c + 1.0 M_h_c + 1.0 M_malACP_c = 1.0 M_actACP_c + 1.0 M_co2_c + 1.0 M_coa_c	|	#	0	999999	<GENES>	NMB1916	</GENES>	R_beta ketoacyl ACP synthase 2
R_MACPD	1.0 M_h_c + 1.0 M_malACP_c = 1.0 M_acACP_c + 1.0 M_co2_c	|	#	0	999999	<GENES>	NMB0219	</GENES>	R_Malonyl ACP decarboxylase
R_MCOATA	1.0 M_ACP_c + 1.0 M_malcoa_c = 1.0 M_coa_c + 1.0 M_malACP_c	|	#	-999999	999999	<GENES>	NMB1918 AND NMB0220	</GENES>	R_Malonyl CoA ACP transacylase
R_AHCYSNS	1.0 M_ahcys_c + 1.0 M_h2o_c = 1.0 M_ade_c + 1.0 M_rhcys_c	|	#	0	999999	<GENES>	NMB0767	</GENES>	R_S_adenosylhomocysteine_nucleosidase
R_HSTA	1.0 M_hom_L_c + 1.0 M_accoa_c = 1.0 M_achms_c + 1.0 M_coa_c	|	#	0	999999	<GENES>	NMB0940	</GENES>	R_homoserine O-acetyltransferase
R_DHPTDCs	1.0 M_dhptd_c = 1.0 M_h2o_c + 1.0 M_hmfurn_c	|	#	0	999999	<GENES>	S	</GENES>	R_4_5_dihydroxy_2_3_pentanedione_cyclization_spontaneous_
R_HSST	1.0 M_hom_L_c + 1.0 M_succoa_c = 1.0 M_coa_c + 1.0 M_suchms_c	|	#	0	999999	<GENES>	Orphan	</GENES>	R_homoserine_O_succinyltransferase
R_METAT	1.0 M_atp_c + 1.0 M_h2o_c + 1.0 M_met_L_c = 1.0 M_amet_c + 1.0 M_pi_c + 1.0 M_ppi_c	|	#	0	999999	<GENES>	NMB1799	</GENES>	R_methionine_adenosyltransferase
R_METOX1s	1.0 M_h2o2_c + 1.0 M_met_L_c = 1.0 M_h2o_c + 1.0 M_metsox_S_L_c	|	#	0	999999	<GENES>	S	</GENES>	R_methionine_oxidation_spontaneous_
R_METOX2s	1.0 M_h2o2_c + 1.0 M_met_L_c = 1.0 M_h2o_c + 1.0 M_metsox_R_L_c	|	#	0	999999	<GENES>	S	</GENES>	R_methionine_oxidation_2_spontaneous_
R_METS	1.0 M_5mthf_c + 1.0 M_hcys_L_c + 0.0000001 M_zn2_c = 1.0 M_h_c + 1.0 M_met_L_c + 1.0 M_thf_c	|	#	0	999999	<GENES>	NMB0944	</GENES>	R_methionine_synthase
R_METSOXR1	1.0 M_metsox_S_L_c + 1.0 M_trdrd_c = 1.0 M_h2o_c + 1.0 M_met_L_c + 1.0 M_trdox_c	|	#	0	999999	<GENES>	NMB0006 AND NMB0044	</GENES>	R_L_methionine_S_oxide_reductase
R_METSOXR2	1.0 M_metsox_R_L_c + 1.0 M_trdrd_c = 1.0 M_h2o_c + 1.0 M_met_L_c + 1.0 M_trdox_c	|	#	0	999999	<GENES>	NMB0006 AND NMB0044	</GENES>	R_L_methionine_R_sulfoxide_reductase
R_RHCCE	1.0 M_rhcys_c = 1.0 M_dhptd_c + 1.0 M_hcys_L_c	|	#	0	999999	<GENES>	NMB1981	</GENES>	R_S_ribosylhomocysteine_cleavage_enzyme
R_SHSL1	1.0 M_cys_L_c + 1.0 M_suchms_c = 1.0 M_cyst_L_c + 1.0 M_h_c + 1.0 M_succ_c	|	#	0	999999	<GENES>	NMB0802	</GENES>	R_O_succinylhomoserine_lyase_L_cysteine_		cyst_L_c is a dead end metabolite, being only ever produced
R_SHSL2	1.0 M_suchms_c + 1.0 M_h2s_c = 1.0 M_hcys_L_c + 1.0 M_succ_c	|	#	0	999999	<GENES>	NMB1609	</GENES>	R_O succinylhomoserine lyase L cysteine2
R_SHSL3	1.0 M_achms_c + 1.0 M_cys_L_c = 1.0 M_cyst_L_c + 1.0 M_ac_c	|	#	0	999999	<GENES>	NMB0802	</GENES>	R_O succinylhomoserine lyase L cysteine3		cyst_L_c is a dead end metabolite, being only ever produced
R_SHSL4	1.0 M_achms_c + 1.0 M_tsul_c + 1.0 M_trdrd_c + 1.0 M_h_c = 1.0 M_hcys_L_c + 1.0 M_so3_c + 1.0 M_trdox_c + 1.0 M_ac_c	|	#	0	999999	<GENES>	NMB0802	</GENES>	R_O succinylhomoserine lyase L cysteine4
R_SHSL5	1.0 M_suchms_c + 1.0 M_h2o_c + 0.0000001 M_pydx5p_c = 1.0 M_2obut_c + 1.0 M_succ_c + 1.0 M_nh4_c	|	#	0	999999	<GENES>	NMB0802	</GENES>	R_O-succinyl-L-homoserine succinate-lyase
R_GLYOX	1.0 M_h2o_c + 1.0 M_lgt_S_c = 1.0 M_gthrd_c + 1.0 M_h_c + 1.0 M_lac_D_c	|	#	-999999	999999	<GENES>	NMB1997	</GENES>	R_hydroxyacylglutathione_hydrolase
R_LGTHL	1.0 M_gthrd_c + 1.0 M_mthgxl_c = 1.0 M_lgt_S_c	|	#	0	999999	<GENES>	NMB0340	</GENES>	R_lactoylglutathione_lyase
R_MGSA	1.0 M_dhap_c = 1.0 M_mthgxl_c + 1.0 M_pi_c	|	#	0	999999	<GENES>	Orphan	</GENES>	R_methylglyoxal_synthase
R_MPTG	2.0 M_uaagmda_c = 2.0 M_h_c + 1.0 M_murein5p5p_p + 2.0 M_udcpdp_c	|	#	0	999999	<GENES>	NMB1807 AND (Blank OR NMB0357)	</GENES>	R_murein polymerizing transglycosylase
R_MPTG2	1.0 M_murein5p5p_p + 1.0 M_uaagmda_c = 1.0 M_h_c + 1.0 M_murein5p5p5p_p + 1.0 M_udcpdp_c	|	#	0	999999	<GENES>	NMB1807 AND (Blank OR NMB0357)	</GENES>	R_murein polymerizing transglycosylase 2 three linked units
R_MCTP1App	1.0 M_murein5p5p_p = 1.0 M_ala_D_p + 1.0 M_murein5px4p_p	|	#	0	999999	<GENES>	NMB0413 OR NMB0357 OR NMB1807	</GENES>	R_murein_crosslinking_transpeptidase_1A_A2pm_D_ala__periplasm_
R_MCTP2App	1.0 M_murein5p5p5p_p = 2.0 M_ala_D_p + 1.0 M_murein5px4px4p_p	|	#	0	999999	<GENES>	NMB0413 OR NMB0357 OR NMB1807	</GENES>	R_murein_crosslinking_transpeptidase_1A_A2pm_D_ala__periplasm_
R_MDDCP1pp	1.0 M_h2o_p + 1.0 M_murein5px4p_p = 1.0 M_ala_D_p + 1.0 M_murein4px4p_p	|	#	0	999999	<GENES>	NMB0749 OR NMB1797 OR NMB0877	</GENES>	R_murein_D_D_carboxypeptidase_murein5px4p__periplasm_
R_MDDCP2pp	1.0 M_h2o_p + 1.0 M_murein5px4px4p_p = 1.0 M_ala_D_p + 1.0 M_murein4px4px4p_p	|	#	0	999999	<GENES>	NMB0749 OR NMB1797 OR NMB0877	</GENES>	R_murein_D_D_carboxypeptidase_murein5px4px4p__periplasm_	Only the most abundant peptidoglycan murein4p4p4p (J. Bio. Chem. 278:31521) is included in the biomass, crosslinked version
R_MDDCP3pp	1.0 M_h2o_p + 1.0 M_murein5p5p_p = 1.0 M_ala_D_p + 1.0 M_murein5p4p_p	|	#	0	999999	<GENES>	NMB0749 OR NMB1797 OR NMB0877	</GENES>	R_murein_D_D_carboxypeptidase_murein5p5p__periplasm_
R_MAc3	1.0 M_accoa_c + 1.0 M_murein5p4p_p + 1.0 M_h2o_p = 1.0 M_coa_c + 1.0 M_murein5p4pOAc_p	|	#	0	999999	<GENES>	NMB1274 AND NMB1273 AND Orphan	</GENES>	R_murein_O_acytlation_murein5p4p__periplasm_
R_MDDCP4pp	1.0 M_murein5p4p_p + 1.0 M_h2o_p = 1.0 M_ala_D_p + 1.0 M_murein4p4p_p	|	#	0	999999	<GENES>	NMB0749 OR NMB1797 OR NMB0877	</GENES>	R_murein_D_D_carboxypeptidase_murein5p4p__periplasm_
R_MAc4	1.0 M_accoa_c + 1.0 M_murein4p4p_p + 1.0 M_h2o_p = 1.0 M_coa_c + 1.0 M_murein4p4pOAc_p	|	#	0	999999	<GENES>	NMB1274 AND NMB1273 AND Orphan	</GENES>	R_murein_O_acytlation_murein4p4p__periplasm_
R_MAc5	1.0 M_accoa_c + 1.0 M_murein4p4pOAc_p + 1.0 M_h2o_p = 1.0 M_coa_c + 1.0 M_murein4p4pdOAc_p	|	#	0	999999	<GENES>	NMB1274 AND NMB1273 AND Orphan	</GENES>	R_murein_O_acytlation_murein4p4pOAc__periplasm_
R_MAc6	1.0 M_accoa_c + 1.0 M_murein4p3p_p + 1.0 M_h2o_p = 1.0 M_coa_c + 1.0 M_murein4p3pOAc_p	|	#	0	999999	<GENES>	NMB1274 AND NMB1273 AND Orphan	</GENES>	R_murein_O_acytlation_murein4p3p__periplasm_
R_MDDCP6pp	3.0 M_h2o_p + 1.0 M_murein5p5p5p_p = 3.0 M_ala_D_p + 1.0 M_murein4p4p4p_p	|	#	0	999999	<GENES>	NMB0749 OR NMB1797 OR NMB0877	</GENES>	R_murein_D_D_carboxypeptidase_murein5p5p5p__periplasm_	Only the most abundant peptidoglycan murein4p4p4p (J. Bio. Chem. 278:31521) is included in the biomass
R_MAc1	1.0 M_accoa_c + 1.0 M_murein4p4p4p_p + 1.0 M_h2o_p = 1.0 M_coa_c + 1.0 M_murein4p4p4pOAc_p	|	#	0	999999	<GENES>	NMB1274 AND NMB1273 AND Orphan	</GENES>	R_murein_O_acytlation_murein4p4p4p__periplasm_	Only the most abundant peptidoglycan murein4p4p4p (J. Bio. Chem. 278:31521) is included in the biomass, O-acytelated version
R_MAc2	1.0 M_accoa_c + 1.0 M_murein4px4px4p_p + 1.0 M_h2o_p = 1.0 M_coa_c + 1.0 M_murein4px4px4pOAc_p	|	#	0	999999	<GENES>	NMB1274 AND NMB1273 AND Orphan	</GENES>	R_murein_O_acytlation_murein4px4px4p__periplasm_	Only the most abundant peptidoglycan murein4p4p4p (J. Bio. Chem. 278:31521) is included in the biomass, O-acytelated verion and crosslinked version
R_MAc7	1.0 M_accoa_c + 1.0 M_murein4p4p4pOAc_p + 1.0 M_h2o_p = 1.0 M_coa_c + 1.0 M_murein4p4p4pdOAc_p	|	#	0	999999	<GENES>	NMB1274 AND NMB1273 AND Orphan	</GENES>	R_murein_O_acytlation_murein4p4p4pOAc__periplasm_
R_MAc8	1.0 M_accoa_c + 1.0 M_murein4p4p4pdOAc_p + 1.0 M_h2o_p = 1.0 M_coa_c + 1.0 M_murein4p4p4ptOAc_p	|	#	0	999999	<GENES>	NMB1274 AND NMB1273 AND Orphan	</GENES>	R_murein_O_acytlation_murein4p4p4pdiOAc__periplasm_
%R_MAcEs1	1.0 M_h2o_p + 1.0 M_murein4p4p4pOAc_p = 1.0 M_ac_c + 1.0 M_murein4p4p4p_p	|	#	0	999999	<GENES>	NMB1273	</GENES>	R_murein_O_acytlation_murein4p4p4pOAc_esterase_periplasm_	Removed to prevent futile cycling
%R_MAcEs2	1.0 M_h2o_p + 1.0 M_murein4px4px4pOAc_p = 1.0 M_ac_c + 1.0 M_murein4px4px4p_p	|	#	0	999999	<GENES>	NMB1273	</GENES>	R_murein_O_acytlation_murein4px4px4pOAc_esterase__periplasm_	Removed to prevent futile cycling
%R_MAcEs3	1.0 M_h2o_p + 1.0 M_murein5p4pOAc_p = 1.0 M_ac_c + 1.0 M_murein5p4p_p	|	#	0	999999	<GENES>	NMB1273	</GENES>	R_murein_O_acytlation_murein5p4pOAc_esterase__periplasm_	Removed to prevent futile cycling
%R_MAcEs4	1.0 M_h2o_p + 1.0 M_murein4p4pOAc_p = 1.0 M_ac_c + 1.0 M_murein4p4p_p	|	#	0	999999	<GENES>	NMB1273	</GENES>	R_murein_O_acytlation_murein4p4pOAc_esterase_periplasm_	Removed to prevent futile cycling
%R_MAcEs5	1.0 M_h2o_p + 1.0 M_murein4p4pdOAc_p = 1.0 M_ac_c + 1.0 M_murein4p4pOAc_p	|	#	0	999999	<GENES>	NMB1273	</GENES>	R_murein_O_acytlation_murein4p4pdiOAc_esterase_periplasm_	Removed to prevent futile cycling
%R_MAcEs6	1.0 M_h2o_p + 1.0 M_murein4p3pOAc_p = 1.0 M_ac_c + 1.0 M_murein4p3p_p	|	#	0	999999	<GENES>	NMB1273	</GENES>	R_murein_O_acytlation_murein4p3pOAc_esterase_periplasm_	Removed to prevent futile cycling
%R_MAcEs7	1.0 M_h2o_p + 1.0 M_murein4p4p4pdOAc_p = 1.0 M_ac_c + 1.0 M_murein4p4p4pOAc_p	|	#	0	999999	<GENES>	NMB1273	</GENES>	R_murein_O_acytlation_murein4p4p4pdiOAc_esterase_periplasm_	Removed to prevent futile cycling
%R_MAcEs8	1.0 M_h2o_p + 1.0 M_murein4p4p4ptOAc_p = 1.0 M_ac_c + 1.0 M_murein4p4p4pdOAc_p	|	#	0	999999	<GENES>	NMB1273	</GENES>	R_murein_O_acytlation_murein4p4p4ptriOAc_esterase_periplasm_	Removed to prevent futile cycling
R_AGM3PA	1.0 M_h2o_c + 1.0 M_anhgm3p_c = 1.0 M_LalaDgluMdap_c + 1.0 M_anhgm_c	|	#	0	999999	<GENES>	NMB0668	</GENES>	R_N_Acetyl_D_glucosamine_anhydrous_N_Acetylmuramyl_tripeptide_amidase
R_AGM3PApp	1.0 M_h2o_p + 1.0 M_anhgm3p_p = 1.0 M_anhgm_p + 1.0 M_LalaDgluMdap_p	|	#	0	999999	<GENES>	NMB0456	</GENES>	R_N_Acetyl_D_glucosamine_anhydrous_N_Acetylmuramyl_tripeptide_amidase_periplasm_
R_AGM3PH	1.0 M_h2o_c + 1.0 M_anhgm3p_c = 1.0 M_anhm3p_c + 1.0 M_acgam_c	|	#	0	999999	<GENES>	NMB0530	</GENES>	R_N_Acetyl_D_glucosamine_anhydrous_N_Acetylmuramyl_tripeptide_beta_1_4_N_acetylglucosaminidase		acgam_c is a dead end metabolite, being only ever produced
R_AGM3Pt2pp	1.0 M_h_p + 1.0 M_anhgm3p_p = 1.0 M_h_c + 1.0 M_anhgm3p_c	|	#	0	999999	<GENES>	NMB0360	</GENES>	R_GlcNAc_anhMurNAc_tripeptide_transport_in_via_proton_symport_periplasm_
R_AGM4PA	1.0 M_h2o_c + 1.0 M_anhgm4p_c = 1.0 M_anhgm_c + 1.0 M_LalaDgluMdapDala_c	|	#	0	999999	<GENES>	NMB0668	</GENES>	R_N_Acetyl_D_glucosamine_anhydrous_N_Acetylmuramyl_tetrapeptide_amidase
R_AGM4PApp	1.0 M_h2o_p + 1.0 M_anhgm4p_p = 1.0 M_anhgm_p + 1.0 M_LalaDgluMdapDala_p	|	#	0	999999	<GENES>	NMB0456	</GENES>	R_N_Acetyl_D_glucosamine_anhydrous_N_Acetylmuramyl_tetrapeptide_amidase_periplasm_
R_AGM4PCP	1.0 M_h2o_c + 1.0 M_anhgm4p_c = 1.0 M_ala_D_c + 1.0 M_anhgm3p_c	|	#	0	999999	<GENES>	NMB1620	</GENES>	R_N_Acetyl_D_glucosamine_anhydrous_N_Acetylmuramyl_tetrapeptide_L_D_carboxypeptidase
R_AGM4PCPpp	1.0 M_h2o_p + 1.0 M_anhgm4p_p = 1.0 M_ala_D_p + 1.0 M_anhgm3p_p	|	#	0	999999	<GENES>	Blank	</GENES>	R_N_Acetyl_D_glucosamine_anhydrous_N_Acetylmuramyl_tetrapeptide_L_D_carboxypeptidase_periplasmic_
R_AGM4PH	1.0 M_h2o_c + 1.0 M_anhgm4p_c = 1.0 M_anhm4p_c + 1.0 M_acgam_c	|	#	0	999999	<GENES>	NMB0530	</GENES>	R_N_Acetyl_D_glucosamine_anhydrous_N_Acetylmuramyl_tetrapeptide_beta_1_4_N_acetylglucosaminidase		acgam_c is a dead end metabolite, being only ever produced
R_AGM4Pt2pp	1.0 M_h_p + 1.0 M_anhgm4p_p = 1.0 M_h_c + 1.0 M_anhgm4p_c	|	#	0	999999	<GENES>	NMB0360	</GENES>	R_GlcNAc_anhMurNAc_tetrapeptide_transport_in_via_proton_symport_periplasm_
R_AGMH	1.0 M_anhgm_c + 1.0 M_h2o_c = 1.0 M_anhm_c + 1.0 M_acgam_c	|	#	0	999999	<GENES>	NMB0530	</GENES>	R_N_Acetyl_D_glucosamine_anhydrous_N_Acetylmuramyl_beta_1_4_N_acetylglucosaminidase		acgam_c is a dead end metabolite, being only ever produced
R_AGMt2pp	1.0 M_h_p + 1.0 M_anhgm_p = 1.0 M_anhgm_c + 1.0 M_h_c	|	#	0	999999	<GENES>	NMB0360	</GENES>	R_GlcNAc_anhMurNAc_transport_in_via_proton_symport_periplasm_
R_AM3PA	1.0 M_h2o_c + 1.0 M_anhm3p_c = 1.0 M_LalaDgluMdap_c + 1.0 M_anhm_c	|	#	0	999999	<GENES>	NMB0668	</GENES>	R_anhydrous_N_Acetylmuramyl_tripeptide_amidase
R_AM4PA	1.0 M_anhm4p_c + 1.0 M_h2o_c = 1.0 M_LalaDgluMdapDala_c + 1.0 M_anhm_c	|	#	0	999999	<GENES>	NMB0668	</GENES>	R_anhydrous_N_Acetylmuramyl_tetrapeptide_amidase
R_AM4PCP	1.0 M_anhm4p_c + 1.0 M_h2o_c = 1.0 M_ala_D_c + 1.0 M_anhm3p_c	|	#	0	999999	<GENES>	NMB1620	</GENES>	R_anhydrous_N_Acetylmuramyl_tetrapeptide_L_D_carboxypeptidase
R_ANHMK	1.0 M_h2o_c + 1.0 M_atp_c + 1.0 M_anhm_c = 1.0 M_acmum6p_c + 1.0 M_h_c + 1.0 M_adp_c	|	#	0	999999	<GENES>	NMB0377	</GENES>	R_1_6_anhydrous_N_Acetylmuramate_kinase		acmum6p_c is a dead end metabolite, being only ever produced
R_LADGMDH	1.0 M_LalaDgluMdap_c + 1.0 M_h2o_c = 1.0 M_26dap_M_c + 1.0 M_LalaDglu_c	|	#	0	999999	<GENES>	NMB1073	</GENES>	R_L_alanyl_gamma_D_glutamyl_meso_diaminopimelate_hydrolase
R_AMPTASEAGl	1.0 M_LalaDglu_c + 1.0 M_h2o_c = 1.0 M_ala_L_c + 1.0 M_glu_D_c	|	#	0	999999	<GENES>	NMB1416	</GENES>	R_aminopeptidase_ala_glut_
R_MDDEP1pp	1.0 M_h2o_p + 1.0 M_murein4px4p_p = 1.0 M_murein4p4p_p	|	#	0	999999	<GENES>	NMB0749 OR NMB1797 OR NMB0877	</GENES>	R_murein_D_D_endopeptidase_murein4px4p__periplasm_
R_MDDEP3pp	1.0 M_h2o_p + 1.0 M_murein5px4p_p = 1.0 M_murein5p4p_p	|	#	0	999999	<GENES>	NMB0749 OR NMB1797 OR NMB0877	</GENES>	R_murein_D_D_endopeptidase_murein5px4p__periplasm_
R_MDDEP4pp	1.0 M_h2o_p + 1.0 M_murein4px4px4p_p = 1.0 M_murein4px4p4p_p	|	#	0	999999	<GENES>	NMB0749 OR NMB1797 OR NMB0877	</GENES>	R_murein_D_D_endopeptidase_murein4px4px4p__periplasm_
R_MLTGY1pp	1.0 M_murein4p4p_p = 2.0 M_anhgm4p_p	|	#	0	999999	<GENES>	NMB1279 OR NMB0033	</GENES>	R_murein_lytic_transglycosylase_murein4p4p__periplasm_
R_MLTGY2pp	1.0 M_murein4p3p_p = 1.0 M_anhgm3p_p + 1.0 M_anhgm4p_p	|	#	0	999999	<GENES>	NMB1279 OR NMB0033	</GENES>	R_murein_lytic_transglycosylase_murein4p3p__periplasm_
R_MLTGY4pp	1.0 M_murein4px4p4p_p = 1.0 M_murein4px4p_p + 1.0 M_anhgm4p_p	|	#	0	999999	<GENES>	NMB1279 OR NMB0033	</GENES>	R_murein_lytic_transglycosylase_murein4px4p4p__periplasm_
R_MLTGY5pp	1.0 M_murein4p4p4p_p = 1.0 M_murein4p4p_p + 1.0 M_anhgm4p_p	|	#	0	999999	<GENES>	NMB1279 OR NMB0033	</GENES>	R_murein_lytic_transglycosylase_murein4p4p4p__periplasm_
R_UM3PL	1.0 M_LalaDgluMdap_c + 1.0 M_atp_c + 1.0 M_uamr_c = 1.0 M_pi_c + 1.0 M_ugmd_c + 1.0 M_h_c + 1.0 M_adp_c	|	#	0	999999	<GENES>	NMB1183 OR NMB1145	</GENES>	R_UDP_N_acetylmuramateL_alanyl_gamma_D_glutamyl_meso_diaminopimelate_ligase
R_UM4PCP	1.0 M_h2o_c + 1.0 M_um4p_c = 1.0 M_ugmd_c + 1.0 M_ala_D_c	|	#	0	999999	<GENES>	NMB1620	</GENES>	R_UDP_N_acetylmuramoyl_L_alanyl_D_gamma_glutamyl_meso_2_6_diaminopimelate_D_alanine_L_D_carboxypeptidase
R_UM4PL	1.0 M_atp_c + 1.0 M_LalaDgluMdapDala_c + 1.0 M_uamr_c = 1.0 M_pi_c + 1.0 M_um4p_c + 1.0 M_adp_c + 1.0 M_h_c	|	#	0	999999	<GENES>	NMB1183 OR NMB1145	</GENES>	R_UDP_N_acetylmuramateL_alanyl_gamma_D_glutamyl_meso_diaminopimelate_D_alanine_ligase
R_ALADt	1.0 M_ala_D_p = 1.0 M_ala_D_c	|	#	0	999999	<GENES>	Orphan	</GENES>	R_alanine_D_transport
R_NHFRBO	1.0 M_h_c + 1.0 M_nadh_c + 2.0 M_no_c = 1.0 M_h2o_c + 1.0 M_n2o_c + 1.0 M_nad_c	|	#	0	999999	<GENES>	NMB1622	</GENES>	R_NADHflavorubredoxin oxidoreductase
R_NOR	2.0 M_h_c + 2.0 M_ficytC_p + 2.0 M_no_p = 1.0 M_h2o_p + 1.0 M_n2o_p + 2.0 M_focytC_p	|	#	-999999	999999	<GENES>	NMB1622 AND NMB1677	</GENES>	R_nitric oxide reductase
R_ADK1	1.0 M_amp_c + 1.0 M_atp_c = 2.0 M_adp_c	|	#	-999999	999999	<GENES>	NMB0823	</GENES>	R_adenylate_kinase
R_ADK3	1.0 M_amp_c + 1.0 M_gtp_c = 1.0 M_adp_c + 1.0 M_gdp_c	|	#	-999999	999999	<GENES>	NMB0823	</GENES>	R_adentylate_kinase_GTP_
R_ADK4	1.0 M_amp_c + 1.0 M_itp_c = 1.0 M_adp_c + 1.0 M_idp_c	|	#	-999999	999999	<GENES>	NMB0823	</GENES>	R_adentylate_kinase_ITP_
R_ADPRDP	1.0 M_adprib_c + 1.0 M_h2o_c = 1.0 M_amp_c + 2.0 M_h_c + 1.0 M_r5p_c	|	#	0	999999	<GENES>	NMB1064	</GENES>	R_ADPribose_diphosphatase		adprib_c is a dead end metabolite, being only ever consumed
R_ADPT	1.0 M_ade_c + 1.0 M_prpp_c = 1.0 M_amp_c + 1.0 M_ppi_c	|	#	-999999	999999	<GENES>	NMB1662	</GENES>	R_adenine_phosphoribosyltransferase
R_ATPHs	1.0 M_atp_c + 1.0 M_h2o_c + 1.0 M_h_c = 1.0 M_itp_c + 1.0 M_nh4_c	|	#	0	999999	<GENES>	S	</GENES>	R_ATP_amine_hydrolysis_spontaneous_
R_CYTK1	1.0 M_atp_c + 1.0 M_cmp_c = 1.0 M_adp_c + 1.0 M_cdp_c	|	#	-999999	999999	<GENES>	NMB1300	</GENES>	R_cytidylate_kinase_CMP_
R_CYTK2	1.0 M_atp_c + 1.0 M_dcmp_c = 1.0 M_adp_c + 1.0 M_dcdp_c	|	#	-999999	999999	<GENES>	NMB1300	</GENES>	R_cytidylate_kinase_dCMP_
R_DADK	1.0 M_atp_c + 1.0 M_damp_c = 1.0 M_adp_c + 1.0 M_dadp_c	|	#	-999999	999999	<GENES>	NMB0823	</GENES>	R_deoxyadenylate_kinase
R_DATPHs	1.0 M_datp_c + 1.0 M_h2o_c + 1.0 M_h_c = 1.0 M_ditp_c + 1.0 M_nh4_c	|	#	0	999999	<GENES>	S	</GENES>	R_dATP_amine_hydrolysis_spontaneous_
R_DCTPD	1.0 M_dctp_c + 1.0 M_h2o_c + 1.0 M_h_c = 1.0 M_dutp_c + 1.0 M_nh4_c	|	#	0	999999	<GENES>	NMB0849	</GENES>	R_dCTP_deaminase
R_DGK1	1.0 M_atp_c + 1.0 M_dgmp_c = 1.0 M_adp_c + 1.0 M_dgdp_c	|	#	-999999	999999	<GENES>	NMB1661	</GENES>	R_deoxyguanylate_kinase_dGMPATP_
R_DTMPK	1.0 M_atp_c + 1.0 M_dtmp_c = 1.0 M_adp_c + 1.0 M_dtdp_c	|	#	-999999	999999	<GENES>	NMB0670	</GENES>	R_dTMP_kinase
R_DUTPDP	1.0 M_dutp_c + 1.0 M_h2o_c = 1.0 M_dump_c + 1.0 M_h_c + 1.0 M_ppi_c	|	#	0	999999	<GENES>	NMB0893	</GENES>	R_dUTP_diphosphatase
R_GK1	1.0 M_atp_c + 1.0 M_gmp_c = 1.0 M_adp_c + 1.0 M_gdp_c	|	#	-999999	999999	<GENES>	NMB1661	</GENES>	R_guanylate_kinase_GMPATP_
R_GTPHs	1.0 M_gtp_c + 1.0 M_h2o_c + 1.0 M_h_c = 1.0 M_nh4_c + 1.0 M_xtp_c	|	#	0	999999	<GENES>	S	</GENES>	R_GTP_amine_hydrolysis_spontaneous_
R_GUAPRT	1.0 M_gua_c + 1.0 M_prpp_c = 1.0 M_gmp_c + 1.0 M_ppi_c	|	#	0	999999	<GENES>	NMB2047 OR NMB1662	</GENES>	R_guanine_phosphoribosyltransferase
R_XPRT	1.0 M_xan_c + 1.0 M_prpp_c = 1.0 M_xmp_c + 1.0 M_ppi_c	|	#	0	999999	<GENES>	NMB2047	</GENES>	R_xanthine phosphoribosyltransferase
R_HXPRT	1.0 M_hxan_c + 1.0 M_prpp_c = 1.0 M_imp_c + 1.0 M_ppi_c	|	#	0	999999	<GENES>	NMB2047	</GENES>	R_hypoxanthine_phosphoribosyltransferase_Hypoxanthine_
R_NDPK1	1.0 M_atp_c + 1.0 M_gdp_c = 1.0 M_adp_c + 1.0 M_gtp_c	|	#	-999999	999999	<GENES>	NMB0089 OR NMB1307	</GENES>	R_nucleoside_diphosphate_kinase_ATPGDP_
R_NDPK2	1.0 M_atp_c + 1.0 M_udp_c = 1.0 M_adp_c + 1.0 M_utp_c	|	#	-999999	999999	<GENES>	NMB1307	</GENES>	R_nucleoside_diphosphate_kinase_ATPUDP_
R_NDPK3	1.0 M_atp_c + 1.0 M_cdp_c = 1.0 M_adp_c + 1.0 M_ctp_c	|	#	-999999	999999	<GENES>	NMB1307	</GENES>	R_nucleoside_diphosphate_kinase_ATPCDP_
R_NDPK4	1.0 M_atp_c + 1.0 M_dtdp_c = 1.0 M_adp_c + 1.0 M_dttp_c	|	#	-999999	999999	<GENES>	NMB1307	</GENES>	R_nucleoside_diphosphate_kinase_ATPdTDP_
R_NDPK5	1.0 M_atp_c + 1.0 M_dgdp_c = 1.0 M_adp_c + 1.0 M_dgtp_c	|	#	-999999	999999	<GENES>	NMB0089 OR NMB1307	</GENES>	R_nucleoside_diphosphate_kinase_ATPdGDP_
R_NDPK6	1.0 M_atp_c + 1.0 M_dudp_c = 1.0 M_adp_c + 1.0 M_dutp_c	|	#	-999999	999999	<GENES>	NMB1307	</GENES>	R_nucleoside_diphosphate_kinase_ATPdUDP_
R_NDPK7	1.0 M_atp_c + 1.0 M_dcdp_c = 1.0 M_adp_c + 1.0 M_dctp_c	|	#	-999999	999999	<GENES>	NMB1307	</GENES>	R_nucleoside_diphosphate_kinase_ATPdCDP_
R_NDPK9	1.0 M_atp_c + 1.0 M_didp_c = 1.0 M_adp_c + 1.0 M_ditp_c	|	#	-999999	999999	<GENES>	NMB1307	</GENES>	R_nucleoside diphosphate kinase ATPdIDP
R_NDPK8	1.0 M_atp_c + 1.0 M_dadp_c = 1.0 M_adp_c + 1.0 M_datp_c	|	#	-999999	999999	<GENES>	NMB0089 OR NMB1307	</GENES>	R_nucleoside_diphosphate_kinase_ATPdADP_
R_NNATr	1.0 M_atp_c + 1.0 M_h_c + 1.0 M_nicrnt_c = 1.0 M_dnad_c + 1.0 M_ppi_c	|	#	-999999	999999	<GENES>	NMB2024	</GENES>	R_nicotinate_nucleotide_adenylyltransferase
R_NTD13	1.0 M_nicrnt_c + 1.0 M_h2o_c = 1.0 M_nicrns_c + 1.0 M_pi_c	|	#	0	999999	<GENES>	NMB1484	</GENES>	R_Nicotinate nucleotidase		nicrns_c is a dead end metabolite, being only ever produced
R_NTD10	1.0 M_h2o_c + 1.0 M_xmp_c = 1.0 M_pi_c + 1.0 M_xtsn_c	|	#	0	999999	<GENES>	NMB1484	</GENES>	R_5_nucleotidase_XMP_		xtsn_c is a dead end metabolite, being only ever produced
R_NTD11	1.0 M_h2o_c + 1.0 M_imp_c = 1.0 M_ins_c + 1.0 M_pi_c	|	#	0	999999	<GENES>	NMB1484	</GENES>	R_5_nucleotidase_IMP_		ins_c is a dead end metabolite, being only ever produced
R_NTD2	1.0 M_h2o_c + 1.0 M_ump_c = 1.0 M_pi_c + 1.0 M_uri_c	|	#	0	999999	<GENES>	NMB1484	</GENES>	R_5_nucleotidase_UMP_		uri_c is a dead end metabolite, being only ever produced
R_NTD3	1.0 M_dcmp_c + 1.0 M_h2o_c = 1.0 M_dcyt_c + 1.0 M_pi_c	|	#	0	999999	<GENES>	NMB1484	</GENES>	R_5_nucleotidase_dCMP_		dcyt_c is a dead end metabolite, being only ever produced
R_NTD4	1.0 M_cmp_c + 1.0 M_h2o_c = 1.0 M_cytd_c + 1.0 M_pi_c	|	#	0	999999	<GENES>	NMB1484	</GENES>	R_5_nucleotidase_CMP_		cytd_c is a dead end metabolite, being only ever produced
R_NTD5	1.0 M_dtmp_c + 1.0 M_h2o_c = 1.0 M_pi_c + 1.0 M_thymd_c	|	#	0	999999	<GENES>	NMB1484	</GENES>	R_5_nucleotidase_dTMP_		thymd_c is a dead end metabolite, being only ever produced
R_NTD6	1.0 M_damp_c + 1.0 M_h2o_c = 1.0 M_dad_2_c + 1.0 M_pi_c	|	#	0	999999	<GENES>	NMB1484	</GENES>	R_5_nucleotidase_dAMP_		dad_2_c is a dead end metabolite, being only ever produced
R_NTD7	1.0 M_amp_c + 1.0 M_h2o_c = 1.0 M_adn_c + 1.0 M_pi_c	|	#	0	999999	<GENES>	NMB1484	</GENES>	R_5_nucleotidase_AMP_		adn_c is a dead end metabolite, being only ever produced
R_NTD8	1.0 M_dgmp_c + 1.0 M_h2o_c = 1.0 M_dgsn_c + 1.0 M_pi_c	|	#	0	999999	<GENES>	NMB1484	</GENES>	R_5_nucleotidase_dGMP_		dgsn_c is a dead end metabolite, being only ever produced
R_NTD9	1.0 M_gmp_c + 1.0 M_h2o_c = 1.0 M_gsn_c + 1.0 M_pi_c	|	#	0	999999	<GENES>	NMB1484	</GENES>	R_5_nucleotidase_GMP_		gsn_c is a dead end metabolite, being only ever produced
R_NTP1	1.0 M_atp_c + 1.0 M_h2o_c = 1.0 M_adp_c + 1.0 M_h_c + 1.0 M_pi_c	|	#	0	999999	<GENES>	NMB0639	</GENES>	R_nucleoside_triphosphatase_ATP_
R_NTP10	1.0 M_h2o_c + 1.0 M_itp_c = 1.0 M_h_c + 1.0 M_idp_c + 1.0 M_pi_c	|	#	0	999999	<GENES>	NMB0639	</GENES>	R_nucleoside_triphosphatase_ITP_
R_NTP3	1.0 M_gtp_c + 1.0 M_h2o_c = 1.0 M_gdp_c + 1.0 M_h_c + 1.0 M_pi_c	|	#	0	999999	<GENES>	NMB0639	</GENES>	R_nucleoside_triphosphatase_GTP_
R_NTP5	1.0 M_ctp_c + 1.0 M_h2o_c = 1.0 M_cdp_c + 1.0 M_h_c + 1.0 M_pi_c	|	#	0	999999	<GENES>	NMB0639	</GENES>	R_nucleoside_triphosphatase_CTP_
R_NTPP10	1.0 M_ditp_c + 1.0 M_h2o_c = 1.0 M_dimp_c + 1.0 M_h_c + 1.0 M_ppi_c	|	#	0	999999	<GENES>	NMB0639	</GENES>	R_Nucleoside_triphosphate_pyrophosphorylase_ditp_		dimp_c is a dead end metabolite, being only ever produced
R_NTPP11	1.0 M_h2o_c + 1.0 M_xtp_c = 1.0 M_h_c + 1.0 M_ppi_c + 1.0 M_xmp_c	|	#	0	999999	<GENES>	NMB0639	</GENES>	R_Nucleoside_triphosphate_pyrophosphorylase_xtp_
R_NTPP2	1.0 M_gtp_c + 1.0 M_h2o_c = 1.0 M_gmp_c + 1.0 M_h_c + 1.0 M_ppi_c	|	#	0	999999	<GENES>	NMB0639	</GENES>	R_Nucleoside_triphosphate_pyrophosphorylase_gtp_
R_NTPP4	1.0 M_ctp_c + 1.0 M_h2o_c = 1.0 M_cmp_c + 1.0 M_h_c + 1.0 M_ppi_c	|	#	0	999999	<GENES>	NMB0639	</GENES>	R_Nucleoside_triphosphate_pyrophosphorylase_ctp_
R_NTPP9	1.0 M_h2o_c + 1.0 M_itp_c = 1.0 M_h_c + 1.0 M_imp_c + 1.0 M_ppi_c	|	#	0	999999	<GENES>	NMB0639	</GENES>	R_Nucleoside_triphosphate_pyrophosphorylase_itp_
R_RNDR1	1.0 M_adp_c + 1.0 M_trdrd_c = 1.0 M_dadp_c + 1.0 M_h2o_c + 1.0 M_trdox_c	|	#	0	999999	<GENES>	NMB1291 AND NMB1288	</GENES>	R_ribonucleoside_diphosphate_reductase_ADP_
R_RNDR2	1.0 M_gdp_c + 1.0 M_trdrd_c = 1.0 M_dgdp_c + 1.0 M_h2o_c + 1.0 M_trdox_c	|	#	0	999999	<GENES>	NMB1291 AND NMB1288	</GENES>	R_ribonucleoside_diphosphate_reductase_GDP_
R_RNDR3	1.0 M_cdp_c + 1.0 M_trdrd_c = 1.0 M_dcdp_c + 1.0 M_h2o_c + 1.0 M_trdox_c	|	#	0	999999	<GENES>	NMB1291 AND NMB1288	</GENES>	R_ribonucleoside_diphosphate_reductase_CDP_
R_RNDR4	1.0 M_trdrd_c + 1.0 M_udp_c = 1.0 M_dudp_c + 1.0 M_h2o_c + 1.0 M_trdox_c	|	#	0	999999	<GENES>	NMB1291 AND NMB1288	</GENES>	R_ribonucleoside_diphosphate_reductase_UDP_
R_TMDS	1.0 M_dump_c + 1.0 M_mlthf_c = 1.0 M_dhf_c + 1.0 M_dtmp_c	|	#	0	999999	<GENES>	NMB1709	</GENES>	R_thymidylate_synthase
R_UMPK	1.0 M_atp_c + 1.0 M_ump_c = 1.0 M_adp_c + 1.0 M_udp_c	|	#	-999999	999999	<GENES>	NMB2103 OR NMB1300	</GENES>	R_UMP_kinase
R_UPPRT	1.0 M_prpp_c + 1.0 M_ura_c = 1.0 M_ppi_c + 1.0 M_ump_c	|	#	0	999999	<GENES>	NMB0774	</GENES>	R_uracil_phosphoribosyltransferase
R_URIDK2r	1.0 M_atp_c + 1.0 M_dump_c = 1.0 M_adp_c + 1.0 M_dudp_c	|	#	-999999	999999	<GENES>	NMB0670	</GENES>	R_uridylate_kinase_dUMP_
R_XPPT	1.0 M_prpp_c + 1.0 M_xan_c = 1.0 M_ppi_c + 1.0 M_xmp_c	|	#	0	999999	<GENES>	NMB2047	</GENES>	R_xanthine_phosphoribosyltransferase
R_ATPS4rpp	1.0 M_adp_c + 4.0 M_h_p + 1.0 M_pi_c = 1.0 M_atp_c + 1.0 M_h2o_c + 3.0 M_h_c	|	#	-999999	999999	<GENES>	(NMB1938 AND NMB1939 AND NMB1940 AND NMB1933 AND NMB1934 AND NMB1935 AND NMB1936 AND NMB1937) OR (NMB1938 AND NMB1939 AND NMB1940 AND NMB1933 AND NMB1934 AND NMB1935 AND NMB1936 AND NMB1937 AND NMB1941)	</GENES>	R_ATP_synthase_four_protons_for_one_ATP__periplasm_
R_NADH16pp	3.0 M_h_c + 1.0 M_nadh_c + 1.0 M_q8_c + 0.0000001 M_fad_c = 2.0 M_h_p + 1.0 M_nad_c + 1.0 M_q8h2_c	|	#	0	999999	<GENES>	NMB0241 AND NMB0242 AND NMB0243 AND NMB0244 AND NMB0245 AND NMB0246 AND NMB0249 AND NMB0250 AND NMB0251 AND NMB0253 AND NMB0254 AND NMB0257 AND NMB0258 AND NMB0259	</GENES>	R_NADH dehydrogenase ubiquinone 8 4 protons periplasm	Requires FAD as cofactor, set to give P/O of 1.3
R_NADH5	1.0 M_h_c + 1.0 M_nadh_c + 1.0 M_q8_c + 0.0000001 M_fad_c = 1.0 M_nad_c + 1.0 M_q8h2_c	|	#	0	999999	<GENES>	NMB0241	</GENES>	R_NADH dehydrogenase ubiquinone 8	Requires FAD as cofactor
R_NADPHQR2	1.0 M_h_c + 1.0 M_nadph_c + 1.0 M_q8_c + 0.0000001 M_fad_c = 1.0 M_nadp_c + 1.0 M_q8h2_c	|	#	0	999999	<GENES>	NMB0977	</GENES>	R_NADPH Quinone Reductase Ubiquinone 8	Requires FAD as cofactor
R_NADHQNa	1.0 M_h_c + 1.0 M_q8_c + 1.0 M_nadh_c + 2.0 M_na1_c + 0.0000001 M_fad_c + 0.0000001 M_fmn_c = 1.0 M_q8h2_c + 1.0 M_nad_c + 2.0 M_na1_p	|	#	0	999999	<GENES>	NMB0564 AND NMB0565 AND NMB0566 AND NMB0567 AND NMB0568 AND NMB0569	</GENES>	R_Na translocating Quinone Reductase	Requires FAD and FMN as cofactors
R_NADTRHD	1.0 M_nad_c + 1.0 M_nadph_c = 1.0 M_nadh_c + 1.0 M_nadp_c	|	#	0	999999	<GENES>	NMB0978 AND NMB0980	</GENES>	R_NAD transhydrogenase
R_PPK2r	1.0 M_atp_c + 1.0 M_ppi_c = 1.0 M_adp_c + 1.0 M_pppi_c	|	#	-999999	999999	<GENES>	NMB1900	</GENES>	R_polyphosphate kinase
R_PPKr	1.0 M_atp_c + 1.0 M_pi_c = 1.0 M_adp_c + 1.0 M_ppi_c	|	#	-999999	999999	<GENES>	NMB1900	</GENES>	R_polyphosphate kinase
R_SUCD1	1.0 M_q8_c + 1.0 M_succ_c + 0.00000001 M_fad_c = 1.0 M_fum_c + 1.0 M_q8h2_c	|	#	0	999999	<GENES>	NMB0950 AND NMB0951 AND NMB0948 AND NMB0949	</GENES>	R_succinate dehydrogenase irreversible
R_FUMR	1.0 M_fum_c + 1.0 M_q8h2_c + 0.00000001 M_fad_c = 1.0 M_q8_c + 1.0 M_succ_c	|	#	0	999999	<GENES>	NMB0998	</GENES>	R_fumarate reductase
R_THD2pp	2.0 M_h_p + 1.0 M_nadh_c + 1.0 M_nadp_c = 2.0 M_h_c + 1.0 M_nad_c + 1.0 M_nadph_c	|	#	0	999999	<GENES>	NMB0978 AND NMB0980	</GENES>	R_NAD P transhydrogenase periplasm
R_TRDR1	1.0 M_h_c + 1.0 M_nadph_c = 1.0 M_nadp_c + 1.0 M_trdrd_c	|	#	0	999999	<GENES>	NMB1324 AND NMB1958	</GENES>	R_thioredoxin reductase NADPH	Thioredoxin is a protein and so has no synthetic pathway in the model
R_TRDR2	1.0 M_h_c + 1.0 M_nadph_c + 1.0 M_trdox_c = 1.0 M_nadp_c + 1.0 M_trdrd_c	|	#	0	999999	<GENES>	NMB1324 AND NMB1958	</GENES>	R_thioredoxin reductase NADPH
R_UCYR	1.0 M_q8h2_c + 2.0 M_focytC_p = 1.0 M_q8_c + 2.0 M_ficytC_p + 2.0 M_h_p	|	#	-999999	999999	<GENES>	NMB2051 AND NMB2052 AND NMB2053 AND (NMB0923 OR NMB1805 OR Orphan)	</GENES>	R_ubiquinol cytc oxidoreductase	Set to give P/O of 1.3
R_CYOX	4.0 M_ficytC_p + 4.0 M_h_c + 1.0 M_o2_c = 2.0 M_h2o_c + 4.0 M_focytC_p	|	#	-999999	999999	<GENES>	NMB1723 AND NMB1724 AND NMB1725 AND (NMB0923 OR NMB1805)	</GENES>	R_cytochrome c oxidase
R_EDA	1.0 M_2ddg6p_c = 1.0 M_g3p_c + 1.0 M_pyr_c	|	#	0	999999	<GENES>	NMB1394	</GENES>	R_2 dehydro 3 deoxy phosphogluconate aldolase
R_EDD	1.0 M_6pgc_c = 1.0 M_2ddg6p_c + 1.0 M_h2o_c	|	#	0	999999	<GENES>	NMB1393	</GENES>	R_6 phosphogluconate dehydratase
R_G6PDH2r	1.0 M_g6p_c + 1.0 M_nadp_c = 1.0 M_6pgl_c + 1.0 M_h_c + 1.0 M_nadph_c	|	#	-999999	999999	<GENES>	NMB1392	</GENES>	R_glucose 6 phosphate dehydrogenase
R_GND	1.0 M_6pgc_c + 1.0 M_nadp_c = 1.0 M_co2_c + 1.0 M_nadph_c + 1.0 M_ru5p_D_c	|	#	0	999999	<GENES>	NMB0015	</GENES>	R_phosphogluconate dehydrogenase
R_PGL	1.0 M_6pgl_c + 1.0 M_h2o_c = 1.0 M_6pgc_c + 1.0 M_h_c	|	#	0	999999	<GENES>	NMB1391	</GENES>	R_6 phosphogluconolactonase
R_RPE	1.0 M_ru5p_D_c = 1.0 M_xu5p_D_c	|	#	-999999	999999	<GENES>	NMB1244	</GENES>	R_ribulose 5 phosphate 3 epimerase
R_RPI	1.0 M_r5p_c = 1.0 M_ru5p_D_c	|	#	-999999	999999	<GENES>	NMB1511	</GENES>	R_ribose 5 phosphate isomerase
R_TALA	1.0 M_g3p_c + 1.0 M_s7p_c = 1.0 M_e4p_c + 1.0 M_f6p_c	|	#	-999999	999999	<GENES>	NMB0351	</GENES>	R_transaldolase
R_TKT1	1.0 M_r5p_c + 1.0 M_xu5p_D_c = 1.0 M_g3p_c + 1.0 M_s7p_c	|	#	-999999	999999	<GENES>	NMB1457	</GENES>	R_transketolase
R_TKT2	1.0 M_e4p_c + 1.0 M_xu5p_D_c = 1.0 M_f6p_c + 1.0 M_g3p_c	|	#	-999999	999999	<GENES>	NMB1457	</GENES>	R_transketolase
R_CTPS2	1.0 M_atp_c + 1.0 M_gln_L_c + 1.0 M_h2o_c + 1.0 M_utp_c = 1.0 M_adp_c + 1.0 M_ctp_c + 1.0 M_glu_L_c + 2.0 M_h_c + 1.0 M_pi_c	|	#	0	999999	<GENES>	NMB1554	</GENES>	R_CTP synthase glutamine
R_CTPS3	1.0 M_ctp_c + 1.0 M_h2o_c = 1.0 M_utp_c + 1.0 M_nh4_c	|	#	-999999	999999	<GENES>	NMB0849	</GENES>	R_CTP_aminohydrolase
R_ADSL1r	1.0 M_dcamp_c = 1.0 M_amp_c + 1.0 M_fum_c	|	#	-999999	999999	<GENES>	NMB0284	</GENES>	R_adenylsuccinate lyase
R_ADSL2r	1.0 M_25aics_c = 1.0 M_aicar_c + 1.0 M_fum_c	|	#	-999999	999999	<GENES>	NMB0284	</GENES>	R_adenylosuccinate lyase
R_ADSS	1.0 M_asp_L_c + 1.0 M_gtp_c + 1.0 M_imp_c = 1.0 M_dcamp_c + 1.0 M_gdp_c + 2.0 M_h_c + 1.0 M_pi_c	|	#	0	999999	<GENES>	NMB0815	</GENES>	R_adenylosuccinate synthase
R_AICART	1.0 M_10fthf_c + 1.0 M_aicar_c = 1.0 M_fprica_c + 1.0 M_thf_c	|	#	0	999999	<GENES>	NMB0983	</GENES>	R_phosphoribosylaminoimidazolecarboxamide formyltransferase
R_AIRC2	1.0 M_air_c + 1.0 M_atp_c + 1.0 M_hco3_c = 1.0 M_5caiz_c + 1.0 M_adp_c + 1.0 M_h_c + 1.0 M_pi_c	|	#	0	999999	<GENES>	NMB1019	</GENES>	R_phosphoribosylaminoimidazole carboxylase
R_AIRC3	1.0 M_5aizc_c = 1.0 M_5caiz_c	|	#	-999999	999999	<GENES>	NMB1439	</GENES>	R_phosphoribosylaminoimidazole carboxylase mutase rxn
R_ASPCT	1.0 M_asp_L_c + 1.0 M_cbp_c = 1.0 M_cbasp_c + 1.0 M_h_c + 1.0 M_pi_c	|	#	0	999999	<GENES>	NMB0107 AND NMB0106	</GENES>	R_aspartate carbamoyltransferase
R_DHORD2	1.0 M_dhor_S_c + 1.0 M_q8_c + 0.0000001 M_fad_c + 0.0000001 M_fmn_c = 1.0 M_orot_c + 1.0 M_q8h2_c	|	#	0	999999	<GENES>	NMB0221	</GENES>	R_dihydoorotic acid dehydrogenase quinone8
R_DHORTS	1.0 M_dhor_S_c + 1.0 M_h2o_c = 1.0 M_cbasp_c + 1.0 M_h_c	|	#	-999999	999999	<GENES>	NMB0682	</GENES>	R_dihydroorotase
R_GART	1.0 M_atp_c + 1.0 M_for_c + 1.0 M_gar_c = 1.0 M_adp_c + 1.0 M_fgam_c + 1.0 M_h_c + 1.0 M_pi_c	|	#	0	999999	<GENES>	NMB1566	</GENES>	R_GAR transformylase T
R_GARFT1	1.0 M_10fthf_c + 1.0 M_gar_c = 1.0 M_fgam_c + 1.0 M_h_c + 1.0 M_thf_c	|	#	0	999999	<GENES>	NMB1566	</GENES>	R_phosphoribosylglycinamide formyltransferase1
R_GARFT2	1.0 M_methf_c + 1.0 M_gar_c + 1.0 M_h2o_c = 1.0 M_fgam_c + 1.0 M_thf_c	|	#	0	999999	<GENES>	NMB1566	</GENES>	R_phosphoribosylglycinamide formyltransferase2
R_GLUPRT	1.0 M_gln_L_c + 1.0 M_h2o_c + 1.0 M_prpp_c = 1.0 M_glu_L_c + 1.0 M_ppi_c + 1.0 M_pram_c	|	#	0	999999	<GENES>	NMB0690	</GENES>	R_glutamine phosphoribosyldiphosphate amidotransferase
R_GMPS2	1.0 M_atp_c + 1.0 M_gln_L_c + 1.0 M_h2o_c + 1.0 M_xmp_c = 1.0 M_amp_c + 1.0 M_glu_L_c + 1.0 M_gmp_c + 2.0 M_h_c + 1.0 M_ppi_c	|	#	0	999999	<GENES>	NMB1920	</GENES>	R_GMP synthase
R_IMPC	1.0 M_h2o_c + 1.0 M_imp_c = 1.0 M_fprica_c	|	#	-999999	999999	<GENES>	NMB0983	</GENES>	R_IMP cyclohydrolase
R_IMPD	1.0 M_h2o_c + 1.0 M_imp_c + 1.0 M_nad_c = 1.0 M_h_c + 1.0 M_nadh_c + 1.0 M_xmp_c	|	#	0	999999	<GENES>	NMB1201	</GENES>	R_IMP dehydrogenase
R_OMPDC	1.0 M_h_c + 1.0 M_orot5p_c = 1.0 M_co2_c + 1.0 M_ump_c	|	#	0	999999	<GENES>	NMB0824	</GENES>	R_orotidine 5 phosphate decarboxylase
R_ORPT	1.0 M_orot5p_c + 1.0 M_ppi_c = 1.0 M_orot_c + 1.0 M_prpp_c	|	#	-999999	999999	<GENES>	NMB1874	</GENES>	R_orotate phosphoribosyltransferase
R_PRAGSr	1.0 M_atp_c + 1.0 M_gly_c + 1.0 M_pram_c = 1.0 M_adp_c + 1.0 M_gar_c + 1.0 M_h_c + 1.0 M_pi_c	|	#	-999999	999999	<GENES>	NMB2151	</GENES>	R_phosphoribosylglycinamide synthase
R_PRAIS	1.0 M_atp_c + 1.0 M_fpram_c = 1.0 M_adp_c + 1.0 M_air_c + 2.0 M_h_c + 1.0 M_pi_c	|	#	0	999999	<GENES>	NMB1252	</GENES>	R_phosphoribosylaminoimidazole synthase
R_PRASCSi	1.0 M_5aizc_c + 1.0 M_asp_L_c + 1.0 M_atp_c = 1.0 M_25aics_c + 1.0 M_adp_c + 1.0 M_h_c + 1.0 M_pi_c	|	#	0	999999	<GENES>	NMB0757	</GENES>	R_phosphoribosylaminoimidazolesuccinocarboxamide synthase
R_PRFGS	1.0 M_atp_c + 1.0 M_fgam_c + 1.0 M_gln_L_c + 1.0 M_h2o_c = 1.0 M_adp_c + 1.0 M_fpram_c + 1.0 M_glu_L_c + 1.0 M_h_c + 1.0 M_pi_c	|	#	0	999999	<GENES>	NMB1996	</GENES>	R_phosphoribosylformylglycinamidine synthase
R_ACKr	1.0 M_ac_c + 1.0 M_atp_c = 1.0 M_actp_c + 1.0 M_adp_c	|	#	-999999	999999	<GENES>	NMB0435 OR NMB1518	</GENES>	R_acetate kinase
R_ACS	1.0 M_ac_c + 1.0 M_atp_c + 1.0 M_coa_c = 1.0 M_accoa_c + 1.0 M_amp_c + 1.0 M_ppi_c	|	#	0	999999	<GENES>	NMB1555	</GENES>	R_acetyl CoA synthetase
R_ALCD2x	1.0 M_etoh_c + 1.0 M_nad_c = 1.0 M_acald_c + 1.0 M_h_c + 1.0 M_nadh_c	|	#	-999999	999999	<GENES>	NMB1395 OR NMB1304 OR NMB0546	</GENES>	R_alcohol dehydrogenase ethanol
R_PTAr	1.0 M_accoa_c + 1.0 M_pi_c = 1.0 M_actp_c + 1.0 M_coa_c	|	#	-999999	999999	<GENES>	NMB0631	</GENES>	R_phosphotransacetylase
R_ASAD	1.0 M_aspsa_c + 1.0 M_nadp_c + 1.0 M_pi_c = 1.0 M_4pasp_c + 1.0 M_h_c + 1.0 M_nadph_c	|	#	-999999	999999	<GENES>	NMB2079	</GENES>	R_aspartate semialdehyde dehydrogenase
R_ASPK	1.0 M_asp_L_c + 1.0 M_atp_c = 1.0 M_4pasp_c + 1.0 M_adp_c	|	#	-999999	999999	<GENES>	NMB1498	</GENES>	R_aspartate kinase
R_ATHRDHr	1.0 M_athr_L_c + 1.0 M_nadp_c = 1.0 M_2aobut_c + 1.0 M_h_c + 1.0 M_nadph_c	|	#	-999999	999999	<GENES>	NMB0924	</GENES>	R_L allo threonine dehydrogenase
R_DAPDC	1.0 M_26dap_M_c + 1.0 M_h_c + 0.0000001 M_pydx5p_c = 1.0 M_co2_c + 1.0 M_lys_L_c	|	#	0	999999	<GENES>	NMB1976	</GENES>	R_diaminopimelate decarboxylase
R_DAPE	1.0 M_26dap_LL_c = 1.0 M_26dap_M_c	|	#	-999999	999999	<GENES>	NMB0760	</GENES>	R_diaminopimelate epimerase
R_DHDPRy	1.0 M_23dhdp_c + 1.0 M_h_c + 1.0 M_nadph_c = 1.0 M_nadp_c + 1.0 M_thdp_c	|	#	0	999999	<GENES>	NMB0203	</GENES>	R_dihydrodipicolinate reductase NADPH
R_DHDPS	1.0 M_aspsa_c + 1.0 M_pyr_c = 1.0 M_23dhdp_c + 2.0 M_h2o_c + 1.0 M_h_c	|	#	0	999999	<GENES>	NMB0929	</GENES>	R_dihydrodipicolinate synthase
R_HSDy	1.0 M_hom_L_c + 1.0 M_nadp_c = 1.0 M_aspsa_c + 1.0 M_h_c + 1.0 M_nadph_c	|	#	-999999	999999	<GENES>	NMB1228	</GENES>	R_homoserine dehydrogenase NADPH
R_HSK	1.0 M_atp_c + 1.0 M_hom_L_c = 1.0 M_adp_c + 1.0 M_h_c + 1.0 M_phom_c	|	#	0	999999	<GENES>	NMB2029	</GENES>	R_homoserine kinase
R_SDPDS	1.0 M_h2o_c + 1.0 M_sl26da_c = 1.0 M_26dap_LL_c + 1.0 M_succ_c	|	#	0	999999	<GENES>	NMB1530	</GENES>	R_succinyl diaminopimelate desuccinylase
R_SDPTA	1.0 M_akg_c + 1.0 M_sl26da_c = 1.0 M_glu_L_c + 1.0 M_sl2a6o_c	|	#	-999999	999999	<GENES>	NMB0894	</GENES>	R_succinyldiaminopimelate transaminase	TRASH suggests both NMB1371and NMB0894 are essential, requires pydx5p as a cofactor
R_THDPS	1.0 M_h2o_c + 1.0 M_succoa_c + 1.0 M_thdp_c = 1.0 M_coa_c + 1.0 M_sl2a6o_c	|	#	0	999999	<GENES>	NMB0335	</GENES>	R_tetrahydrodipicolinate succinylase
R_THRS	1.0 M_h2o_c + 1.0 M_phom_c + 0.0000001 M_pydx5p_c = 1.0 M_pi_c + 1.0 M_thr_L_c	|	#	0	999999	<GENES>	NMB1046	</GENES>	R_threonine synthase
R_THRD_L	1.0 M_thr_L_c + 0.0000001 M_pydx5p_c = 1.0 M_2obut_c + 1.0 M_nh4_c	|	#	0	999999	<GENES>	NMB0878	</GENES>	R_L threonine deaminase
R_12DGR120tipp	1.0 M_12dgr120_p = 1.0 M_12dgr120_c	|	#	0	999999	<GENES>	S	</GENES>	R_1 2 diacylglycerol transport via flipping periplasm to cytoplasm n C120		12dgr120_p is a dead end metabolite, being only ever consumed
R_12DGR140tipp	1.0 M_12dgr140_p = 1.0 M_12dgr140_c	|	#	0	999999	<GENES>	S	</GENES>	R_1 2 diacylglycerol transport via flipping periplasm to cytoplasm n C140		12dgr140_p is a dead end metabolite, being only ever consumed
R_12DGR141tipp	1.0 M_12dgr141_p = 1.0 M_12dgr141_c	|	#	0	999999	<GENES>	S	</GENES>	R_1 2 diacylglycerol transport via flipping periplasm to cytoplasm n C141		12dgr141_p is a dead end metabolite, being only ever consumed
R_12DGR160tipp	1.0 M_12dgr160_p = 1.0 M_12dgr160_c	|	#	0	999999	<GENES>	S	</GENES>	R_1 2 diacylglycerol transport via flipping periplasm to cytoplasm n C160		12dgr160_p is a dead end metabolite, being only ever consumed
R_12DGR161tipp	1.0 M_12dgr161_p = 1.0 M_12dgr161_c	|	#	0	999999	<GENES>	S	</GENES>	R_1 2 diacylglycerol transport via flipping periplasm to cytoplasm n C161		12dgr161_c is a dead end metabolite, being only ever produced
R_12DGR180tipp	1.0 M_12dgr180_p = 1.0 M_12dgr180_c	|	#	0	999999	<GENES>	S	</GENES>	R_1 2 diacylglycerol transport via flipping periplasm to cytoplasm n C180		12dgr180_p is a dead end metabolite, being only ever consumed
R_12DGR181tipp	1.0 M_12dgr181_p = 1.0 M_12dgr181_c	|	#	0	999999	<GENES>	S	</GENES>	R_1 2 diacylglycerol transport via flipping periplasm to cytoplasm n C181
R_2AGPA120tipp	1.0 M_2ddecg3p_p = 1.0 M_2ddecg3p_c	|	#	0	999999	<GENES>	NMB0319 AND NMB0182	</GENES>	R_2 Acyl sn glycero 3 phosphatidate n C120 transporter via facilitated diffusion periplasm		2ddecg3p_c is a dead end metabolite, being only ever produced
R_2AGPA140tipp	1.0 M_2tdecg3p_p = 1.0 M_2tdecg3p_c	|	#	0	999999	<GENES>	NMB0319 AND NMB0182	</GENES>	R_2 Acyl sn glycero 3 phosphatidate n C140 transporter via facilitated diffusion periplasm		2tdecg3p_c is a dead end metabolite, being only ever produced
R_2AGPA141tipp	1.0 M_2tdec7eg3p_p = 1.0 M_2tdec7eg3p_c	|	#	0	999999	<GENES>	NMB0319 AND NMB0182	</GENES>	R_2 Acyl sn glycero 3 phosphatidate n C141 transporter via facilitated diffusion periplasm		2tdec7eg3p_c is a dead end metabolite, being only ever produced
R_2AGPA160tipp	1.0 M_2hdecg3p_p = 1.0 M_2hdecg3p_c	|	#	0	999999	<GENES>	NMB0319 AND NMB0182	</GENES>	R_2 Acyl sn glycero 3 phosphatidate n C160 transporter via facilitated diffusion periplasm		2hdecg3p_c is a dead end metabolite, being only ever produced
R_2AGpa161tipp	1.0 M_2hdect9g3p_p = 1.0 M_2hdect9g3p_c	|	#	0	999999	<GENES>	NMB0319 AND NMB0182	</GENES>	R_2-hexadec-trans-9-enoyl-sn-glycerol-3-phosphate transporter via facilitated diffusion periplasm		2hdect9g3p_c is a dead end metabolite, being only ever produced
R_2AGPA161tipp	1.0 M_2hdect9g3p_p = 1.0 M_2hdect9g3p_c	|	#	0	999999	<GENES>	NMB0319 AND NMB0182	</GENES>	R_2 Acyl sn glycero 3 phosphatidate n C161 transporter via facilitated diffusion periplasm		2hdect9g3p_c is a dead end metabolite, being only ever produced
R_2AGPA180tipp	1.0 M_2odecg3p_p = 1.0 M_2odecg3p_c	|	#	0	999999	<GENES>	NMB0319 AND NMB0182	</GENES>	R_2 Acyl sn glycero 3 phosphatidate n C180 transporter via facilitated diffusion periplasm		2odecg3p_c is a dead end metabolite, being only ever produced
R_2AGPA181atipp	1.0 M_2ocdecc7g3p_p = 1.0 M_2ocdecc7g3p_c	|	#	0	999999	<GENES>	NMB0319 AND NMB0182	</GENES>	R_2-octadec-7-enoyl-sn-glycerol-3-phosphate transporter via facilitated diffusion periplasm		2ocdecc7g3p_c is a dead end metabolite, being only ever produced
R_2AGPA181tipp	1.0 M_2odec7eg3p_p = 1.0 M_2odec7eg3p_c	|	#	0	999999	<GENES>	NMB0319 AND NMB0182	</GENES>	R_2 Acyl sn glycero 3 phosphatidate n C181 transporter via facilitated diffusion periplasm		2odec7eg3p_c is a dead end metabolite, being only ever produced
R_2AGPE120tipp	1.0 M_2agpe120_p = 1.0 M_2agpe120_c	|	#	0	999999	<GENES>	NMB0319 AND NMB0182	</GENES>	R_2 Acyl sn glycero 3 phosphoethanolamine n C120 transporter via facilitated diffusion periplasm		2agpe120_c is a dead end metabolite, being only ever produced
R_2AGPE140tipp	1.0 M_2agpe140_p = 1.0 M_2agpe140_c	|	#	0	999999	<GENES>	NMB0319 AND NMB0182	</GENES>	R_2 Acyl sn glycero 3 phosphoethanolamine n C140 transporter via facilitated diffusion periplasm		2agpe140_c is a dead end metabolite, being only ever produced
R_2AGPE141tipp	1.0 M_2agpe141_p = 1.0 M_2agpe141_c	|	#	0	999999	<GENES>	NMB0319 AND NMB0182	</GENES>	R_2 Acyl sn glycero 3 phosphoethanolamine n C141 transporter via facilitated diffusion periplasm		2agpe141_c is a dead end metabolite, being only ever produced
R_2AGPE160tipp	1.0 M_2agpe160_p = 1.0 M_2agpe160_c	|	#	0	999999	<GENES>	NMB0319 AND NMB0182	</GENES>	R_2 Acyl sn glycero 3 phosphoethanolamine n C160 transporter via facilitated diffusion periplasm		2agpe160_c is a dead end metabolite, being only ever produced
R_2AGpe161tipp	1.0 M_2agpe161_p = 1.0 M_2agpe161_c	|	#	0	999999	<GENES>	NMB0319 AND NMB0182	</GENES>	R_2 Acyl sn glycero 3 phosphoethanolamine n C161a transporter via facilitated diffusion periplasm		2agpe161_c is a dead end metabolite, being only ever produced
R_2AGPE161tipp	1.0 M_2agpe161_p = 1.0 M_2agpe161_c	|	#	0	999999	<GENES>	NMB0319 AND NMB0182	</GENES>	R_2 Acyl sn glycero 3 phosphoethanolamine n C161 transporter via facilitated diffusion periplasm		2agpe161_c is a dead end metabolite, being only ever produced
R_2AGPE180tipp	1.0 M_2agpe180_p = 1.0 M_2agpe180_c	|	#	0	999999	<GENES>	NMB0319 AND NMB0182	</GENES>	R_2 Acyl sn glycero 3 phosphoethanolamine n C180 transporter via facilitated diffusion periplasm		2agpe180_c is a dead end metabolite, being only ever produced
R_2agpe181tipp	1.0 M_2agpe181_p = 1.0 M_2agpe181_c	|	#	0	999999	<GENES>	NMB0319 AND NMB0182	</GENES>	R_2 Acyl sn glycero 3 phosphoethanolamine n C181a transporter via facilitated diffusion periplasm		2agpe181_c is a dead end metabolite, being only ever produced
R_2AGPG120tipp	1.0 M_2agpg120_p = 1.0 M_2agpg120_c	|	#	0	999999	<GENES>	NMB0319 AND NMB0182	</GENES>	R_2 Acyl sn glycero 3 phosphoglycerol n C120 transporter via facilitated diffusion periplasm		2agpg120_c is a dead end metabolite, being only ever produced
R_2AGPG140tipp	1.0 M_2agpg140_p = 1.0 M_2agpg140_c	|	#	0	999999	<GENES>	NMB0319 AND NMB0182	</GENES>	R_2 Acyl sn glycero 3 phosphoglycerol n C140 transporter via facilitated diffusion periplasm		2agpg140_c is a dead end metabolite, being only ever produced
R_2AGPG141tipp	1.0 M_2agpg141_p = 1.0 M_2agpg141_c	|	#	0	999999	<GENES>	NMB0319 AND NMB0182	</GENES>	R_2 Acyl sn glycero 3 phosphoglycerol n C141 transporter via facilitated diffusion periplasm		2agpg141_c is a dead end metabolite, being only ever produced
R_2AGPG160tipp	1.0 M_2agpg160_p = 1.0 M_2agpg160_c	|	#	0	999999	<GENES>	NMB0319 AND NMB0182	</GENES>	R_2 Acyl sn glycero 3 phosphoglycerol n C160 transporter via facilitated diffusion periplasm		2agpg160_c is a dead end metabolite, being only ever produced
R_2AGpg161tipp	1.0 M_2agpg161_p = 1.0 M_2agpg161_c	|	#	0	999999	<GENES>	NMB0319 AND NMB0182	</GENES>	R_2 Acyl sn glycero 3 phosphoglycerol n C161a transporter via facilitated diffusion periplasm		2agpg161_c is a dead end metabolite, being only ever produced
R_2AGPG161tipp	1.0 M_2agpg161_p = 1.0 M_2agpg161_c	|	#	0	999999	<GENES>	NMB0319 AND NMB0182	</GENES>	R_2 Acyl sn glycero 3 phosphoglycerol n C161 transporter via facilitated diffusion periplasm		2agpg161_c is a dead end metabolite, being only ever produced
R_2AGPG180tipp	1.0 M_2agpg180_p = 1.0 M_2agpg180_c	|	#	0	999999	<GENES>	NMB0319 AND NMB0182	</GENES>	R_2 Acyl sn glycero 3 phosphoglycerol n C180 transporter via facilitated diffusion periplasm		2agpg180_c is a dead end metabolite, being only ever produced
R_2agpg181tipp	1.0 M_2agpg181_p = 1.0 M_2agpg181_c	|	#	0	999999	<GENES>	NMB0319 AND NMB0182	</GENES>	R_2 Acyl sn glycero 3 phosphoglycerol n C181a transporter via facilitated diffusion periplasm		2agpg181_c is a dead end metabolite, being only ever produced
R_ACALDtpp	1.0 M_acald_p = 1.0 M_acald_c	|	#	-999999	999999	<GENES>	Orphan	</GENES>	R_acetaldehyde reversible transport periplasm
R_ACt2rpp	1.0 M_ac_p + 1.0 M_h_p = 1.0 M_ac_c + 1.0 M_h_c	|	#	-999999	999999	<GENES>	Orphan	</GENES>	R_acetate reversible transport via proton symport periplasm
R_ADEt2rpp	1.0 M_ade_p + 1.0 M_h_p = 1.0 M_ade_c + 1.0 M_h_c	|	#	-999999	999999	<GENES>	NMB2067	</GENES>	R_adenine transport via proton symport reversible periplasm
R_AKGt3pp	1.0 M_akg_p + 1.0 M_na1_p = 1.0 M_akg_c + 1.0 M_na1_c	|	#	0	999999	<GENES>	NMB0470 OR NMB0792 OR NMB2133	</GENES>	R_akg transport via Na symport periplasm
R_ALAabcpp	1.0 M_atp_c + 1.0 M_ala_L_p + 1.0 M_h2o_c = 1.0 M_adp_c + 1.0 M_ala_L_c + 1.0 M_h_c + 1.0 M_pi_c	|	#	0	999999	<GENES>	(NMB0789 AND NMB0788 AND NMB0787) OR (NMB1509 AND NMB0696 AND NMB1612)	</GENES>	R_L alanine reversible transport via ABC system periplasm	Required to be ireversible to avoid cycling between ABC transporter and H symport
R_ALAt1pp	1.0 M_ala_L_p + 1.0 M_h_p = 1.0 M_ala_L_c + 1.0 M_h_c	|	#	-999999	999999	<GENES>	NMB1647 OR NMB0194	</GENES>	R_L alanine reversible transport via proton symport periplasm
R_ALAt2pp	1.0 M_ala_L_p + 1.0 M_na1_p = 1.0 M_ala_L_c + 1.0 M_na1_c	|	#	0	999999	<GENES>	NMB0177 OR NMB0194 OR NMB1647 OR NMB2133	</GENES>	R_L alanine transport in via sodium symport periplasm
R_ARGabcpp	1.0 M_arg_L_p + 1.0 M_atp_c + 1.0 M_h2o_c = 1.0 M_adp_c + 1.0 M_arg_L_c + 1.0 M_h_c + 1.0 M_pi_c	|	#	0	999999	<GENES>	(NMB0789 AND NMB0788 AND NMB0787) OR (NMB1509 AND NMB0696 AND NMB1612)	</GENES>	R_L arginine transport via ABC system periplasm	Required to be ireversible to avoid cycling between ABC transporter and H symport
R_ARGt1pp	1.0 M_arg_L_p + 1.0 M_h_p = 1.0 M_arg_L_c + 1.0 M_h_c	|	#	-999999	999999	<GENES>	NMB1647 OR NMB0194	</GENES>	R_L arginine reversible transport via proton symport periplasm
R_ARGt2pp	1.0 M_arg_L_p + 1.0 M_na1_p = 1.0 M_arg_L_c + 1.0 M_na1_c	|	#	-999999	999999	<GENES>	NMB2133	</GENES>	R_L arginine transport via sodium symport periplasm
R_ASCBptspp	1.0 M_ascb_L_p + 1.0 M_pep_c = 1.0 M_ascb6p_c + 1.0 M_pyr_c	|	#	0	999999	<GENES>	NMB2045 AND NMB2044 AND NMB0736	</GENES>	R_L ascorbate transport via PEPPyr PTS periplasm		ascb6p_c is a dead end metabolite, being only ever produced
R_ASNabcpp	1.0 M_asn_L_p + 1.0 M_atp_c + 1.0 M_h2o_c = 1.0 M_adp_c + 1.0 M_asn_L_c + 1.0 M_h_c + 1.0 M_pi_c	|	#	0	999999	<GENES>	(NMB0789 AND NMB0788 AND NMB0787) OR (NMB1509 AND NMB0696 AND NMB1612)	</GENES>	R_L asparagine transport via ABC system periplasm	Required to be ireversible to avoid cycling between ABC transporter and H symport
R_ASNt1pp	1.0 M_asn_L_p + 1.0 M_h_p = 1.0 M_asn_L_c + 1.0 M_h_c	|	#	-999999	999999	<GENES>	NMB1647 OR NMB0194	</GENES>	R_L asparagine reversible transport via proton symport periplasm
R_ASNt2pp	1.0 M_asn_L_p + 1.0 M_na1_p = 1.0 M_asn_L_c + 1.0 M_na1_c	|	#	-999999	999999	<GENES>	NMB2133	</GENES>	R_L asparagine transport via sodium symport periplasm
R_ASPabcpp	1.0 M_asp_L_p + 1.0 M_atp_c + 1.0 M_h2o_c = 1.0 M_adp_c + 1.0 M_asp_L_c + 1.0 M_h_c + 1.0 M_pi_c	|	#	0	999999	<GENES>	(NMB0789 AND NMB0788 AND NMB0787) OR (NMB1509 AND NMB0696 AND NMB1612)	</GENES>	R_L aspartate transport via ABC system periplasm	Required to be ireversible to avoid cycling between ABC transporter and H symport
R_ASPt1pp	1.0 M_asp_L_p + 1.0 M_h_p = 1.0 M_asp_L_c + 1.0 M_h_c	|	#	-999999	999999	<GENES>	NMB1647 OR NMB0194	</GENES>	R_L aspartate reversible transport via proton symport periplasm
R_ASPt2pp	1.0 M_asp_L_p + 1.0 M_na1_p = 1.0 M_asp_L_c + 1.0 M_na1_c	|	#	0	999999	<GENES>	NMB0792 OR NMB2133	</GENES>	R_Naaspartate symport periplasm
R_CHLt2pp	1.0 M_chol_p + 1.0 M_h_p = 1.0 M_chol_c + 1.0 M_h_c	|	#	0	999999	<GENES>	NMB1277	</GENES>	R_choline transport via proton symport periplasm		chol_c is a dead end metabolite, being only ever produced
R_CITt1pp	1.0 M_cit_p + 1.0 M_na1_p = 1.0 M_cit_c + 1.0 M_na1_c	|	#	0	999999	<GENES>	NMB0792	</GENES>	R_Citrate transport via Na symport periplasm
R_CITt2pp	1.0 M_cit_p + 1.0 M_h_p = 1.0 M_cit_c + 1.0 M_h_c	|	#	0	999999	<GENES>	NMB1794	</GENES>	R_Citrate transport via H symport periplasm
R_CO2tpp	1.0 M_co2_p = 1.0 M_co2_c	|	#	-999999	999999	<GENES>	S	</GENES>	R_CO2 transporter via diffusion periplasm
R_COtpp	1.0 M_co_p = 1.0 M_co_c	|	#	-999999	999999	<GENES>	S	</GENES>	R_CO transporter via diffusion periplasm
R_CSNt2pp	1.0 M_csn_p + 1.0 M_h_p = 1.0 M_csn_c + 1.0 M_h_c	|	#	0	999999	<GENES>	NMB2067	</GENES>	R_cytosine transport in via proton symport periplasm		csn_c is a dead end metabolite, being only ever produced
R_CYSabcpp	1.0 M_atp_c + 1.0 M_cys_L_p + 1.0 M_h2o_c = 1.0 M_adp_c + 1.0 M_cys_L_c + 1.0 M_h_c + 1.0 M_pi_c	|	#	0	999999	<GENES>	(NMB0789 AND NMB0788 AND NMB0787) OR (NMB1509 AND NMB0696 AND NMB1612)	</GENES>	R_L cysteine uptake via ABC system periplasm	Required to be ireversible to avoid cycling between ABC transporter and H symport
R_CYSt1pp	1.0 M_cys_L_p + 1.0 M_h_p = 1.0 M_cys_L_c + 1.0 M_h_c	|	#	-999999	999999	<GENES>	NMB1647 OR NMB0194	</GENES>	R_L cystine reversible transport via proton symport periplasm
R_CYSt2pp	1.0 M_cys_L_p + 1.0 M_na1_p = 1.0 M_cys_L_c + 1.0 M_na1_c	|	#	-999999	999999	<GENES>	NMB2133	</GENES>	R_L cystine transport via sodium symport periplasm
R_DLACt2pp	1.0 M_h_p + 1.0 M_lac_D_p = 1.0 M_h_c + 1.0 M_lac_D_c	|	#	-999999	999999	<GENES>	NMB1712 OR NMB0543	</GENES>	R_D lactate transport via proton symport periplasm
R_ETOHt2rpp	1.0 M_etoh_p + 1.0 M_h_p = 1.0 M_etoh_c + 1.0 M_h_c	|	#	-999999	999999	<GENES>	Orphan	</GENES>	R_ethanol reversible transport via proton symport periplasm
R_FALDtpp	1.0 M_fald_p = 1.0 M_fald_c	|	#	-999999	999999	<GENES>	Orphan	</GENES>	R_formaldehyde transport via diffusion periplasm
R_FORtpp	1.0 M_for_p + 1.0 M_oxa_c = 1.0 M_for_c + 1.0 M_oxa_p	|	#	-999999	999999	<GENES>	NMB1362	</GENES>	R_oxalate/formate antiport periplasm
R_FRUpts2pp	1.0 M_fru_p + 1.0 M_pep_c = 1.0 M_f6p_c + 1.0 M_pyr_c	|	#	0	999999	<GENES>	NMB0736 AND NMB2045 AND NMB2044	</GENES>	R_Fructose transport via PEPPyr PTS f6p generating periplasm
R_Fumt1pp	1.0 M_fum_p + 1.0 M_na1_p = 1.0 M_fum_c + 1.0 M_na1_c	|	#	0	999999	<GENES>	NMB0792 OR NMB2133	</GENES>	R_Fumarate transport via Na symport periplasm
R_Fumt2pp	1.0 M_fum_p + 1.0 M_h_p = 1.0 M_fum_c + 1.0 M_h_c	|	#	0	999999	<GENES>	NMB1603	</GENES>	R_Fumarate transport via H symport periplasm
R_GALt2pp	1.0 M_gal_p + 1.0 M_h_p = 1.0 M_gal_c + 1.0 M_h_c	|	#	0	999999	<GENES>	NMB0388 OR NMB0535	</GENES>	R_D galactose transport in via proton symport periplasm		gal_c is a dead end metabolite, being only ever produced
R_GLCNt2rpp	1.0 M_glcn_p + 1.0 M_h_p = 1.0 M_glcn_c + 1.0 M_h_c	|	#	-999999	999999	<GENES>	NMB2027 OR NMB2064	</GENES>	R_D gluconate transport via proton symport reversible periplasm
R_GLCptspp	1.0 M_pep_c + 1.0 M_glc_D_p = 1.0 M_g6p_c + 1.0 M_pyr_c	|	#	0	999999	<GENES>	NMB0736 AND NMB2045 AND NMB2044	</GENES>	R_D_glucose_transport_via_PEPPyr_PTS_periplasm_
R_GLCtpp	1.0 M_glc_D_p + 1.0 M_h_p = 1.0 M_glc_D_c + 1.0 M_h_c	|	#	0	999999	<GENES>	NMB0388 OR NMB0535	</GENES>	R_D glucose transport in via proton symport periplasm
R_GLNabcpp	1.0 M_atp_c + 1.0 M_gln_L_p + 1.0 M_h2o_c = 1.0 M_adp_c + 1.0 M_gln_L_c + 1.0 M_h_c + 1.0 M_pi_c	|	#	0	999999	<GENES>	(NMB0789 AND NMB0788 AND NMB0787) OR (NMB1509 AND NMB0696 AND NMB1612)	</GENES>	R_L glutamine transport via ABC system periplasm	Required to be ireversible to avoid cycling between ABC transporter and H symport
R_GLNt1pp	1.0 M_gln_L_p + 1.0 M_h_p = 1.0 M_gln_L_c + 1.0 M_h_c	|	#	-999999	999999	<GENES>	NMB1647 OR NMB0194	</GENES>	R_L glutamine reversible transport via proton symport periplasm
R_GLNt2pp	1.0 M_gln_L_p + 1.0 M_na1_p = 1.0 M_gln_L_c + 1.0 M_na1_c	|	#	-999999	999999	<GENES>	NMB2133	</GENES>	R_L glutamine transport via sodium symport periplasm
R_GLUabcpp	1.0 M_atp_c + 1.0 M_glu_L_p + 1.0 M_h2o_c = 1.0 M_adp_c + 1.0 M_glu_L_c + 1.0 M_h_c + 1.0 M_pi_c	|	#	0	999999	<GENES>	(NMB0789 AND NMB0788 AND NMB0787) OR (NMB1509 AND NMB0696 AND NMB1612)	</GENES>	R_L glutamate transport via ABC system periplasm	Required to be ireversible to avoid cycling between ABC transporter and H symport
R_GLUt1pp	1.0 M_glu_L_p + 1.0 M_h_p = 1.0 M_glu_L_c + 1.0 M_h_c	|	#	-999999	999999	<GENES>	NMB1719 OR NMB1647 OR NMB0194	</GENES>	R_L glutamate reversible transport via proton symport periplasm
R_GLUt2pp	1.0 M_glu_L_p + 1.0 M_na1_p = 1.0 M_glu_L_c + 1.0 M_na1_c	|	#	0	999999	<GENES>	NMB0085 OR NMB0792 OR NMB2133	</GENES>	R_Naglutamate symport periplasm
R_GLYabcpp	1.0 M_atp_c + 1.0 M_gly_p + 1.0 M_h2o_c = 1.0 M_adp_c + 1.0 M_gly_c + 1.0 M_h_c + 1.0 M_pi_c	|	#	0	999999	<GENES>	(NMB0789 AND NMB0788 AND NMB0787) OR (NMB1509 AND NMB0696 AND NMB1612)	</GENES>	R_L Glycine reversible transport via ABC system periplasm	Required to be ireversible to avoid cycling between ABC transporter and H symport
R_GLYBt2pp	1.0 M_glyb_p + 1.0 M_h_p = 1.0 M_glyb_c + 1.0 M_h_c	|	#	0	999999	<GENES>	NMB1277	</GENES>	R_Glycine betaine transport via proton symport periplasm		glyb_c is a dead end metabolite, being only ever produced
R_GLYCLTt2rpp	1.0 M_glyclt_p + 1.0 M_h_p = 1.0 M_glyclt_c + 1.0 M_h_c	|	#	-999999	999999	<GENES>	NMB0543	</GENES>	R_glycolate transport via proton symport reversible periplasm
R_GLYCtpp	1.0 M_glyc_c = 1.0 M_glyc_p	|	#	-999999	999999	<GENES>	Orphan	</GENES>	R_glycerol transport via channel periplasm
R_GLYt1pp	1.0 M_gly_p + 1.0 M_h_p = 1.0 M_gly_c + 1.0 M_h_c	|	#	0	999999	<GENES>	NMB1647 OR NMB0194	</GENES>	R_glycine transport in via proton symport periplasm
R_GLYt2pp	1.0 M_gly_p + 1.0 M_na1_p = 1.0 M_gly_c + 1.0 M_na1_c	|	#	0	999999	<GENES>	NMB0177 OR NMB0194 OR NMB1647	</GENES>	R_glycine transport in via sodium symport periplasm
R_GUAt2pp	1.0 M_gua_p + 1.0 M_h_p = 1.0 M_gua_c + 1.0 M_h_c	|	#	0	999999	<GENES>	NMB2067	</GENES>	R_guanine transport in via proton symport periplasm
R_H2Otpp	1.0 M_h2o_p = 1.0 M_h2o_c	|	#	-999999	999999	<GENES>	S	</GENES>	R_H2O transport via diffusion periplasm
R_H2St1pp	1.0 M_h2s_c = 1.0 M_h2s_p	|	#	0	999999	<GENES>	Orphan	</GENES>	R_h2s transport periplasm
R_H2SO	2.0 M_o2_c + 1.0 M_h2s_c = 2.0 M_h_c + 1.0 M_so4_c	|	#	0	999999	<GENES>	Orphan	</GENES>	R_Hydrogen_sulfide_oxidation
R_H2tpp	1.0 M_h2_p = 1.0 M_h2_c	|	#	-999999	999999	<GENES>	S	</GENES>	R_hydrogen transport diffusion periplasm
R_Hgtpp	1.0 M_Hg2_p + 1.0 M_atp_c + 1.0 M_h2o_c = 1.0 M_Hg2_c + 1.0 M_adp_c + 1.0 M_pi_c + 1.0 M_h_c	|	#	0	999999	<GENES>	NMB1271	</GENES>	R_Mercury tramsport via ATPase periplasm		Hg2_c is a dead end metabolite, being only ever produced
R_HISabcpp	1.0 M_atp_c + 1.0 M_h2o_c + 1.0 M_his_L_p = 1.0 M_adp_c + 1.0 M_h_c + 1.0 M_his_L_c + 1.0 M_pi_c	|	#	0	999999	<GENES>	(NMB0789 AND NMB0788 AND NMB0787) OR (NMB1509 AND NMB0696 AND NMB1612)	</GENES>	R_L histidine transport via ABC system periplasm	Required to be ireversible to avoid cycling between ABC transporter and H symport
R_HISt1pp	1.0 M_his_L_p + 1.0 M_h_p = 1.0 M_his_L_c + 1.0 M_h_c	|	#	-999999	999999	<GENES>	NMB1647 OR NMB0194	</GENES>	R_L histidine reversible transport via proton symport periplasm
R_HISt2pp	1.0 M_his_L_p + 1.0 M_na1_p = 1.0 M_his_L_c + 1.0 M_na1_c	|	#	-999999	999999	<GENES>	NMB2133	</GENES>	R_L histidine transport via sodium symport periplasm
R_HYXNtpp	1.0 M_hxan_p + 1.0 M_h_p = 1.0 M_hxan_c + 1.0 M_h_c	|	#	-999999	999999	<GENES>	NMB2067	</GENES>	R_Hypoxanthine transport via H symport periplasm
R_ILEabcpp	1.0 M_atp_c + 1.0 M_ile_L_p + 1.0 M_h2o_c = 1.0 M_adp_c + 1.0 M_ile_L_c + 1.0 M_h_c + 1.0 M_pi_c	|	#	0	999999	<GENES>	(NMB0789 AND NMB0788 AND NMB0787) OR (NMB1509 AND NMB0696 AND NMB1612)	</GENES>	R_L isoleucine reversible transport via ABC system periplasm	Required to be ireversible to avoid cycling between ABC transporter and H symport
R_ILEt1pp	1.0 M_ile_L_p + 1.0 M_h_p = 1.0 M_ile_L_c + 1.0 M_h_c	|	#	-999999	999999	<GENES>	NMB1647 OR NMB0194	</GENES>	R_L isoleucine export reversible transport via proton symport periplasm
R_ILEt2pp	1.0 M_ile_L_c + 1.0 M_h_p = 1.0 M_ile_L_p + 1.0 M_h_c	|	#	0	999999	<GENES>	NMB0892	</GENES>	R_L isoleucine reversible transport via proton antiport periplasm
R_ILEt3pp	1.0 M_ile_L_p + 1.0 M_na1_p = 1.0 M_ile_L_c + 1.0 M_na1_c	|	#	-999999	999999	<GENES>	NMB2133	</GENES>	R_L isoleucine transport via sodium symport periplasm
R_LEUabcpp	1.0 M_atp_c + 1.0 M_leu_L_p + 1.0 M_h2o_c = 1.0 M_adp_c + 1.0 M_leu_L_c + 1.0 M_h_c + 1.0 M_pi_c	|	#	0	999999	<GENES>	(NMB0789 AND NMB0788 AND NMB0787) OR (NMB1509 AND NMB0696 AND NMB1612)	</GENES>	R_L leucine reversible transport via ABC system periplasm	Required to be ireversible to avoid cycling between ABC transporter and H symport
R_LEUt1pp	1.0 M_leu_L_p + 1.0 M_h_p = 1.0 M_leu_L_c + 1.0 M_h_c	|	#	-999999	999999	<GENES>	NMB1647 OR NMB0194	</GENES>	R_L leucine reversible export transport via proton symport periplasm
R_LEUt2pp	1.0 M_leu_L_c + 1.0 M_h_p = 1.0 M_leu_L_p + 1.0 M_h_c	|	#	0	999999	<GENES>	NMB0892	</GENES>	R_L leucine reversible transport via proton antiport periplasm
R_LEUt3pp	1.0 M_leu_L_p + 1.0 M_na1_p = 1.0 M_leu_L_c + 1.0 M_na1_c	|	#	-999999	999999	<GENES>	NMB2133	</GENES>	R_L leucine transport via sodium symport periplasm
R_LLACt3pp	1.0 M_h_p + 1.0 M_lac_L_p = 1.0 M_h_c + 1.0 M_lac_L_c	|	#	-999999	999999	<GENES>	NMB1712 OR NMB0543	</GENES>	R_L lactate transport via proton symport periplasm
R_LYSabcpp	1.0 M_atp_c + 1.0 M_lys_L_p + 1.0 M_h2o_c = 1.0 M_adp_c + 1.0 M_lys_L_c + 1.0 M_h_c + 1.0 M_pi_c	|	#	0	999999	<GENES>	(NMB0789 AND NMB0788 AND NMB0787) OR (NMB1509 AND NMB0696 AND NMB1612)	</GENES>	R_L lysine reversible transport via ABC system periplasm	Required to be ireversible to avoid cycling between ABC transporter and H symport
R_LYSt1pp	1.0 M_lys_L_p + 1.0 M_h_p = 1.0 M_lys_L_c + 1.0 M_h_c	|	#	-999999	999999	<GENES>	NMB1647 OR NMB0194	</GENES>	R_L lysine reversible transport via proton symport periplasm
R_LYSt2pp	1.0 M_lys_L_p + 1.0 M_na1_p = 1.0 M_lys_L_c + 1.0 M_na1_c	|	#	-999999	999999	<GENES>	NMB2133	</GENES>	R_L lysine transport via sodium symport periplasm
R_Malt1pp	1.0 M_mal_L_p + 1.0 M_na1_p = 1.0 M_mal_L_c + 1.0 M_na1_c	|	#	0	999999	<GENES>	NMB0470 OR NMB0792 OR NMB2133	</GENES>	R_Malate transport via Na symport periplasm
R_Malt2pp	1.0 M_mal_L_p + 1.0 M_h_p = 1.0 M_mal_L_c + 1.0 M_h_c	|	#	0	999999	<GENES>	NMB1603	</GENES>	R_Malate transport via H symport periplasm
R_MALTpp	1.0 M_malt_p = 1.0 M_malt_c	|	#	0	999999	<GENES>	Orphan	</GENES>	R_maltose_transport_via_diffusion
R_MALTptspp	1.0 M_pep_c + 1.0 M_malt_p = 1.0 M_malt6p_c + 1.0 M_pyr_c	|	#	0	999999	<GENES>	NMB0736 AND NMB2045 AND NMB2044	</GENES>	R_maltose_transport_via_PEPPyr_PTS_periplasm_		malt6p_c is a dead end metabolite, being only ever produced
R_MANptspp	1.0 M_man_p + 1.0 M_pep_c = 1.0 M_man6p_c + 1.0 M_pyr_c	|	#	0	999999	<GENES>	(NMB2046 OR NMB0736) AND NMB2045 AND NMB2044	</GENES>	R_D mannose transport via PEPPyr PTS periplasm		man6p_c is a dead end metabolite, being only ever produced
R_METDabcpp	1.0 M_atp_c + 1.0 M_h2o_c + 1.0 M_met_D_p = 1.0 M_adp_c + 1.0 M_h_c + 1.0 M_met_D_c + 1.0 M_pi_c	|	#	0	999999	<GENES>	NMB1946 AND NMB1947 AND NMB1948	</GENES>	R_D methionine transport via ABC system periplasm		met_D_c is a dead end metabolite, being only ever produced
R_METLabcpp	1.0 M_atp_c + 1.0 M_met_L_p + 1.0 M_h2o_c = 1.0 M_adp_c + 1.0 M_met_L_c + 1.0 M_h_c + 1.0 M_pi_c	|	#	0	999999	<GENES>	(NMB0789 AND NMB0788 AND NMB0787) OR (NMB1509 AND NMB0696 AND NMB1612)	</GENES>	R_L methionine transport via ABC system periplasm	Required to be ireversible to avoid cycling between ABC transporter and H symport
R_METt1pp	1.0 M_met_L_p + 1.0 M_h_p = 1.0 M_met_L_c + 1.0 M_h_c	|	#	-999999	999999	<GENES>	NMB1647 OR NMB0194	</GENES>	R_L methionine reversible export transport via proton symport periplasm
R_METt2pp	1.0 M_met_L_p + 1.0 M_na1_p = 1.0 M_met_L_c + 1.0 M_na1_c	|	#	-999999	999999	<GENES>	NMB2133	</GENES>	R_L methionine transport via sodium symport periplasm
R_MNt2pp	1.0 M_h_p + 1.0 M_mn2_p = 1.0 M_h_c + 1.0 M_mn2_c	|	#	0	999999	<GENES>	NMB0227	</GENES>	R_manganese Mn2 transport in via proton symport periplasm
R_OAAt1pp	1.0 M_oaa_p + 1.0 M_na1_p = 1.0 M_oaa_c + 1.0 M_na1_c	|	#	0	999999	<GENES>	NMB0792 OR NMB2133	</GENES>	R_Oxaloacetate transport via Na symport periplasm
R_OAAt2pp	1.0 M_oaa_p + 1.0 M_h_p = 1.0 M_oaa_c + 1.0 M_h_c	|	#	0	999999	<GENES>	NMB1603	</GENES>	R_Oxaloacetate transport via H symport periplasm
R_ORNabcpp	1.0 M_atp_c + 1.0 M_h2o_c + 1.0 M_orn_p = 1.0 M_adp_c + 1.0 M_h_c + 1.0 M_orn_c + 1.0 M_pi_c	|	#	0	999999	<GENES>	(NMB0789 AND NMB0788 AND NMB0787) OR (NMB1509 AND NMB0696 AND NMB1612)	</GENES>	R_ornithine transport via ABC system periplasm	Required to be ireversible to avoid cycling between ABC transporter and H symport
R_PA120abcpp	1.0 M_pa120_c + 1.0 M_h2o_c + 1.0 M_atp_c = 1.0 M_pa120_p + 1.0 M_pi_c + 1.0 M_h_c + 1.0 M_adp_c	|	#	0	999999	<GENES>	NMB0319 AND NMB0182	</GENES>	R_phosphatidate_transport_via_ABC_system_n_C120_periplasm_	NMB1919, MsbA is not requir4ed for lipid transport in neisseria. J. Bio Chem 280:35961
R_PA140abcpp	1.0 M_atp_c + 1.0 M_h2o_c + 1.0 M_pa140_c = 1.0 M_adp_c + 1.0 M_h_c + 1.0 M_pa140_p + 1.0 M_pi_c	|	#	0	999999	<GENES>	NMB0319 AND NMB0182	</GENES>	R_phosphatidate transport via ABC system n C140 periplasm	NMB1919, MsbA is not requir4ed for lipid transport in neisseria. J. Bio Chem 280:35962
R_PA141abcpp	1.0 M_h2o_c + 1.0 M_atp_c + 1.0 M_pa141_c = 1.0 M_pi_c + 1.0 M_adp_c + 1.0 M_h_c + 1.0 M_pa141_p	|	#	0	999999	<GENES>	NMB0319 AND NMB0182	</GENES>	R_phosphatidate_transport_via_ABC_system_n_C141_periplasm_	NMB1919, MsbA is not requir4ed for lipid transport in neisseria. J. Bio Chem 280:35963
R_PA141babcpp	1.0 M_atp_c + 1.0 M_h2o_c + 1.0 M_pa141b_c = 1.0 M_adp_c + 1.0 M_h_c + 1.0 M_pa141b_p + 1.0 M_pi_c	|	#	0	999999	<GENES>	NMB0319 AND NMB0182	</GENES>	R_phosphatidate transport via ABC system n C141b periplasm	NMB1919, MsbA is not requir4ed for lipid transport in neisseria. J. Bio Chem 280:35964
R_PA160aabcpp	1.0 M_atp_c + 1.0 M_h2o_c + 1.0 M_pa160a_c = 1.0 M_adp_c + 1.0 M_h_c + 1.0 M_pa160a_p + 1.0 M_pi_c	|	#	0	999999	<GENES>	NMB0319 AND NMB0182	</GENES>	R_phosphatidate transport via ABC system n C160a periplasm	NMB1919, MsbA is not requir4ed for lipid transport in neisseria. J. Bio Chem 280:35965
R_PA160abcpp	1.0 M_atp_c + 1.0 M_h2o_c + 1.0 M_pa160_c = 1.0 M_pi_c + 1.0 M_adp_c + 1.0 M_h_c + 1.0 M_pa160_p	|	#	0	999999	<GENES>	NMB0319 AND NMB0182	</GENES>	R_phosphatidate_transport_via_ABC_system_n_C160_periplasm_	NMB1919, MsbA is not requir4ed for lipid transport in neisseria. J. Bio Chem 280:35966
R_PA160babcpp	1.0 M_atp_c + 1.0 M_h2o_c + 1.0 M_pa160b_c = 1.0 M_adp_c + 1.0 M_h_c + 1.0 M_pa160b_p + 1.0 M_pi_c	|	#	0	999999	<GENES>	NMB0319 AND NMB0182	</GENES>	R_phosphatidate transport via ABC system n C160b periplasm	NMB1919, MsbA is not requir4ed for lipid transport in neisseria. J. Bio Chem 280:35967
R_PA160cabcpp	1.0 M_atp_c + 1.0 M_h2o_c + 1.0 M_pa160c_c = 1.0 M_adp_c + 1.0 M_h_c + 1.0 M_pa160c_p + 1.0 M_pi_c	|	#	0	999999	<GENES>	NMB0319 AND NMB0182	</GENES>	R_phosphatidate transport via ABC system n C160c periplasm	NMB1919, MsbA is not requir4ed for lipid transport in neisseria. J. Bio Chem 280:35968
R_PA160eabcpp	1.0 M_atp_c + 1.0 M_h2o_c + 1.0 M_pa160e_c = 1.0 M_adp_c + 1.0 M_h_c + 1.0 M_pa160e_p + 1.0 M_pi_c	|	#	0	999999	<GENES>	NMB0319 AND NMB0182	</GENES>	R_phosphatidate transport via ABC system n C160e periplasm	NMB1919, MsbA is not requir4ed for lipid transport in neisseria. J. Bio Chem 280:35969
R_pa161abcpp	1.0 M_atp_c + 1.0 M_h2o_c + 1.0 M_pa161_c = 1.0 M_adp_c + 1.0 M_h_c + 1.0 M_pa161_p + 1.0 M_pi_c	|	#	0	999999	<GENES>	NMB0319 AND NMB0182	</GENES>	R_phosphatidate transport via ABC system n C161a periplasm	NMB1919, MsbA is not requir4ed for lipid transport in neisseria. J. Bio Chem 280:35970
R_PA180abcpp	1.0 M_pa180_c + 1.0 M_h2o_c + 1.0 M_atp_c = 1.0 M_pa180_p + 1.0 M_pi_c + 1.0 M_h_c + 1.0 M_adp_c	|	#	0	999999	<GENES>	NMB0319 AND NMB0182	</GENES>	R_phosphatidate_transport_via_ABC_system_n_C180_periplasm_	NMB1919, MsbA is not requir4ed for lipid transport in neisseria. J. Bio Chem 280:35971
R_pa181abcpp	1.0 M_atp_c + 1.0 M_h2o_c + 1.0 M_pa181_c = 1.0 M_adp_c + 1.0 M_h_c + 1.0 M_pa181_p + 1.0 M_pi_c	|	#	0	999999	<GENES>	NMB0319 AND NMB0182	</GENES>	R_phosphatidate transport via ABC system n C181 periplasm	NMB1919, MsbA is not requir4ed for lipid transport in neisseria. J. Bio Chem 280:35972
R_PE120abcpp	1.0 M_pe120_c + 1.0 M_h2o_c + 1.0 M_atp_c = 1.0 M_pi_c + 1.0 M_pe120_p + 1.0 M_h_c + 1.0 M_adp_c	|	#	0	999999	<GENES>	NMB0319 AND NMB0182	</GENES>	R_phosphatidylethanolamine_transport_via_ABC_system_n_C120_periplasm_	NMB1919, MsbA is not requir4ed for lipid transport in neisseria. J. Bio Chem 280:35973
R_PE140abcpp	1.0 M_atp_c + 1.0 M_h2o_c + 1.0 M_pe140_c = 1.0 M_adp_c + 1.0 M_h_c + 1.0 M_pe140_p + 1.0 M_pi_c	|	#	0	999999	<GENES>	NMB0319 AND NMB0182	</GENES>	R_phosphatidylethanolamine transport via ABC system n C140 periplasm	NMB1919, MsbA is not requir4ed for lipid transport in neisseria. J. Bio Chem 280:35974
R_PE141abcpp	1.0 M_h2o_c + 1.0 M_pe141_c + 1.0 M_atp_c = 1.0 M_pi_c + 1.0 M_h_c + 1.0 M_pe141_p + 1.0 M_adp_c	|	#	0	999999	<GENES>	NMB0319 AND NMB0182	</GENES>	R_phosphatidylethanolamine_transport_via_ABC_system_n_C141_periplasm_	NMB1919, MsbA is not requir4ed for lipid transport in neisseria. J. Bio Chem 280:35975
R_PE141babcpp	1.0 M_atp_c + 1.0 M_h2o_c + 1.0 M_pe141b_c = 1.0 M_adp_c + 1.0 M_h_c + 1.0 M_pe141b_p + 1.0 M_pi_c	|	#	0	999999	<GENES>	NMB0319 AND NMB0182	</GENES>	R_phosphatidylethanolamine transport via ABC system n C141b periplasm	NMB1919, MsbA is not requir4ed for lipid transport in neisseria. J. Bio Chem 280:35976
R_PE160aabcpp	1.0 M_atp_c + 1.0 M_h2o_c + 1.0 M_pe160a_c = 1.0 M_adp_c + 1.0 M_h_c + 1.0 M_pe160a_p + 1.0 M_pi_c	|	#	0	999999	<GENES>	NMB0319 AND NMB0182	</GENES>	R_phosphatidylethanolamine transport via ABC system n C160a periplasm	NMB1919, MsbA is not requir4ed for lipid transport in neisseria. J. Bio Chem 280:35977
R_PE160abcpp	1.0 M_pe160_c + 1.0 M_h2o_c + 1.0 M_atp_c = 1.0 M_pi_c + 1.0 M_pe160_p + 1.0 M_h_c + 1.0 M_adp_c	|	#	0	999999	<GENES>	NMB0319 AND NMB0182	</GENES>	R_phosphatidylethanolamine_transport_via_ABC_system_n_C160_periplasm_	NMB1919, MsbA is not requir4ed for lipid transport in neisseria. J. Bio Chem 280:35978
R_PE160babcpp	1.0 M_atp_c + 1.0 M_h2o_c + 1.0 M_pe160b_c = 1.0 M_adp_c + 1.0 M_h_c + 1.0 M_pe160b_p + 1.0 M_pi_c	|	#	0	999999	<GENES>	NMB0319 AND NMB0182	</GENES>	R_phosphatidylethanolamine transport via ABC system n C160b periplasm	NMB1919, MsbA is not requir4ed for lipid transport in neisseria. J. Bio Chem 280:35979
R_PE160cabcpp	1.0 M_atp_c + 1.0 M_h2o_c + 1.0 M_pe160c_c = 1.0 M_adp_c + 1.0 M_h_c + 1.0 M_pe160c_p + 1.0 M_pi_c	|	#	0	999999	<GENES>	NMB0319 AND NMB0182	</GENES>	R_phosphatidylethanolamine transport via ABC system n C160c periplasm	NMB1919, MsbA is not requir4ed for lipid transport in neisseria. J. Bio Chem 280:35980
R_PE160eabcpp	1.0 M_atp_c + 1.0 M_h2o_c + 1.0 M_pe160e_c = 1.0 M_adp_c + 1.0 M_h_c + 1.0 M_pe160e_p + 1.0 M_pi_c	|	#	0	999999	<GENES>	NMB0319 AND NMB0182	</GENES>	R_phosphatidylethanolamine transport via ABC system n C160e periplasm	NMB1919, MsbA is not requir4ed for lipid transport in neisseria. J. Bio Chem 280:35981
R_pe161abcpp	1.0 M_atp_c + 1.0 M_h2o_c + 1.0 M_pe161_c = 1.0 M_adp_c + 1.0 M_h_c + 1.0 M_pe161_p + 1.0 M_pi_c	|	#	0	999999	<GENES>	NMB0319 AND NMB0182	</GENES>	R_phosphatidylethanolamine transport via ABC system n C161a periplasm	NMB1919, MsbA is not requir4ed for lipid transport in neisseria. J. Bio Chem 280:35982
R_PE180abcpp	1.0 M_pe180_c + 1.0 M_h2o_c + 1.0 M_atp_c = 1.0 M_pi_c + 1.0 M_pe180_p + 1.0 M_h_c + 1.0 M_adp_c	|	#	0	999999	<GENES>	NMB0319 AND NMB0182	</GENES>	R_phosphatidylethanolamine_transport_via_ABC_system_n_C180_periplasm_	NMB1919, MsbA is not requir4ed for lipid transport in neisseria. J. Bio Chem 280:35983
R_pe181abcpp	1.0 M_atp_c + 1.0 M_h2o_c + 1.0 M_pe181_c = 1.0 M_adp_c + 1.0 M_h_c + 1.0 M_pe181_p + 1.0 M_pi_c	|	#	0	999999	<GENES>	NMB0319 AND NMB0182	</GENES>	R_phosphatidylethanolamine transport via ABC system n C181 periplasm	NMB1919, MsbA is not requir4ed for lipid transport in neisseria. J. Bio Chem 280:35984
R_PG120abcpp	1.0 M_pg120_c + 1.0 M_h2o_c + 1.0 M_atp_c = 1.0 M_pg120_p + 1.0 M_pi_c + 1.0 M_h_c + 1.0 M_adp_c	|	#	0	999999	<GENES>	NMB0319 AND NMB0182	</GENES>	R_phosphatidylglycerol_transport_via_ABC_system_n_C120_periplasm_	NMB1919, MsbA is not requir4ed for lipid transport in neisseria. J. Bio Chem 280:35985
R_PG140abcpp	1.0 M_atp_c + 1.0 M_h2o_c + 1.0 M_pg140_c = 1.0 M_adp_c + 1.0 M_h_c + 1.0 M_pg140_p + 1.0 M_pi_c	|	#	0	999999	<GENES>	NMB0319 AND NMB0182	</GENES>	R_phosphatidylglycerol transport via ABC system n C140 periplasm	NMB1919, MsbA is not requir4ed for lipid transport in neisseria. J. Bio Chem 280:35986
R_PG141abcpp	1.0 M_h2o_c + 1.0 M_atp_c + 1.0 M_pg141_c = 1.0 M_pi_c + 1.0 M_h_c + 1.0 M_adp_c + 1.0 M_pg141_p	|	#	0	999999	<GENES>	NMB0319 AND NMB0182	</GENES>	R_phosphatidylglycerol_transport_via_ABC_system_n_C141_periplasm_	NMB1919, MsbA is not requir4ed for lipid transport in neisseria. J. Bio Chem 280:35987
R_PG141babcpp	1.0 M_atp_c + 1.0 M_h2o_c + 1.0 M_pg141b_c = 1.0 M_adp_c + 1.0 M_h_c + 1.0 M_pg141b_p + 1.0 M_pi_c	|	#	0	999999	<GENES>	NMB0319 AND NMB0182	</GENES>	R_phosphatidylglycerol transport via ABC system n C141b periplasm	NMB1919, MsbA is not requir4ed for lipid transport in neisseria. J. Bio Chem 280:35988
R_PG160aabcpp	1.0 M_atp_c + 1.0 M_h2o_c + 1.0 M_pg160a_c = 1.0 M_adp_c + 1.0 M_h_c + 1.0 M_pg160a_p + 1.0 M_pi_c	|	#	0	999999	<GENES>	NMB0319 AND NMB0182	</GENES>	R_phosphatidylglycerol transport via ABC system n C160a periplasm	NMB1919, MsbA is not requir4ed for lipid transport in neisseria. J. Bio Chem 280:35989
R_PG160abcpp	1.0 M_h2o_c + 1.0 M_atp_c + 1.0 M_pg160_c = 1.0 M_pi_c + 1.0 M_h_c + 1.0 M_adp_c + 1.0 M_pg160_p	|	#	0	999999	<GENES>	NMB0319 AND NMB0182	</GENES>	R_phosphatidylglycerol_transport_via_ABC_system_n_C160_periplasm_	NMB1919, MsbA is not requir4ed for lipid transport in neisseria. J. Bio Chem 280:35990
R_PG160babcpp	1.0 M_atp_c + 1.0 M_h2o_c + 1.0 M_pg160b_c = 1.0 M_adp_c + 1.0 M_h_c + 1.0 M_pg160b_p + 1.0 M_pi_c	|	#	0	999999	<GENES>	NMB0319 AND NMB0182	</GENES>	R_phosphatidylglycerol transport via ABC system n C160b periplasm	NMB1919, MsbA is not requir4ed for lipid transport in neisseria. J. Bio Chem 280:35991
R_PG160cabcpp	1.0 M_atp_c + 1.0 M_h2o_c + 1.0 M_pg160c_c = 1.0 M_adp_c + 1.0 M_h_c + 1.0 M_pg160c_p + 1.0 M_pi_c	|	#	0	999999	<GENES>	NMB0319 AND NMB0182	</GENES>	R_phosphatidylglycerol transport via ABC system n C160c periplasm	NMB1919, MsbA is not requir4ed for lipid transport in neisseria. J. Bio Chem 280:35992
R_PG160eabcpp	1.0 M_atp_c + 1.0 M_h2o_c + 1.0 M_pg160e_c = 1.0 M_adp_c + 1.0 M_h_c + 1.0 M_pg160e_p + 1.0 M_pi_c	|	#	0	999999	<GENES>	NMB0319 AND NMB0182	</GENES>	R_phosphatidylglycerol transport via ABC system n C160e periplasm	NMB1919, MsbA is not requir4ed for lipid transport in neisseria. J. Bio Chem 280:35993
R_pg161abcpp	1.0 M_atp_c + 1.0 M_h2o_c + 1.0 M_pg161_c = 1.0 M_adp_c + 1.0 M_h_c + 1.0 M_pg161_p + 1.0 M_pi_c	|	#	0	999999	<GENES>	NMB0319 AND NMB0182	</GENES>	R_phosphatidylglycerol transport via ABC system n C161a periplasm	NMB1919, MsbA is not requir4ed for lipid transport in neisseria. J. Bio Chem 280:35994
R_PG180abcpp	1.0 M_pg180_c + 1.0 M_h2o_c + 1.0 M_atp_c = 1.0 M_pg180_p + 1.0 M_pi_c + 1.0 M_h_c + 1.0 M_adp_c	|	#	0	999999	<GENES>	NMB0319 AND NMB0182	</GENES>	R_phosphatidylglycerol_transport_via_ABC_system_n_C180_periplasm_	NMB1919, MsbA is not requir4ed for lipid transport in neisseria. J. Bio Chem 280:35995
R_pg181abcpp	1.0 M_atp_c + 1.0 M_h2o_c + 1.0 M_pg181_c = 1.0 M_pi_c + 1.0 M_pg181_p + 1.0 M_h_c + 1.0 M_adp_c	|	#	0	999999	<GENES>	NMB0319 AND NMB0182	</GENES>	R_phosphatidylglycerol_transport_via_ABC_system_n_C181_periplasm_	NMB1919, MsbA is not requir4ed for lipid transport in neisseria. J. Bio Chem 280:35996
R_PGP120abcpp	1.0 M_pgp120_c + 1.0 M_h2o_c + 1.0 M_atp_c = 1.0 M_pi_c + 1.0 M_pgp120_p + 1.0 M_h_c + 1.0 M_adp_c	|	#	0	999999	<GENES>	NMB0319 AND NMB0182	</GENES>	R_phosphatidylglycerophosphate_transport_via_ABC_system_n_C120_periplasm_	NMB1919, MsbA is not requir4ed for lipid transport in neisseria. J. Bio Chem 280:35997
R_PGP140abcpp	1.0 M_atp_c + 1.0 M_h2o_c + 1.0 M_pgp140_c = 1.0 M_adp_c + 1.0 M_h_c + 1.0 M_pgp140_p + 1.0 M_pi_c	|	#	0	999999	<GENES>	NMB0319 AND NMB0182	</GENES>	R_phosphatidylglycerophosphate transport via ABC system n C140 periplasm	NMB1919, MsbA is not requir4ed for lipid transport in neisseria. J. Bio Chem 280:35998
R_PGP141abcpp	1.0 M_h2o_c + 1.0 M_atp_c + 1.0 M_pgp141_c = 1.0 M_pi_c + 1.0 M_h_c + 1.0 M_pgp141_p + 1.0 M_adp_c	|	#	0	999999	<GENES>	NMB0319 AND NMB0182	</GENES>	R_phosphatidylglycerophosphate_transport_via_ABC_system_n_C141_periplasm_	NMB1919, MsbA is not requir4ed for lipid transport in neisseria. J. Bio Chem 280:35999
R_PGP141babcpp	1.0 M_atp_c + 1.0 M_h2o_c + 1.0 M_pgp141b_c = 1.0 M_adp_c + 1.0 M_h_c + 1.0 M_pgp141b_p + 1.0 M_pi_c	|	#	0	999999	<GENES>	NMB0319 AND NMB0182	</GENES>	R_phosphatidylglycerophosphate transport via ABC system n C141b periplasm	NMB1919, MsbA is not requir4ed for lipid transport in neisseria. J. Bio Chem 280:36000
R_PGP160aabcpp	1.0 M_atp_c + 1.0 M_h2o_c + 1.0 M_pgp160a_c = 1.0 M_adp_c + 1.0 M_h_c + 1.0 M_pgp160a_p + 1.0 M_pi_c	|	#	0	999999	<GENES>	NMB0319 AND NMB0182	</GENES>	R_phosphatidylglycerophosphate transport via ABC system n C160a periplasm	NMB1919, MsbA is not requir4ed for lipid transport in neisseria. J. Bio Chem 280:36001
R_PGP160abcpp	1.0 M_h2o_c + 1.0 M_pgp160_c + 1.0 M_atp_c = 1.0 M_pi_c + 1.0 M_pgp160_p + 1.0 M_h_c + 1.0 M_adp_c	|	#	0	999999	<GENES>	NMB0319 AND NMB0182	</GENES>	R_phosphatidylglycerophosphate_transport_via_ABC_system_n_C160_periplasm_	NMB1919, MsbA is not requir4ed for lipid transport in neisseria. J. Bio Chem 280:36002
R_PGP160babcpp	1.0 M_atp_c + 1.0 M_h2o_c + 1.0 M_pgp160b_c = 1.0 M_adp_c + 1.0 M_h_c + 1.0 M_pgp160b_p + 1.0 M_pi_c	|	#	0	999999	<GENES>	NMB0319 AND NMB0182	</GENES>	R_phosphatidylglycerophosphate transport via ABC system n C160b periplasm	NMB1919, MsbA is not requir4ed for lipid transport in neisseria. J. Bio Chem 280:36003
R_PGP160cabcpp	1.0 M_atp_c + 1.0 M_h2o_c + 1.0 M_pgp160c_c = 1.0 M_adp_c + 1.0 M_h_c + 1.0 M_pgp160c_p + 1.0 M_pi_c	|	#	0	999999	<GENES>	NMB0319 AND NMB0182	</GENES>	R_phosphatidylglycerophosphate transport via ABC system n C160c periplasm	NMB1919, MsbA is not requir4ed for lipid transport in neisseria. J. Bio Chem 280:36004
R_PGP160eabcpp	1.0 M_atp_c + 1.0 M_h2o_c + 1.0 M_pgp160e_c = 1.0 M_adp_c + 1.0 M_h_c + 1.0 M_pgp160e_p + 1.0 M_pi_c	|	#	0	999999	<GENES>	NMB0319 AND NMB0182	</GENES>	R_phosphatidylglycerophosphate transport via ABC system n C160e periplasm	NMB1919, MsbA is not requir4ed for lipid transport in neisseria. J. Bio Chem 280:36005
R_pgp161abcpp	1.0 M_atp_c + 1.0 M_h2o_c + 1.0 M_pgp161_c = 1.0 M_adp_c + 1.0 M_h_c + 1.0 M_pgp161_p + 1.0 M_pi_c	|	#	0	999999	<GENES>	NMB0319 AND NMB0182	</GENES>	R_phosphatidylglycerophosphate transport via ABC system n C161a periplasm	NMB1919, MsbA is not requir4ed for lipid transport in neisseria. J. Bio Chem 280:36006
R_PGP180abcpp	1.0 M_pgp180_c + 1.0 M_h2o_c + 1.0 M_atp_c = 1.0 M_pi_c + 1.0 M_pgp180_p + 1.0 M_h_c + 1.0 M_adp_c	|	#	0	999999	<GENES>	NMB0319 AND NMB0182	</GENES>	R_phosphatidylglycerophosphate_transport_via_ABC_system_n_C180_periplasm_	NMB1919, MsbA is not requir4ed for lipid transport in neisseria. J. Bio Chem 280:36007
R_pgp181abcpp	1.0 M_atp_c + 1.0 M_h2o_c + 1.0 M_pgp181_c = 1.0 M_pi_c + 1.0 M_pgp181_p + 1.0 M_h_c + 1.0 M_adp_c	|	#	0	999999	<GENES>	NMB0319 AND NMB0182	</GENES>	R_phosphatidylglycerophosphate_transport_via_ABC_system_n_C181_periplasm_	NMB1919, MsbA is not requir4ed for lipid transport in neisseria. J. Bio Chem 280:36008
R_PHEabcpp	1.0 M_atp_c + 1.0 M_phe_L_p + 1.0 M_h2o_c = 1.0 M_adp_c + 1.0 M_phe_L_c + 1.0 M_h_c + 1.0 M_pi_c	|	#	0	999999	<GENES>	(NMB0789 AND NMB0788 AND NMB0787) OR (NMB1509 AND NMB0696 AND NMB1612)	</GENES>	R_L phenylalanine reversible transport via ABC system periplasm	Required to be ireversible to avoid cycling between ABC transporter and H symport
R_PHEt1pp	1.0 M_phe_L_p + 1.0 M_h_p = 1.0 M_phe_L_c + 1.0 M_h_c	|	#	-999999	999999	<GENES>	NMB1647 OR NMB0194	</GENES>	R_L phenylalanine reversible transport via proton symport periplasm
R_PHEt2pp	1.0 M_phe_L_p + 1.0 M_na1_p = 1.0 M_phe_L_c + 1.0 M_na1_c	|	#	-999999	999999	<GENES>	NMB2133	</GENES>	R_L phenylalanine transport via sodium symport periplasm
R_PROabcpp	1.0 M_atp_c + 1.0 M_pro_L_p + 1.0 M_h2o_c = 1.0 M_adp_c + 1.0 M_pro_L_c + 1.0 M_h_c + 1.0 M_pi_c	|	#	0	999999	<GENES>	(NMB0789 AND NMB0788 AND NMB0787) OR (NMB1509 AND NMB0696 AND NMB1612)	</GENES>	R_L-proline transport via ABC system periplasm	Required to be ireversible to avoid cycling between ABC transporter and H symport
R_PROt1pp	1.0 M_pro_L_p + 1.0 M_na1_p = 1.0 M_pro_L_c + 1.0 M_na1_c	|	#	-999999	999999	<GENES>	NMB2133 OR NMB0402	</GENES>	R_L proline transport via sodium symport periplasm
R_PROt2rpp	1.0 M_h_p + 1.0 M_pro_L_p = 1.0 M_h_c + 1.0 M_pro_L_c	|	#	-999999	999999	<GENES>	NMB1647 OR NMB0194	</GENES>	R_L_proline_reversible_transport_via_proton_symport_periplasm_
R_PTRCabcpp	1.0 M_atp_c + 1.0 M_h2o_c + 1.0 M_ptrc_p = 1.0 M_adp_c + 1.0 M_h_c + 1.0 M_pi_c + 1.0 M_ptrc_c	|	#	0	999999	<GENES>	NMB0612 AND NMB0611 AND (NMB0610 OR NMB2042) AND (NMB0462 OR NMB0623 OR NMB1594)	</GENES>	R_putrescine transport via ABC system periplasm
R_PYRtrpp	1.0 M_h_p + 1.0 M_pyr_p = 1.0 M_h_c + 1.0 M_pyr_c	|	#	0	999999	<GENES>	Orphan	</GENES>	R_pyruvate transport via proton symport periplasm
R_SERabcpp	1.0 M_atp_c + 1.0 M_ser_L_p + 1.0 M_h2o_c = 1.0 M_adp_c + 1.0 M_ser_L_c + 1.0 M_h_c + 1.0 M_pi_c	|	#	0	999999	<GENES>	(NMB0789 AND NMB0788 AND NMB0787) OR (NMB1509 AND NMB0696 AND NMB1612)	</GENES>	R_L serine transport via ABC system periplasm	Required to be ireversible to avoid cycling between ABC transporter and H symport
R_SERt1rpp	1.0 M_h_p + 1.0 M_ser_L_p = 1.0 M_h_c + 1.0 M_ser_L_c	|	#	-999999	999999	<GENES>	NMB1647 OR NMB0194	</GENES>	R_L serine reversible transport via proton symport periplasm
R_SERt2pp	1.0 M_na1_p + 1.0 M_ser_L_p = 1.0 M_ser_L_c + 1.0 M_na1_c	|	#	0	999999	<GENES>	NMB2133	</GENES>	R_L_serine_via_sodium_symport_periplasm_
R_SPMDabcpp	1.0 M_atp_c + 1.0 M_h2o_c + 1.0 M_spmd_p = 1.0 M_adp_c + 1.0 M_h_c + 1.0 M_pi_c + 1.0 M_spmd_c	|	#	0	999999	<GENES>	NMB0612 AND NMB0611 AND (NMB0610 OR NMB2042) AND (NMB0462 OR NMB0623 OR NMB1594)	</GENES>	R_spermidine transport via ABC system periplasm		spmd_c is a dead end metabolite, being only ever produced
R_Succt1pp	1.0 M_succ_p + 1.0 M_h_p = 1.0 M_succ_c + 1.0 M_h_c	|	#	0	999999	<GENES>	NMB1603	</GENES>	R_Succinate transport via H symport periplasm
R_SUCCt2pp	1.0 M_succ_p + 1.0 M_na1_p = 1.0 M_succ_c + 1.0 M_na1_c	|	#	0	999999	<GENES>	NMB0792 OR NMB2133	</GENES>	R_Succinate transport via Na symport periplasm
R_SUCptspp	1.0 M_pep_c + 1.0 M_sucr_p = 1.0 M_pyr_c + 1.0 M_suc6p_c	|	#	0	999999	<GENES>	NMB2045 AND NMB2044 AND NMB0736	</GENES>	R_sucrose transport via PEPPyr periplasm		suc6p_c is a dead end metabolite, being only ever produced
R_TDSR1	1.0 M_dsbcox_p + 1.0 M_dsbdrd_c = 1.0 M_dsbcrd_p + 1.0 M_dsbdox_c	|	#	0	999999	<GENES>	NMB0550 AND NMB1519	</GENES>	R_thioldisulfide reductase DsbC		dsbcox_p is a dead end metabolite, being only ever consumed
R_TDSR2	1.0 M_dsbdrd_c + 1.0 M_dsbgox_p = 1.0 M_dsbdox_c + 1.0 M_dsbgrd_p	|	#	0	999999	<GENES>	NMB0550 AND NMB1519	</GENES>	R_thioldisulfide reductase DsbG		dsbgox_p is a dead end metabolite, being only ever consumed
R_THMabcpp	1.0 M_atp_c + 1.0 M_h2o_c + 1.0 M_thm_p = 1.0 M_adp_c + 1.0 M_h_c + 1.0 M_pi_c + 1.0 M_thm_c	|	#	0	999999	<GENES>	NMB2026 AND NMB0041 AND Orphan	</GENES>	R_thiamine transport via ABC system periplasm
R_THRabcpp	1.0 M_atp_c + 1.0 M_thr_L_p + 1.0 M_h2o_c = 1.0 M_adp_c + 1.0 M_thr_L_c + 1.0 M_h_c + 1.0 M_pi_c	|	#	0	999999	<GENES>	(NMB0789 AND NMB0788 AND NMB0787) OR (NMB1509 AND NMB0696 AND NMB1612)	</GENES>	R_L threonine reversible transport via ABC system periplasm	Required to be ireversible to avoid cycling between ABC transporter and H symport
R_THRt1rpp	1.0 M_h_p + 1.0 M_thr_L_p = 1.0 M_h_c + 1.0 M_thr_L_c	|	#	-999999	999999	<GENES>	NMB1647 OR NMB0194	</GENES>	R_L threonine reversible transport via proton symport periplasm
R_THRt2pp	1.0 M_na1_p + 1.0 M_thr_L_p = 1.0 M_thr_L_c + 1.0 M_na1_c	|	#	-999999	999999	<GENES>	NMB2133	</GENES>	R_L_threonine_via_sodium_symport_periplasm_
R_TRPabcpp	1.0 M_atp_c + 1.0 M_trp_L_p + 1.0 M_h2o_c = 1.0 M_adp_c + 1.0 M_trp_L_c + 1.0 M_h_c + 1.0 M_pi_c	|	#	0	999999	<GENES>	(NMB0789 AND NMB0788 AND NMB0787) OR (NMB1509 AND NMB0696 AND NMB1612)	</GENES>	R_L tryptophan reversible transport via ABC system periplasm	Required to be ireversible to avoid cycling between ABC transporter and H symport
R_TRPt1rpp	1.0 M_h_p + 1.0 M_trp_L_p = 1.0 M_h_c + 1.0 M_trp_L_c	|	#	-999999	999999	<GENES>	NMB2031 OR NMB1647 OR NMB0194	</GENES>	R_L tryptophan reversible transport via proton symport periplasm
R_TYRabcpp	1.0 M_atp_c + 1.0 M_tyr_L_p + 1.0 M_h2o_c = 1.0 M_adp_c + 1.0 M_tyr_L_c + 1.0 M_h_c + 1.0 M_pi_c	|	#	0	999999	<GENES>	(NMB0789 AND NMB0788 AND NMB0787) OR (NMB1509 AND NMB0696 AND NMB1612)	</GENES>	R_L tyrosine reversible transport via ABC system periplasm	Required to be ireversible to avoid cycling between ABC transporter and H symport
R_TYRt1rpp	1.0 M_h_p + 1.0 M_tyr_L_p = 1.0 M_h_c + 1.0 M_tyr_L_c	|	#	-999999	999999	<GENES>	NMB2031	</GENES>	R_L tyrosine reversible transport via proton symport periplasm
R_URAt1pp	1.0 M_h_p + 1.0 M_ura_p = 1.0 M_h_c + 1.0 M_ura_c	|	#	0	999999	<GENES>	NMB1315 OR NMB0930 OR NMB0428	</GENES>	R_uracil transport in via proton symport periplasm
R_URAt2rpp	1.0 M_xan_p + 1.0 M_ura_p = 1.0 M_xan_c + 1.0 M_ura_c	|	#	-999999	999999	<GENES>	NMB0930	</GENES>	R_uracil transport in via xanthine symport periplasm
R_VALabcpp	1.0 M_atp_c + 1.0 M_val_L_p + 1.0 M_h2o_c = 1.0 M_adp_c + 1.0 M_val_L_c + 1.0 M_h_c + 1.0 M_pi_c	|	#	0	999999	<GENES>	(NMB0789 AND NMB0788 AND NMB0787) OR (NMB1509 AND NMB0696 AND NMB1612)	</GENES>	R_L valine reversible transport via ABC system periplasm	Required to be ireversible to avoid cycling between ABC transporter and H symport
R_VALt1pp	1.0 M_val_L_p + 1.0 M_h_p = 1.0 M_val_L_c + 1.0 M_h_c	|	#	-999999	999999	<GENES>	NMB1647 OR NMB0194	</GENES>	R_L valine reversible export transport via proton symport periplasm
R_VALt2pp	1.0 M_val_L_c + 1.0 M_h_p = 1.0 M_val_L_p + 1.0 M_h_c	|	#	0	999999	<GENES>	NMB0892	</GENES>	R_L valine reversible transport via proton antiport periplasm
R_VALt3pp	1.0 M_val_L_p + 1.0 M_na1_p = 1.0 M_val_L_c + 1.0 M_na1_c	|	#	-999999	999999	<GENES>	NMB2133	</GENES>	R_L valine transport via sodium symport periplasm
R_XANt2pp	1.0 M_h_p + 1.0 M_xan_p = 1.0 M_h_c + 1.0 M_xan_c	|	#	0	999999	<GENES>	NMB0930 OR NMB0428 OR NMB2067	</GENES>	R_xanthine transport in via proton symport periplasm
R_LIPAabcpp	1.0 M_atp_c + 1.0 M_h2o_c + 1.0 M_lipa_c = 1.0 M_pi_c + 1.0 M_lipa_p + 1.0 M_h_c + 1.0 M_adp_c	|	#	0	999999	<GENES>	Orphan	</GENES>	R_lipid_A_transport_via_ABC_system_periplasm_
R_DDCAtexi	1.0 M_ddca_e = 1.0 M_ddca_p	|	#	0	999999	<GENES>	NMB0088	</GENES>	R_Fatty_acid_dodecanoate_transport_via_facilitated_irreversible_diffusion_extracellular_to_periplasm_
R_HGFE	1.0 M_HgFe3_e = 1.0 M_Hg_e + 4.0 M_pheme_p	|	#	0	999999	<GENES>	NMB1668 AND NMB1730	</GENES>	R_Heme acquisition from Haemoglobin
R_LFFE	1.0 M_LfFe3_e = 1.0 M_Lf_e + 2.0 M_fe3_p	|	#	0	999999	<GENES>	NMB1540 AND NMB1730 AND NMB1729 AND (Blank OR NMB1728) AND NMB0634 AND NMB0633 and (Blank OR NMB0632)	</GENES>	R_Fe acquisition from Lactoferrin	NMB0632 (fbpC) and NMB1728 (exbD) are not required for tonB based Fe transport Inf. Imm. 67: 3141-45. and J. Bact. 179: 805-12
R_TFFE	1.0 M_TfFe3_e = 1.0 M_Tf_e + 2.0 M_fe3_p	|	#	0	999999	<GENES>	NMB0460 AND NMB0461 AND NMB1730 AND NMB1729 AND (Blank OR NMB1728) AND NMB0634 AND NMB0633 and (Blank OR NMB0632)	</GENES>	R_Fe acquisition from Transferrin	NMB0632 (fbpC) and NMB1728 (exbD) are not required for tonB based Fe transport Inf. Imm. 67: 3141-45. and J. Bact. 179: 805-12
R_PHEMEtpp	1.0 M_pheme_p = 1.0 M_pheme_c	|	#	0	999999	<GENES>	Orphan	</GENES>	R_Heme transport
R_PHEMEFErel	1.0 M_pheme_c + 3.0 M_nadph_c + 3.0 M_h_c + 3.0 M_o2_c = 1.0 M_co_c + 1.0 M_fe2_c + 1.0 M_biliverd_c + 3.0 M_nadp_c + 3.0 M_h2o_c	|	#	0	999999	<GENES>	NMB1669	</GENES>	R_Fe release from Heme
R_H2Otex	1.0 M_h2o_e = 1.0 M_h2o_p	|	#	-999999	999999	<GENES>	S	</GENES>	R_H2O_transport_via_diffusion_extracellular_to_periplasm_
R_HDCAtexi	1.0 M_hdca_e = 1.0 M_hdca_p	|	#	0	999999	<GENES>	NMB0088	</GENES>	R_Hexadecanoate_transport_via_facilitated_irreversible_diffusion_extracellular_to_periplasm_
R_HDCEAtexi	1.0 M_hdcea_e = 1.0 M_hdcea_p	|	#	0	999999	<GENES>	NMB0088	</GENES>	R_Hexadecenoate_transport_via_facilitated_irreversible_diffusion_extracellular_to_periplasm_
R_OCDCAtexi	1.0 M_ocdca_e = 1.0 M_ocdca_p	|	#	0	999999	<GENES>	NMB0088	</GENES>	R_Octadecanoate_transport_via_facilitated_irreversible_diffusion_extracellular_to_periplasm_
R_OCDCEAtexi	1.0 M_ocdcea_e = 1.0 M_ocdcea_p	|	#	0	999999	<GENES>	NMB0088	</GENES>	R_Octadecenoate_n_C181_transport_via_facilitated_irreversible_diffusion_extracellular_to_periplasm_
R_TTDCAtexi	1.0 M_ttdca_e = 1.0 M_ttdca_p	|	#	0	999999	<GENES>	NMB0088	</GENES>	R_Tetradecanoate_transport_via_facilitated_irreversible_diffusion_extracellular_to_periplasm_
R_TTDCEAtexi	1.0 M_ttdcea_e = 1.0 M_ttdcea_p	|	#	0	999999	<GENES>	NMB0088	</GENES>	R_Tetradecenoate_transport_via_facilitated_irreversible_diffusion_extracellular_to_periplasm_
R_34dhpactex	1.0 M_34dhpac_e = 1.0 M_34dhpac_p	|	#	-999999	999999	<GENES>	NMB1429 OR NMB2039	</GENES>	R_dihydroxyphenylacetaldehyde transport via diffusion extracellular to periplasm
R_3AMPtex	1.0 M_3amp_e = 1.0 M_3amp_p	|	#	-999999	999999	<GENES>	NMB1429 OR NMB2039	</GENES>	R_3AMP transport via diffusion extracellular to periplasm
R_3CMPtex	1.0 M_3cmp_e = 1.0 M_3cmp_p	|	#	-999999	999999	<GENES>	NMB1429 OR NMB2039	</GENES>	R_3CMP transport via diffusion extracellular to periplasm
R_3PEPTtex	1.0 M_LalaDgluMdap_e = 1.0 M_LalaDgluMdap_p	|	#	-999999	999999	<GENES>	NMB1429 OR NMB2039	</GENES>	R_LalaDgluMdap tripeptide transport via diffusion extracellular to periplasm
R_3UMPtex	1.0 M_3ump_e = 1.0 M_3ump_p	|	#	-999999	999999	<GENES>	NMB1429 OR NMB2039	</GENES>	R_3UMP transport via diffusion extracellular to periplasm
R_4HOXPACDtex	1.0 M_4hoxpacd_e = 1.0 M_4hoxpacd_p	|	#	-999999	999999	<GENES>	NMB1429 OR NMB2039	</GENES>	R_4 hydroxyphenylacetaldehyde transport via diffusion extracellular to periplasm
R_4PEPTtex	1.0 M_LalaDgluMdapDala_e = 1.0 M_LalaDgluMdapDala_p	|	#	-999999	999999	<GENES>	NMB1429 OR NMB2039	</GENES>	R_LalaDgluMdapDala pentapeptide transport via diffusion extracellular to periplasm
R_5DGLCNtex	1.0 M_5dglcn_e = 1.0 M_5dglcn_p	|	#	-999999	999999	<GENES>	NMB1429 OR NMB2039	</GENES>	R_5 Dehydro D gluconate transport via diffusion extracellular to periplasm
R_ABUTtex	1.0 M_4abut_e = 1.0 M_4abut_p	|	#	-999999	999999	<GENES>	NMB1429 OR NMB2039	</GENES>	R_4 aminobutyrate transport via diffusion extracellular to periplasm
R_ACACtex	1.0 M_acac_e = 1.0 M_acac_p	|	#	-999999	999999	<GENES>	NMB1429 OR NMB2039	</GENES>	R_acetoacetate transport via diffusion extracellular to periplasm
R_ACALDtex	1.0 M_acald_e = 1.0 M_acald_p	|	#	-999999	999999	<GENES>	NMB1429 OR NMB2039	</GENES>	R_acetaldehyde transport via diffusion extracellular to periplasm
R_ACGALtex	1.0 M_acgal_e = 1.0 M_acgal_p	|	#	-999999	999999	<GENES>	NMB1429 OR NMB2039	</GENES>	R_N acetyl D galactosamine transport via diffusion extracellular to periplasm
R_ACGAM1Ptex	1.0 M_acgam1p_e = 1.0 M_acgam1p_p	|	#	-999999	999999	<GENES>	NMB1429 OR NMB2039	</GENES>	R_N acetyl D glucosamine 1 phosphate transport via diffusion extracellular to periplasm
R_ACGAtex	1.0 M_acgam_e = 1.0 M_acgam_p	|	#	-999999	999999	<GENES>	NMB1429 OR NMB2039	</GENES>	R_N Acetyl D glucosamine transport via diffusion extracellular to periplasm
R_ACMANAtex	1.0 M_acmana_e = 1.0 M_acmana_p	|	#	-999999	999999	<GENES>	NMB1429 OR NMB2039	</GENES>	R_N acetyl D mannosamine transport via diffusion extracellular to periplasm
R_ACMUMtex	1.0 M_acmum_e = 1.0 M_acmum_p	|	#	-999999	999999	<GENES>	NMB1429 OR NMB2039	</GENES>	R_N acetylmuramate transport via diffusion extracellular to periplasm
R_ACSERtex	1.0 M_acser_e = 1.0 M_acser_p	|	#	-999999	999999	<GENES>	NMB1429 OR NMB2039	</GENES>	R_O Acetyl L serine transport via diffusion extracellular to periplasm
R_ACtex	1.0 M_ac_e = 1.0 M_ac_p	|	#	-999999	999999	<GENES>	NMB1429 OR NMB2039	</GENES>	R_Acetate transport via diffusion extracellular to periplasm
R_ADEtex	1.0 M_ade_e = 1.0 M_ade_p	|	#	-999999	999999	<GENES>	NMB1429 OR NMB2039	</GENES>	R_adenine transport via diffusion extracellular to periplasm
R_AGMtex	1.0 M_agm_e = 1.0 M_agm_p	|	#	-999999	999999	<GENES>	NMB1429 OR NMB2039	</GENES>	R_agmatine transport via diffusion extracellular to periplasm
R_AKGtex	1.0 M_akg_e = 1.0 M_akg_p	|	#	-999999	999999	<GENES>	NMB1429 OR NMB2039	</GENES>	R_alpha ketoglutarate transport via diffusion extracellular to periplasm
R_ALAALAtex	1.0 M_alaala_e = 1.0 M_alaala_p	|	#	-999999	999999	<GENES>	NMB1429 OR NMB2039	</GENES>	R_D alanyl D alanine DalaDala transport via diffusion extracellular to periplasm
R_ALAtex	1.0 M_ala_L_e = 1.0 M_ala_L_p	|	#	-999999	999999	<GENES>	NMB1429 OR NMB2039	</GENES>	R_L alanine transport via diffusion extracellular to periplasm
R_ALLTNtex	1.0 M_alltn_e = 1.0 M_alltn_p	|	#	-999999	999999	<GENES>	NMB1429 OR NMB2039	</GENES>	R_allantoin transport via diffusion extracellular to periplasm
R_ALLtex	1.0 M_all_D_e = 1.0 M_all_D_p	|	#	-999999	999999	<GENES>	NMB1429 OR NMB2039	</GENES>	R_Allose transport via diffusion extracellular to periplasm
R_AMPtex	1.0 M_amp_e = 1.0 M_amp_p	|	#	-999999	999999	<GENES>	NMB1429 OR NMB2039	</GENES>	R_AMP transport via diffusion extracellular to periplasm
R_ANHGMtex	1.0 M_anhgm_e = 1.0 M_anhgm_p	|	#	-999999	999999	<GENES>	NMB1429 OR NMB2039	</GENES>	R_GlcNAc anhMurNAc transport via diffusion extracellular to periplasm
R_ARBtex	1.0 M_arab_L_e = 1.0 M_arab_L_p	|	#	-999999	999999	<GENES>	NMB1429 OR NMB2039	</GENES>	R_L arabinose transport via diffusion extracellular to periplasm
R_ARGtex	1.0 M_arg_L_e = 1.0 M_arg_L_p	|	#	-999999	999999	<GENES>	NMB1429 OR NMB2039	</GENES>	R_L arginine transport via diffusion extracellular to periplasm
R_ASCBtex	1.0 M_ascb_L_e = 1.0 M_ascb_L_p	|	#	-999999	999999	<GENES>	NMB1429 OR NMB2039	</GENES>	R_L ascorbate transport via diffusion extracellular to periplasm
R_ASNtex	1.0 M_asn_L_e = 1.0 M_asn_L_p	|	#	-999999	999999	<GENES>	NMB1429 OR NMB2039	</GENES>	R_L asparagine transport via diffusion extracellular to periplasm
R_ASO3tex	1.0 M_aso3_e = 1.0 M_aso3_p	|	#	-999999	999999	<GENES>	NMB1429 OR NMB2039	</GENES>	R_arsenite transport via diffusion extracellular to periplasm
R_ASPtex	1.0 M_asp_L_e = 1.0 M_asp_L_p	|	#	-999999	999999	<GENES>	NMB1429 OR NMB2039	</GENES>	R_L aspartate transport via diffusion extracellular to periplasm
R_BALAtex	1.0 M_ala_B_e = 1.0 M_ala_B_p	|	#	-999999	999999	<GENES>	NMB1429 OR NMB2039	</GENES>	R_beta alanine transport via diffusion extracellular to periplasm
R_BUTSO3tex	1.0 M_butso3_e = 1.0 M_butso3_p	|	#	-999999	999999	<GENES>	NMB1429 OR NMB2039	</GENES>	R_butanesulfonate transport via diffusion extracellular to periplasm
R_BUTtex	1.0 M_but_e = 1.0 M_but_p	|	#	-999999	999999	<GENES>	NMB1429 OR NMB2039	</GENES>	R_Butyrate transport via diffusion extracellular to periplasm
R_CA2tex	1.0 M_ca2_e = 1.0 M_ca2_p	|	#	-999999	999999	<GENES>	NMB1429 OR NMB2039	</GENES>	R_calcium Ca2 transport via diffusion extracellular to periplasm
R_CD2tex	1.0 M_cd2_e = 1.0 M_cd2_p	|	#	-999999	999999	<GENES>	NMB1429 OR NMB2039	</GENES>	R_cadmium Cd2 transport via diffusion extracellular to periplasm
R_CGLYtex	1.0 M_cgly_e = 1.0 M_cgly_p	|	#	-999999	999999	<GENES>	NMB1429 OR NMB2039	</GENES>	R_L Cysteinylglycine transport via diffusion extracellular to periplasm
R_CHLtex	1.0 M_chol_e = 1.0 M_chol_p	|	#	-999999	999999	<GENES>	NMB1429 OR NMB2039	</GENES>	R_choline transport via diffusion extracellular to periplasm
R_CITtex	1.0 M_cit_e = 1.0 M_cit_p	|	#	-999999	999999	<GENES>	NMB1429 OR NMB2039	</GENES>	R_citrate transport via diffusion extracellular to periplasm
R_CLtex	1.0 M_cl_e = 1.0 M_cl_p	|	#	-999999	999999	<GENES>	NMB1429 OR NMB2039	</GENES>	R_chloride Cl 1 transport via diffusion extracellular to periplasm
R_CMPtex	1.0 M_cmp_e = 1.0 M_cmp_p	|	#	-999999	999999	<GENES>	NMB1429 OR NMB2039	</GENES>	R_CMP transport via diffusion extracellular to periplasm
R_CO2tex	1.0 M_co2_e = 1.0 M_co2_p	|	#	-999999	999999	<GENES>	NMB1429 OR NMB2039	</GENES>	R_CO2 transport via diffusion extracellular to periplasm
R_COtex	1.0 M_co_e = 1.0 M_co_p	|	#	-999999	999999	<GENES>	NMB1429 OR NMB2039	</GENES>	R_CO transport via diffusion extracellular to periplasm
R_COBALT2tex	1.0 M_cobalt2_e = 1.0 M_cobalt2_p	|	#	-999999	999999	<GENES>	NMB1429 OR NMB2039	</GENES>	R_cobalt Co2 transport via diffusion extracellular to periplasm
R_CRNtex	1.0 M_crn_e = 1.0 M_crn_p	|	#	-999999	999999	<GENES>	NMB1429 OR NMB2039	</GENES>	R_L carnitine transport via diffusion extracellular to periplasm
R_CSNtex	1.0 M_csn_e = 1.0 M_csn_p	|	#	-999999	999999	<GENES>	NMB1429 OR NMB2039	</GENES>	R_cytosine transport via diffusion extracellular to periplasm
R_CU2tex	1.0 M_cu2_e = 1.0 M_cu2_p	|	#	-999999	999999	<GENES>	NMB1429 OR NMB2039	</GENES>	R_copper Cu2 transport via diffusion extracellular to periplasm
R_CUtex	1.0 M_cu_e = 1.0 M_cu_p	|	#	-999999	999999	<GENES>	NMB1429 OR NMB2039	</GENES>	R_copper Cu1 transport via diffusion extracellular to periplasm
R_CYANtex	1.0 M_cyan_e = 1.0 M_cyan_p	|	#	-999999	999999	<GENES>	NMB1429 OR NMB2039	</GENES>	R_Cyanide transport via diffusion extracellular to periplasm
R_CYNTtex	1.0 M_cynt_e = 1.0 M_cynt_p	|	#	-999999	999999	<GENES>	NMB1429 OR NMB2039	</GENES>	R_Cyanate transport via diffusion extracellular to periplasm
R_CYSDtex	1.0 M_cys_D_e = 1.0 M_cys_D_p	|	#	-999999	999999	<GENES>	NMB1429 OR NMB2039	</GENES>	R_D cysteine transport via diffusion extracellular to periplasm
R_CYStex	1.0 M_cys_L_e = 1.0 M_cys_L_p	|	#	-999999	999999	<GENES>	NMB1429 OR NMB2039	</GENES>	R_L cysteine transport via diffusion extracellular to periplasm
R_CYTDtex	1.0 M_cytd_e = 1.0 M_cytd_p	|	#	-999999	999999	<GENES>	NMB1429 OR NMB2039	</GENES>	R_cytidine transport via diffusion extracellular to periplasm
R_DALAtex	1.0 M_ala_D_e = 1.0 M_ala_D_p	|	#	-999999	999999	<GENES>	NMB1429 OR NMB2039	</GENES>	R_D Alanine transport via diffusion extracellular to periplasm
R_DAMPtex	1.0 M_damp_e = 1.0 M_damp_p	|	#	-999999	999999	<GENES>	NMB1429 OR NMB2039	</GENES>	R_dAMP transport via diffusion extracellular to periplasm
R_DAPtex	1.0 M_15dap_e = 1.0 M_15dap_p	|	#	-999999	999999	<GENES>	NMB1429 OR NMB2039	</GENES>	R_1 5 Diaminopentane transport via diffusion extracellular to periplasm
R_DCAtex	1.0 M_dca_e = 1.0 M_dca_p	|	#	-999999	999999	<GENES>	NMB1429 OR NMB2039	</GENES>	R_Decanoate transport via diffusion extracellular to periplasm
R_DCMPtex	1.0 M_dcmp_e = 1.0 M_dcmp_p	|	#	-999999	999999	<GENES>	NMB1429 OR NMB2039	</GENES>	R_dCMP transport via diffusion extracellular to periplasm
R_DDGLCNtex	1.0 M_2ddglcn_e = 1.0 M_2ddglcn_p	|	#	-999999	999999	<GENES>	NMB1429 OR NMB2039	</GENES>	R_2 dehydro 3 deoxy D gluconate transport via diffusion extracellular to periplasm
R_DGMPtex	1.0 M_dgmp_e = 1.0 M_dgmp_p	|	#	-999999	999999	<GENES>	NMB1429 OR NMB2039	</GENES>	R_dGMP transport via diffusion extracellular to periplasm
R_DGSNtex	1.0 M_dgsn_e = 1.0 M_dgsn_p	|	#	-999999	999999	<GENES>	NMB1429 OR NMB2039	</GENES>	R_deoxyguanosine transport via diffusion extracellular to periplasm
R_DHAPtex	1.0 M_dhap_e = 1.0 M_dhap_p	|	#	-999999	999999	<GENES>	NMB1429 OR NMB2039	</GENES>	R_Dihydroxyacetone phosphate transport via diffusion extracellular to periplasm
R_DHAtex	1.0 M_dha_e = 1.0 M_dha_p	|	#	-999999	999999	<GENES>	NMB1429 OR NMB2039	</GENES>	R_Dihydroxyacetone transport via diffusion extracellular to periplasm
R_DIMPtex	1.0 M_dimp_e = 1.0 M_dimp_p	|	#	-999999	999999	<GENES>	NMB1429 OR NMB2039	</GENES>	R_dIMP transport via diffusion extracellular to periplasm
R_DINStex	1.0 M_din_e = 1.0 M_din_p	|	#	-999999	999999	<GENES>	NMB1429 OR NMB2039	</GENES>	R_deoxyinosine transport via diffusion extracellular to periplasm
R_DMSOtex	1.0 M_dmso_e = 1.0 M_dmso_p	|	#	-999999	999999	<GENES>	NMB1429 OR NMB2039	</GENES>	R_Dimethyl sulfoxide transport via diffusion extracellular to periplasm
R_DMStex	1.0 M_dms_e = 1.0 M_dms_p	|	#	-999999	999999	<GENES>	NMB1429 OR NMB2039	</GENES>	R_Dimethyl sulfide transport via diffusion extracellular to periplasm
R_DOPAtex	1.0 M_dopa_e = 1.0 M_dopa_p	|	#	-999999	999999	<GENES>	NMB1429 OR NMB2039	</GENES>	R_dopamine transport via diffusion extracellular to periplasm
R_DSERtex	1.0 M_ser_D_e = 1.0 M_ser_D_p	|	#	-999999	999999	<GENES>	NMB1429 OR NMB2039	</GENES>	R_D serine transport via diffusion extracellular to periplasm
R_DTMPtex	1.0 M_dtmp_e = 1.0 M_dtmp_p	|	#	-999999	999999	<GENES>	NMB1429 OR NMB2039	</GENES>	R_dTMP transport via diffusion extracellular to periplasm
R_DUMPtex	1.0 M_dump_e = 1.0 M_dump_p	|	#	-999999	999999	<GENES>	NMB1429 OR NMB2039	</GENES>	R_dUMP transport via diffusion extracellular to periplasm
R_ETHAtex	1.0 M_etha_e = 1.0 M_etha_p	|	#	-999999	999999	<GENES>	NMB1429 OR NMB2039	</GENES>	R_ethanolamine transport via diffusion extracellular
R_ETHSO3tex	1.0 M_ethso3_e = 1.0 M_ethso3_p	|	#	-999999	999999	<GENES>	NMB1429 OR NMB2039	</GENES>	R_ethanesulfonate transport via diffusion extracellular to periplasm
R_ETOHtex	1.0 M_etoh_e = 1.0 M_etoh_p	|	#	-999999	999999	<GENES>	NMB1429 OR NMB2039	</GENES>	R_ethanol transport via diffusion extracellular to periplasm
R_F6Ptex	1.0 M_f6p_e = 1.0 M_f6p_p	|	#	-999999	999999	<GENES>	NMB1429 OR NMB2039	</GENES>	R_fructose 6 phosphate transport via diffusion extracellular to periplasm
R_FALDtex	1.0 M_fald_e = 1.0 M_fald_p	|	#	-999999	999999	<GENES>	NMB1429 OR NMB2039	</GENES>	R_formaldehyde transport via diffusion extracellular to periplasm
R_FE2tex	1.0 M_fe2_e = 1.0 M_fe2_p	|	#	-999999	999999	<GENES>	NMB1429 OR NMB2039	</GENES>	R_iron II transport via diffusion extracellular to periplasm
R_FE3tex	1.0 M_fe3_e = 1.0 M_fe3_p	|	#	-999999	999999	<GENES>	NMB1429 OR NMB2039	</GENES>	R_iron III transport via diffusion extracellular to periplasm
R_FORtex	1.0 M_for_e = 1.0 M_for_p	|	#	-999999	999999	<GENES>	NMB1429 OR NMB2039	</GENES>	R_formate transport via diffusion extracellular to periplasm
R_FRULYStex	1.0 M_frulys_e = 1.0 M_frulys_p	|	#	-999999	999999	<GENES>	NMB1429 OR NMB2039	</GENES>	R_fructoselysine transporter via diffusion extracellular
R_FRUURtex	1.0 M_fruur_e = 1.0 M_fruur_p	|	#	-999999	999999	<GENES>	NMB1429 OR NMB2039	</GENES>	R_D fructuronate transport via diffusion extracellular
R_FRUtex	1.0 M_fru_e = 1.0 M_fru_p	|	#	-999999	999999	<GENES>	NMB1429 OR NMB2039	</GENES>	R_D fructose transport via diffusion extracellular to periplasm
R_FUCtex	1.0 M_fuc_L_e = 1.0 M_fuc_L_p	|	#	-999999	999999	<GENES>	NMB1429 OR NMB2039	</GENES>	R_L fucose transport via diffusion extracellular to periplasm
R_FUMtex	1.0 M_fum_e = 1.0 M_fum_p	|	#	-999999	999999	<GENES>	NMB1429 OR NMB2039	</GENES>	R_Fumarate transport via diffusion extracellular to periplasm
R_G1Ptex	1.0 M_g1p_e = 1.0 M_g1p_p	|	#	-999999	999999	<GENES>	NMB1429 OR NMB2039	</GENES>	R_D glucose 1 phosphate transport via diffusion
R_G3PCtex	1.0 M_g3pc_e = 1.0 M_g3pc_p	|	#	-999999	999999	<GENES>	NMB1429 OR NMB2039	</GENES>	R_glycero 3 phosphocholine transport via diffusion extracellular to periplasm
R_G3PEtex	1.0 M_g3pe_e = 1.0 M_g3pe_p	|	#	-999999	999999	<GENES>	NMB1429 OR NMB2039	</GENES>	R_glycero 3 phosphoethanolamine transport via diffusion extracellular to periplasm
R_G3PGtex	1.0 M_g3pg_e = 1.0 M_g3pg_p	|	#	-999999	999999	<GENES>	NMB1429 OR NMB2039	</GENES>	R_glycerophoglycerol transport via diffusion extracellular to periplasm
R_G3PItex	1.0 M_g3pi_e = 1.0 M_g3pi_p	|	#	-999999	999999	<GENES>	NMB1429 OR NMB2039	</GENES>	R_glycero 3 phospho 1 inositol transport via diffusion extracellular to periplasm
R_G3PStex	1.0 M_g3ps_e = 1.0 M_g3ps_p	|	#	-999999	999999	<GENES>	NMB1429 OR NMB2039	</GENES>	R_glycerophosphserine transport via diffusion extracellular to periplasm
R_G6Ptex	1.0 M_g6p_e = 1.0 M_g6p_p	|	#	-999999	999999	<GENES>	NMB1429 OR NMB2039	</GENES>	R_glucose 6 phosphate transport via diffusion extracellular to periplasm
R_GAL1Ptex	1.0 M_gal1p_e = 1.0 M_gal1p_p	|	#	-999999	999999	<GENES>	NMB1429 OR NMB2039	</GENES>	R_D galactose 1 phosphate transport via diffusion extracellular to periplasm
R_GALBDtex	1.0 M_gal_bD_e = 1.0 M_gal_bD_p	|	#	-999999	999999	<GENES>	NMB1429 OR NMB2039	</GENES>	R_beta D galactose transport via diffusion extracellular to periplasm
R_GALCTNLtex	1.0 M_galctn_L_e = 1.0 M_galctn_L_p	|	#	-999999	999999	<GENES>	NMB1429 OR NMB2039	</GENES>	R_L galactonate transport via diffusion extracellular to periplasm
R_GALCTNtex	1.0 M_galctn_D_e = 1.0 M_galctn_D_p	|	#	-999999	999999	<GENES>	NMB1429 OR NMB2039	</GENES>	R_D galactonate transport via diffusion extracellular to periplasm
R_GALCTtex	1.0 M_galct_D_e = 1.0 M_galct_D_p	|	#	-999999	999999	<GENES>	NMB1429 OR NMB2039	</GENES>	R_D galactarte transport via diffusion extracellular to periplasm
R_GALTtex	1.0 M_galt_e = 1.0 M_galt_p	|	#	-999999	999999	<GENES>	NMB1429 OR NMB2039	</GENES>	R_Galactitol transport via diffusion extracellular to periplasm
R_GALURtex	1.0 M_galur_e = 1.0 M_galur_p	|	#	-999999	999999	<GENES>	NMB1429 OR NMB2039	</GENES>	R_D galacturonate transport via diffusion extracellular to periplasm
R_GALtex	1.0 M_gal_e = 1.0 M_gal_p	|	#	-999999	999999	<GENES>	NMB1429 OR NMB2039	</GENES>	R_D galactose transport via diffusion extracellular to periplasm
R_GAMAN6Ptex	1.0 M_gam6p_e = 1.0 M_gam6p_p	|	#	-999999	999999	<GENES>	NMB1429 OR NMB2039	</GENES>	R_D glucosamine 6 phosphate transport via diffusion extracellular to periplasm
R_GAMtex	1.0 M_gam_e = 1.0 M_gam_p	|	#	-999999	999999	<GENES>	NMB1429 OR NMB2039	</GENES>	R_D glucosamine transport via diffusion extracellular to periplasm
R_GBBTNtex	1.0 M_gbbtn_e = 1.0 M_gbbtn_p	|	#	-999999	999999	<GENES>	NMB1429 OR NMB2039	</GENES>	R_gamma butyrobetaine transport via diffusion extracellular to periplasm
R_GDPtex	1.0 M_gdp_e = 1.0 M_gdp_p	|	#	-999999	999999	<GENES>	NMB1429 OR NMB2039	</GENES>	R_GDP transport via diffusion extracellular to periplasm
R_GLCNtex	1.0 M_glcn_e = 1.0 M_glcn_p	|	#	-999999	999999	<GENES>	NMB1429 OR NMB2039	</GENES>	R_D gluconate transport via diffusion extracellular to periplasm
R_GLCRtex	1.0 M_glcr_e = 1.0 M_glcr_p	|	#	-999999	999999	<GENES>	NMB1429 OR NMB2039	</GENES>	R_D glucarate transport via diffusion extracellular to periplasm
R_GLCUR1Ptex	1.0 M_glcur1p_e = 1.0 M_glcur1p_p	|	#	-999999	999999	<GENES>	NMB1429 OR NMB2039	</GENES>	R_D glucuronate 1 phosphate transport via diffusion extracellular to periplasm
R_GLCURtex	1.0 M_glcur_e = 1.0 M_glcur_p	|	#	-999999	999999	<GENES>	NMB1429 OR NMB2039	</GENES>	R_D glucuronat transport via diffusion extracellular to periplasm
R_GLCtex	1.0 M_glc_D_e = 1.0 M_glc_D_p	|	#	-999999	999999	<GENES>	NMB1429 OR NMB2039	</GENES>	R_glucose transport via diffusion extracellular to periplasm
R_GLNtex	1.0 M_gln_L_e = 1.0 M_gln_L_p	|	#	-999999	999999	<GENES>	NMB1429 OR NMB2039	</GENES>	R_L glutamine transport via diffusion extracellular to periplasm
R_GLUtex	1.0 M_glu_L_e = 1.0 M_glu_L_p	|	#	-999999	999999	<GENES>	NMB1429 OR NMB2039	</GENES>	R_L glutamate transport via diffusion extracellular to periplasm
R_GLYALDtex	1.0 M_glyald_e = 1.0 M_glyald_p	|	#	-999999	999999	<GENES>	NMB1429 OR NMB2039	</GENES>	R_Glyceraldehyde transport via diffusion extracellular to periplasm
R_GLYBtex	1.0 M_glyb_e = 1.0 M_glyb_p	|	#	-999999	999999	<GENES>	NMB1429 OR NMB2039	</GENES>	R_Glycine betaine transport via diffusion extracellular to periplasm
R_GLYC2Ptex	1.0 M_glyc2p_e = 1.0 M_glyc2p_p	|	#	-999999	999999	<GENES>	NMB1429 OR NMB2039	</GENES>	R_Glycerol 2 phosphate transport via diffusion extracellular to periplasm
R_GLYC3Ptex	1.0 M_glyc3p_e = 1.0 M_glyc3p_p	|	#	-999999	999999	<GENES>	NMB1429 OR NMB2039	</GENES>	R_Glycerol 3 phosphate transport via diffusion extracellular to periplasm
R_GLYCAtex	1.0 M_glyc_R_e = 1.0 M_glyc_R_p	|	#	-999999	999999	<GENES>	NMB1429 OR NMB2039	</GENES>	R_D glycerate transport via diffusion extracellular to periplasm
R_GLYCLTtex	1.0 M_glyclt_e = 1.0 M_glyclt_p	|	#	-999999	999999	<GENES>	NMB1429 OR NMB2039	</GENES>	R_glycolate transport via diffusion extracellular to periplasm
R_GLYCtex	1.0 M_glyc_e = 1.0 M_glyc_p	|	#	-999999	999999	<GENES>	NMB1429 OR NMB2039	</GENES>	R_glycerol transport via diffusion extracellular to periplasm
R_GLYtex	1.0 M_gly_e = 1.0 M_gly_p	|	#	-999999	999999	<GENES>	NMB1429 OR NMB2039	</GENES>	R_Glycine transport via diffusion extracellular to periplasm
R_GMPtex	1.0 M_gmp_e = 1.0 M_gmp_p	|	#	-999999	999999	<GENES>	NMB1429 OR NMB2039	</GENES>	R_GMP transport via diffusion extracellular to periplasm
R_GSNtex	1.0 M_gsn_e = 1.0 M_gsn_p	|	#	-999999	999999	<GENES>	NMB1429 OR NMB2039	</GENES>	R_guanosine transport via diffusion extracellular to periplasm
R_GTHOXtex	1.0 M_gthox_e = 1.0 M_gthox_p	|	#	-999999	999999	<GENES>	NMB1429 OR NMB2039	</GENES>	R_glutathione ox transport via diffusion extracellular to periplasm
R_GTHRDtex	1.0 M_gthrd_e = 1.0 M_gthrd_p	|	#	-999999	999999	<GENES>	NMB1429 OR NMB2039	</GENES>	R_glutathione transport via diffusion extracellular to periplasm
R_GTPtex	1.0 M_gtp_e = 1.0 M_gtp_p	|	#	-999999	999999	<GENES>	NMB1429 OR NMB2039	</GENES>	R_GTP transport via diffusion extracellular to periplasm
R_GUAtex	1.0 M_gua_e = 1.0 M_gua_p	|	#	-999999	999999	<GENES>	NMB1429 OR NMB2039	</GENES>	R_guanine transport via diffusion extracellular to periplasm
R_H2O2tex	1.0 M_h2o2_e = 1.0 M_h2o2_p	|	#	-999999	999999	<GENES>	NMB1429 OR NMB2039	</GENES>	R_hydrogen peroxide transport via diffusion external
R_H2Stex	1.0 M_h2s_e = 1.0 M_h2s_p	|	#	-999999	999999	<GENES>	NMB1429 OR NMB2039	</GENES>	R_h2s transport via diffusion extracellular to periplasm
R_H2tex	1.0 M_h2_e = 1.0 M_h2_p	|	#	-999999	999999	<GENES>	NMB1429 OR NMB2039	</GENES>	R_hydrogen transport via diffusion extracellular to periplasm
R_HCINNMtex	1.0 M_3hcinnm_e = 1.0 M_3hcinnm_p	|	#	-999999	999999	<GENES>	NMB1429 OR NMB2039	</GENES>	R_3 hydroxycinnamic acid transport via diffusion extracellular to periplasm
R_HG2tex	1.0 M_hg2_e = 1.0 M_hg2_p	|	#	-999999	999999	<GENES>	NMB1429 OR NMB2039	</GENES>	R_mercury Hg2 transport via diffusion extracellular to periplasm
R_HIStex	1.0 M_his_L_e = 1.0 M_his_L_p	|	#	-999999	999999	<GENES>	NMB1429 OR NMB2039	</GENES>	R_L histidine transport via diffusion extracellular to periplasm
R_HOMtex	1.0 M_hom_L_e = 1.0 M_hom_L_p	|	#	-999999	999999	<GENES>	NMB1429 OR NMB2039	</GENES>	R_L homoserine transport via diffusion extracellular to periplasm
R_HPPPNtex	1.0 M_3hpppn_e = 1.0 M_3hpppn_p	|	#	-999999	999999	<GENES>	NMB1429 OR NMB2039	</GENES>	R_3 3 hydroxyphenyl propionate transport via diffusion extracellular to periplasm
R_HXAtex	1.0 M_hxa_e = 1.0 M_hxa_p	|	#	-999999	999999	<GENES>	NMB1429 OR NMB2039	</GENES>	R_Hexanoate transport via diffusion extracellular to periplasm
R_HYXNtex	1.0 M_hxan_e = 1.0 M_hxan_p	|	#	-999999	999999	<GENES>	NMB1429 OR NMB2039	</GENES>	R_Hypoxanthine transport via diffusion extracellular to periplasm
R_Htex	1.0 M_h_e = 1.0 M_h_p	|	#	-999999	999999	<GENES>	NMB1429 OR NMB2039	</GENES>	R_proton transport via diffusion extracellular to periplasm
R_IDONtex	1.0 M_idon_L_e = 1.0 M_idon_L_p	|	#	-999999	999999	<GENES>	NMB1429 OR NMB2039	</GENES>	R_L idonate transport via diffusion extracellular to periplasm
R_ILEtex	1.0 M_ile_L_e = 1.0 M_ile_L_p	|	#	-999999	999999	<GENES>	NMB1429 OR NMB2039	</GENES>	R_L isoleucine transport via diffusion extracellular to periplasm
R_IMPtex	1.0 M_imp_e = 1.0 M_imp_p	|	#	-999999	999999	<GENES>	NMB1429 OR NMB2039	</GENES>	R_IMP transport via diffusion extracellular to periplasm
R_INDOLEtex	1.0 M_indole_e = 1.0 M_indole_p	|	#	-999999	999999	<GENES>	NMB1429 OR NMB2039	</GENES>	R_Indole transport via diffusion extracellular to periplasm
R_INSTtex	1.0 M_inost_e = 1.0 M_inost_p	|	#	-999999	999999	<GENES>	NMB1429 OR NMB2039	</GENES>	R_inositol transport via diffusion extracellular to periplasm
R_ISETACtex	1.0 M_isetac_e = 1.0 M_isetac_p	|	#	-999999	999999	<GENES>	NMB1429 OR NMB2039	</GENES>	R_isethionate transport via diffusion extracellular to periplasm
R_Ktex	1.0 M_k_e = 1.0 M_k_p	|	#	-999999	999999	<GENES>	NMB1429 OR NMB2039	</GENES>	R_potassium transport via diffusion extracellular to periplasm
R_LCTStex	1.0 M_lcts_e = 1.0 M_lcts_p	|	#	-999999	999999	<GENES>	NMB1429 OR NMB2039	</GENES>	R_Lactose transport via diffusion extracellular to periplasm
R_LEUtex	1.0 M_leu_L_e = 1.0 M_leu_L_p	|	#	-999999	999999	<GENES>	NMB1429 OR NMB2039	</GENES>	R_L leucine transport via diffusion extracellular to periplasm
R_LYStex	1.0 M_lys_L_e = 1.0 M_lys_L_p	|	#	-999999	999999	<GENES>	NMB1429 OR NMB2039	</GENES>	R_L lysine transport via diffusion extracellular to periplasm
R_LYXtex	1.0 M_lyx_L_e = 1.0 M_lyx_L_p	|	#	-999999	999999	<GENES>	NMB1429 OR NMB2039	</GENES>	R_L Lyxose transport via diffusion extracellular to periplasm
R_MALDtex	1.0 M_mal_D_e = 1.0 M_mal_D_p	|	#	-999999	999999	<GENES>	NMB1429 OR NMB2039	</GENES>	R_D Malate transport via diffusion extracellular to periplasm
R_MALtex	1.0 M_mal_L_e = 1.0 M_mal_L_p	|	#	-999999	999999	<GENES>	NMB1429 OR NMB2039	</GENES>	R_Malate transport via diffusion extracellular to periplasm
R_MALTtex	1.0 M_malt_e = 1.0 M_malt_p	|	#	-999999	999999	<GENES>	NMB1429 OR NMB2039	</GENES>	R_Maltose transport via diffusion extracellular to periplasm
R_MAN6Ptex	1.0 M_man6p_e = 1.0 M_man6p_p	|	#	-999999	999999	<GENES>	NMB1429 OR NMB2039	</GENES>	R_Mannose 6 phosphate transport via diffusion extracellular to periplasm
R_MANGLYCtex	1.0 M_manglyc_e = 1.0 M_manglyc_p	|	#	-999999	999999	<GENES>	NMB1429 OR NMB2039	</GENES>	R_2 O alpha mannosyl D glycerate transport via diffusion extracellular to periplasm
R_MANtex	1.0 M_man_e = 1.0 M_man_p	|	#	-999999	999999	<GENES>	NMB1429 OR NMB2039	</GENES>	R_D mannose transport via diffusion extracellular to periplasm
R_MELIBtex	1.0 M_melib_e = 1.0 M_melib_p	|	#	-999999	999999	<GENES>	NMB1429 OR NMB2039	</GENES>	R_melibiose transport via diffusion extracellular to periplasm
R_METDtex	1.0 M_met_D_e = 1.0 M_met_D_p	|	#	-999999	999999	<GENES>	NMB1429 OR NMB2039	</GENES>	R_D methionine transport via diffusion extracellular to periplasm
R_METSOX1tex	1.0 M_metsox_S_L_e = 1.0 M_metsox_S_L_p	|	#	-999999	999999	<GENES>	NMB1429 OR NMB2039	</GENES>	R_L methionine S oxide diffusion extracellular
R_METSOX2tex	1.0 M_metsox_R_L_e = 1.0 M_metsox_R_L_p	|	#	-999999	999999	<GENES>	NMB1429 OR NMB2039	</GENES>	R_L methionine R oxide diffusion extracellular
R_METtex	1.0 M_met_L_e = 1.0 M_met_L_p	|	#	-999999	999999	<GENES>	NMB1429 OR NMB2039	</GENES>	R_L methionine transport via diffusion extracellular to periplasm
R_MG2tex	1.0 M_mg2_e = 1.0 M_mg2_p	|	#	-999999	999999	<GENES>	NMB1429 OR NMB2039	</GENES>	R_magnesium Mg2 transport via diffusion extracellular to periplasm
R_MMETtex	1.0 M_mmet_e = 1.0 M_mmet_p	|	#	-999999	999999	<GENES>	NMB1429 OR NMB2039	</GENES>	R_S methyl L methionine transport via diffusion extracellular to periplasm
R_MNLtex	1.0 M_mnl_e = 1.0 M_mnl_p	|	#	-999999	999999	<GENES>	NMB1429 OR NMB2039	</GENES>	R_mannitol transport via diffusion extracellular to periplasm
R_MNtex	1.0 M_mn2_e = 1.0 M_mn2_p	|	#	-999999	999999	<GENES>	NMB1429 OR NMB2039	</GENES>	R_Manganese Mn2 transport via diffusion extracellular to periplasm
R_MOBDtex	1.0 M_mobd_e = 1.0 M_mobd_p	|	#	-999999	999999	<GENES>	NMB1429 OR NMB2039	</GENES>	R_molybdate transport via diffusion extracellular to periplasm
R_MSO3tex	1.0 M_mso3_e = 1.0 M_mso3_p	|	#	-999999	999999	<GENES>	NMB1429 OR NMB2039	</GENES>	R_methanesulfonate transport via diffusion extracellular to periplasm
R_N2Otex	1.0 M_n2o_e = 1.0 M_n2o_p	|	#	-999999	999999	<GENES>	NMB1429 OR NMB2039	</GENES>	R_nitrious oxide transport via diffusion extracellular to periplasm
R_NACtex	1.0 M_nac_e = 1.0 M_nac_p	|	#	-999999	999999	<GENES>	NMB1429 OR NMB2039	</GENES>	R_Nicotinic acid transport via diffusion extracellular to periplasm
R_NAtex	1.0 M_na1_e = 1.0 M_na1_p	|	#	-999999	999999	<GENES>	NMB1429 OR NMB2039	</GENES>	R_sodium transport via diffusion extracellular to periplasm
R_NH4tex	1.0 M_nh4_e = 1.0 M_nh4_p	|	#	-999999	999999	<GENES>	NMB1429 OR NMB2039	</GENES>	R_ammonia transport via diffusion extracellular to periplasm
R_NI2tex	1.0 M_ni2_e = 1.0 M_ni2_p	|	#	-999999	999999	<GENES>	NMB1429 OR NMB2039	</GENES>	R_nickel transport via diffusion extracellular to periplasm
R_NMNtex	1.0 M_nmn_e = 1.0 M_nmn_p	|	#	-999999	999999	<GENES>	NMB1429 OR NMB2039	</GENES>	R_NMN transport via diffusion extracellular to periplasm
R_NO2tex	1.0 M_no2_e = 1.0 M_no2_p	|	#	-999999	999999	<GENES>	NMB1429 OR NMB2039	</GENES>	R_nitrite transport via diffusion extracellular to periplasm
R_NO3tex	1.0 M_no3_e = 1.0 M_no3_p	|	#	-999999	999999	<GENES>	NMB1429 OR NMB2039	</GENES>	R_nitrate transport via diffusion extracellular to periplasm
R_NOtex	1.0 M_no_e = 1.0 M_no_p	|	#	-999999	999999	<GENES>	NMB1429 OR NMB2039	</GENES>	R_nitric oxide transport via diffusion extracellular to periplasm
R_OAAtex	1.0 M_oaa_e = 1.0 M_oaa_p	|	#	-999999	999999	<GENES>	NMB1429 OR NMB2039	</GENES>	R_oxaloacetate via diffusion extracellular to periplasm
R_O2Stex	1.0 M_o2s_e = 1.0 M_o2s_p	|	#	-999999	999999	<GENES>	NMB1429 OR NMB2039	</GENES>	R_superoxide anion transport via diffusion extracellular to periplasm
R_O2tex	1.0 M_o2_e = 1.0 M_o2_p	|	#	-999999	999999	<GENES>	NMB1429 OR NMB2039	</GENES>	R_oxygen transport via diffusion extracellular to periplasm
R_OCTAtex	1.0 M_octa_e = 1.0 M_octa_p	|	#	-999999	999999	<GENES>	NMB1429 OR NMB2039	</GENES>	R_Octanoate transport via diffusion extracellular to periplasm
R_ORNtex	1.0 M_orn_e = 1.0 M_orn_p	|	#	-999999	999999	<GENES>	NMB1429 OR NMB2039	</GENES>	R_ornithine transport via diffusion extracellular to periplasm
R_OROTtex	1.0 M_orot_e = 1.0 M_orot_p	|	#	-999999	999999	<GENES>	NMB1429 OR NMB2039	</GENES>	R_Orotate transport via diffusion extracellular to periplasm
R_PACALDtex	1.0 M_pacald_e = 1.0 M_pacald_p	|	#	-999999	999999	<GENES>	NMB1429 OR NMB2039	</GENES>	R_phenethylacetaldehyde transport via diffusion extracellular to periplasm
R_PEAMNtex	1.0 M_peamn_e = 1.0 M_peamn_p	|	#	-999999	999999	<GENES>	NMB1429 OR NMB2039	</GENES>	R_phenethylamine transport via diffusion extracellular to periplasm
R_PHEtex	1.0 M_phe_L_e = 1.0 M_phe_L_p	|	#	-999999	999999	<GENES>	NMB1429 OR NMB2039	</GENES>	R_L phenylalanine transport via diffusion extracellular to periplasm
R_PItex	1.0 M_pi_e = 1.0 M_pi_p	|	#	-999999	999999	<GENES>	NMB1429 OR NMB2039	</GENES>	R_phosphate transport via diffusion extracellular to periplasm
R_PNTOtex	1.0 M_pnto_R_e = 1.0 M_pnto_R_p	|	#	-999999	999999	<GENES>	NMB1429 OR NMB2039	</GENES>	R_Pantothenate transport via diffusion extracellular to periplasm
R_PPALtex	1.0 M_ppal_e = 1.0 M_ppal_p	|	#	-999999	999999	<GENES>	NMB1429 OR NMB2039	</GENES>	R_propanal transport via diffusion extracellular to periplasm
R_PPAtex	1.0 M_ppa_e = 1.0 M_ppa_p	|	#	-999999	999999	<GENES>	NMB1429 OR NMB2039	</GENES>	R_propionate transport via diffusion
R_PPPNtex	1.0 M_pppn_e = 1.0 M_pppn_p	|	#	-999999	999999	<GENES>	NMB1429 OR NMB2039	</GENES>	R_3 phenylpropionate transport via diffusion extracellular to periplasm
R_PPTtex	1.0 M_ppt_e = 1.0 M_ppt_p	|	#	-999999	999999	<GENES>	NMB1429 OR NMB2039	</GENES>	R_Phosphonate transport via diffusion extracellular to periplasm
R_PROGLYtex	1.0 M_progly_e = 1.0 M_progly_p	|	#	-999999	999999	<GENES>	NMB1429 OR NMB2039	</GENES>	R_L Prolinylglycine transport via diffusion extracellular to periplasm
R_PROtex	1.0 M_pro_L_e = 1.0 M_pro_L_p	|	#	-999999	999999	<GENES>	NMB1429 OR NMB2039	</GENES>	R_L proline transport via diffusion extracellular to periplasm
R_PSCLYStex	1.0 M_psclys_e = 1.0 M_psclys_p	|	#	-999999	999999	<GENES>	NMB1429 OR NMB2039	</GENES>	R_psicoselysine transporter via diffusion extracellular
R_PSERtex	1.0 M_pser_L_e = 1.0 M_pser_L_p	|	#	-999999	999999	<GENES>	NMB1429 OR NMB2039	</GENES>	R_phospho L serine transport via diffusion extracellular to periplasm
R_PTRCtex	1.0 M_ptrc_e = 1.0 M_ptrc_p	|	#	-999999	999999	<GENES>	NMB1429 OR NMB2039	</GENES>	R_putrescine transport via diffusion extracellular to periplasm
R_PYRtex	1.0 M_pyr_e = 1.0 M_pyr_p	|	#	-999999	999999	<GENES>	NMB1429 OR NMB2039	</GENES>	R_pyruvate transport via diffusion extracellular to periplasm
R_R5Ptex	1.0 M_r5p_e = 1.0 M_r5p_p	|	#	-999999	999999	<GENES>	NMB1429 OR NMB2039	</GENES>	R_Ribose 5 phosphate transport via diffusion extracellular to periplasm
R_RIBtex	1.0 M_rib_D_e = 1.0 M_rib_D_p	|	#	-999999	999999	<GENES>	NMB1429 OR NMB2039	</GENES>	R_ribose transport via diffusion extracellular to periplasm
R_RMNtex	1.0 M_rmn_e = 1.0 M_rmn_p	|	#	-999999	999999	<GENES>	NMB1429 OR NMB2039	</GENES>	R_L rhamnose transport via diffusion extracellular to periplasm
R_SBTtex	1.0 M_sbt_D_e = 1.0 M_sbt_D_p	|	#	-999999	999999	<GENES>	NMB1429 OR NMB2039	</GENES>	R_D sorbitol transport via diffusion extracellular to periplasm
R_SERtex	1.0 M_ser_L_e = 1.0 M_ser_L_p	|	#	-999999	999999	<GENES>	NMB1429 OR NMB2039	</GENES>	R_L serine transport via diffusion extracellular to periplasm
R_SKMtex	1.0 M_skm_e = 1.0 M_skm_p	|	#	-999999	999999	<GENES>	NMB1429 OR NMB2039	</GENES>	R_shikimate transport via diffusion extracellular to periplasm
R_SO2tex	1.0 M_so2_e = 1.0 M_so2_p	|	#	-999999	999999	<GENES>	NMB1429 OR NMB2039	</GENES>	R_SO2 transport via diffusion extracellular to periplasm
R_SO3tex	1.0 M_so3_e = 1.0 M_so3_p	|	#	-999999	999999	<GENES>	NMB1429 OR NMB2039	</GENES>	R_sulfite transport via diffusion extracellular to periplasm
R_SO4tex	1.0 M_so4_e = 1.0 M_so4_p	|	#	-999999	999999	<GENES>	NMB1429 OR NMB2039	</GENES>	R_sulfate transport via diffusion extracellular to periplasm
R_SPMDtex	1.0 M_spmd_e = 1.0 M_spmd_p	|	#	-999999	999999	<GENES>	NMB1429 OR NMB2039	</GENES>	R_spermidine transport via diffusion extracellular to periplasm
R_SUCCtex	1.0 M_succ_e = 1.0 M_succ_p	|	#	-999999	999999	<GENES>	NMB1429 OR NMB2039	</GENES>	R_succinate transport via diffusion extracellular to periplasm
R_SUCRtex	1.0 M_sucr_e = 1.0 M_sucr_p	|	#	-999999	999999	<GENES>	NMB1429 OR NMB2039	</GENES>	R_sucrose transport transport via diffusion extracellular to periplasm
R_SULFACtex	1.0 M_sulfac_e = 1.0 M_sulfac_p	|	#	-999999	999999	<GENES>	NMB1429 OR NMB2039	</GENES>	R_sulfoaceate transport via diffusion extracellular to periplasm
R_TARTRtex	1.0 M_tartr_L_e = 1.0 M_tartr_L_p	|	#	-999999	999999	<GENES>	NMB1429 OR NMB2039	</GENES>	R_Tartrate transport via diffusion extracellular to periplasm
R_TAURtex	1.0 M_taur_e = 1.0 M_taur_p	|	#	-999999	999999	<GENES>	NMB1429 OR NMB2039	</GENES>	R_taurine transport via diffusion extracellular to periplasm
R_TCYNTtex	1.0 M_tcynt_e = 1.0 M_tcynt_p	|	#	-999999	999999	<GENES>	NMB1429 OR NMB2039	</GENES>	R_Thiocyanate transport via diffusion extracellular to periplasm
R_THMDtex	1.0 M_thymd_e = 1.0 M_thymd_p	|	#	-999999	999999	<GENES>	NMB1429 OR NMB2039	</GENES>	R_thymidine transport via diffusion extracellular to periplasm
R_THMtex	1.0 M_thm_e = 1.0 M_thm_p	|	#	-999999	999999	<GENES>	NMB1429 OR NMB2039	</GENES>	R_Thiamine transport via diffusion extracellular to periplasm
R_THRPtex	1.0 M_thrp_e = 1.0 M_thrp_p	|	#	-999999	999999	<GENES>	NMB1429 OR NMB2039	</GENES>	R_phospho L threonine transport via diffusion extracellular to periplasm
R_THRtex	1.0 M_thr_L_e = 1.0 M_thr_L_p	|	#	-999999	999999	<GENES>	NMB1429 OR NMB2039	</GENES>	R_L threonine transport via diffusion extracellular to periplasm
R_THYMtex	1.0 M_thym_e = 1.0 M_thym_p	|	#	-999999	999999	<GENES>	NMB1429 OR NMB2039	</GENES>	R_thymine transport via diffusion extracellular to periplasm
R_TMAOtex	1.0 M_tmao_e = 1.0 M_tmao_p	|	#	-999999	999999	<GENES>	NMB1429 OR NMB2039	</GENES>	R_Trimethylamine N oxide transport via diffusion extracellular to periplasm
R_TMAtex	1.0 M_tma_e = 1.0 M_tma_p	|	#	-999999	999999	<GENES>	NMB1429 OR NMB2039	</GENES>	R_Trimethylamine transport via diffusion extracellular to periplasm
R_TREtex	1.0 M_tre_e = 1.0 M_tre_p	|	#	-999999	999999	<GENES>	NMB1429 OR NMB2039	</GENES>	R_trehalose transport via diffusion extracellular to periplasm
R_TRPtex	1.0 M_trp_L_e = 1.0 M_trp_L_p	|	#	-999999	999999	<GENES>	NMB1429 OR NMB2039	</GENES>	R_L tryptophan transport via diffusion extracellular to periplasm
R_TSULtex	1.0 M_tsul_e = 1.0 M_tsul_p	|	#	-999999	999999	<GENES>	NMB1429 OR NMB2039	</GENES>	R_thiosulfate transport via diffusion extracellular to periplasm
R_TUNGStex	1.0 M_tungs_e = 1.0 M_tungs_p	|	#	-999999	999999	<GENES>	NMB1429 OR NMB2039	</GENES>	R_tungstate transport via diffusion extracellular to periplasm
R_TYMtex	1.0 M_tym_e = 1.0 M_tym_p	|	#	-999999	999999	<GENES>	NMB1429 OR NMB2039	</GENES>	R_tyramine transport via diffusion extracellular to periplasm
R_TYRPtex	1.0 M_tyrp_e = 1.0 M_tyrp_p	|	#	-999999	999999	<GENES>	NMB1429 OR NMB2039	</GENES>	R_phopho L tyrosine transport via diffusion extracellular to periplasm
R_TYRtex	1.0 M_tyr_L_e = 1.0 M_tyr_L_p	|	#	-999999	999999	<GENES>	NMB1429 OR NMB2039	</GENES>	R_L tyrosine transport via diffusion extracellular to periplasm
R_UACGAMtex	1.0 M_uacgam_e = 1.0 M_uacgam_p	|	#	-999999	999999	<GENES>	NMB1429 OR NMB2039	</GENES>	R_UDP N acetyl D glucosamine transport via diffusion extracellular to periplasm
R_UDPACGALtex	1.0 M_udpacgal_e = 1.0 M_udpacgal_p	|	#	-999999	999999	<GENES>	NMB1429 OR NMB2039	</GENES>	R_UDP N acetyl D galactosamine transport via diffusion extracellular to periplasm
R_UDPGALtex	1.0 M_udpgal_e = 1.0 M_udpgal_p	|	#	-999999	999999	<GENES>	NMB1429 OR NMB2039	</GENES>	R_UDPgalactose transport via diffusion extracellular to periplasm
R_UDPGLCURtex	1.0 M_udpglcur_e = 1.0 M_udpglcur_p	|	#	-999999	999999	<GENES>	NMB1429 OR NMB2039	</GENES>	R_UDP D glucuronate transport via diffusion extracellular to periplasm
R_UDPGtex	1.0 M_udpg_e = 1.0 M_udpg_p	|	#	-999999	999999	<GENES>	NMB1429 OR NMB2039	</GENES>	R_UDPglucose transport via diffusion extracellular to periplasm
R_UMPtex	1.0 M_ump_e = 1.0 M_ump_p	|	#	-999999	999999	<GENES>	NMB1429 OR NMB2039	</GENES>	R_UMP transport via diffusion extracellular to periplasm
R_URAtex	1.0 M_ura_e = 1.0 M_ura_p	|	#	-999999	999999	<GENES>	NMB1429 OR NMB2039	</GENES>	R_uracil transport via diffusion extracellular to periplasm
R_UREAtex	1.0 M_urea_e = 1.0 M_urea_p	|	#	-999999	999999	<GENES>	NMB1429 OR NMB2039	</GENES>	R_Urea transport via diffusion extracellular to periplasm
R_VALtex	1.0 M_val_L_e = 1.0 M_val_L_p	|	#	-999999	999999	<GENES>	NMB1429 OR NMB2039	</GENES>	R_L valine transport via diffusion extracellular to periplasm
R_XANtex	1.0 M_xan_e = 1.0 M_xan_p	|	#	-999999	999999	<GENES>	NMB1429 OR NMB2039	</GENES>	R_xanthine transport via diffusion extracellular to periplasm
R_XMPtex	1.0 M_xmp_e = 1.0 M_xmp_p	|	#	-999999	999999	<GENES>	NMB1429 OR NMB2039	</GENES>	R_XMP transport via diffusion extracellular to periplasm
R_XTSNtex	1.0 M_xtsn_e = 1.0 M_xtsn_p	|	#	-999999	999999	<GENES>	NMB1429 OR NMB2039	</GENES>	R_xanthosine transport via diffusion extracellular to periplasm
R_XYLUtex	1.0 M_xylu_L_e = 1.0 M_xylu_L_p	|	#	-999999	999999	<GENES>	NMB1429 OR NMB2039	</GENES>	R_L xylulose transport via diffusion extracellular to periplasm
R_XYLtex	1.0 M_xyl_D_e = 1.0 M_xyl_D_p	|	#	-999999	999999	<GENES>	NMB1429 OR NMB2039	</GENES>	R_D xylose transport via diffusion extracellular to periplasm
R_Zn2tex	1.0 M_zn2_e = 1.0 M_zn2_p	|	#	-999999	999999	<GENES>	NMB1429 OR NMB2039	</GENES>	R_zinc Zn2 transport via diffusion extracellular to periplasm
R_ANPRT	1.0 M_anth_c + 1.0 M_prpp_c = 1.0 M_ppi_c + 1.0 M_pran_c	|	#	0	999999	<GENES>	NMB0967	</GENES>	R_anthranilate phosphoribosyltransferase
R_ANS	1.0 M_chor_c + 1.0 M_gln_L_c = 1.0 M_anth_c + 1.0 M_glu_L_c + 1.0 M_h_c + 1.0 M_pyr_c	|	#	0	999999	<GENES>	NMB1021	</GENES>	R_anthranilate synthase
R_CHORM	1.0 M_chor_c = 1.0 M_pphn_c	|	#	0	999999	<GENES>	NMB0446 OR NMB1692	</GENES>	R_chorismate mutase
R_CHORS	1.0 M_3psme_c + 0.0000001 M_fad_c = 1.0 M_chor_c + 1.0 M_pi_c	|	#	0	999999	<GENES>	NMB1680	</GENES>	R_chorismate synthase
R_DDPA	1.0 M_e4p_c + 1.0 M_h2o_c + 1.0 M_pep_c = 1.0 M_2dda7p_c + 1.0 M_pi_c	|	#	0	999999	<GENES>	NMB0307	</GENES>	R_3 deoxy D arabino heptulosonate 7 phosphate synthetase
R_DHQS	1.0 M_2dda7p_c + 0.0000001 M_nad_c + 0.0000001 M_cobalt2_c = 1.0 M_3dhq_c + 1.0 M_pi_c	|	#	0	999999	<GENES>	NMB1814	</GENES>	R_3 dehydroquinate synthase
R_DHQTi	1.0 M_3dhq_c = 1.0 M_3dhsk_c + 1.0 M_h2o_c	|	#	0	999999	<GENES>	NMB1446	</GENES>	R_3 dehydroquinate dehydratase irreversible
R_IGPS	1.0 M_2cpr5p_c + 1.0 M_h_c = 1.0 M_3ig3p_c + 1.0 M_co2_c + 1.0 M_h2o_c	|	#	0	999999	<GENES>	NMB0275	</GENES>	R_indole 3 glycerol phosphate synthase
R_PHETA1	1.0 M_akg_c + 1.0 M_phe_L_c = 1.0 M_glu_L_c + 1.0 M_phpyr_c	|	#	-999999	999999	<GENES>	NMB0540 OR NMB1678 OR NMB1582	</GENES>	R_phenylalanine transaminase	Requires pydx5p as cofactor
R_PPND	1.0 M_nad_c + 1.0 M_pphn_c = 1.0 M_34hpp_c + 1.0 M_co2_c + 1.0 M_nadh_c	|	#	0	999999	<GENES>	NMB0440	</GENES>	R_prephenate dehydrogenase
R_PPNDH	1.0 M_h_c + 1.0 M_pphn_c = 1.0 M_co2_c + 1.0 M_h2o_c + 1.0 M_phpyr_c	|	#	0	999999	<GENES>	NMB0446	</GENES>	R_prephenate dehydratase
R_PRAIi	1.0 M_pran_c = 1.0 M_2cpr5p_c	|	#	0	999999	<GENES>	NMB0688	</GENES>	R_phosphoribosylanthranilate isomerase irreversible
R_PSCVT	1.0 M_pep_c + 1.0 M_skm5p_c = 1.0 M_3psme_c + 1.0 M_pi_c	|	#	-999999	999999	<GENES>	NMB1432	</GENES>	R_3 phosphoshikimate 1 carboxyvinyltransferase
R_SHK3Dr	1.0 M_3dhsk_c + 1.0 M_h_c + 1.0 M_nadph_c = 1.0 M_nadp_c + 1.0 M_skm_c	|	#	-999999	999999	<GENES>	NMB0358	</GENES>	R_shikimate dehydrogenase
R_SHKK	1.0 M_atp_c + 1.0 M_skm_c = 1.0 M_adp_c + 1.0 M_h_c + 1.0 M_skm5p_c	|	#	0	999999	<GENES>	NMB1813	</GENES>	R_shikimate kinase
R_TRPS1	1.0 M_3ig3p_c + 1.0 M_ser_L_c = 1.0 M_g3p_c + 1.0 M_h2o_c + 1.0 M_trp_L_c	|	#	-999999	999999	<GENES>	NMB0678 AND NMB0699	</GENES>	R_tryptophan synthase indoleglycerol phosphate	Requires pydx5p as cofactor
R_TRPS2	1.0 M_indole_c + 1.0 M_ser_L_c = 1.0 M_h2o_c + 1.0 M_trp_L_c	|	#	0	999999	<GENES>	NMB0699	</GENES>	R_tryptophan synthase indole
R_TRPS3	1.0 M_3ig3p_c = 1.0 M_g3p_c + 1.0 M_indole_c	|	#	-999999	999999	<GENES>	NMB0678	</GENES>	R_tryptophan synthase indoleglycerol phosphate	Requires pydx5p as cofactor
R_TYRTA	1.0 M_akg_c + 1.0 M_tyr_L_c = 1.0 M_34hpp_c + 1.0 M_glu_L_c	|	#	-999999	999999	<GENES>	NMB0540 OR NMB1678 OR NMB1582	</GENES>	R_tyrosine transaminase	Requires pydx5p as cofactor
R_ACONIs	1.0 M_acon_T_c = 1.0 M_acon_C_c	|	#	-999999	999999	<GENES>	S	</GENES>	R_aconitate isomerase spontaneous
R_CAT	2.0 M_h2o_c + 1.0 M_o2_c = 2.0 M_h2o2_c	|	#	0	999999	<GENES>	NMB0216	</GENES>	R_catalase
R_DSBDR	1.0 M_dsbdox_c + 1.0 M_trdrd_c = 1.0 M_dsbdrd_c + 1.0 M_trdox_c	|	#	0	999999	<GENES>	NMB0006 AND NMB1519	</GENES>	R_DsbD reductase
R_HCO3E	1.0 M_co2_c + 1.0 M_h2o_c = 1.0 M_h_c + 1.0 M_hco3_c	|	#	-999999	999999	<GENES>	NMB2025 OR S	</GENES>	R_HCO3 equilibration reaction
R_SPODMMn	1.0 M_h2o2_c + 1.0 M_o2_c + 0.0000001 M_mn2_c = 2.0 M_h_c + 2.0 M_o2s_c	|	#	-999999	999999	<GENES>	NMB0884	</GENES>	R_superoxide dismutase with Mn cofactor
R_SPODMpp	1.0 M_h2o2_p + 1.0 M_o2_p + 0.0000001 M_cu2_p + 0.0000001 M_zn2_p = 2.0 M_h_p + 2.0 M_o2s_p	|	#	-999999	999999	<GENES>	NMB1398	</GENES>	R_superoxide dismutase with Cu and Zn cofactor
R_THIORDXi	1.0 M_h2o2_c + 1.0 M_trdrd_c = 2.0 M_h2o_c + 1.0 M_trdox_c	|	#	0	999999	<GENES>	NMB0750 AND NMB0006	</GENES>	R_hydrogen peroxide reductase thioredoxin
R_NO2R	1.0 M_no_p + 1.0 M_h2o_p + 1.0 M_ficytC_p = 1.0 M_no2_p + 2.0 M_h_p + 1.0 M_focytC_p	|	#	-999999	999999	<GENES>	NMB1623 AND NMB1677	</GENES>	R_nitrite reductase (NO forming)	Requires fad_c and cu2_c as cofactors
R_ACHBS	1.0 M_2obut_c + 1.0 M_h_c + 1.0 M_pyr_c + 0.0000001 M_thmpp_c = 1.0 M_2ahbut_c + 1.0 M_co2_c	|	#	0	999999	<GENES>	NMB1577 AND (Blank OR NMB1576)	</GENES>	R_2 aceto 2 hydroxybutanoate synthase	NMB1576 has a regulatory role
R_ACLS	1.0 M_h_c + 2.0 M_pyr_c + 0.0000001 M_thmpp_c = 1.0 M_alac_S_c + 1.0 M_co2_c	|	#	0	999999	<GENES>	NMB1577 AND (Blank OR NMB1576)	</GENES>	R_acetolactate synthase	NMB1576 has a regulatory role
R_DHAD1	1.0 M_23dhmb_c = 1.0 M_3mob_c + 1.0 M_h2o_c	|	#	0	999999	<GENES>	NMB1188 OR NMB1150	</GENES>	R_dihydroxy acid dehydratase 2 3 dihydroxy 3 methylbutanoate
R_DHAD2	1.0 M_23dhmp_c = 1.0 M_3mop_c + 1.0 M_h2o_c	|	#	0	999999	<GENES>	NMB1188 OR NMB1150	</GENES>	R_Dihydroxy acid dehydratase 2 3 dihydroxy 3 methylpentanoate
R_ILETA	1.0 M_akg_c + 1.0 M_ile_L_c = 1.0 M_3mop_c + 1.0 M_glu_L_c	|	#	-999999	999999	<GENES>	NMB0337	</GENES>	R_isoleucine transaminase	Requires pydx5p as cofactor
R_IPMD	1.0 M_3c2hmp_c + 1.0 M_nad_c = 1.0 M_3c4mop_c + 1.0 M_h_c + 1.0 M_nadh_c	|	#	0	999999	<GENES>	NMB1031	</GENES>	R_3 isopropylmalate dehydrogenase
R_IPPMIa	1.0 M_3c2hmp_c = 1.0 M_2ippm_c + 1.0 M_h2o_c	|	#	-999999	999999	<GENES>	NMB1034 AND NMB1036	</GENES>	R_3 isopropylmalate dehydratase
R_IPPMIb	1.0 M_2ippm_c + 1.0 M_h2o_c = 1.0 M_3c3hmp_c	|	#	-999999	999999	<GENES>	NMB1034 AND NMB1036	</GENES>	R_2 isopropylmalate hydratase
R_IPPS	1.0 M_3mob_c + 1.0 M_accoa_c + 1.0 M_h2o_c + 0.0000001 M_nad_c = 1.0 M_3c3hmp_c + 1.0 M_coa_c + 1.0 M_h_c	|	#	0	999999	<GENES>	NMB1070	</GENES>	R_2 isopropylmalate synthase
R_KARA1	1.0 M_23dhmb_c + 1.0 M_nadp_c = 1.0 M_alac_S_c + 1.0 M_h_c + 1.0 M_nadph_c	|	#	-999999	999999	<GENES>	NMB1574	</GENES>	R_ketol acid reductoisomerase 2 3 dihydroxy 3 methylbutanoate
R_KARA2	1.0 M_2ahbut_c + 1.0 M_h_c + 1.0 M_nadph_c = 1.0 M_23dhmp_c + 1.0 M_nadp_c	|	#	-999999	999999	<GENES>	NMB1574	</GENES>	R_ketol acid reductoisomerase 2 Acetolactate
R_LEUTAi	1.0 M_4mop_c + 1.0 M_glu_L_c = 1.0 M_akg_c + 1.0 M_leu_L_c	|	#	-999999	999999	<GENES>	NMB0337	</GENES>	R_leucine transaminase irreversible	Requires pydx5p as cofactor
R_OMCDC	1.0 M_3c4mop_c + 1.0 M_h_c = 1.0 M_4mop_c + 1.0 M_co2_c	|	#	0	999999	<GENES>	NMB1031	</GENES>	R_2 Oxo 4 methyl 3 carboxypentanoate decarboxylation
R_VALTA	1.0 M_akg_c + 1.0 M_val_L_c = 1.0 M_3mob_c + 1.0 M_glu_L_c	|	#	-999999	0	<GENES>	NMB0337	</GENES>	R_valine transaminase	Requires pydx5p as cofactor
R_CLt4	1.0 M_cl_p = 1.0 M_cl_c	|	#	0	999999	<GENES>	NMB0982 OR NMB2006	</GENES>	R_chloride transport via diffusion
R_CYSS	1.0 M_acser_c + 1.0 M_h2s_c + 0.0000001 M_pydx5p_c = 1.0 M_ac_c + 1.0 M_cys_L_c + 1.0 M_h_c	|	#	0	999999	<GENES>	NMB0763	</GENES>	R_cysteine_synthase	Thiosulfate can replace H2S to give cysteine thiosulfonate as a product. Nucleic Acids Res. 21:3093-3096.
R_D_LACtex	1.0 M_lac_D_e = 1.0 M_lac_D_p	|	#	-999999	999999	<GENES>	NMB1429 OR NMB2039	</GENES>	R_D lactate transport via diffusion extracellular to periplasm
R_L_LACD4	1.0 M_lac_L_c + 1.0 M_nad_c = 1.0 M_pyr_c + 1.0 M_nadh_c + 1.0 M_h_c	|	#	0	999999	<GENES>	NMB1377 OR Orphan	</GENES>	R_L Lactate dehydrogenase ubiquinone
R_L_LACD2	1.0 M_lac_L_c + 1.0 M_q8_c = 1.0 M_pyr_c + 1.0 M_q8h2_c	|	#	0	999999	<GENES>	NMB1377 OR Orphan	</GENES>	R_L_Lactate_dehydrogenase_ubiquinone_
R_L_LACtex	1.0 M_lac_L_e = 1.0 M_lac_L_p	|	#	-999999	999999	<GENES>	NMB1429 OR NMB2039	</GENES>	R_L lactate transport via diffusion extracellular to periplasm
R_LDH_D	1.0 M_lac_D_c + 1.0 M_nad_c = 1.0 M_h_c + 1.0 M_nadh_c + 1.0 M_pyr_c	|	#	0	999999	<GENES>	NMB1685 OR NMB0997	</GENES>	R_D lactate dehydrogenase
R_PSP_L	1.0 M_h2o_c + 1.0 M_pser_L_c = 1.0 M_pi_c + 1.0 M_ser_L_c	|	#	0	999999	<GENES>	NMB0981	</GENES>	R_phosphoserine_phosphatase_L_serine_
R_SERD_L	1.0 M_ser_L_c + 0.0000001 M_pydx5p_c = 1.0 M_nh4_c + 1.0 M_pyr_c	|	#	0	999999	<GENES>	NMB0211 OR NMB0878	</GENES>	R_L_serine_deaminase
R_T2DECAI	1.0 M_tdec2eACP_c = 1.0 M_cdec3eACP_c	|	#	-999999	999999	<GENES>	Orphan	</GENES>	R_trans_2_decenoyl_ACP_isomerase
R_MALTP	1.0 M_malt_c + 1.0 M_pi_c = 1.0 M_g1p_c + 1.0 M_glc_D_c	|	#	-999999	999999	<GENES>	NMB0390	</GENES>	R_maltose phosphorylase
R_FE3Ri	1.0 M_fadh2_c + 2.0 M_fe3_c = 1.0 M_fad_c + 2.0 M_fe2_c + 2.0 M_h_c	|	#	-999999	999999	<GENES>	Orphan	</GENES>	R_Fe III reduction
R_ATPM	1.0 M_h2o_c + 1.0 M_atp_c = 1.0 M_pi_c + 1.0 M_h_c + 1.0 M_adp_c	|	#	2.99	2.99	<GENES>		</GENES>	R_ATP_maintenance_requirement	Derived from Baart (2008), assuming 46mmolC/biomass
R_PROTS	0.328506 M_asp_L_c + 0.060692 M_cys_L_c + 0.14273 M_tyr_L_c + 0.417927 M_glu_L_c + 0.801362 M_ala_L_c + 0.24645 M_pro_L_c + 0.2919 M_ile_L_c + 0.246224 M_gln_L_c + 0.101131 M_his_L_c + 0.326224 M_arg_L_c + 0.351058 M_lys_L_c + 0.43927 M_val_L_c + 0.199025 M_phe_L_c + 0.289017 M_thr_L_c + 0.298591 M_ser_L_c + 0.102311 M_met_L_c + 0.25161 M_asn_L_c + 0.632003 M_gly_c + 0.472627 M_leu_L_c + 0.068948…	|	#	-999999	999999	<GENES>		</GENES>	R_protein_synthesis
R_DNAS	0.0193660372420178 M_dttp_c + 0.0205433507259598 M_dgtp_c + 0.0205433507259598 M_dctp_c + 0.0193660372420178 M_datp_c + 0.109511360584131 M_atp_c + 0.189330136520086 M_h2o_c = 0.0798 M_dna_c + 0.0798187759359552 M_ppi_c + 0.109511360584131 M_adp_c + 0.109511360584131 M_pi_c + 0.109511360584131 M_h_c	|	#	-999999	999999	<GENES>		</GENES>	R_DNA_polymerisation
R_RNAS	0.112753363956914 M_ctp_c + 0.112753363956914 M_gtp_c + 0.108889121528625 M_utp_c + 0.286203109917056 M_atp_c + 0.620598959359509 M_h2o_c = 0.4432 M_rna_c + 0.443284970971078 M_ppi_c + 0.177313988388431 M_adp_c + 0.177313988388431 M_pi_c + 0.177313988388431 M_h_c	|	#	-999999	999999	<GENES>		</GENES>	R_RNA_polymerisation
R_PEPGLY	0.005556 M_murein4px4px4pOAc_p + 0.008334 M_murein4p4p4pOAc_p = 0.1389 M_pepglycan_NM_p	|	#	-999999	999999	<GENES>		</GENES>	R_Peptidoglycan
R_PLIPIDS	0.001857 M_pa120_p + 0.001157 M_pa140_p + 0.003838 M_pa160_p + 0.000484 M_pa180_p + 0.001202 M_pa141_p + 0.006675 M_pa161_p + 0.0008971 M_pa181_p + 0.004466 M_pe120_p + 0.010539 M_pe140_p + 0.009371 M_pe160_p + 0.001189 M_pe180_p + 0.002913 M_pe141_p + 0.01562 M_pe161_p + 0.0220 M_pe181_p + 0.01007 M_pe160a_p + 0.02591 M_pe160c_p + 0.01860 M_pe160e_p + 0.004721 M_pe141b_p + 0.001551 M_pg120_p + 0…	|	#	-999999	999999	<GENES>		</GENES>	R_Phospholipids
R_PLIPIDS_ESS	0.001857 M_pa120_p + 0.001157 M_pa140_p + 0.003838 M_pa160_p + 0.000484 M_pa180_p + 0.001202 M_pa141_p + 0.006675 M_pa161_p + 0.0008971 M_pa181_p + 0.001551 M_pg120_p + 0.001283 M_pg140_p + 0.003285 M_pg160_p + 0.000418 M_pg180_p + 0.001016 M_pg141_p + 0.006099 M_pg161_p + 0.000774 M_pg181_p + 0.002712 M_pg160a_p + 0.001644 M_pg160b_p + 0.006129 M_pg160c_p + 0.001668 M_pg141b_p = 0.04269 M_esslip…	|	#	-999999	999999	<GENES>		</GENES>	R_Essential Phospholipids
R_Nm_biomass	0.1483 M_lipid_NM_p + 5.55 M_protein + 0.0798 M_dna_c + 0.4432 M_rna_c + 0.1389 M_pepglycan_NM_p + 0.013702 M_lps_NM_e + 0.00146 M_capsule_NM_e + 0.0077376 M_ptrc_c + 0.000223 M_mlthf_c + 0.000223 M_fad_c + 0.000223 M_pheme_c + 0.007106 M_fe3_c + 0.000223 M_thmpp_c + 0.000447 M_nadp_c + 0.003158 M_mobd_c + 0.011843 M_nh4_c + 0.000223 M_thf_c + 0.000223 M_10fthf_c + 0.003158 M_cobalt2_c + 0.003158…	|	#	0	999999	<GENES>		</GENES>	R_N_meningitidis_MC58_biomass_objective_function_fast growth_Baart_Rahman
R_Nm_Ess_biomass	0.1483 M_esslipid_NM_p + 5.55 M_protein + 0.0798 M_dna_c + 0.4432 M_rna_c + 0.1389 M_pepglycan_NM_p + 0.0077376 M_ptrc_c + 0.000223 M_mlthf_c + 0.000223 M_fad_c + 0.000223 M_pheme_c + 0.007106 M_fe3_c + 0.000223 M_thmpp_c + 0.000447 M_nadp_c + 0.003158 M_mobd_c + 0.011843 M_nh4_c + 0.000223 M_thf_c + 0.000223 M_10fthf_c + 0.003158 M_cobalt2_c + 0.003158 M_cu2_c + 0.000223 M_pydx5p_c + 0.004737 M_…	|	#	0	999999	<GENES>		</GENES>	R_N_meningitidis_MC58_essential_biomass_objective_function_fast growth_Baart_Rahman
R_Nm_Baart_biomass	0.1483 M_lipid_NM_p + 5.55 M_protein + 0.0798 M_dna_c + 0.4432 M_rna_c + 0.1389 M_pepglycan_NM_p + 0.013702 M_lps_NM_e + 0.0077376 M_ptrc_c + 0.000223 M_mlthf_c + 0.000223 M_fad_c + 0.000223 M_pheme_c + 0.007106 M_fe3_c + 0.000223 M_thmpp_c + 0.000447 M_nadp_c + 0.003158 M_mobd_c + 0.011843 M_nh4_c + 0.000223 M_thf_c + 0.000223 M_10fthf_c + 0.003158 M_cobalt2_c + 0.003158 M_cu2_c + 0.000223 M_pyd…	|	#	0	999999	<GENES>		</GENES>	R_N_meningitidis_MC58 (minus capsule)_essential_biomass_objective_function_fast growth_Baart_Rahman
R_EX_15dap_e_	1.0 M_15dap_e = 1.0 M_15dap_b_xt	|	#	-999999	999999	<GENES>		</GENES>	R_1_5_Diaminopentane_exchange
R_EX_2ddglcn_e_	1.0 M_2ddglcn_e = 1.0 M_2ddglcn_b_xt	|	#	-999999	999999	<GENES>		</GENES>	R_2_Dehydro_3_deoxy_D_gluconate_exchange
R_EX_34dhpac_e_	1.0 M_34dhpac_e = 1.0 M_34dhpac_b_xt	|	#	-999999	999999	<GENES>		</GENES>	R_3_4_Dihydroxyphenylacetaldehyde_exchange
R_EX_3amp_e_	1.0 M_3amp_e = 1.0 M_3amp_b_xt	|	#	-999999	999999	<GENES>		</GENES>	R_3_AMP_exchange
R_EX_3cmp_e_	1.0 M_3cmp_e = 1.0 M_3cmp_b_xt	|	#	-999999	999999	<GENES>		</GENES>	R_3_cmp_exchange
R_EX_3hcinnm_e_	1.0 M_3hcinnm_e = 1.0 M_3hcinnm_b_xt	|	#	-999999	999999	<GENES>		</GENES>	R_3_hydroxycinnamic_acid_exchange
R_EX_3hpppn_e_	1.0 M_3hpppn_e = 1.0 M_3hpppn_b_xt	|	#	-999999	999999	<GENES>		</GENES>	R_3_3_hydroxy_phenyl_propionate_exchange
R_EX_3ump_e_	1.0 M_3ump_e = 1.0 M_3ump_b_xt	|	#	-999999	999999	<GENES>		</GENES>	R_3_UMP_exchange
R_EX_4abut_e_	1.0 M_4abut_e = 1.0 M_4abut_b_xt	|	#	-999999	999999	<GENES>		</GENES>	R_4_Aminobutanoate_exchange
R_EX_4hoxpacd_e_	1.0 M_4hoxpacd_e = 1.0 M_4hoxpacd_b_xt	|	#	-999999	999999	<GENES>		</GENES>	R_4_Hydroxyphenylacetaldehyde_exchange
R_EX_5dglcn_e_	1.0 M_5dglcn_e = 1.0 M_5dglcn_b_xt	|	#	-999999	999999	<GENES>		</GENES>	R_5_Dehydro_D_gluconate_exchange
R_EX_ac_e_	1.0 M_ac_e = 1.0 M_ac_b_xt	|	#	-999999	999999	<GENES>		</GENES>	R_Acetate_exchange
R_EX_acac_e_	1.0 M_acac_e = 1.0 M_acac_b_xt	|	#	-999999	999999	<GENES>		</GENES>	R_Acetoacetate_exchange
R_EX_acald_e_	1.0 M_acald_e = 1.0 M_acald_b_xt	|	#	-999999	999999	<GENES>		</GENES>	R_Acetaldehyde_exchange
R_EX_acgal_e_	1.0 M_acgal_e = 1.0 M_acgal_b_xt	|	#	-999999	999999	<GENES>		</GENES>	R_N_Acetyl_D_galactosamine_exchange
R_EX_acgam_e_	1.0 M_acgam_e = 1.0 M_acgam_b_xt	|	#	-999999	999999	<GENES>		</GENES>	R_N_Acetyl_D_glucosamine_exchange
R_EX_acgam1p_e_	1.0 M_acgam1p_e = 1.0 M_acgam1p_b_xt	|	#	-999999	999999	<GENES>		</GENES>	R_N_Acetyl_D_glucosamine_1_phosphate_exchange
R_EX_acmana_e_	1.0 M_acmana_e = 1.0 M_acmana_b_xt	|	#	-999999	999999	<GENES>		</GENES>	R_N_Acetyl_D_mannosamine_exchange
R_EX_acmum_e_	1.0 M_acmum_e = 1.0 M_acmum_b_xt	|	#	-999999	999999	<GENES>		</GENES>	R_N_Acetylmuramate_exchange
R_EX_acser_e_	1.0 M_acser_e = 1.0 M_acser_b_xt	|	#	-999999	999999	<GENES>		</GENES>	R_O_Acetyl_L_serine_exchange
R_EX_ade_e_	1.0 M_ade_e = 1.0 M_ade_b_xt	|	#	-999999	999999	<GENES>		</GENES>	R_Adenine_exchange
R_EX_agm_e_	1.0 M_agm_e = 1.0 M_agm_b_xt	|	#	-999999	999999	<GENES>		</GENES>	R_Agmatine_exchange
R_EX_akg_e_	1.0 M_akg_e = 1.0 M_akg_b_xt	|	#	-999999	999999	<GENES>		</GENES>	R_2_Oxoglutarate_exchange
R_EX_ala_B_e_	1.0 M_ala_B_e = 1.0 M_ala_B_b_xt	|	#	-999999	999999	<GENES>		</GENES>	R_beta_Alanine_exchange
R_EX_ala_D_e_	1.0 M_ala_D_e = 1.0 M_ala_D_b_xt	|	#	-999999	999999	<GENES>		</GENES>	R_D_Alanine_exchange
R_EX_ala_L_e_	1.0 M_ala_L_e = 1.0 M_ala_L_b_xt	|	#	-999999	999999	<GENES>		</GENES>	R_L_Alanine_exchange
R_EX_alaala_e_	1.0 M_alaala_e = 1.0 M_alaala_b_xt	|	#	-999999	999999	<GENES>		</GENES>	R_D_Alanyl_D_alanine_exchange
R_EX_all_D_e_	1.0 M_all_D_e = 1.0 M_all_D_b_xt	|	#	-999999	999999	<GENES>		</GENES>	R_D_Allose_exchange
R_EX_alltn_e_	1.0 M_alltn_e = 1.0 M_alltn_b_xt	|	#	-999999	999999	<GENES>		</GENES>	R_Allantoin_exchange
R_EX_amp_e_	1.0 M_amp_e = 1.0 M_amp_b_xt	|	#	-999999	999999	<GENES>		</GENES>	R_AMP_exchange
R_EX_anhgm_e_	1.0 M_anhgm_e = 1.0 M_anhgm_b_xt	|	#	-999999	999999	<GENES>		</GENES>	R_N_Acetyl_D_glucosamine_anhydrous_N_Acetylmuramic_acid_exchange
R_EX_arab_L_e_	1.0 M_arab_L_e = 1.0 M_arab_L_b_xt	|	#	-999999	999999	<GENES>		</GENES>	R_L_Arabinose_exchange
R_EX_arg_L_e_	1.0 M_arg_L_e = 1.0 M_arg_L_b_xt	|	#	-999999	999999	<GENES>		</GENES>	R_L_Arginine_exchange
R_EX_ascb_L_e_	1.0 M_ascb_L_e = 1.0 M_ascb_L_b_xt	|	#	-999999	999999	<GENES>		</GENES>	R_L_Ascorbate_exchange
R_EX_asn_L_e_	1.0 M_asn_L_e = 1.0 M_asn_L_b_xt	|	#	-999999	999999	<GENES>		</GENES>	R_L_Asparagine_exchange
R_EX_aso3_e_	1.0 M_aso3_e = 1.0 M_aso3_b_xt	|	#	-999999	999999	<GENES>		</GENES>	R_arsenite_exchange
R_EX_asp_L_e_	1.0 M_asp_L_e = 1.0 M_asp_L_b_xt	|	#	-999999	999999	<GENES>		</GENES>	R_L_Aspartate_exchange
R_EX_but_e_	1.0 M_but_e = 1.0 M_but_b_xt	|	#	-999999	999999	<GENES>		</GENES>	R_Butyrate_n_C40_exchange
R_EX_butso3_e_	1.0 M_butso3_e = 1.0 M_butso3_b_xt	|	#	-999999	999999	<GENES>		</GENES>	R_butanesulfonate_exchange
R_EX_ca2_e_	1.0 M_ca2_e = 1.0 M_ca2_b_xt	|	#	-999999	999999	<GENES>		</GENES>	R_Calcium_exchange
R_EX_cd2_e_	1.0 M_cd2_e = 1.0 M_cd2_b_xt	|	#	-999999	999999	<GENES>		</GENES>	R_Cadmium_exchange
R_EX_cgly_e_	1.0 M_cgly_e = 1.0 M_cgly_b_xt	|	#	-999999	999999	<GENES>		</GENES>	R_Cys_Gly_exchange
R_EX_chol_e_	1.0 M_chol_e = 1.0 M_chol_b_xt	|	#	-999999	999999	<GENES>		</GENES>	R_Choline_exchange
R_EX_cit_e_	1.0 M_cit_e = 1.0 M_cit_b_xt	|	#	-999999	999999	<GENES>		</GENES>	R_Citrate_exchange
R_EX_cl_e_	1.0 M_cl_e = 1.0 M_cl_b_xt	|	#	-999999	999999	<GENES>		</GENES>	R_Chloride_exchange
R_EX_cmp_e_	1.0 M_cmp_e = 1.0 M_cmp_b_xt	|	#	-999999	999999	<GENES>		</GENES>	R_CMP_exchange
R_EX_co_e_	1.0 M_co_e = 1.0 M_co_b_xt	|	#	-999999	999999	<GENES>		</GENES>	R_CO_exchange
R_EX_co2_e_	1.0 M_co2_e = 1.0 M_co2_b_xt	|	#	-999999	999999	<GENES>		</GENES>	R_CO2_exchange
R_EX_cobalt2_e_	1.0 M_cobalt2_e = 1.0 M_cobalt2_b_xt	|	#	-999999	999999	<GENES>		</GENES>	R_Co2_exchange
R_EX_colipa_e_	1.0 M_colipa_e = 1.0 M_colipa_b_xt	|	#	-999999	999999	<GENES>		</GENES>	R_core_oligosaccharide_lipid_A_exchange
R_EX_crn_e_	1.0 M_crn_e = 1.0 M_crn_b_xt	|	#	-999999	999999	<GENES>		</GENES>	R_L_Carnitine_exchange
R_EX_csn_e_	1.0 M_csn_e = 1.0 M_csn_b_xt	|	#	-999999	999999	<GENES>		</GENES>	R_Cytosine_exchange
R_EX_cu_e_	1.0 M_cu_e = 1.0 M_cu_b_xt	|	#	-999999	999999	<GENES>		</GENES>	R_Cu_exchange
R_EX_cu2_e_	1.0 M_cu2_e = 1.0 M_cu2_b_xt	|	#	-999999	999999	<GENES>		</GENES>	R_Cu2_exchange
R_EX_cyan_e_	1.0 M_cyan_e = 1.0 M_cyan_b_xt	|	#	-999999	999999	<GENES>		</GENES>	R_Hydrogen_cyanide_exchange
R_EX_cynt_e_	1.0 M_cynt_e = 1.0 M_cynt_b_xt	|	#	-999999	999999	<GENES>		</GENES>	R_Cyanate_exchange
R_EX_cys_D_e_	1.0 M_cys_D_e = 1.0 M_cys_D_b_xt	|	#	-999999	999999	<GENES>		</GENES>	R_D_Cysteine_exchange
R_EX_cys_L_e_	1.0 M_cys_L_e = 1.0 M_cys_L_b_xt	|	#	-999999	999999	<GENES>		</GENES>	R_L_Cysteine_exchange
R_EX_cytd_e_	1.0 M_cytd_e = 1.0 M_cytd_b_xt	|	#	-999999	999999	<GENES>		</GENES>	R_Cytidine_exchange
R_EX_damp_e_	1.0 M_damp_e = 1.0 M_damp_b_xt	|	#	-999999	999999	<GENES>		</GENES>	R_dAMP_exchange
R_EX_dca_e_	1.0 M_dca_e = 1.0 M_dca_b_xt	|	#	-999999	999999	<GENES>		</GENES>	R_Decanoate_n_C100_exchange
R_EX_dcmp_e_	1.0 M_dcmp_e = 1.0 M_dcmp_b_xt	|	#	-999999	999999	<GENES>		</GENES>	R_dCMP_exchange
R_EX_ddca_e_	1.0 M_ddca_e = 1.0 M_ddca_b_xt	|	#	-999999	999999	<GENES>		</GENES>	R_Dodecanoate_n_C120_exchange
R_EX_dgmp_e_	1.0 M_dgmp_e = 1.0 M_dgmp_b_xt	|	#	-999999	999999	<GENES>		</GENES>	R_dGMP_exchange
R_EX_dgsn_e_	1.0 M_dgsn_e = 1.0 M_dgsn_b_xt	|	#	-999999	999999	<GENES>		</GENES>	R_Deoxyguanosine_exchange
R_EX_dhap_e_	1.0 M_dhap_e = 1.0 M_dhap_b_xt	|	#	-999999	999999	<GENES>		</GENES>	R_Dihydroxyacetone_phosphate_exchange
R_EX_dha_e_	1.0 M_dha_e = 1.0 M_dha_b_xt	|	#	-999999	999999	<GENES>		</GENES>	R_Dihydroxyacetone_exchange
R_EX_dimp_e_	1.0 M_dimp_e = 1.0 M_dimp_b_xt	|	#	-999999	999999	<GENES>		</GENES>	R_dIMP_exchange
R_EX_din_e_	1.0 M_din_e = 1.0 M_din_b_xt	|	#	-999999	999999	<GENES>		</GENES>	R_Deoxyinosine_exchange
R_EX_dms_e_	1.0 M_dms_e = 1.0 M_dms_b_xt	|	#	-999999	999999	<GENES>		</GENES>	R_Dimethyl_sulfide_exchange
R_EX_dmso_e_	1.0 M_dmso_e = 1.0 M_dmso_b_xt	|	#	-999999	999999	<GENES>		</GENES>	R_Dimethyl_sulfoxide_exchange
R_EX_dopa_e_	1.0 M_dopa_e = 1.0 M_dopa_b_xt	|	#	-999999	999999	<GENES>		</GENES>	R_Dopamine_exchange
R_EX_dtmp_e_	1.0 M_dtmp_e = 1.0 M_dtmp_b_xt	|	#	-999999	999999	<GENES>		</GENES>	R_dTMP_exchange
R_EX_dump_e_	1.0 M_dump_e = 1.0 M_dump_b_xt	|	#	-999999	999999	<GENES>		</GENES>	R_dUMP_exchange
R_EX_e4hglu_e_	1.0 M_e4hglu_e = 1.0 M_e4hglu_b_xt	|	#	-999999	999999	<GENES>		</GENES>	R_L-erythro-4-Hydroxyglutamate_exchange
R_EX_enlipa_e_	1.0 M_enlipa_e = 1.0 M_enlipa_b_xt	|	#	-999999	999999	<GENES>		</GENES>	R_phosphoethanolamine_KDO_2_lipid_A_exchange
R_EX_etha_e_	1.0 M_etha_e = 1.0 M_etha_b_xt	|	#	-999999	999999	<GENES>		</GENES>	R_Ethanolamine_exchange
R_EX_ethso3_e_	1.0 M_ethso3_e = 1.0 M_ethso3_b_xt	|	#	-999999	999999	<GENES>		</GENES>	R_ethanesulfonate_exchange
R_EX_etoh_e_	1.0 M_etoh_e = 1.0 M_etoh_b_xt	|	#	-999999	999999	<GENES>		</GENES>	R_Ethanol_exchange
R_EX_f6p_e_	1.0 M_f6p_e = 1.0 M_f6p_b_xt	|	#	-999999	999999	<GENES>		</GENES>	R_D_fructose_6_phosphate_exchange
R_EX_fald_e_	1.0 M_fald_e = 1.0 M_fald_b_xt	|	#	-999999	999999	<GENES>		</GENES>	R_Formaldehyde_exchange
R_EX_fe2_e_	1.0 M_fe2_e = 1.0 M_fe2_b_xt	|	#	-999999	999999	<GENES>		</GENES>	R_Fe2_exchange
R_EX_fe3_e_	1.0 M_fe3_e = 1.0 M_fe3_b_xt	|	#	-999999	999999	<GENES>		</GENES>	R_Fe3_exchange
R_EX_for_e_	1.0 M_for_e = 1.0 M_for_b_xt	|	#	-999999	999999	<GENES>		</GENES>	R_Formate_exchange
R_EX_fru_e_	1.0 M_fru_e = 1.0 M_fru_b_xt	|	#	-999999	999999	<GENES>		</GENES>	R_D_Fructose_exchange
R_EX_frulys_e_	1.0 M_frulys_e = 1.0 M_frulys_b_xt	|	#	-999999	999999	<GENES>		</GENES>	R_fructoselysine_exchange
R_EX_fruur_e_	1.0 M_fruur_e = 1.0 M_fruur_b_xt	|	#	-999999	999999	<GENES>		</GENES>	R_D_Fructuronate_exchange
R_EX_fuc_L_e_	1.0 M_fuc_L_e = 1.0 M_fuc_L_b_xt	|	#	-999999	999999	<GENES>		</GENES>	R_L_Fucose_exchange
R_EX_fum_e_	1.0 M_fum_e = 1.0 M_fum_b_xt	|	#	-999999	999999	<GENES>		</GENES>	R_Fumarate_exchange
R_EX_g1p_e_	1.0 M_g1p_e = 1.0 M_g1p_b_xt	|	#	-999999	999999	<GENES>		</GENES>	R_D_Glucose_1_phosphate_exchange
R_EX_g3pc_e_	1.0 M_g3pc_e = 1.0 M_g3pc_b_xt	|	#	-999999	999999	<GENES>		</GENES>	R_sn_Glycero_3_phosphocholine_exchange
R_EX_g3pe_e_	1.0 M_g3pe_e = 1.0 M_g3pe_b_xt	|	#	-999999	999999	<GENES>		</GENES>	R_sn_Glycero_3_phosphoethanolamine_exchange
R_EX_g3pg_e_	1.0 M_g3pg_e = 1.0 M_g3pg_b_xt	|	#	-999999	999999	<GENES>		</GENES>	R_Glycerophosphoglycerol_exchange
R_EX_g3pi_e_	1.0 M_g3pi_e = 1.0 M_g3pi_b_xt	|	#	-999999	999999	<GENES>		</GENES>	R_sn_Glycero_3_phospho_1_inositol_exchange
R_EX_g3ps_e_	1.0 M_g3ps_e = 1.0 M_g3ps_b_xt	|	#	-999999	999999	<GENES>		</GENES>	R_Glycerophosphoserine_exchange
R_EX_g6p_e_	1.0 M_g6p_e = 1.0 M_g6p_b_xt	|	#	-999999	999999	<GENES>		</GENES>	R_D_Glucose_6_phosphate_exchange
R_EX_gal_bD_e_	1.0 M_gal_bD_e = 1.0 M_gal_bD_b_xt	|	#	-999999	999999	<GENES>		</GENES>	R_beta_D_Galactose_exchange
R_EX_gal_e_	1.0 M_gal_e = 1.0 M_gal_b_xt	|	#	-999999	999999	<GENES>		</GENES>	R_D_Galactose_exchange
R_EX_gal1p_e_	1.0 M_gal1p_e = 1.0 M_gal1p_b_xt	|	#	-999999	999999	<GENES>		</GENES>	R_alpha_D_Galactose_1_phosphate_exchange
R_EX_galct_D_e_	1.0 M_galct_D_e = 1.0 M_galct_D_b_xt	|	#	-999999	999999	<GENES>		</GENES>	R_D_Galactarate_exchange
R_EX_galctn_D_e_	1.0 M_galctn_D_e = 1.0 M_galctn_D_b_xt	|	#	-999999	999999	<GENES>		</GENES>	R_D_Galactonate_exchange
R_EX_galctn_L_e_	1.0 M_galctn_L_e = 1.0 M_galctn_L_b_xt	|	#	-999999	999999	<GENES>		</GENES>	R_L_Galactonate_exchange
R_EX_galt_e_	1.0 M_galt_e = 1.0 M_galt_b_xt	|	#	-999999	999999	<GENES>		</GENES>	R_Galactitol_exchange
R_EX_galur_e_	1.0 M_galur_e = 1.0 M_galur_b_xt	|	#	-999999	999999	<GENES>		</GENES>	R_D_Galacturonate_exchange
R_EX_gam_e_	1.0 M_gam_e = 1.0 M_gam_b_xt	|	#	-999999	999999	<GENES>		</GENES>	R_D_Glucosamine_exchange
R_EX_gam6p_e_	1.0 M_gam6p_e = 1.0 M_gam6p_b_xt	|	#	-999999	999999	<GENES>		</GENES>	R_D_Glucosamine_6_phosphate_exchange
R_EX_gbbtn_e_	1.0 M_gbbtn_e = 1.0 M_gbbtn_b_xt	|	#	-999999	999999	<GENES>		</GENES>	R_gamma_butyrobetaine_exchange
R_EX_gdp_e_	1.0 M_gdp_e = 1.0 M_gdp_b_xt	|	#	-999999	999999	<GENES>		</GENES>	R_GDP_exchange
R_EX_glc_D_e_	1.0 M_glc_D_e = 1.0 M_glc_D_b_xt	|	#	-999999	999999	<GENES>		</GENES>	R_D_Glucose_exchange
R_EX_glcn_e_	1.0 M_glcn_e = 1.0 M_glcn_b_xt	|	#	-999999	999999	<GENES>		</GENES>	R_D_Gluconate_exchange
R_EX_glcr_e_	1.0 M_glcr_e = 1.0 M_glcr_b_xt	|	#	-999999	999999	<GENES>		</GENES>	R_D_Glucarate_exchange
R_EX_glcur_e_	1.0 M_glcur_e = 1.0 M_glcur_b_xt	|	#	-999999	999999	<GENES>		</GENES>	R_D_Glucuronate_exchange
R_EX_glcur1p_e_	1.0 M_glcur1p_e = 1.0 M_glcur1p_b_xt	|	#	-999999	999999	<GENES>		</GENES>	R_D_Glucuronate_1_phosphate_exchange
R_EX_gln_L_e_	1.0 M_gln_L_e = 1.0 M_gln_L_b_xt	|	#	-999999	999999	<GENES>		</GENES>	R_L_Glutamine_exchange
R_EX_glu_L_e_	1.0 M_glu_L_e = 1.0 M_glu_L_b_xt	|	#	-999999	999999	<GENES>		</GENES>	R_L_Glutamate_exchange
R_EX_gly_e_	1.0 M_gly_e = 1.0 M_gly_b_xt	|	#	-999999	999999	<GENES>		</GENES>	R_Glycine_exchange
R_EX_glyald_e_	1.0 M_glyald_e = 1.0 M_glyald_b_xt	|	#	-999999	999999	<GENES>		</GENES>	R_D_Glyceraldehyde_exchange
R_EX_glyb_e_	1.0 M_glyb_e = 1.0 M_glyb_b_xt	|	#	-999999	999999	<GENES>		</GENES>	R_Glycine_betaine_exchange
R_EX_glyc_e_	1.0 M_glyc_e = 1.0 M_glyc_b_xt	|	#	-999999	999999	<GENES>		</GENES>	R_Glycerol_exchange
R_EX_glyc_R_e_	1.0 M_glyc_R_e = 1.0 M_glyc_R_b_xt	|	#	-999999	999999	<GENES>		</GENES>	R_R_Glycerate_exchange
R_EX_glyc2p_e_	1.0 M_glyc2p_e = 1.0 M_glyc2p_b_xt	|	#	-999999	999999	<GENES>		</GENES>	R_Glycerol_2_phosphate_exchange
R_EX_glyc3p_e_	1.0 M_glyc3p_e = 1.0 M_glyc3p_b_xt	|	#	-999999	999999	<GENES>		</GENES>	R_Glycerol_3_phosphate_exchange
R_EX_glyclt_e_	1.0 M_glyclt_e = 1.0 M_glyclt_b_xt	|	#	-999999	999999	<GENES>		</GENES>	R_Glycolate_exchange
R_EX_gmp_e_	1.0 M_gmp_e = 1.0 M_gmp_b_xt	|	#	-999999	999999	<GENES>		</GENES>	R_GMP_exchange
R_EX_gsn_e_	1.0 M_gsn_e = 1.0 M_gsn_b_xt	|	#	-999999	999999	<GENES>		</GENES>	R_Guanosine_exchange
R_EX_gthox_e_	1.0 M_gthox_e = 1.0 M_gthox_b_xt	|	#	-999999	999999	<GENES>		</GENES>	R_Oxidized_glutathione_exchange
R_EX_gthrd_e_	1.0 M_gthrd_e = 1.0 M_gthrd_b_xt	|	#	-999999	999999	<GENES>		</GENES>	R_Reduced_glutathione_exchange
R_EX_gtp_e_	1.0 M_gtp_e = 1.0 M_gtp_b_xt	|	#	-999999	999999	<GENES>		</GENES>	R_GTP_exchange
R_EX_gua_e_	1.0 M_gua_e = 1.0 M_gua_b_xt	|	#	-999999	999999	<GENES>		</GENES>	R_guanine_exchange
R_EX_h_e_	1.0 M_h_e = 1.0 M_h_b_xt	|	#	-999999	999999	<GENES>		</GENES>	R_H_exchange
R_EX_h2_e_	1.0 M_h2_e = 1.0 M_h2_b_xt	|	#	-999999	999999	<GENES>		</GENES>	R_H2_exchange
R_EX_h2o_e_	1.0 M_h2o_e = 1.0 M_h2o_b_xt	|	#	-999999	999999	<GENES>		</GENES>	R_H2O_exchange
R_EX_h2o2_e_	1.0 M_h2o2_e = 1.0 M_h2o2_b_xt	|	#	-999999	999999	<GENES>		</GENES>	R_Hydrogen_peroxide_exchange
R_EX_h2s_e_	1.0 M_h2s_e = 1.0 M_h2s_b_xt	|	#	-999999	999999	<GENES>		</GENES>	R_Hydrogen_sulfide_exchange
R_EX_hdca_e_	1.0 M_hdca_e = 1.0 M_hdca_b_xt	|	#	-999999	999999	<GENES>		</GENES>	R_Hexadecanoate_n_C160_exchange
R_EX_hdcea_e_	1.0 M_hdcea_e = 1.0 M_hdcea_b_xt	|	#	-999999	999999	<GENES>		</GENES>	R_hexadecenoate_n_C161_exchange
R_EX_Hg_e_	1.0 M_Hg_e = 1.0 M_Hg_b_xt	|	#	-999999	999999	<GENES>		</GENES>	R_Hemoglobin residue_exchange
R_EX_hg2_e_	1.0 M_hg2_e = 1.0 M_hg2_b_xt	|	#	-999999	999999	<GENES>		</GENES>	R_Hg2_exchange
R_EX_HgFe3_e_	1.0 M_HgFe3_e = 1.0 M_HgFe3_b_xt	|	#	-999999	999999	<GENES>		</GENES>	R_Hemoglobin_exchange
R_EX_his_L_e_	1.0 M_his_L_e = 1.0 M_his_L_b_xt	|	#	-999999	999999	<GENES>		</GENES>	R_L_Histidine_exchange
R_EX_hom_L_e_	1.0 M_hom_L_e = 1.0 M_hom_L_b_xt	|	#	-999999	999999	<GENES>		</GENES>	R_L_Homoserine_exchange
R_EX_hxa_e_	1.0 M_hxa_e = 1.0 M_hxa_b_xt	|	#	-999999	999999	<GENES>		</GENES>	R_Hexanoate_n_C60_exchange
R_EX_hxan_e_	1.0 M_hxan_e = 1.0 M_hxan_b_xt	|	#	-999999	999999	<GENES>		</GENES>	R_Hypoxanthine_exchange
R_EX_idon_L_e_	1.0 M_idon_L_e = 1.0 M_idon_L_b_xt	|	#	-999999	999999	<GENES>		</GENES>	R_L_Idonate_exchange
R_EX_ile_L_e_	1.0 M_ile_L_e = 1.0 M_ile_L_b_xt	|	#	-999999	999999	<GENES>		</GENES>	R_L_Isoleucine_exchange
R_EX_imp_e_	1.0 M_imp_e = 1.0 M_imp_b_xt	|	#	-999999	999999	<GENES>		</GENES>	R_IMP_exchange
R_EX_indole_e_	1.0 M_indole_e = 1.0 M_indole_b_xt	|	#	-999999	999999	<GENES>		</GENES>	R_Indole_exchange
R_EX_inost_e_	1.0 M_inost_e = 1.0 M_inost_b_xt	|	#	-999999	999999	<GENES>		</GENES>	R_myo_Inositol_exchange
R_EX_isetac_e_	1.0 M_isetac_e = 1.0 M_isetac_b_xt	|	#	-999999	999999	<GENES>		</GENES>	R_Isethionic_acid_exchange
R_EX_k_e_	1.0 M_k_e = 1.0 M_k_b_xt	|	#	-999999	999999	<GENES>		</GENES>	R_K_exchange
R_EX_lac_D_e_	1.0 M_lac_D_e = 1.0 M_lac_D_b_xt	|	#	-999999	999999	<GENES>		</GENES>	R_D_lactate_exchange
R_EX_lac_L_e_	1.0 M_lac_L_e = 1.0 M_lac_L_b_xt	|	#	-999999	999999	<GENES>		</GENES>	R_L_Lactate_exchange
R_EX_LalaDgluMdap_e_	1.0 M_LalaDgluMdap_e = 1.0 M_LalaDgluMdap_b_xt	|	#	-999999	999999	<GENES>		</GENES>	R_L_alanine_D_glutamate_meso_2_6_diaminoheptanedioate_exchange
R_EX_LalaDgluMdapDala_e_	1.0 M_LalaDgluMdapDala_e = 1.0 M_LalaDgluMdapDala_b_xt	|	#	-999999	999999	<GENES>		</GENES>	R_L_alanine_D_glutamate_meso_2_6_diaminoheptanedioate_D_alanine_exchange
R_EX_lcts_e_	1.0 M_lcts_e = 1.0 M_lcts_b_xt	|	#	-999999	999999	<GENES>		</GENES>	R_Lactose_exchange
R_EX_leu_L_e_	1.0 M_leu_L_e = 1.0 M_leu_L_b_xt	|	#	-999999	999999	<GENES>		</GENES>	R_L_Leucine_exchange
R_EX_Lf_e_	1.0 M_Lf_e = 1.0 M_Lf_b_xt	|	#	-999999	999999	<GENES>		</GENES>	R_Lactoferrin residue_exchange
R_EX_LfFe3_e_	1.0 M_LfFe3_e = 1.0 M_LfFe3_b_xt	|	#	-999999	999999	<GENES>		</GENES>	R_Lactoferrin_exchange
R_EX_lipa_e_	1.0 M_lipa_e = 1.0 M_lipa_b_xt	|	#	-999999	999999	<GENES>		</GENES>	R_KDO_2_lipid_A_exchange
R_EX_lys_L_e_	1.0 M_lys_L_e = 1.0 M_lys_L_b_xt	|	#	-999999	999999	<GENES>		</GENES>	R_L_Lysine_exchange
R_EX_lyx_L_e_	1.0 M_lyx_L_e = 1.0 M_lyx_L_b_xt	|	#	-999999	999999	<GENES>		</GENES>	R_L_Lyxose_exchange
R_EX_mal_D_e_	1.0 M_mal_D_e = 1.0 M_mal_D_b_xt	|	#	-999999	999999	<GENES>		</GENES>	R_D_Malate_exchange
R_EX_mal_L_e_	1.0 M_mal_L_e = 1.0 M_mal_L_b_xt	|	#	-999999	999999	<GENES>		</GENES>	R_L_Malate_exchange
R_EX_malt_e_	1.0 M_malt_e = 1.0 M_malt_b_xt	|	#	-999999	999999	<GENES>		</GENES>	R_Maltose_exchange
R_EX_man_e_	1.0 M_man_e = 1.0 M_man_b_xt	|	#	-999999	999999	<GENES>		</GENES>	R_D_Mannose_exchange
R_EX_man6p_e_	1.0 M_man6p_e = 1.0 M_man6p_b_xt	|	#	-999999	999999	<GENES>		</GENES>	R_D_Mannose_6_phosphate_exchange
R_EX_manglyc_e_	1.0 M_manglyc_e = 1.0 M_manglyc_b_xt	|	#	-999999	999999	<GENES>		</GENES>	R_2_alpha_D_Mannosyl_D_glycerate_exchange
R_EX_melib_e_	1.0 M_melib_e = 1.0 M_melib_b_xt	|	#	-999999	999999	<GENES>		</GENES>	R_Melibiose_exchange
R_EX_met_D_e_	1.0 M_met_D_e = 1.0 M_met_D_b_xt	|	#	-999999	999999	<GENES>		</GENES>	R_D_Methionine_exchange
R_EX_met_L_e_	1.0 M_met_L_e = 1.0 M_met_L_b_xt	|	#	-999999	999999	<GENES>		</GENES>	R_L_Methionine_exchange
R_EX_metsox_R_L_e_	1.0 M_metsox_R_L_e = 1.0 M_metsox_R_L_b_xt	|	#	-999999	999999	<GENES>		</GENES>	R_L_methionine_R_sulfoxide_exchange
R_EX_metsox_S_L_e_	1.0 M_metsox_S_L_e = 1.0 M_metsox_S_L_b_xt	|	#	-999999	999999	<GENES>		</GENES>	R_L_Methionine_S_oxide_exchange
R_EX_mg2_e_	1.0 M_mg2_e = 1.0 M_mg2_b_xt	|	#	-999999	999999	<GENES>		</GENES>	R_Mg_exchange
R_EX_mmet_e_	1.0 M_mmet_e = 1.0 M_mmet_b_xt	|	#	-999999	999999	<GENES>		</GENES>	R_S_Methyl_L_methionine_exchange
R_EX_mn2_e_	1.0 M_mn2_e = 1.0 M_mn2_b_xt	|	#	-999999	999999	<GENES>		</GENES>	R_Mn2_exchange
R_EX_mnl_e_	1.0 M_mnl_e = 1.0 M_mnl_b_xt	|	#	-999999	999999	<GENES>		</GENES>	R_D_Mannitol_exchange
R_EX_mobd_e_	1.0 M_mobd_e = 1.0 M_mobd_b_xt	|	#	-999999	999999	<GENES>		</GENES>	R_Molybdate_exchange
R_EX_mso3_e_	1.0 M_mso3_e = 1.0 M_mso3_b_xt	|	#	-999999	999999	<GENES>		</GENES>	R_methanesulfonate_exchange
R_EX_n2o_e_	1.0 M_n2o_e = 1.0 M_n2o_b_xt	|	#	-999999	999999	<GENES>		</GENES>	R_Nitrous_oxide_exchange
R_EX_na1_e_	1.0 M_na1_e = 1.0 M_na1_b_xt	|	#	-999999	999999	<GENES>		</GENES>	R_Sodium_exchange
R_EX_nac_e_	1.0 M_nac_e = 1.0 M_nac_b_xt	|	#	-999999	999999	<GENES>		</GENES>	R_Nicotinate_exchange
R_EX_nh4_e_	1.0 M_nh4_e = 1.0 M_nh4_b_xt	|	#	-999999	999999	<GENES>		</GENES>	R_Ammonia_exchange
R_EX_ni2_e_	1.0 M_ni2_e = 1.0 M_ni2_b_xt	|	#	-999999	999999	<GENES>		</GENES>	R_Ni2_exchange
R_EX_nmn_e_	1.0 M_nmn_e = 1.0 M_nmn_b_xt	|	#	-999999	999999	<GENES>		</GENES>	R_NMN_exchange
R_EX_no_e_	1.0 M_no_e = 1.0 M_no_b_xt	|	#	-999999	999999	<GENES>		</GENES>	R_Nitric_oxide_exchange
R_EX_no2_e_	1.0 M_no2_e = 1.0 M_no2_b_xt	|	#	-999999	999999	<GENES>		</GENES>	R_Nitrite_exchange
R_EX_no3_e_	1.0 M_no3_e = 1.0 M_no3_b_xt	|	#	-999999	999999	<GENES>		</GENES>	R_Nitrate_exchange
R_EX_o2_e_	1.0 M_o2_e = 1.0 M_o2_b_xt	|	#	-999999	999999	<GENES>		</GENES>	R_O2_exchange
R_EX_oaa_e_	1.0 M_oaa_e = 1.0 M_oaa_b_xt	|	#	-999999	999999	<GENES>		</GENES>	R_Oxaloacetate_exchange
R_EX_o2s_e_	1.0 M_o2s_e = 1.0 M_o2s_b_xt	|	#	-999999	999999	<GENES>		</GENES>	R_Superoxide_anion_exchange
R_EX_ocdca_e_	1.0 M_ocdca_e = 1.0 M_ocdca_b_xt	|	#	-999999	999999	<GENES>		</GENES>	R_octadecanoate_n_C180_exchange
R_EX_ocdcea_e_	1.0 M_ocdcea_e = 1.0 M_ocdcea_b_xt	|	#	-999999	999999	<GENES>		</GENES>	R_octadecenoate_n_C181_exchange
R_EX_octa_e_	1.0 M_octa_e = 1.0 M_octa_b_xt	|	#	-999999	999999	<GENES>		</GENES>	R_octanoate_n_C80_exchange
R_EX_orn_e_	1.0 M_orn_e = 1.0 M_orn_b_xt	|	#	-999999	999999	<GENES>		</GENES>	R_Ornithine_exchange
R_EX_orot_e_	1.0 M_orot_e = 1.0 M_orot_b_xt	|	#	-999999	999999	<GENES>		</GENES>	R_Orotate_exchange
R_EX_pacald_e_	1.0 M_pacald_e = 1.0 M_pacald_b_xt	|	#	-999999	999999	<GENES>		</GENES>	R_Phenylacetaldehyde_exchange
R_EX_peamn_e_	1.0 M_peamn_e = 1.0 M_peamn_b_xt	|	#	-999999	999999	<GENES>		</GENES>	R_Phenethylamine_exchange
R_EX_phe_L_e_	1.0 M_phe_L_e = 1.0 M_phe_L_b_xt	|	#	-999999	999999	<GENES>		</GENES>	R_L_Phenylalanine_exchange
R_EX_pheme_e_	1.0 M_pheme_e = 1.0 M_pheme_b_xt	|	#	-999999	999999	<GENES>		</GENES>	R_Protoheme_exchange
R_EX_pi_e_	1.0 M_pi_e = 1.0 M_pi_b_xt	|	#	-999999	999999	<GENES>		</GENES>	R_Phosphate_exchange
R_EX_pnto_R_e_	1.0 M_pnto_R_e = 1.0 M_pnto_R_b_xt	|	#	-999999	999999	<GENES>		</GENES>	R_R_Pantothenate_exchange
R_EX_ppa_e_	1.0 M_ppa_e = 1.0 M_ppa_b_xt	|	#	-999999	999999	<GENES>		</GENES>	R_Propionate_exchange
R_EX_ppal_e_	1.0 M_ppal_e = 1.0 M_ppal_b_xt	|	#	-999999	999999	<GENES>		</GENES>	R_Propanal_exchange
R_EX_pppn_e_	1.0 M_pppn_e = 1.0 M_pppn_b_xt	|	#	-999999	999999	<GENES>		</GENES>	R_Phenylpropanoate_exchange
R_EX_ppt_e_	1.0 M_ppt_e = 1.0 M_ppt_b_xt	|	#	-999999	999999	<GENES>		</GENES>	R_Phosphonate_exchange
R_EX_pro_L_e_	1.0 M_pro_L_e = 1.0 M_pro_L_b_xt	|	#	-999999	999999	<GENES>		</GENES>	R_L_Proline_exchange
R_EX_progly_e_	1.0 M_progly_e = 1.0 M_progly_b_xt	|	#	-999999	999999	<GENES>		</GENES>	R_L_Prolinylglycine_exchange
R_EX_psclys_e_	1.0 M_psclys_e = 1.0 M_psclys_b_xt	|	#	-999999	999999	<GENES>		</GENES>	R_psicoselysine_exchange
R_EX_pser_L_e_	1.0 M_pser_L_e = 1.0 M_pser_L_b_xt	|	#	-999999	999999	<GENES>		</GENES>	R_O_Phospho_L_serine_exchange
R_EX_ptrc_e_	1.0 M_ptrc_e = 1.0 M_ptrc_b_xt	|	#	-999999	999999	<GENES>		</GENES>	R_Putrescine_exchange
R_EX_pyr_e_	1.0 M_pyr_e = 1.0 M_pyr_b_xt	|	#	-999999	999999	<GENES>		</GENES>	R_Pyruvate_exchange
R_EX_1p3h5c_e_	1.0 M_1p3h5c_e = 1.0 M_1p3h5c_b_xt	|	#	-999999	999999	<GENES>		</GENES>	R_L-1-Pyrroline-3-hydroxy-5-carboxylate_exchange
R_EX_r5p_e_	1.0 M_r5p_e = 1.0 M_r5p_b_xt	|	#	-999999	999999	<GENES>		</GENES>	R_alpha_D_Ribose_5_phosphate_exchange
R_EX_rib_D_e_	1.0 M_rib_D_e = 1.0 M_rib_D_b_xt	|	#	-999999	999999	<GENES>		</GENES>	R_D_Ribose_exchange
R_EX_rmn_e_	1.0 M_rmn_e = 1.0 M_rmn_b_xt	|	#	-999999	999999	<GENES>		</GENES>	R_L_Rhamnose_exchange
R_EX_sbt_D_e_	1.0 M_sbt_D_e = 1.0 M_sbt_D_b_xt	|	#	-999999	999999	<GENES>		</GENES>	R_D_Sorbitol_exchange
R_EX_ser_D_e_	1.0 M_ser_D_e = 1.0 M_ser_D_b_xt	|	#	-999999	999999	<GENES>		</GENES>	R_D_Serine_exchange
R_EX_ser_L_e_	1.0 M_ser_L_e = 1.0 M_ser_L_b_xt	|	#	-999999	999999	<GENES>		</GENES>	R_L_Serine_exchange
R_EX_skm_e_	1.0 M_skm_e = 1.0 M_skm_b_xt	|	#	-999999	999999	<GENES>		</GENES>	R_Shikimate_exchange
R_EX_so2_e_	1.0 M_so2_e = 1.0 M_so2_b_xt	|	#	-999999	999999	<GENES>		</GENES>	R_sulfur_dioxide_exchange
R_EX_so3_e_	1.0 M_so3_e = 1.0 M_so3_b_xt	|	#	-999999	999999	<GENES>		</GENES>	R_Sulfite_exchange
R_EX_so4_e_	1.0 M_so4_e = 1.0 M_so4_b_xt	|	#	-999999	999999	<GENES>		</GENES>	R_Sulfate_exchange
R_EX_spmd_e_	1.0 M_spmd_e = 1.0 M_spmd_b_xt	|	#	-999999	999999	<GENES>		</GENES>	R_Spermidine_exchange
R_EX_succ_e_	1.0 M_succ_e = 1.0 M_succ_b_xt	|	#	-999999	999999	<GENES>		</GENES>	R_Succinate_exchange
R_EX_sucr_e_	1.0 M_sucr_e = 1.0 M_sucr_b_xt	|	#	-999999	999999	<GENES>		</GENES>	R_Sucrose_exchange
R_EX_sulfac_e_	1.0 M_sulfac_e = 1.0 M_sulfac_b_xt	|	#	-999999	999999	<GENES>		</GENES>	R_sulfoacetate_exchange
R_EX_tartr_L_e_	1.0 M_tartr_L_e = 1.0 M_tartr_L_b_xt	|	#	-999999	999999	<GENES>		</GENES>	R_L_tartrate_exchange
R_EX_taur_e_	1.0 M_taur_e = 1.0 M_taur_b_xt	|	#	-999999	999999	<GENES>		</GENES>	R_Taurine_exchange
R_EX_tcynt_e_	1.0 M_tcynt_e = 1.0 M_tcynt_b_xt	|	#	-999999	999999	<GENES>		</GENES>	R_Thiocyanate_exchange
R_EX_Tf_e_	1.0 M_Tf_e = 1.0 M_Tf_b_xt	|	#	-999999	999999	<GENES>		</GENES>	R_Transferrin residue_exchange
R_EX_TfFe3_e_	1.0 M_TfFe3_e = 1.0 M_TfFe3_b_xt	|	#	-999999	999999	<GENES>		</GENES>	R_Transferrin_exchange
R_EX_thm_e_	1.0 M_thm_e = 1.0 M_thm_b_xt	|	#	-999999	999999	<GENES>		</GENES>	R_Thiamin_exchange
R_EX_thr_L_e_	1.0 M_thr_L_e = 1.0 M_thr_L_b_xt	|	#	-999999	999999	<GENES>		</GENES>	R_L_Threonine_exchange
R_EX_thrp_e_	1.0 M_thrp_e = 1.0 M_thrp_b_xt	|	#	-999999	999999	<GENES>		</GENES>	R_L_Threonine_O_3_phosphate_exchange
R_EX_thym_e_	1.0 M_thym_e = 1.0 M_thym_b_xt	|	#	-999999	999999	<GENES>		</GENES>	R_Thymine_exchange
R_EX_thymd_e_	1.0 M_thymd_e = 1.0 M_thymd_b_xt	|	#	-999999	999999	<GENES>		</GENES>	R_Thymidine_exchange
R_EX_tma_e_	1.0 M_tma_e = 1.0 M_tma_b_xt	|	#	-999999	999999	<GENES>		</GENES>	R_Trimethylamine_exchange
R_EX_tmao_e_	1.0 M_tmao_e = 1.0 M_tmao_b_xt	|	#	-999999	999999	<GENES>		</GENES>	R_Trimethylamine_N_oxide_exchange
R_EX_tre_e_	1.0 M_tre_e = 1.0 M_tre_b_xt	|	#	-999999	999999	<GENES>		</GENES>	R_Trehalose_exchange
R_EX_trp_L_e_	1.0 M_trp_L_e = 1.0 M_trp_L_b_xt	|	#	-999999	999999	<GENES>		</GENES>	R_L_Tryptophan_exchange
R_EX_tsul_e_	1.0 M_tsul_e = 1.0 M_tsul_b_xt	|	#	-999999	999999	<GENES>		</GENES>	R_Thiosulfate_exchange
R_EX_ttdca_e_	1.0 M_ttdca_e = 1.0 M_ttdca_b_xt	|	#	-999999	999999	<GENES>		</GENES>	R_tetradecanoate_n_C140_exchange
R_EX_ttdcea_e_	1.0 M_ttdcea_e = 1.0 M_ttdcea_b_xt	|	#	-999999	999999	<GENES>		</GENES>	R_tetradecenoate_n_C141_exchange
R_EX_tungs_e_	1.0 M_tungs_e = 1.0 M_tungs_b_xt	|	#	-999999	999999	<GENES>		</GENES>	R_tungstate_exchange
R_EX_tym_e_	1.0 M_tym_e = 1.0 M_tym_b_xt	|	#	-999999	999999	<GENES>		</GENES>	R_Tyramine_exchange
R_EX_tyr_L_e_	1.0 M_tyr_L_e = 1.0 M_tyr_L_b_xt	|	#	-999999	999999	<GENES>		</GENES>	R_L_Tyrosine_exchange
R_EX_tyrp_e_	1.0 M_tyrp_e = 1.0 M_tyrp_b_xt	|	#	-999999	999999	<GENES>		</GENES>	R_Phosphotyrosine_exchange
R_EX_uacgam_e_	1.0 M_uacgam_e = 1.0 M_uacgam_b_xt	|	#	-999999	999999	<GENES>		</GENES>	R_UDP_N_acetyl_D_glucosamine_exchange
R_EX_udpacgal_e_	1.0 M_udpacgal_e = 1.0 M_udpacgal_b_xt	|	#	-999999	999999	<GENES>		</GENES>	R_UDP_N_acetyl_D_galactosamine_exchange
R_EX_udpg_e_	1.0 M_udpg_e = 1.0 M_udpg_b_xt	|	#	-999999	999999	<GENES>		</GENES>	R_UDPglucose_exchange
R_EX_udpgal_e_	1.0 M_udpgal_e = 1.0 M_udpgal_b_xt	|	#	-999999	999999	<GENES>		</GENES>	R_UDPgalactose_exchange
R_EX_udpglcur_e_	1.0 M_udpglcur_e = 1.0 M_udpglcur_b_xt	|	#	-999999	999999	<GENES>		</GENES>	R_UDP_D_glucuronate_exchange
R_EX_ump_e_	1.0 M_ump_e = 1.0 M_ump_b_xt	|	#	-999999	999999	<GENES>		</GENES>	R_UMP_exchange
R_EX_ura_e_	1.0 M_ura_e = 1.0 M_ura_b_xt	|	#	-999999	999999	<GENES>		</GENES>	R_Uracil_exchange
R_EX_urea_e_	1.0 M_urea_e = 1.0 M_urea_b_xt	|	#	-999999	999999	<GENES>		</GENES>	R_Urea_exchange
R_EX_val_L_e_	1.0 M_val_L_e = 1.0 M_val_L_b_xt	|	#	-999999	999999	<GENES>		</GENES>	R_L_Valine_exchange
R_EX_xan_e_	1.0 M_xan_e = 1.0 M_xan_b_xt	|	#	-999999	999999	<GENES>		</GENES>	R_Xanthine_exchange
R_EX_xmp_e_	1.0 M_xmp_e = 1.0 M_xmp_b_xt	|	#	-999999	999999	<GENES>		</GENES>	R_Xanthosine_5_phosphate_exchange
R_EX_xtsn_e_	1.0 M_xtsn_e = 1.0 M_xtsn_b_xt	|	#	-999999	999999	<GENES>		</GENES>	R_Xanthosine_exchange
R_EX_xyl_D_e_	1.0 M_xyl_D_e = 1.0 M_xyl_D_b_xt	|	#	-999999	999999	<GENES>		</GENES>	R_D_Xylose_exchange
R_EX_xylu_L_e_	1.0 M_xylu_L_e = 1.0 M_xylu_L_b_xt	|	#	-999999	999999	<GENES>		</GENES>	R_L_Xylulose_exchange
R_EX_zn2_e_	1.0 M_zn2_e = 1.0 M_zn2_b_xt	|	#	-999999	999999	<GENES>		</GENES>	R_Zinc_exchange
R_DM_PAP	1.0 M_pap_c = 1.0 M_pap_b_xt	|	#	0	999999	<GENES>		</GENES>	R_Sink_needed_to_allow_pap_to_leave_system
R_DM_AMOB	1.0 M_amob_c = 1.0 M_amob_b_xt	|	#	0	999999	<GENES>		</GENES>	R_Sink_needed_to_allow_amob_to_leave_system
R_DM_UREA	1.0 M_urea_c = 1.0 M_urea_b_xt	|	#	0	999999	<GENES>		</GENES>	R_Sink_needed_to_allow_urea_to_leave_system
R_DM_4HBA	1.0 M_4hba_c = 1.0 M_4hba_b_xt	|	#	0	999999	<GENES>		</GENES>	R_Sink_needed_to_allow_biliverdin_to_leave_system
R_DM_BV	1.0 M_biliverd_c = 1.0 M_biliverd_b_xt	|	#	0	999999	<GENES>		</GENES>	R_Sink_needed_to_allow_4_hydroxy_benzoate_to_leave_system
R_DM_5DRIB	1.0 M_5drib_c = 1.0 M_5drib_b_xt	|	#	0	999999	<GENES>		</GENES>	R_Sink_needed_to_allow_5_deoxyribose_to_leave_system
R_DM_HMFURN	1.0 M_hmfurn_c = 1.0 M_hmfurn_b_xt	|	#	0	999999	<GENES>		</GENES>	R_Sink_needed_to_allow_4_hydroxy_5_methyl_3_2H_furanone_to_leave_system
R_DM_BIOMASS	1.0 M_biomass = 1.0 M_biomass_xt	|	#	0	999999	<GENES>		</GENES>	R_Sink_needed_to_allow_biomass_to_leave_system
R_DM_ESSBIOMASS	1.0 M_essbiomass = 1.0 M_essbiomass_xt	|	#	0	999999	<GENES>		</GENES>	R_Sink_needed_to_allow_essbiomass_to_leave_system
R_DM_CAPBIOMASS	1.0 M_capminusbiomass = 1.0 M_capminusbiomass_xt	|	#	0	999999	<GENES>		</GENES>	R_Sink_needed_to_allow_capminusbiomass_to_leave_system

## Sheet: Metabolites
Abbreviated Metabolite Name	Full Metabolite Name
10fthf_c	10-Formyltetrahydrofolate
12dgr120_c	1-2-Diacyl-sn-glycerol-didodecanoyl-n-C120
12dgr120_p	1-2-Diacyl-sn-glycerol-didodecanoyl-n-C120
12dgr140_c	1-2-Diacyl-sn-glycerol-ditetradecanoyl-n-C140
12dgr140_p	1-2-Diacyl-sn-glycerol-ditetradecanoyl-n-C140
12dgr141_c	1-2-Diacyl-sn-glycerol-ditetradec-7-enoyl-n-C141
12dgr141_p	1-2-Diacyl-sn-glycerol-ditetradec-7-enoyl-n-C141
12dgr160_c	1-2-Diacyl-sn-glycerol-dihexadecanoyl-n-C160
12dgr160_p	1-2-Diacyl-sn-glycerol-dihexadecanoyl-n-C160
12dgr161_c	1-2-Diacyl-sn-glycerol-dihexadec-trans-9-enoyl-n-C161
12dgr161_p	1-2-Diacyl-sn-glycerol-dihexadec-trans-9-enoyl-n-C161
12dgr180_c	1-2-Diacyl-sn-glycerol-dioctadecanoyl-n-C180
12dgr180_p	1-2-Diacyl-sn-glycerol-dioctadecanoyl-n-C180
12dgr181_c	1-2-Diacyl-sn-glycerol-dioctadec-7-enoyl-n-C181
12dgr181_p	1-2-Diacyl-sn-glycerol-dioctadec-7-enoyl-n-C181
13dpg_c	3-Phospho-D-glyceroyl-phosphate
15dap_e	1-5-Diaminopentane
15dap_p	1-5-Diaminopentane
1ddecg3p_c	1-dodecanoyl-sn-glycerol-3-phosphate
1hdecg3p_c	1-hexadecanoyl-sn-glycerol-3-phosphate
1hdect9eg3p_c	1-hexadec-trans-9-enoyl-sn-glycerol-3-phosphate
1odec7eg3p_c	1-octadec-7-enoyl-sn-glycerol-3-phosphate
1odecg3p_c	1-octadecanoyl-sn-glycerol-3-phosphate
1p3h5c_c	L-1-Pyrroline-3-hydroxy-5-carboxylate
1p3h5c_e	L-1-Pyrroline-3-hydroxy-5-carboxylate
1pyr5c_c	1-Pyrroline-5-carboxylate
1tdec7eg3p_c	1-tetradec-7-enoyl-sn-glycerol-3-phosphate
1tdecg3p_c	1-tetradecanoyl-sn-glycerol-3-phosphate
23dhdp_c	2-3-Dihydrodipicolinate
23dhmb_c	R-2-3-Dihydroxy-3-methylbutanoate
23dhmp_c	R-2-3-Dihydroxy-3-methylpentanoate
25aics_c	S-2-5-Amino-1-5-phospho-D-ribosyl-imidazole-4-carboxamidosuccinate
25drapp_c	2-5-Diamino-6-ribosylamino-4-3H-pyrimidinone-5-phosphate
26dap_LL_c	LL-2-6-Diaminoheptanedioate
26dap_M_c	meso-2-6-Diaminoheptanedioate
2agpe120_c	2-Acyl-sn-glycero-3-phosphoethanolamine-n-C120
2agpe120_p	2-Acyl-sn-glycero-3-phosphoethanolamine-n-C120
2agpe140_c	2-Acyl-sn-glycero-3-phosphoethanolamine-n-C140
2agpe140_p	2-Acyl-sn-glycero-3-phosphoethanolamine-n-C140
2agpe141_c	2-Acyl-sn-glycero-3-phosphoethanolamine-n-C141
2agpe141_p	2-Acyl-sn-glycero-3-phosphoethanolamine-n-C141
2agpe160_c	2-Acyl-sn-glycero-3-phosphoethanolamine-n-C160
2agpe160_p	2-Acyl-sn-glycero-3-phosphoethanolamine-n-C160
2agpe161_c	2-Acyl-sn-glycero-3-phosphoethanolamine-n-C161(t9)
2agpe161_p	2-Acyl-sn-glycero-3-phosphoethanolamine-n-C161(t9)
2agpe180_c	2-Acyl-sn-glycero-3-phosphoethanolamine-n-C180
2agpe180_p	2-Acyl-sn-glycero-3-phosphoethanolamine-n-C180
2agpe181_c	2-Acyl-sn-glycero-3-phosphoethanolamine-n-C181(c7)
2agpe181_p	2-Acyl-sn-glycero-3-phosphoethanolamine-n-C181(c7)
2agpg120_c	2-Acyl-sn-glycero-3-phosphoglycerol-n-C120
2agpg120_p	2-Acyl-sn-glycero-3-phosphoglycerol-n-C120
2agpg140_c	2-Acyl-sn-glycero-3-phosphoglycerol-n-C140
2agpg140_p	2-Acyl-sn-glycero-3-phosphoglycerol-n-C140
2agpg141_c	2-Acyl-sn-glycero-3-phosphoglycerol-n-C141
2agpg141_p	2-Acyl-sn-glycero-3-phosphoglycerol-n-C141
2agpg160_c	2-Acyl-sn-glycero-3-phosphoglycerol-n-C160
2agpg160_p	2-Acyl-sn-glycero-3-phosphoglycerol-n-C160
2agpg161_c	2-Acyl-sn-glycero-3-phosphoglycerol-n-C161(t9)
2agpg161_p	2-Acyl-sn-glycero-3-phosphoglycerol-n-C161(t9)
2agpg180_c	2-Acyl-sn-glycero-3-phosphoglycerol-n-C180
2agpg180_p	2-Acyl-sn-glycero-3-phosphoglycerol-n-C180
2agpg181_c	2-Acyl-sn-glycero-3-phosphoglycerol-n-C181(c7)
2agpg181_p	2-Acyl-sn-glycero-3-phosphoglycerol-n-C181(c7)
2ahbut_c	S-2-Aceto-2-hydroxybutanoate
2amsa_c	2-Aminomalonate-semialdehyde
2aobut_c	L-2-Amino-3-oxobutanoate
2cpr5p_c	1-2-Carboxyphenylamino-1-deoxy-D-ribulose-5-phosphate
2dda7p_c	2-Dehydro-3-deoxy-D-arabino-heptonate-7-phosphate
2ddecg3p_c	2-dodecanoyl-sn-glycerol-3-phosphate
2ddecg3p_p	2-dodecanoyl-sn-glycerol-3-phosphate
2ddg6p_c	2-Dehydro-3-deoxy-D-gluconate-6-phosphate
2ddglcn_e	2-Dehydro-3-deoxy-D-gluconate
2ddglcn_p	2-Dehydro-3-deoxy-D-gluconate
2dh3dgal6p_c	2-Dehydro-3-deoxy-D-galactonate-6-phosphate
2dhp_c	2-Dehydropantoate
2hdecg3p_c	2-hexadecanoyl-sn-glycerol-3-phosphate
2hdecg3p_p	2-hexadecanoyl-sn-glycerol-3-phosphate
2hdect9g3p_c	2-hexadec-trans-9-enoyl-sn-glycerol-3-phosphate
2hdect9g3p_p	2-hexadec-trans-9-enoyl-sn-glycerol-3-phosphate
2ippm_c	2-Isopropylmaleate
2mahmp_c	2-Methyl-4-amino-5-hydroxymethylpyrimidine-diphosphate
2mcit_c	2-Methylcitrate
2me4p_c	2-C-methyl-D-erythritol-4-phosphate
2mecdp_c	2-C-methyl-D-erythritol-2-4-cyclodiphosphate
2obut_c	2-Oxobutanoate
2ocdecc7g3p_c	2-octadec-7-enoyl-sn-glycerol-3-phosphate
2ocdecc7g3p_p	2-octadec-7-enoyl-sn-glycerol-3-phosphate
2odec7eg3p_c	2-octadec-7-enoyl-sn-glycerol-3-phosphate
2odec7eg3p_p	2-octadec-7-enoyl-sn-glycerol-3-phosphate
2odecg3p_c	2-octadecanoyl-sn-glycerol-3-phosphate
2odecg3p_p	2-octadecanoyl-sn-glycerol-3-phosphate
2ohph_c	2-Octaprenyl-6-hydroxyphenol
2ombzl_c	2-Octaprenyl-6-methoxy-1-4-benzoquinol
2omhmbl_c	2-Octaprenyl-3-methyl-5-hydroxy-6-methoxy-1-4-benzoquinol
2ommbl_c	2-Octaprenyl-3-methyl-6-methoxy-1-4-benzoquinol
2omph_c	2-Octaprenyl-6-methoxyphenol
2oph_c	2-Octaprenylphenol
2p4c2me_c	2-phospho-4-cytidine-5-diphospho-2-C-methyl-D-erythritol
2pg_c	D-Glycerate-2-phosphate
2pglyc_c	2-Phosphoglycolate
2tdec7eg3p_c	2-tetradec-7-enoyl-sn-glycerol-3-phosphate
2tdec7eg3p_p	2-tetradec-7-enoyl-sn-glycerol-3-phosphate
2tdecg3p_c	2-tetradecanoyl-sn-glycerol-3-phosphate
2tdecg3p_p	2-tetradecanoyl-sn-glycerol-3-phosphate
34dhpac_e	3-4-Dihydroxyphenylacetaldehyde
34dhpac_p	3-4-Dihydroxyphenylacetaldehyde
34hpp_c	3-4-Hydroxyphenyl-pyruvate
3amp_e	3-AMP
3amp_p	3-AMP
3c2hmp_c	3-Carboxy-2-hydroxy-4-methylpentanoate
3c3hmp_c	3-Carboxy-3-hydroxy-4-methylpentanoate
3c4mop_c	3-Carboxy-4-methyl-2-oxopentanoate
3cmp_e	3-cmp
3cmp_p	3-cmp
3dhq_c	3-Dehydroquinate
3dhsk_c	3-Dehydroshikimate
3haACP_c	3R-3-Hydroxyacyl-acyl-carrier-protein
3hcddec5eACP_c	R-3-hydroxy-cis-dodec-5-enoyl-acyl-carrier-protein
3hcinnm_e	3-hydroxycinnamic-acid
3hcinnm_p	3-hydroxycinnamic-acid
3hcmrs7eACP_c	R-3-hydroxy-cis-myristol-7-eoyl-acyl-carrier-protein
3hcpalm5eACP_c	R-3-hydroxy-cis-palm-5-eoyl-acyl-carrier-protein
3hcpalm9eACP_c	R-3-hydroxy-cis-palm-9-eoyl-acyl-carrier-protein
3hcvac7eACP_c	R-3-hydroxy-cis-vacc-7-enoyl-acyl-carrier-protein
3hddecACP_c	R-3-Hydroxydodecanoyl-acyl-carrier-protein
3hdecACP_c	R-3-Hydroxydecanoyl-acyl-carrier-protein
3hhexACP_c	R-3-Hydroxyhexanoyl-acyl-carrier-protein
3hmrsACP_c	R-3-Hydroxytetradecanoyl-acyl-carrier-protein
3hoctaACP_c	R-3-Hydroxyoctadecanoyl-acyl-carrier-protein
3hoctACP_c	R-3-Hydroxyoctanoyl-acyl-carrier-protein
3hpalmACP_c	R-3-hydroxypalmitoyl-acyl-carrier-protein
3hpppn_e	3-3-hydroxy-phenyl-propionate
3hpppn_p	3-3-hydroxy-phenyl-propionate
3ig3p_c	C--3-Indolyl-glycerol-3-phosphate
3mob_c	3-Methyl-2-oxobutanoate
3mop_c	S-3-Methyl-2-oxopentanoate
3ocddec5eACP_c	3-oxo-cis-dodec-5-enoyl-acyl-carrier-protein
3ocmrs7eACP_c	3-oxo-cis-myristol-7-eoyl-acyl-carrier-protein
3ocpalm5eACP_c	3-oxo-cis-palm-5-eoyl-acyl-carrier-protein
3ocpalm9eACP_c	3-oxo-cis-palm-9-eoyl-acyl-carrier-protein
3ocvac7eACP_c	3-oxo-cis-vacc-7-enoyl-acyl-carrier-protein
3oddecACP_c	3-Oxododecanoyl-acyl-carrier-protein
3odecACP_c	3-Oxodecanoyl-acyl-carrier-protein
3ohexACP_c	3-Oxohexanoyl-acyl-carrier-protein
3omrsACP_c	3-Oxotetradecanoyl-acyl-carrier-protein
3ooctACP_c	3-Oxooctanoyl-acyl-carrier-protein
3ooctdACP_c	3-Oxooctadecanoyl-acyl-carrier-protein
3opalmACP_c	3-Oxohexadecanoyl-acyl-carrier-protein
3ophb_c	3-Octaprenyl-4-hydroxybenzoate
3pg_c	3-Phospho-D-glycerate
3php_c	3-Phosphohydroxypyruvate
3psme_c	5-O-1-Carboxyvinyl-3-phosphoshikimate
3ump_e	3-UMP
3ump_p	3-UMP
4abut_e	4-Aminobutanoate
4abut_p	4-Aminobutanoate
4abz_c	4-Aminobenzoate
4adcho_c	4-amino-4-deoxychorismate
4ahmmp_c	4-Amino-5-hydroxymethyl-2-methylpyrimidine
4ampm_c	4-Amino-2-methyl-5-phosphomethylpyrimidine
4c2me_c	4-cytidine-5-diphospho-2-C-methyl-D-erythritol
4h2oglt_c	D-4-Hydroxy-2-oxoglutarate
4hba_c	4-Hydroxy-benzyl-alcohol
4hbz_c	4-Hydroxybenzoate
4hoxpacd_e	4-Hydroxyphenylacetaldehyde
4hoxpacd_p	4-Hydroxyphenylacetaldehyde
4hpro_LT_c	trans-4-Hydroxy-L-proline
4hthr_c	4-Hydroxy-L-threonine
4mop_c	4-Methyl-2-oxopentanoate
4mpetz_c	4-Methyl-5-2-phosphoethyl-thiazole
4pasp_c	4-Phospho-L-aspartate
4per_c	4-Phospho-D-erythronate
4ppan_c	D-4-Phosphopantothenate
4ppcys_c	N--R-4-Phosphopantothenoyl-L-cysteine
4r5au_c	4-1-D-Ribitylamino-5-aminouracil
5aizc_c	5-amino-1-5-phospho-D-ribosyl-imidazole-4-carboxylate
5aop_c	5-Amino-4-oxopentanoate
5aprbu_c	5-Amino-6-5-phosphoribitylamino-uracil
5apru_c	5-Amino-6-5-phosphoribosylamino-uracil
5caiz_c	5-phosphoribosyl-5-carboxyaminoimidazole
5dglcn_e	5-Dehydro-D-gluconate
5dglcn_p	5-Dehydro-D-gluconate
5drib_c	5-deoxyribose
5mta_c	5-Methylthioadenosine
5mthf_c	5-Methyltetrahydrofolate
5mtr_c	5-Methylthio-D-ribose
6hmhpt_c	6-hydroxymethyl-dihydropterin
6hmhptpp_c	6-hydroxymethyl-dihydropterin-pyrophosphate
6pgc_c	6-Phospho-D-gluconate
6pgl_c	6-phospho-D-glucono-1-5-lactone
8aonn_c	8-Amino-7-oxononanoate
ac_c	Acetate
ac_e	Acetate
ac_p	Acetate
acac_e	Acetoacetate
acac_p	Acetoacetate
acACP_c	Acetyl-ACP
acald_c	Acetaldehyde
acald_e	Acetaldehyde
acald_p	Acetaldehyde
accoa_c	Acetyl-CoA
acg5p_c	N-Acetyl-L-glutamyl-5-phosphate
acg5sa_c	N-Acetyl-L-glutamate-5-semialdehyde
acgal_e	N-Acetyl-D-galactosamine
acgal_p	N-Acetyl-D-galactosamine
acgam_c	N-Acetyl-D-glucosamine
acgam_e	N-Acetyl-D-glucosamine
acgam_p	N-Acetyl-D-glucosamine
acgam1p_c	N-Acetyl-D-glucosamine-1-phosphate
acgam1p_e	N-Acetyl-D-glucosamine-1-phosphate
acgam1p_p	N-Acetyl-D-glucosamine-1-phosphate
acglu_c	N-Acetyl-L-glutamate
achms_c	O-acetyl-L-homoserine
acmana_c	N-Acetyl-D-mannosamine
acmana_e	N-Acetyl-D-mannosamine
acmana_p	N-Acetyl-D-mannosamine
acmum_e	N-Acetylmuramate
acmum_p	N-Acetylmuramate
acmum6p_c	N-acetylmuramate-6-phosphate
acnam_c	N-Acetylneuraminate
acon_C_c	cis-Aconitate
acon_T_c	trans-Aconitate
acorn_c	N2-Acetyl-L-ornithine
ACP_c	acyl-carrier-protein
acser_c	O-Acetyl-L-serine
acser_e	O-Acetyl-L-serine
acser_p	O-Acetyl-L-serine
actACP_c	Acetoacetyl-ACP
actp_c	Acetyl-phosphate
ade_c	Adenine
ade_e	Adenine
ade_p	Adenine
adn_c	Adenosine
adp_c	ADP
adphep_DD_c	ADP-D-glycero-D-manno-heptose
adphep_LD_c	ADP-L-glycero-D-manno-heptose
adprib_c	ADPribose
ag_c	silver
ag_e	silver
agm_c	Agmatine
agm_e	Agmatine
agm_p	Agmatine
ahcys_c	S-Adenosyl-L-homocysteine
ahdt_c	2-Amino-4-hydroxy-6-erythro-1-2-3-trihydroxypropyl-dihydropteridine-triphosphate
aicar_c	5-Amino-1-5-Phospho-D-ribosyl-imidazole-4-carboxamide
air_c	5-amino-1-5-phospho-D-ribosyl-imidazole
akg_c	2-Oxoglutarate
akg_e	2-Oxoglutarate
akg_p	2-Oxoglutarate
ala_B_c	beta-Alanine
ala_B_e	beta-Alanine
ala_B_p	beta-Alanine
ala_D_c	D-Alanine
ala_D_e	D-Alanine
ala_D_p	D-Alanine
ala_L_c	L-Alanine
ala_L_e	L-Alanine
ala_L_p	L-Alanine
alaala_c	D-Alanyl-D-alanine
alaala_e	D-Alanyl-D-alanine
alaala_p	D-Alanyl-D-alanine
alac_S_c	S-2-Acetolactate
all_D_e	D-Allose
all_D_p	D-Allose
alltn_e	Allantoin
alltn_p	Allantoin
amet_c	S-Adenosyl-L-methionine
ametam_c	S-Adenosylmethioninamine
amob_c	S-Adenosyl-4-methylthio-2-oxobutanoate
amp_c	AMP
amp_e	AMP
amp_p	AMP
anhgm_c	N-Acetyl-D-glucosamine-anhydrous-N-Acetylmuramic-acid
anhgm_e	N-Acetyl-D-glucosamine-anhydrous-N-Acetylmuramic-acid
anhgm_p	N-Acetyl-D-glucosamine-anhydrous-N-Acetylmuramic-acid
anhgm3p_c	N-Acetyl-D-glucosamine-anhydrous-N-Acetylmuramyl-tripeptide
anhgm3p_p	N-Acetyl-D-glucosamine-anhydrous-N-Acetylmuramyl-tripeptide
anhgm4p_c	N-Acetyl-D-glucosamine-anhydrous-N-Acetylmuramyl-tetrapeptide
anhgm4p_p	N-Acetyl-D-glucosamine-anhydrous-N-Acetylmuramyl-tetrapeptide
anhm_c	1-6-anhydrous-N-Acetylmuramate
anhm3p_c	1-6-anhydrous-N-Acetylmuramyl-tripeptide
anhm4p_c	1-6-anhydrous-N-Acetylmuramyl-tetrapeptide
anth_c	Anthranilate
aps_c	Adenosine-5-phosphosulfate
ara5p_c	D-Arabinose-5-phosphate
arab_L_e	L-Arabinose
arab_L_p	L-Arabinose
arg_L_c	L-Arginine
arg_L_e	L-Arginine
arg_L_p	L-Arginine
argsuc_c	N-omega--L-Arginino-succinate
ascb_L_e	L-Ascorbate
ascb_L_p	L-Ascorbate
ascb6p_c	L-ascorbate-6-phosphate
asn_L_c	L-Asparagine
asn_L_e	L-Asparagine
asn_L_p	L-Asparagine
aso3_e	arsenite
aso3_p	arsenite
asp_L_c	L-Aspartate
asp_L_e	L-Aspartate
asp_L_p	L-Aspartate
aspsa_c	L-Aspartate-4-semialdehyde
athr_L_c	L-Allo-threonine
atp_c	ATP
biliverd_c	Biliverdin
biomass	biomass
btn_c	Biotin
but_e	Butyrate-n-C40
but_p	Butyrate-n-C40
but2eACP_c	But-2-enoyl-acyl-carrier-protein
butACP_c	Butyryl-ACP-n-C40ACP
butso3_e	butanesulfonate
butso3_p	butanesulfonate
ca2_c	Calcium
ca2_e	Calcium
ca2_p	Calcium
capminusbiomass	Capsule minus biomass
capsule_NM_c	mature capsule (less a diacylglycerophosphate)
capsule_NM_e	mature capsule (less a diacylglycerophosphate)
cbasp_c	N-Carbamoyl-L-aspartate
cbp_c	Carbamoyl-phosphate
cd2_c	Cadmium
cd2_e	Cadmium
cd2_p	Cadmium
cddec5eACP_c	cis-dodec-5-enoyl-acyl-carrier-protein-n-C121
cdec3eACP_c	cis-dec-3-enoyl-acyl-carrier-protein-n-C101
cdp_c	CDP
cdp141b_c	cdp-1-dodecanoyl-2-hexadeca-trans-9-enoyl-sn-glycerol
cdp160a_c	cdp-1-hexadecanoyl-2-dodecanoyl-sn-glycerol
cdp160b_c	cdp-1-hexadecanoyl-2-myristoyl-sn-glycerol
cdp160c_c	cdp-1-hexadecanoyl-2-hexadeca-trans-9-enoyl-sn-glycerol
cdp160e_c	cdp-1-2-dihexadec-trans-9-enoyl-sn-glycerol
cdp161_c	cdp-1-hexadec-trans-9-enoyl-2-octadeca-cis-7-enoyl-sn-glycerol
cdpdddecg_c	CDP-1-2-didodecanoylglycerol
cdpdhdecg_c	CDP-1-2-dihexadecanoylglycerol
cdpdodec7eg_c	CDP-1-2-dioctadec-7-enoylglycerol
cdpdodecg_c	CDP-1-2-dioctadecanoylglycerol
cdpdtdec7eg_c	CDP-1-2-ditetradec-7-enoylglycerol
cdpdtdecg_c	CDP-1-2-ditetradecanoylglycerol
cgly_c	Cys-Gly
cgly_e	Cys-Gly
cgly_p	Cys-Gly
chol_c	Choline
chol_e	Choline
chol_p	Choline
chor_c	chorismate
cit_c	Citrate
cit_e	Citrate
cit_p	Citrate
citr_L_c	L-Citrulline
ckdo_c	CMP-3-deoxy-D-manno-octulosonate
cl_c	Chloride
cl_e	Chloride
cl_p	Chloride
cmp_c	CMP
cmp_e	CMP
cmp_p	CMP
cmpacna_c	CMP-N-acetylneuraminate
cmrs3eACP_c	cis-Tetradec-3-enoyl-acyl-carrier-protein
co_c	Carbon monoxide
co_e	Carbon monoxide
co_p	Carbon monoxide
co2_c	CO2
co2_e	CO2
co2_p	CO2
coa_c	Coenzyme-A
cobalt2_c	Co2
cobalt2_e	Co2
cobalt2_p	Co2
colipa_e	core-oligosaccharide-lipid-A
cpppg3_c	Coproporphyrinogen-III
crn_e	L-Carnitine
crn_p	L-Carnitine
csn_c	Cytosine
csn_e	Cytosine
csn_p	Cytosine
ctp_c	CTP
cu_c	Cu
cu_e	Cu
cu_p	Cu
cu2_c	Cu2
cu2_e	Cu2
cu2_p	Cu2
cyan_e	Hydrogen-cyanide
cyan_p	Hydrogen-cyanide
cynt_e	Cyanate
cynt_p	Cyanate
cys_D_e	D-Cysteine
cys_D_p	D-Cysteine
cys_L_c	L-Cysteine
cys_L_e	L-Cysteine
cys_L_p	L-Cysteine
cyst_L_c	L-Cystathionine
cytd_c	Cytidine
cytd_e	Cytidine
cytd_p	Cytidine
dad_2_c	Deoxyadenosine
dad_5_c	5-Deoxyadenosine
dadp_c	dADP
damp_c	dAMP
damp_e	dAMP
damp_p	dAMP
dann_c	7-8-Diaminononanoate
datp_c	dATP
db4p_c	3-4-dihydroxy-2-butanone-4-phosphate
dca_e	Decanoate-n-C100
dca_p	Decanoate-n-C100
dcaACP_c	Decanoyl-ACP-n-C100ACP
dcacoa_c	Decanoyl-CoA-n-C100CoA
dcamp_c	N6-1-2-Dicarboxyethyl-AMP
dcdp_c	dCDP
dcmp_c	dCMP
dcmp_e	dCMP
dcmp_p	dCMP
dctp_c	dCTP
dcyt_c	Deoxycytidine
ddca_e	Dodecanoate-n-C120
ddca_p	Dodecanoate-n-C120
ddcaACP_c	Dodecanoyl-ACP-n-C120ACP
ddcacoa_c	Dodecanoyl-CoA-n-C120CoA
dgdp_c	dGDP
dgmp_c	dGMP
dgmp_e	dGMP
dgmp_p	dGMP
dgsn_c	Deoxyguanosine
dgsn_e	Deoxyguanosine
dgsn_p	Deoxyguanosine
dgtp_c	dGTP
dha_e	Dihydroxyacetone
dha_p	Dihydroxyacetone
dhap_c	Dihydroxyacetone-phosphate
dhap_e	Dihydroxyacetone-phosphate
dhap_p	Dihydroxyacetone-phosphate
dhf_c	7-8-Dihydrofolate
dhmptp_c	dihydromonapterin-triphosphate
dhnpt_c	Dihydroneopterin
dhor_S_c	S-Dihydroorotate
dhpmp_c	Dihydroneopterin-monophosphate
dhpt_c	Dihydropteroate
dhptd_c	4-5-dihydroxy-2-3-pentanedione
didp_c	dIDP
dimp_c	dIMP
dimp_e	dIMP
dimp_p	dIMP
din_e	Deoxyinosine
din_p	Deoxyinosine
ditp_c	dITP
dmlz_c	6-7-Dimethyl-8-1-D-ribityl-lumazine
dmpp_c	Dimethylallyl-diphosphate
dms_e	Dimethyl-sulfide
dms_p	Dimethyl-sulfide
dmso_e	Dimethyl-sulfoxide
dmso_p	Dimethyl-sulfoxide
dna_c	polymerised deoxyribonucleotide
dnad_c	Deamino-NAD
dopa_e	Dopamine
dopa_p	Dopamine
dpcoa_c	Dephospho-CoA
dsbcox_p	protein-disulfide-isomerase-II-oxidized
dsbcrd_p	protein-disulfide-isomerase-II-reduced
dsbdox_c	fused-thioldisulfide-interchange-protein-oxidized
dsbdrd_c	fused-thioldisulfide-interchange-protein-reduced
dsbgox_p	periplasmic-disulfide-isomerasethiol-disulphide-oxidase-oxidized
dsbgrd_p	periplasmic-disulfide-isomerasethiol-disulphide-oxidase-reduced
dscl_c	dihydrosirohydrochlorin
dtbt_c	Dethiobiotin
dtdp_c	dTDP
dtdp4d6dg_c	dTDP-4-dehydro-6-deoxy-D-glucose
dtdp4d6dm_c	dTDP-4-dehydro-6-deoxy-L-mannose
dtdpglu_c	dTDPglucose
dtdprmn_c	dTDP-L-rhamnose
dtmp_c	dTMP
dtmp_e	dTMP
dtmp_p	dTMP
dttp_c	dTTP
dudp_c	dUDP
dump_c	dUMP
dump_e	dUMP
dump_p	dUMP
dutp_c	dUTP
dxyl5p_c	1-deoxy-D-xylulose-5-phosphate
e4hglu_c	L-erythro-4-Hydroxyglutamate
e4hglu_e	L-erythro-4-Hydroxyglutamate
e4p_c	D-Erythrose-4-phosphate
eig3p_c	D-erythro-1-Imidazol-4-yl-glycerol-3-phosphate
enlipa_e	phosphoethanolamine-KDO-2-lipid-A
enlipa_p	phosphoethanolamine-KDO-2-lipid-A
essbiomass	Essential biomass
esslipid_NM_p	Essential Phospholipids
etha_e	Ethanolamine
etha_p	Ethanolamine
ethso3_e	ethanesulfonate
ethso3_p	ethanesulfonate
etoh_c	Ethanol
etoh_e	Ethanol
etoh_p	Ethanol
f6p_c	D-Fructose-6-phosphate
f6p_e	D-Fructose-6-phosphate
f6p_p	D-Fructose-6-phosphate
fad_c	Flavin-adenine-dinucleotide-oxidized
fadh2_c	Flavin-adenine-dinucleotide-reduced
fald_c	Formaldehyde
fald_e	Formaldehyde
fald_p	Formaldehyde
fdp_c	D-Fructose-1-6-bisphosphate
fe2_c	Fe2
fe2_e	Fe2
fe2_p	Fe2
fe3_c	Fe3
fe3_e	Fe3
fe3_p	Fe3
fgam_c	N2-Formyl-N1-5-phospho-D-ribosyl-glycinamide
ficytC_p	ferricytochrome, cytc
fmn_c	FMN
focytC_p	ferrocytochrome, cytc
for_c	Formate
for_e	Formate
for_p	Formate
fpram_c	2-Formamido-N1-5-phospho-D-ribosyl-acetamidine
fprica_c	5-Formamido-1-5-phospho-D-ribosyl-imidazole-4-carboxamide
frdp_c	Farnesyl-diphosphate
fru_c	D-Fructose
fru_e	D-Fructose
fru_p	D-Fructose
frulys_e	fructoselysine
frulys_p	fructoselysine
fruur_e	D-Fructuronate
fruur_p	D-Fructuronate
fuc_L_e	L-Fucose
fuc_L_p	L-Fucose
fum_c	Fumarate
fum_e	Fumarate
fum_p	Fumarate
g1p_c	D-Glucose-1-phosphate
g1p_e	D-Glucose-1-phosphate
g1p_p	D-Glucose-1-phosphate
g3p_c	Glyceraldehyde-3-phosphate
g3pc_e	sn-Glycero-3-phosphocholine
g3pc_p	sn-Glycero-3-phosphocholine
g3pe_e	sn-Glycero-3-phosphoethanolamine
g3pe_p	sn-Glycero-3-phosphoethanolamine
g3pg_e	Glycerophosphoglycerol
g3pg_p	Glycerophosphoglycerol
g3pi_e	sn-Glycero-3-phospho-1-inositol
g3pi_p	sn-Glycero-3-phospho-1-inositol
g3ps_e	Glycerophosphoserine
g3ps_p	Glycerophosphoserine
g6p_c	D-Glucose-6-phosphate
g6p_e	D-Glucose-6-phosphate
g6p_p	D-Glucose-6-phosphate
gal_bD_e	beta-D-Galactose
gal_bD_p	beta-D-Galactose
gal_c	D-Galactose
gal_e	D-Galactose
gal_p	D-Galactose
gal1p_e	alpha-D-Galactose-1-phosphate
gal1p_p	alpha-D-Galactose-1-phosphate
galct_D_e	D-Galactarate
galct_D_p	D-Galactarate
galctn_D_e	D-Galactonate
galctn_D_p	D-Galactonate
galctn_L_e	L-Galactonate
galctn_L_p	L-Galactonate
galgnagalicolipa_c	galatosyl-glcNAc-galactosyl-inner-core-oligosaccharide-lipid-A
galicolipa_c	galactosyl-inner-core-oligosaccharide-lipid-A, also mature lps, immunotype 8
galicolipa_e	galactosyl-inner-core-oligosaccharide-lipid-A, also mature lps, immunotype 8
galt_e	Galactitol
galt_p	Galactitol
galur_e	D-Galacturonate
galur_p	D-Galacturonate
gam_e	D-Glucosamine
gam_p	D-Glucosamine
gam1p_c	D-Glucosamine-1-phosphate
gam6p_c	D-Glucosamine-6-phosphate
gam6p_e	D-Glucosamine-6-phosphate
gam6p_p	D-Glucosamine-6-phosphate
gar_c	N1-5-Phospho-D-ribosyl-glycinamide
gbbtn_e	gamma-butyrobetaine
gbbtn_p	gamma-butyrobetaine
gcald_c	Glycolaldehyde
gdp_c	GDP
gdp_e	GDP
gdp_p	GDP
gdpmann_c	GDP-D-mannose
gdptp_c	Guanosine-3-diphosphate-5-triphosphate
gg4abut_c	gamma-glutamyl-gamma-aminobutyric-acid
ggbutal_c	gamma-glutamyl-gamma-butyraldehyde
ggptrc_c	gamma-glutamyl-putrescine
glc_D_c	D-Glucose
glc_D_e	D-Glucose
glc_D_p	D-Glucose
glcn_c	D-Gluconate
glcn_e	D-Gluconate
glcn_p	D-Gluconate
glcr_e	D-Glucarate
glcr_p	D-Glucarate
glcur_e	D-Glucuronate
glcur_p	D-Glucuronate
glcur1p_e	D-Glucuronate-1-phosphate
glcur1p_p	D-Glucuronate-1-phosphate
gln_L_c	L-Glutamine
gln_L_e	L-Glutamine
gln_L_p	L-Glutamine
glu_D_c	D-Glutamate
glu_L_c	L-Glutamate
glu_L_e	L-Glutamate
glu_L_p	L-Glutamate
glu1sa_c	L-Glutamate-1-semialdehyde
glu5p_c	L-Glutamate-5-phosphate
glu5sa_c	L-Glutamate-5-semialdehyde
glucys_c	gamma-L-Glutamyl-L-cysteine
glutrna_c	L-Glutamyl-tRNA-Glu
glx_c	Glyoxylate
gly_c	Glycine
gly_e	Glycine
gly_p	Glycine
glyald_c	D-Glyceraldehyde
glyald_e	D-Glyceraldehyde
glyald_p	D-Glyceraldehyde
glyb_c	Glycine-betaine
glyb_e	Glycine-betaine
glyb_p	Glycine-betaine
glyc_c	Glycerol
glyc_e	Glycerol
glyc_p	Glycerol
glyc_R_c	R-Glycerate
glyc_R_e	R-Glycerate
glyc_R_p	R-Glycerate
glyc2p_e	Glycerol-2-phosphate
glyc2p_p	Glycerol-2-phosphate
glyc3p_c	Glycerol-3-phosphate
glyc3p_e	Glycerol-3-phosphate
glyc3p_p	Glycerol-3-phosphate
glyclt_c	Glycolate
glyclt_e	Glycolate
glyclt_p	Glycolate
gmhep17bp_c	D-Glycero-D-manno-heptose-1-7-bisphosphate
gmhep1p_c	D-Glycero-D-manno-heptose-1-phosphate
gmhep7p_c	D-Glycero-D-manno-heptose-7-phosphate
gmp_c	GMP
gmp_e	GMP
gmp_p	GMP
gnagalicolipa_c	glcNAc-galactosyl-inner-core-oligosaccharide-lipid-A
gnahhlipa_c	glcNAc-heptosyl-heptosyl-kdo2-lipidA
grdp_c	Geranyl-diphosphate
gsn_c	Guanosine
gsn_e	Guanosine
gsn_p	Guanosine
gthox_c	Oxidized-glutathione
gthox_e	Oxidized-glutathione
gthox_p	Oxidized-glutathione
gthrd_c	Reduced-glutathione
gthrd_e	Reduced-glutathione
gthrd_p	Reduced-glutathione
gtp_c	GTP
gtp_e	GTP
gtp_p	GTP
gua_c	Guanine
gua_e	Guanine
gua_p	Guanine
h_c	H
h_e	H
h_p	H
h2_c	H2
h2_e	H2
h2_p	H2
h2mb4p_c	1-hydroxy-2-methyl-2-E-butenyl-4-diphosphate
h2o_c	H2O
h2o_e	H2O
h2o_p	H2O
h2o2_c	Hydrogen-peroxide
h2o2_e	Hydrogen-peroxide
h2o2_p	Hydrogen-peroxide
h2s_c	Hydrogen-sulfide
h2s_e	Hydrogen-sulfide
h2s_p	Hydrogen-sulfide
h5deACP_c	cis-hexadec-5-enoyl-acyl-carrier-protein-n-C161
hco3_c	Bicarbonate
hcys_L_c	L-Homocysteine
hdca_e	Hexadecanoate-n-C160
hdca_p	Hexadecanoate-n-C160
hdcat9_p	Hexadeca-trans-9-enoyloate-n-C161
hdcea_e	Hexadecenoate-n-C161
hdcea_p	Hexadecenoate-n-C161
hdcoa_c	Hexadecenoyl-CoA-n-C161CoA
hdeACP_c	cis-hexadec-9-enoyl-acyl-carrier-protein-n-C161
hdet9ACP_c	trans-hexadec-9-enoyl-acyl-carrier-protein-n-C161
hexACP_c	Hexanoyl-ACP-n-C60ACP
Hg_e	Haemoglobin residue
Hg2_c	Hg2
hg2_e	Hg2
hg2_p	Hg2
Hg2_p	Hg2
HgFe3_e	Haemoglobin
hhlipa_c	heptosyl-heptosyl-kdo2-lipidA
his_L_c	L-Histidine
his_L_e	L-Histidine
his_L_p	L-Histidine
hisp_c	L-Histidinol-phosphate
histd_c	L-Histidinol
hlipa_c	heptosyl-kdo2-lipidA
hmbil_c	Hydroxymethylbilane
hmfurn_c	4-hydroxy-5-methyl-3-2H-furanone
hmgth_c	hydroxymethylglutathione
hom_L_c	L-Homoserine
hom_L_e	L-Homoserine
hom_L_p	L-Homoserine
hpyr_c	Hydroxypyruvate
hxa_e	Hexanoate-n-C60
hxa_p	Hexanoate-n-C60
hxan_c	Hypoxanthine
hxan_e	Hypoxanthine
hxan_p	Hypoxanthine
hxcoa_c	Hexanoyl-CoA-n-C60CoA
iasp_c	Iminoaspartate
icit_c	Isocitrate
icolipa_c	inner-core-oligosaccharide-lipid-A
idon_L_e	L-Idonate
idon_L_p	L-Idonate
idp_c	IDP
ile_L_c	L-Isoleucine
ile_L_e	L-Isoleucine
ile_L_p	L-Isoleucine
imacp_c	3-Imidazol-4-yl-2-oxopropyl-phosphate
imp_c	IMP
imp_e	IMP
imp_p	IMP
indole_c	Indole
indole_e	Indole
indole_p	Indole
inost_c	myo-Inositol
inost_e	myo-Inositol
inost_p	myo-Inositol
ins_c	Inosine
ipdp_c	Isopentenyl-diphosphate
isetac_e	Isethionic-acid
isetac_p	Isethionic-acid
itp_c	ITP
k_c	potassium
k_e	potassium
k_p	potassium
kdo_c	3-Deoxy-D-manno-2-octulosonate
kdo2lipid4_c	KDO-2-lipid-IV-A
kdo2lipid4L_c	KDO-2-lipid-IV-A-with-laurate
kdo8p_c	3-Deoxy-D-manno-octulosonate-8-phosphate
kdolipid4_c	KDO-lipid-IV-A
lac_D_c	D-Lactate
lac_D_e	D-Lactate
lac_D_p	D-Lactate
lac_L_c	L-Lactate
lac_L_e	L-Lactate
lac_L_p	L-Lactate
LalaDglu_c	L-alanine-D-glutamate
LalaDgluMdap_c	L-alanine-D-glutamate-meso-2-6-diaminoheptanedioate
LalaDgluMdap_e	L-alanine-D-glutamate-meso-2-6-diaminoheptanedioate
LalaDgluMdap_p	L-alanine-D-glutamate-meso-2-6-diaminoheptanedioate
LalaDgluMdapDala_c	L-alanine-D-glutamate-meso-2-6-diaminoheptanedioate-D-alanine
LalaDgluMdapDala_e	L-alanine-D-glutamate-meso-2-6-diaminoheptanedioate-D-alanine
LalaDgluMdapDala_p	L-alanine-D-glutamate-meso-2-6-diaminoheptanedioate-D-alanine
lald_L_c	L-Lactaldehyde
lcts_e	Lactose
lcts_p	Lactose
leu_L_c	L-Leucine
leu_L_e	L-Leucine
leu_L_p	L-Leucine
Lf_e	Lactoferrin residue
LfFe3_e	Lactoferrin
lgt_S_c	R-S-Lactoylglutathione
lipa_c	KDO-2-lipid-A
lipa_e	KDO-2-lipid-A
lipa_p	KDO-2-lipid-A
lipid_NM_p	Phospholipids
lipidA_c	Lipid-A
lipidAds_c	Lipid-A-Disaccharide
lipidX_c	2-3-hydroxydodecanoyl-3-hydroxytetradecanoyl-beta-D-glucosaminyl-1-phosphate
lps_NM_c	mature lps, immunotype 3
lps_NM_e	mature lps, immunotype 3
lys_L_c	L-Lysine
lys_L_e	L-Lysine
lys_L_p	L-Lysine
lyx_L_e	L-Lyxose
lyx_L_p	L-Lyxose
mal_D_e	D-Malate
mal_D_p	D-Malate
mal_L_c	L-Malate
mal_L_e	L-Malate
mal_L_p	L-Malate
malACP_c	Malonyl-acyl-carrier-protein
malcoa_c	Malonyl-CoA
malt_c	Maltose
malt_e	Maltose
malt_p	Maltose
malt6p_c	Maltose-6-phosphate
man_e	D-Mannose
man_p	D-Mannose
man1p_c	D-Mannose-1-phosphate
man6p_c	D-Mannose-6-phosphate
man6p_e	D-Mannose-6-phosphate
man6p_p	D-Mannose-6-phosphate
manglyc_e	2-alpha-D-Mannosyl-D-glycerate
manglyc_p	2-alpha-D-Mannosyl-D-glycerate
melib_e	Melibiose
melib_p	Melibiose
met_D_c	D-Methionine
met_D_e	D-Methionine
met_D_p	D-Methionine
met_L_c	L-Methionine
met_L_e	L-Methionine
met_L_p	L-Methionine
methf_c	5-10-Methenyltetrahydrofolate
metsox_R_L_c	L-methionine-R-sulfoxide
metsox_R_L_e	L-methionine-R-sulfoxide
metsox_R_L_p	L-methionine-R-sulfoxide
metsox_S_L_c	L-Methionine-Sulfoxide
metsox_S_L_e	L-Methionine-Sulfoxide
metsox_S_L_p	L-Methionine-Sulfoxide
mg2_c	magnesium
mg2_e	magnesium
mg2_p	magnesium
mhis_c	N(pi)-Methyl-L-histidine
mi1p_D_c	1D-myo-Inositol-1-phosphate
micit_c	methylisocitrate
mlthf_c	5-10-Methylenetetrahydrofolate
mmet_e	S-Methyl-L-methionine
mmet_p	S-Methyl-L-methionine
mn2_c	Mn2
mn2_e	Mn2
mn2_p	Mn2
mnl_e	D-Mannitol
mnl_p	D-Mannitol
mobd_c	Molybdate-MoO4
mobd_e	Molybdate-MoO4
mobd_p	Molybdate-MoO4
mso3_e	methanesulfonate
mso3_p	methanesulfonate
mthgxl_c	Methylglyoxal
murein4p3p_p	two-linked-disacharide-tetrapeptide-and-tripeptide-murein-units-uncrosslinked-middle-of-chain
murein4p3pOAc_p	two-linked-disacharide-tetrapeptide-and-tripeptide-murein-units-uncrosslinked-middle-of-chain-O-acytelated
murein4p4p_p	two-linked-disacharide-tetrapeptide-murein-units-uncrosslinked-middle-of-chain
murein4p4p4p_p	three-linked-disacharide-tetrapeptide-murein-units-uncrosslinked-middle-of-chain
murein4p4p4pdOAc_p	three-linked-disacharide-tetrapeptide-murein-units-uncrosslinked-middle-of-chain-di-O-acytelated
murein4p4p4pOAc_p	three-linked-disacharide-tetrapeptide-murein-units-uncrosslinked-middle-of-chain-O-acytelated
murein4p4p4ptOAc_p	three-linked-disacharide-tetrapeptide-murein-units-uncrosslinked-middle-of-chain-tri-O-acytelated
murein4p4pdOAc_p	two-linked-disacharide-tetrapeptide-murein-units-uncrosslinked-middle-of-chain-di-O-acytlated
murein4p4pOAc_p	two-linked-disacharide-tetrapeptide-murein-units-uncrosslinked-middle-of-chain-O-acytelated
murein4px4p_p	two-disacharide-linked-murein-units-tetrapeptide-corsslinked-tetrapeptide-A2pm-D-ala--middle-of-chain
murein4px4p4p_p	three-disacharide-linked-murein-units-tetrapeptide-crosslinked-tetrapeptide-A2pm-D-ala--one-uncrosslinked-tetrapaptide--middle-of-chain
murein4px4px4p_p	three-disacharide-linked-murein-units-tetrapeptide-crosslinked-tetrapeptide-A2pm-D-ala--tetrapeptide-corsslinked-tetrapeptide-A2pm-D-ala--middle-of-chain
murein4px4px4pOAc_p	three-disacharide-linked-murein-units-tetrapeptide-crosslinked-tetrapeptide-A2pm-D-ala--tetrapeptide-corsslinked-tetrapeptide-A2pm-D-ala--middle-of-chain-O_acytelated
murein5p4p_p	two-linked-disacharide-pentapeptide-and-tetrapeptide-murein-units-uncrosslinked-middle-of-chain
murein5p4pOAc_p	two-linked-disacharide-pentapeptide-and-tetrapeptide-murein-units-uncrosslinked-middle-of-chain-O-acytelated
murein5p5p_p	two-linked-disacharide-pentapeptide-murein-units-uncrosslinked-middle-of-chain
murein5p5p5p_p	three-linked-disacharide-pentapeptide-murein-units-uncrosslinked-middle-of-chain
murein5px4p_p	two-disacharide-linked-murein-units-pentapeptide-crosslinked-tetrapeptide-A2pm-D-ala--middle-of-chain
murein5px4px4p_p	three-disacharide-linked-murein-units-pentapeptide-crosslinked-tetrapeptide-A2pm-D-ala-tetrapeptide-corsslinked-tetrapeptide-A2pm-D-ala--middle-of-chain
myrsACP_c	Myristoyl-ACP-n-C140ACP
n2o_c	Nitrous-oxide
n2o_e	Nitrous-oxide
n2o_p	Nitrous-oxide
na1_c	Sodium
na1_e	Sodium
na1_p	Sodium
nac_c	Nicotinate
nac_e	Nicotinate
nac_p	Nicotinate
nad_c	Nicotinamide-adenine-dinucleotide
nadh_c	Nicotinamide-adenine-dinucleotide--reduced
nadp_c	Nicotinamide-adenine-dinucleotide-phosphate
nadph_c	Nicotinamide-adenine-dinucleotide-phosphate--reduced
ncam_c	Nicotinamide
nh4_c	Ammonium
nh4_e	Ammonium
nh4_p	Ammonium
ni2_c	nickel
ni2_e	nickel
ni2_p	nickel
nicrns_c	Nicotinate D-ribonucleoside
nicrnt_c	Nicotinate-D-ribonucleotide
nmn_c	NMN
nmn_e	NMN
nmn_p	NMN
no_c	Nitric-oxide
no_e	Nitric-oxide
no_p	Nitric-oxide
no2_e	Nitrite
no2_p	Nitrite
no3_e	Nitrate
no3_p	Nitrate
o2_c	O2
o2_e	O2
o2_p	O2
o2s_c	Superoxide-anion
o2s_e	Superoxide-anion
o2s_p	Superoxide-anion
oaa_c	Oxaloacetate
oaa_e	Oxaloacetate
oaa_p	Oxaloacetate
ocACP_c	Octanoyl-ACP-n-C80ACP
occoa_c	Octanoyl-CoA-n-C80CoA
ocdca_e	octadecanoate-n-C180
ocdca_p	octadecanoate-n-C180
ocdcaACP_c	Octadecanoyl-ACP-n-C180ACP
ocdcea_e	octadecenoate-n-C181
ocdcea_p	octadecenoate-n-C181
oct7eACP_c	cis-octadec-7-enoyl-acyl-carrier-protein-n-C181
octa_e	octanoate-n-C80
octa_p	octanoate-n-C80
octdp_c	all-trans-Octaprenyl-diphosphate
odecoa_c	Octadecenoyl-CoA-n-C181CoA
ohpb_c	2-Oxo-3-hydroxy-4-phosphobutanoate
orn_c	Ornithine
orn_e	Ornithine
orn_p	Ornithine
orot_c	Orotate
orot_e	Orotate
orot_p	Orotate
orot5p_c	Orotidine-5-phosphate
oxa_c	Oxalate
oxa_p	Oxalate
pa120_c	1-2-didodecanoyl-sn-glycerol-3-phosphate
pa120_p	1-2-didodecanoyl-sn-glycerol-3-phosphate
pa140_c	1-2-ditetradecanoyl-sn-glycerol-3-phosphate
pa140_p	1-2-ditetradecanoyl-sn-glycerol-3-phosphate
pa141_c	1-2-ditetradec-7-enoyl-sn-glycerol-3-phosphate
pa141_p	1-2-ditetradec-7-enoyl-sn-glycerol-3-phosphate
pa141b_c	1-tetradecanoyl-2-octadeca-cis-7-enoyl-sn-glycerol-3-phosphate
pa141b_p	1-tetradecanoyl-2-octadeca-cis-7-enoyl-sn-glycerol-3-phosphate
pa160_c	1-2-dihexadecanoyl-sn-glycerol-3-phosphate
pa160_p	1-2-dihexadecanoyl-sn-glycerol-3-phosphate
pa160a_c	1-hexadecanoyl-2-dodecanoyl-sn-glycerol-3-phosphate
pa160a_p	1-hexadecanoyl-2-dodecanoyl-sn-glycerol-3-phosphate
pa160b_c	1-hexadecanoyl-2-myristoyl-sn-glycerol-3-phosphate
pa160b_p	1-hexadecanoyl-2-myristoyl-sn-glycerol-3-phosphate
pa160c_c	1-hexadecanoyl-2-hexadeca-trans-9-enoyl-sn-glycerol-3-phosphate
pa160c_p	1-hexadecanoyl-2-hexadeca-trans-9-enoyl-sn-glycerol-3-phosphate
pa160e_c	1-hexadecanoyl-2-octadecanoyl-sn-glycerol-3-phosphate
pa160e_p	1-hexadecanoyl-2-octadecanoyl-sn-glycerol-3-phosphate
pa161_c	1-2-dihexadec-trans-9-enoyl-sn-glycerol-3-phosphate
pa161_p	1-2-dihexadec-trans-9-enoyl-sn-glycerol-3-phosphate
pa180_c	1-2-dioctadecanoyl-sn-glycerol-3-phosphate
pa180_p	1-2-dioctadecanoyl-sn-glycerol-3-phosphate
pa181_c	1-2-dioctadec-7-enoyl-sn-glycerol-3-phosphate
pa181_p	1-2-dioctadec-7-enoyl-sn-glycerol-3-phosphate
pacald_e	Phenylacetaldehyde
pacald_p	Phenylacetaldehyde
palmACP_c	Palmitoyl-ACP-n-C160ACP
pan4p_c	Pantetheine-4-phosphate
pant_R_c	R-Pantoate
pap_c	Adenosine-3-5-bisphosphate
paps_c	3-Phosphoadenylyl-sulfate
pdx5p_c	Pyridoxine-5-phosphate
pe120_c	phosphatidylethanolamine-didodecanoyl-n-C120
pe120_p	phosphatidylethanolamine-didodecanoyl-n-C120
pe140_c	phosphatidylethanolamine-ditetradecanoyl-n-C140
pe140_p	phosphatidylethanolamine-ditetradecanoyl-n-C140
pe141_c	phosphatidylethanolamine-ditetradec-7-enoyl-n-C141
pe141_p	phosphatidylethanolamine-ditetradec-7-enoyl-n-C141
pe141b_c	phosphatidylethanolamine-1-dodecanoyl-2-hexadeca-trans-9-enoyl-n-141b
pe141b_p	phosphatidylethanolamine-1-dodecanoyl-2-hexadeca-trans-9-enoyl-n-141b
pe160_c	phosphatidylethanolamine-dihexadecanoyl-n-C160
pe160_p	phosphatidylethanolamine-dihexadecanoyl-n-C160
pe160a_c	phosphatidylethanolamine-1-hexadecanoyl-2-dodecanoyl-n-160a
pe160a_p	phosphatidylethanolamine-1-hexadecanoyl-2-dodecanoyl-n-160a
pe160b_c	phosphatidylethanolamine-1-hexadecanoyl-2-myristoyl-n-160b
pe160b_p	phosphatidylethanolamine-1-hexadecanoyl-2-myristoyl-n-160b
pe160c_c	phosphatidylethanolamine-1-hexadecanoyl-2-hexadeca-trans-9-enoyl-n-160c
pe160c_p	phosphatidylethanolamine-1-hexadecanoyl-2-hexadeca-trans-9-enoyl-n-160c
pe160e_c	phosphatidylethanolamine-1-2-dihexadec-trans-9-enoyl-n-160e
pe160e_p	phosphatidylethanolamine-1-2-dihexadec-trans-9-enoyl-n-160e
pe161_c	phosphatidylethanolamine-1-hexadec-trans-9-enoyl-2-octadeca-cis-7-enoyl-n-161a
pe161_p	phosphatidylethanolamine-1-hexadec-trans-9-enoyl-2-octadeca-cis-7-enoyl-n-161a
pe180_c	phosphatidylethanolamine-dioctadecanoyl-n-C180
pe180_p	phosphatidylethanolamine-dioctadecanoyl-n-C180
pe181_c	phosphatidylethanolamine-dioctadec-7-enoyl-n-C181
pe181_p	phosphatidylethanolamine-dioctadec-7-enoyl-n-C181
peagnahhlipa_c	PEA-glcNAc-heptosyl-heptosyl-kdo2-lipidA
peamn_e	Phenethylamine
peamn_p	Phenethylamine
pep_c	Phosphoenolpyruvate
pepglycan_NM_p	peptidoglycan
pg120_c	Phosphatidylglycerol-didodecanoyl-n-C120
pg120_p	Phosphatidylglycerol-didodecanoyl-n-C120
pg140_c	Phosphatidylglycerol-ditetradecanoyl-n-C140
pg140_p	Phosphatidylglycerol-ditetradecanoyl-n-C140
pg141_c	Phosphatidylglycerol-ditetradec-7-enoyl-n-C141
pg141_p	Phosphatidylglycerol-ditetradec-7-enoyl-n-C141
pg141b_c	Phosphatidylglycerol-1-dodecanoyl-2-hexadeca-trans-9-enoyl-n-141b
pg141b_p	Phosphatidylglycerol-1-dodecanoyl-2-hexadeca-trans-9-enoyl-n-141b
pg160_c	Phosphatidylglycerol-dihexadecanoyl-n-C160
pg160_p	Phosphatidylglycerol-dihexadecanoyl-n-C160
pg160a_c	Phosphatidylglycerol-1-hexadecanoyl-2-dodecanoyl-n-160a
pg160a_p	Phosphatidylglycerol-1-hexadecanoyl-2-dodecanoyl-n-160a
pg160b_c	Phosphatidylglycerol-1-hexadecanoyl-2-myristoyl-n-160b
pg160b_p	Phosphatidylglycerol-1-hexadecanoyl-2-myristoyl-n-160b
pg160c_c	Phosphatidylglycerol-1-hexadecanoyl-2-hexadeca-trans-9-enoyl-n-160c
pg160c_p	Phosphatidylglycerol-1-hexadecanoyl-2-hexadeca-trans-9-enoyl-n-160c
pg160e_c	Phosphatidylglycerol-1-2-dihexadec-trans-9-enoyl-n-160e
pg160e_p	Phosphatidylglycerol-1-2-dihexadec-trans-9-enoyl-n-160e
pg161_c	Phosphatidylglycerol-1-hexadec-trans-9-enoyl-2-octadeca-cis-7-enoyl-n-161a
pg161_p	Phosphatidylglycerol-1-hexadec-trans-9-enoyl-2-octadeca-cis-7-enoyl-n-161a
pg180_c	Phosphatidylglycerol-dioctadecanoyl-n-C180
pg180_p	Phosphatidylglycerol-dioctadecanoyl-n-C180
pg181_c	Phosphatidylglycerol-dioctadec-7-enoyl-n-C181
pg181_p	Phosphatidylglycerol-dioctadec-7-enoyl-n-C181
pgp120_c	Phosphatidylglycerophosphate-didodecanoyl-n-C120
pgp120_p	Phosphatidylglycerophosphate-didodecanoyl-n-C120
pgp140_c	Phosphatidylglycerophosphate-ditetradecanoyl-n-C140
pgp140_p	Phosphatidylglycerophosphate-ditetradecanoyl-n-C140
pgp141_c	Phosphatidylglycerophosphate-ditetradec-7-enoyl-n-C141
pgp141_p	Phosphatidylglycerophosphate-ditetradec-7-enoyl-n-C141
pgp141b_c	Phosphatidylglycerophosphate-1-dodecanoyl-2-hexadeca-trans-9-enoyl-n-141b
pgp141b_p	Phosphatidylglycerophosphate-1-dodecanoyl-2-hexadeca-trans-9-enoyl-n-141b
pgp160_c	Phosphatidylglycerophosphate-dihexadecanoyl-n-C160
pgp160_p	Phosphatidylglycerophosphate-dihexadecanoyl-n-C160
pgp160a_c	Phosphatidylglycerophosphate-1-hexadecanoyl-2-dodecanoyl-n-160a
pgp160a_p	Phosphatidylglycerophosphate-1-hexadecanoyl-2-dodecanoyl-n-160a
pgp160b_c	Phosphatidylglycerophosphate-1-hexadecanoyl-2-myristoyl-n-160b
pgp160b_p	Phosphatidylglycerophosphate-1-hexadecanoyl-2-myristoyl-n-160b
pgp160c_c	Phosphatidylglycerophosphate-1-hexadecanoyl-2-hexadeca-trans-9-enoyl-n-160c
pgp160c_p	Phosphatidylglycerophosphate-1-hexadecanoyl-2-hexadeca-trans-9-enoyl-n-160c
pgp160e_c	Phosphatidylglycerophosphate-1-2-dihexadec-trans-9-enoyl-n-160e
pgp160e_p	Phosphatidylglycerophosphate-1-2-dihexadec-trans-9-enoyl-n-160e
pgp161_c	Phosphatidylglycerophosphate-1-hexadec-trans-9-enoyl-2-octadeca-cis-7-enoyl-n-161a
pgp161_p	Phosphatidylglycerophosphate-1-hexadec-trans-9-enoyl-2-octadeca-cis-7-enoyl-n-161a
pgp180_c	Phosphatidylglycerophosphate-dioctadecanoyl-n-C180
pgp180_p	Phosphatidylglycerophosphate-dioctadecanoyl-n-C180
pgp181_c	Phosphatidylglycerophosphate-dioctadec-7-enoyl-n-C181
pgp181_p	Phosphatidylglycerophosphate-dioctadec-7-enoyl-n-C181
phe_L_c	L-Phenylalanine
phe_L_e	L-Phenylalanine
phe_L_p	L-Phenylalanine
pheme_c	Protoheme
pheme_e	Protoheme
pheme_p	Protoheme
phom_c	O-Phospho-L-homoserine
phpyr_c	Phenylpyruvate
phthr_c	O-Phospho-4-hydroxy-L-threonine
pi_c	Phosphate
pi_e	Phosphate
pi_p	Phosphate
pmcoa_c	Pimeloyl-CoA
pmtcoa_c	Palmitoyl-CoA-n-C160CoA
pnto_R_c	R-Pantothenate
pnto_R_e	R-Pantothenate
pnto_R_p	R-Pantothenate
ppa_c	Propionate-n-C30
ppa_e	Propionate-n-C30
ppa_p	Propionate-n-C30
ppal_c	Propanal
ppal_e	Propanal
ppal_p	Propanal
ppap_c	Propanoyl-phosphate
ppbng_c	Porphobilinogen
ppcoa_c	Propanoyl-CoA
ppgpp_c	Guanosine-3-5-bis-diphosphate
pphn_c	Prephenate
ppi_c	Diphosphate
ppp9_c	Protoporphyrin
pppg9_c	Protoporphyrinogen-IX
pppi_c	Inorganic-triphosphate
pppn_e	Phenylpropanoate
pppn_p	Phenylpropanoate
ppt_e	Phosphonate
ppt_p	Phosphonate
pram_c	5-Phospho-beta-D-ribosylamine
pran_c	N-5-Phospho-D-ribosyl-anthranilate
prbamp_c	1-5-Phosphoribosyl-AMP
prbatp_c	1-5-Phosphoribosyl-ATP
prfp_c	1-5-Phosphoribosyl-5-5-phosphoribosylamino-methylideneaminoimidazole-4-carboxamide
prlp_c	5-5-phospho-1-deoxyribulos-1-ylamino-methylideneamino-1-5-phosphoribosyl-imidazole-4-carboxamide
pro_L_c	L-Proline
pro_L_e	L-Proline
pro_L_p	L-Proline
progly_e	L-Prolinylglycine
progly_p	L-Prolinylglycine
protein	amino acids synthesised into protein
prpp_c	5-Phospho-alpha-D-ribose-1-diphosphate
ps120_c	phosphatidylserine-didodecanoyl-n-C120
ps140_c	phosphatidylserine-ditetradecanoyl-n-C140
ps141_c	phosphatidylserine-ditetradec-7-enoyl-n-C141
ps141b_c	phosphatidylserine-1-dodecanoyl-2-hexadeca-trans-9-enoyl-n-141b
ps160_c	phosphatidylserine-dihexadecanoyl-n-C160
ps160a_c	phosphatidylserine-1-hexadecanoyl-2-dodecanoyl-n-160a
ps160b_c	phosphatidylserine-1-hexadecanoyl-2-myristoyl-n-160b
ps160c_c	phosphatidylserine-1-hexadecanoyl-2-hexadeca-trans-9-enoyl-n-160c
ps160e_c	phosphatidylserine-1-2-dihexadec-trans-9-enoyl-n-160e
ps161_c	phosphatidylserine-1-hexadec-trans-9-enoyl-2-octadeca-cis-7-enoyl-n-161a
ps180_c	phosphatidylserine-dioctadecanoyl-n-C180
ps181_c	phosphatidylserine-dioctadec-7-enoyl-n-C181
psclys_e	psicoselysine
psclys_p	psicoselysine
pser_L_c	Phospho-L-serine
pser_L_e	Phospho-L-serine
pser_L_p	Phospho-L-serine
ptrc_c	Putrescine
ptrc_e	Putrescine
ptrc_p	Putrescine
pyam5p_c	Pyridoxamine-5-phosphate
pydam_c	Pyridoxamine
pydx_c	Pyridoxal
pydx5p_c	Pyridoxal-5-phosphate
pydxn_c	Pyridoxine
pyr_c	Pyruvate
pyr_e	Pyruvate
pyr_p	Pyruvate
q8_c	Ubiquinone-8
q8h2_c	Ubiquinol-8
quln_c	Quinolinate
r1p_c	alpha-D-Ribose-1-phosphate
r5p_c	alpha-D-Ribose-5-phosphate
r5p_e	alpha-D-Ribose-5-phosphate
r5p_p	alpha-D-Ribose-5-phosphate
rhcys_c	S-Ribosyl-L-homocysteine
rib_D_c	D-Ribose
rib_D_e	D-Ribose
rib_D_p	D-Ribose
ribflv_c	Riboflavin
rmn_e	L-Rhamnose
rmn_p	L-Rhamnose
rna_c	polymerised ribonucleotide
rnam_c	N-Ribosylnicotinamide
ru5p_D_c	D-Ribulose-5-phosphate
s7p_c	Sedoheptulose-7-phosphate
sbt_D_e	D-Sorbitol
sbt_D_p	D-Sorbitol
ser_D_c	D-Serine
ser_D_e	D-Serine
ser_D_p	D-Serine
ser_L_c	L-Serine
ser_L_e	L-Serine
ser_L_p	L-Serine
Sfglutth_c	S-Formylglutathione
sheme_c	Siroheme
skm_c	Shikimate
skm_e	Shikimate
skm_p	Shikimate
skm5p_c	Shikimate-5-phosphate
sl26da_c	N-Succinyl-LL-2-6-diaminoheptanedioate
sl2a6o_c	N-Succinyl-2-L-amino-6-oxoheptanedioate
so2_c	sulfur-dioxide
so2_e	sulfur-dioxide
so2_p	sulfur-dioxide
so3_c	Sulfite
so3_e	Sulfite
so3_p	Sulfite
so4_c	Sulfate
so4_e	Sulfate
so4_p	Sulfate
spmd_c	Spermidine
spmd_e	Spermidine
spmd_p	Spermidine
stcoa_c	Stearoyl-CoA-n-C180CoA
suc6p_c	Sucrose-6-phosphate
succ_c	Succinate
succ_e	Succinate
succ_p	Succinate
succoa_c	Succinyl-CoA
suchms_c	O-Succinyl-L-homoserine
sucr_e	Sucrose
sucr_p	Sucrose
sucsal_c	Succinic-semialdehyde
sulfac_e	sulfoacetate
sulfac_p	sulfoacetate
t3c5ddeceACP_c	trans-3-cis-5-dodecenoyl-acyl-carrier-protein
t3c5palmeACP_c	trans-3-cis-5-palmitoleoyl-acyl-carrier-protein
t3c7mrseACP_c	trans-3-cis-7-myristoleoyl-acyl-carrier-protein
t3c7vaceACP_c	trans-3-cis-7-vacceoyl-acyl-carrier-protein
t3c9palmeACP_c	trans-3-cis-9-palmitoleoyl-acyl-carrier-protein
tartr_L_e	L-tartrate
tartr_L_p	L-tartrate
taur_e	Taurine
taur_p	Taurine
tcynt_e	Thiocyanate
tcynt_p	Thiocyanate
tdcoa_c	Tetradecanoyl-CoA-n-C140CoA
tddec2eACP_c	trans-Dodec-2-enoyl-acyl-carrier-protein
tdeACP_c	cis-tetradec-7-enoyl-acyl-carrier-protein-n-C141
tdec2eACP_c	trans-Dec-2-enoyl-acyl-carrier-protein
tdec3eACP_c	trans-Dec-3-enoyl-acyl-carrier-protein
tdecoa_c	Tetradecenoyl-CoA-n-C141CoA
Tf_e	Transferrin residue
TfFe3_e	Transferrin
thdp_c	2-3-4-5-Tetrahydrodipicolinate
thex2eACP_c	trans-Hex-2-enoyl-acyl-carrier-protein
thf_c	5-6-7-8-Tetrahydrofolate
thm_c	Thiamin
thm_e	Thiamin
thm_p	Thiamin
thmmp_c	Thiamin-monophosphate
thmpp_c	Thiamine-diphosphate
thr_L_c	L-Threonine
thr_L_e	L-Threonine
thr_L_p	L-Threonine
thrp_e	L-Threonine-O-3-phosphate
thrp_p	L-Threonine-O-3-phosphate
thym_e	Thymine
thym_p	Thymine
thymd_c	Thymidine
thymd_e	Thymidine
thymd_p	Thymidine
tma_e	trimethylamine
tma_p	trimethylamine
tmao_e	Trimethylamine-N-oxide
tmao_p	Trimethylamine-N-oxide
tmrs2eACP_c	trans-Tetradec-2-enoyl-acyl-carrier-protein
toct2eACP_c	trans-Oct-2-enoyl-acyl-carrier-protein
toctd2eACP_c	trans-octadec-2-enoyl-acyl-carrier-protein
tpalm2eACP_c	trans-Hexadec-2-enoyl-acyl-carrier-protein
trdox_c	Oxidized-thioredoxin
trdrd_c	Reduced-thioredoxin
tre_e	Trehalose
tre_p	Trehalose
trnaglu_c	tRNA-Glu
trp_L_c	L-Tryptophan
trp_L_e	L-Tryptophan
trp_L_p	L-Tryptophan
tsul_c	Thiosulfate
tsul_e	Thiosulfate
tsul_p	Thiosulfate
ttdca_e	tetradecanoate-n-C140
ttdca_p	tetradecanoate-n-C140
ttdcea_e	tetradecenoate-n-C141
ttdcea_p	tetradecenoate-n-C141
tungs_e	tungstate
tungs_p	tungstate
tym_e	Tyramine
tym_p	Tyramine
tyr_L_c	L-Tyrosine
tyr_L_e	L-Tyrosine
tyr_L_p	L-Tyrosine
tyrp_e	Phosphotyrosine
tyrp_p	Phosphotyrosine
u23ga_c	UDP-2-3-hydroxydodecanoyl-3-hydroxytetradecanoyl-glucosamine
u3aga_c	UDP-3-O-3-hydroxydodecanoyl-N-acetylglucosamine
u3hga_c	UDP-3-O-3-hydroxydodecanoyl-D-glucosamine
uaagmda_c	Undecaprenyl-diphospho-N-acetylmuramoyl-N-acetylglucosamine-L-ala-D-glu-meso-2-6-diaminopimeloyl-D-ala-D-ala
uaccg_c	UDP-N-acetyl-3-O-1-carboxyvinyl-D-glucosamine
uacgam_c	UDP-N-acetyl-D-glucosamine
uacgam_e	UDP-N-acetyl-D-glucosamine
uacgam_p	UDP-N-acetyl-D-glucosamine
uagmda_c	Undecaprenyl-diphospho-N-acetylmuramoyl-L-alanyl-D-glutamyl-meso-2-6-diaminopimeloyl-D-alanyl-D-alanine
uama_c	UDP-N-acetylmuramoyl-L-alanine
uamag_c	UDP-N-acetylmuramoyl-L-alanyl-D-glutamate
uamr_c	UDP-N-acetylmuramate
udcpdp_c	Undecaprenyl-diphosphate
udcpdp_p	Undecaprenyl-diphosphate
udcpp_c	Undecaprenyl-phosphate
udcpp_p	Undecaprenyl-phosphate
udp_c	UDP
udpacgal_e	UDP-N-acetyl-D-galactosamine
udpacgal_p	UDP-N-acetyl-D-galactosamine
udpg_c	UDPglucose
udpg_e	UDPglucose
udpg_p	UDPglucose
udpgal_c	UDPgalactose
udpgal_e	UDPgalactose
udpgal_p	UDPgalactose
udpglcur_e	UDP-D-glucuronate
udpglcur_p	UDP-D-glucuronate
ugmd_c	UDP-N-acetylmuramoyl-L-alanyl-D-gamma-glutamyl-meso-2-6-diaminopimelate
ugmda_c	UDP-N-acetylmuramoyl-L-alanyl-D-glutamyl-meso-2-6-diaminopimeloyl-D-alanyl-D-alanine
um4p_c	UDP-N-acetylmuramoyl-L-alanyl-D-gamma-glutamyl-meso-2-6-diaminopimelate-D-alanine
ump_c	UMP
ump_e	UMP
ump_p	UMP
unaga_c	Undecaprenyl-diphospho-N-acetyl-glucosamine
uppg3_c	Uroporphyrinogen-III
ura_c	Uracil
ura_e	Uracil
ura_p	Uracil
urea_c	Urea
urea_e	Urea
urea_p	Urea
uri_c	Uridine
utp_c	UTP
val_L_c	L-Valine
val_L_e	L-Valine
val_L_p	L-Valine
xan_c	Xanthine
xan_e	Xanthine
xan_p	Xanthine
xmp_c	Xanthosine-5-phosphate
xmp_e	Xanthosine-5-phosphate
xmp_p	Xanthosine-5-phosphate
xtp_c	XTP
xtsn_c	Xanthosine
xtsn_e	Xanthosine
xtsn_p	Xanthosine
xu5p_D_c	D-Xylulose-5-phosphate
xyl_D_e	D-Xylose
xyl_D_p	D-Xylose
xylu_L_e	L-Xylulose
xylu_L_p	L-Xylulose
zn2_c	Zinc
zn2_e	Zinc
zn2_p	Zinc

## Sheet: Media-MM
Exchange Reaction name	Minimal flux	Minimal flux	Reaction equation	Metabolite name
R_EX_15dap_e_	0	999999	1.0 M_15dap_e = 1.0 M_15dap_b_xt	R_1_5_Diaminopentane_exchange
R_EX_1p3h5c_e_	0	999999	1.0 M_1p3h5c_e = 1.0 M_1p3h5c_b_xt	R_L-1-Pyrroline-3-hydroxy-5-carboxylate_exchange
R_EX_2ddglcn_e_	0	999999	1.0 M_2ddglcn_e = 1.0 M_2ddglcn_b_xt	R_2_Dehydro_3_deoxy_D_gluconate_exchange
R_EX_34dhpac_e_	0	999999	1.0 M_34dhpac_e = 1.0 M_34dhpac_b_xt	R_3_4_Dihydroxyphenylacetaldehyde_exchange
R_EX_3amp_e_	0	999999	1.0 M_3amp_e = 1.0 M_3amp_b_xt	R_3__AMP_exchange
R_EX_3cmp_e_	0	999999	1.0 M_3cmp_e = 1.0 M_3cmp_b_xt	R_3__cmp_exchange
R_EX_3hcinnm_e_	0	999999	1.0 M_3hcinnm_e = 1.0 M_3hcinnm_b_xt	R_3_hydroxycinnamic_acid_exchange
R_EX_3hpppn_e_	0	999999	1.0 M_3hpppn_e = 1.0 M_3hpppn_b_xt	R_3__3_hydroxy_phenyl_propionate_exchange
R_EX_3ump_e_	0	999999	1.0 M_3ump_e = 1.0 M_3ump_b_xt	R_3__UMP_exchange
R_EX_4abut_e_	0	999999	1.0 M_4abut_e = 1.0 M_4abut_b_xt	R_4_Aminobutanoate_exchange
R_EX_4hoxpacd_e_	0	999999	1.0 M_4hoxpacd_e = 1.0 M_4hoxpacd_b_xt	R_4_Hydroxyphenylacetaldehyde_exchange
R_EX_5dglcn_e_	0	999999	1.0 M_5dglcn_e = 1.0 M_5dglcn_b_xt	R_5_Dehydro_D_gluconate_exchange
R_EX_ac_e_	0	999999	1.0 M_ac_e = 1.0 M_ac_b_xt	R_Acetate_exchange
R_EX_acac_e_	0	999999	1.0 M_acac_e = 1.0 M_acac_b_xt	R_Acetoacetate_exchange
R_EX_acald_e_	0	999999	1.0 M_acald_e = 1.0 M_acald_b_xt	R_Acetaldehyde_exchange
R_EX_acgal_e_	0	999999	1.0 M_acgal_e = 1.0 M_acgal_b_xt	R_N_Acetyl_D_galactosamine_exchange
R_EX_acgam_e_	0	999999	1.0 M_acgam_e = 1.0 M_acgam_b_xt	R_N_Acetyl_D_glucosamine_exchange
R_EX_acgam1p_e_	0	999999	1.0 M_acgam1p_e = 1.0 M_acgam1p_b_xt	R_N_Acetyl_D_glucosamine_1_phosphate_exchange
R_EX_acmana_e_	0	999999	1.0 M_acmana_e = 1.0 M_acmana_b_xt	R_N_Acetyl_D_mannosamine_exchange
R_EX_acmum_e_	0	999999	1.0 M_acmum_e = 1.0 M_acmum_b_xt	R_N_Acetylmuramate_exchange
R_EX_acser_e_	0	999999	1.0 M_acser_e = 1.0 M_acser_b_xt	R_O_Acetyl_L_serine_exchange
R_EX_ade_e_	0	999999	1.0 M_ade_e = 1.0 M_ade_b_xt	R_Adenine_exchange
R_EX_agm_e_	0	999999	1.0 M_agm_e = 1.0 M_agm_b_xt	R_Agmatine_exchange
R_EX_akg_e_	0	999999	1.0 M_akg_e = 1.0 M_akg_b_xt	R_2_Oxoglutarate_exchange
R_EX_ala_B_e_	0	999999	1.0 M_ala_B_e = 1.0 M_ala_B_b_xt	R_beta_Alanine_exchange
R_EX_ala_D_e_	0	999999	1.0 M_ala_D_e = 1.0 M_ala_D_b_xt	R_D_Alanine_exchange
R_EX_ala_L_e_	0	999999	1.0 M_ala_L_e = 1.0 M_ala_L_b_xt	R_L_Alanine_exchange
R_EX_alaala_e_	0	999999	1.0 M_alaala_e = 1.0 M_alaala_b_xt	R_D_Alanyl_D_alanine_exchange
R_EX_all_D_e_	0	999999	1.0 M_all_D_e = 1.0 M_all_D_b_xt	R_D_Allose_exchange
R_EX_alltn_e_	0	999999	1.0 M_alltn_e = 1.0 M_alltn_b_xt	R_Allantoin_exchange
R_EX_amp_e_	0	999999	1.0 M_amp_e = 1.0 M_amp_b_xt	R_AMP_exchange
R_EX_anhgm_e_	0	999999	1.0 M_anhgm_e = 1.0 M_anhgm_b_xt	R_N_Acetyl_D_glucosamine_anhydrous_N_Acetylmuramic_acid_exchange
R_EX_arab_L_e_	0	999999	1.0 M_arab_L_e = 1.0 M_arab_L_b_xt	R_L_Arabinose_exchange
R_EX_arg_L_e_	0	999999	1.0 M_arg_L_e = 1.0 M_arg_L_b_xt	R_L_Arginine_exchange
R_EX_ascb_L_e_	0	999999	1.0 M_ascb_L_e = 1.0 M_ascb_L_b_xt	R_L_Ascorbate_exchange
R_EX_asn_L_e_	0	999999	1.0 M_asn_L_e = 1.0 M_asn_L_b_xt	R_L_Asparagine_exchange
R_EX_aso3_e_	0	999999	1.0 M_aso3_e = 1.0 M_aso3_b_xt	R_arsenite_exchange
R_EX_asp_L_e_	0	999999	1.0 M_asp_L_e = 1.0 M_asp_L_b_xt	R_L_Aspartate_exchange
R_EX_but_e_	0	999999	1.0 M_but_e = 1.0 M_but_b_xt	R_Butyrate__n_C40__exchange
R_EX_butso3_e_	0	999999	1.0 M_butso3_e = 1.0 M_butso3_b_xt	R_butanesulfonate_exchange
R_EX_ca2_e_	-999999	999999	1.0 M_ca2_e = 1.0 M_ca2_b_xt	R_Calcium_exchange
R_EX_cd2_e_	0	999999	1.0 M_cd2_e = 1.0 M_cd2_b_xt	R_Cadmium_exchange
R_EX_cgly_e_	0	999999	1.0 M_cgly_e = 1.0 M_cgly_b_xt	R_Cys_Gly_exchange
R_EX_chol_e_	0	999999	1.0 M_chol_e = 1.0 M_chol_b_xt	R_Choline_exchange
R_EX_cit_e_	0	999999	1.0 M_cit_e = 1.0 M_cit_b_xt	R_Citrate_exchange
R_EX_cl_e_	-102.3	999999	1.0 M_cl_e = 1.0 M_cl_b_xt	R_Chloride_exchange
R_EX_cmp_e_	0	999999	1.0 M_cmp_e = 1.0 M_cmp_b_xt	R_CMP_exchange
R_EX_co_e_	0	999999	1.0 M_co_e = 1.0 M_co_b_xt	R_co_exchange
R_EX_co2_e_	-999999	999999	1.0 M_co2_e = 1.0 M_co2_b_xt	R_CO2_exchange
R_EX_cobalt2_e_	-999999	999999	1.0 M_cobalt2_e = 1.0 M_cobalt2_b_xt	R_Co2_exchange
R_EX_colipa_e_	0	999999	1.0 M_colipa_e = 1.0 M_colipa_b_xt	R_core_oligosaccharide_lipid_A_exchange
R_EX_crn_e_	0	999999	1.0 M_crn_e = 1.0 M_crn_b_xt	R_L_Carnitine_exchange
R_EX_csn_e_	0	999999	1.0 M_csn_e = 1.0 M_csn_b_xt	R_Cytosine_exchange
R_EX_cu_e_	0	999999	1.0 M_cu_e = 1.0 M_cu_b_xt	R_Cu_exchange
R_EX_cu2_e_	-999999	999999	1.0 M_cu2_e = 1.0 M_cu2_b_xt	R_Cu2_exchange
R_EX_cyan_e_	0	999999	1.0 M_cyan_e = 1.0 M_cyan_b_xt	R_Hydrogen_cyanide_exchange
R_EX_cynt_e_	0	999999	1.0 M_cynt_e = 1.0 M_cynt_b_xt	R_Cyanate_exchange
R_EX_cys_D_e_	0	999999	1.0 M_cys_D_e = 1.0 M_cys_D_b_xt	R_D_Cysteine_exchange
R_EX_cys_L_e_	0	999999	1.0 M_cys_L_e = 1.0 M_cys_L_b_xt	R_L_Cysteine_exchange
R_EX_cytd_e_	0	999999	1.0 M_cytd_e = 1.0 M_cytd_b_xt	R_Cytidine_exchange
R_EX_damp_e_	0	999999	1.0 M_damp_e = 1.0 M_damp_b_xt	R_dAMP_exchange
R_EX_dca_e_	0	999999	1.0 M_dca_e = 1.0 M_dca_b_xt	R_Decanoate__n_C100__exchange
R_EX_dcmp_e_	0	999999	1.0 M_dcmp_e = 1.0 M_dcmp_b_xt	R_dCMP_exchange
R_EX_ddca_e_	0	999999	1.0 M_ddca_e = 1.0 M_ddca_b_xt	R_Dodecanoate__n_C120__exchange
R_EX_dgmp_e_	0	999999	1.0 M_dgmp_e = 1.0 M_dgmp_b_xt	R_dGMP_exchange
R_EX_dgsn_e_	0	999999	1.0 M_dgsn_e = 1.0 M_dgsn_b_xt	R_Deoxyguanosine_exchange
R_EX_dha_e_	0	999999	1.0 M_dha_e = 1.0 M_dha_b_xt	R_Dihydroxyacetone_exchange
R_EX_dhap_e_	0	999999	1.0 M_dha_e = 1.0 M_dha_b_xt	R_Dihydroxyacetone_phosphate_exchange
R_EX_dimp_e_	0	999999	1.0 M_dimp_e = 1.0 M_dimp_b_xt	R_dIMP_exchange
R_EX_din_e_	0	999999	1.0 M_din_e = 1.0 M_din_b_xt	R_Deoxyinosine_exchange
R_EX_dms_e_	0	999999	1.0 M_dms_e = 1.0 M_dms_b_xt	R_Dimethyl_sulfide_exchange
R_EX_dmso_e_	0	999999	1.0 M_dmso_e = 1.0 M_dmso_b_xt	R_Dimethyl_sulfoxide_exchange
R_EX_dopa_e_	0	999999	1.0 M_dopa_e = 1.0 M_dopa_b_xt	R_Dopamine_exchange
R_EX_dtmp_e_	0	999999	1.0 M_dtmp_e = 1.0 M_dtmp_b_xt	R_dTMP_exchange
R_EX_dump_e_	0	999999	1.0 M_dump_e = 1.0 M_dump_b_xt	R_dUMP_exchange
R_EX_e4hglu_e_	0	999999	1.0 M_e4hglu_e = 1.0 M_e4hglu_b_xt	R_L-erythro-4-Hydroxyglutamate_exchange
R_EX_enlipa_e_	0	999999	1.0 M_enlipa_e = 1.0 M_enlipa_b_xt	R_phosphoethanolamine_KDO_2__lipid__A__exchange
R_EX_etha_e_	0	999999	1.0 M_etha_e = 1.0 M_etha_b_xt	R_Ethanolamine_exchange
R_EX_ethso3_e_	0	999999	1.0 M_ethso3_e = 1.0 M_ethso3_b_xt	R_ethanesulfonate_exchange
R_EX_etoh_e_	0	999999	1.0 M_etoh_e = 1.0 M_etoh_b_xt	R_Ethanol_exchange
R_EX_f6p_e_	0	999999	1.0 M_f6p_e = 1.0 M_f6p_b_xt	R_D_fructose_6_phosphate_exchange
R_EX_fald_e_	0	999999	1.0 M_fald_e = 1.0 M_fald_b_xt	R_Formaldehyde_exchange
R_EX_fe2_e_	0	999999	1.0 M_fe2_e = 1.0 M_fe2_b_xt	R_Fe2_exchange
R_EX_fe3_e_	-999999	999999	1.0 M_fe3_e = 1.0 M_fe3_b_xt	R_Fe3_exchange
R_EX_for_e_	0	999999	1.0 M_for_e = 1.0 M_for_b_xt	R_Formate_exchange
R_EX_fru_e_	0	999999	1.0 M_fru_e = 1.0 M_fru_b_xt	R_D_Fructose_exchange
R_EX_frulys_e_	0	999999	1.0 M_frulys_e = 1.0 M_frulys_b_xt	R_fructoselysine_exchange
R_EX_fruur_e_	0	999999	1.0 M_fruur_e = 1.0 M_fruur_b_xt	R_D_Fructuronate_exchange
R_EX_fuc_L_e_	0	999999	1.0 M_fuc_L_e = 1.0 M_fuc_L_b_xt	R_L_Fucose_exchange
R_EX_fum_e_	0	999999	1.0 M_fum_e = 1.0 M_fum_b_xt	R_Fumarate_exchange
R_EX_g1p_e_	0	999999	1.0 M_g1p_e = 1.0 M_g1p_b_xt	R_D_Glucose_1_phosphate_exchange
R_EX_g3pc_e_	0	999999	1.0 M_g3pc_e = 1.0 M_g3pc_b_xt	R_sn_Glycero_3_phosphocholine_exchange
R_EX_g3pe_e_	0	999999	1.0 M_g3pe_e = 1.0 M_g3pe_b_xt	R_sn_Glycero_3_phosphoethanolamine_exchange
R_EX_g3pg_e_	0	999999	1.0 M_g3pg_e = 1.0 M_g3pg_b_xt	R_Glycerophosphoglycerol_exchange
R_EX_g3pi_e_	0	999999	1.0 M_g3pi_e = 1.0 M_g3pi_b_xt	R_sn_Glycero_3_phospho_1_inositol_exchange
R_EX_g3ps_e_	0	999999	1.0 M_g3ps_e = 1.0 M_g3ps_b_xt	R_Glycerophosphoserine_exchange
R_EX_g6p_e_	0	999999	1.0 M_g6p_e = 1.0 M_g6p_b_xt	R_D_Glucose_6_phosphate_exchange
R_EX_gal_bD_e_	0	999999	1.0 M_gal_bD_e = 1.0 M_gal_bD_b_xt	R_beta_D_Galactose_exchange
R_EX_gal_e_	0	999999	1.0 M_gal_e = 1.0 M_gal_b_xt	R_D_Galactose_exchange
R_EX_gal1p_e_	0	999999	1.0 M_gal1p_e = 1.0 M_gal1p_b_xt	R_alpha_D_Galactose_1_phosphate_exchange
R_EX_galct_D_e_	0	999999	1.0 M_galct_D_e = 1.0 M_galct_D_b_xt	R_D_Galactarate_exchange
R_EX_galctn_D_e_	0	999999	1.0 M_galctn_D_e = 1.0 M_galctn_D_b_xt	R_D_Galactonate_exchange
R_EX_galctn_L_e_	0	999999	1.0 M_galctn_L_e = 1.0 M_galctn_L_b_xt	R_L_Galactonate_exchange
R_EX_galt_e_	0	999999	1.0 M_galt_e = 1.0 M_galt_b_xt	R_Galactitol_exchange
R_EX_galur_e_	0	999999	1.0 M_galur_e = 1.0 M_galur_b_xt	R_D_Galacturonate_exchange
R_EX_gam_e_	0	999999	1.0 M_gam_e = 1.0 M_gam_b_xt	R_D_Glucosamine_exchange
R_EX_gam6p_e_	0	999999	1.0 M_gam6p_e = 1.0 M_gam6p_b_xt	R_D_Glucosamine_6_phosphate_exchange
R_EX_gbbtn_e_	0	999999	1.0 M_gbbtn_e = 1.0 M_gbbtn_b_xt	R_gamma_butyrobetaine_exchange
R_EX_gdp_e_	0	999999	1.0 M_gdp_e = 1.0 M_gdp_b_xt	R_GDP_exchange
R_EX_glc_D_e_	-31.1	999999	1.0 M_glc_D_e = 1.0 M_glc_D_b_xt	R_D_Glucose_exchange
R_EX_glcn_e_	0	999999	1.0 M_glcn_e = 1.0 M_glcn_b_xt	R_D_Gluconate_exchange
R_EX_glcr_e_	0	999999	1.0 M_glcr_e = 1.0 M_glcr_b_xt	R_D_Glucarate_exchange
R_EX_glcur_e_	0	999999	1.0 M_glcur_e = 1.0 M_glcur_b_xt	R_D_Glucuronate_exchange
R_EX_glcur1p_e_	0	999999	1.0 M_glcur1p_e = 1.0 M_glcur1p_b_xt	R_D_Glucuronate_1_phosphate_exchange
R_EX_gln_L_e_	0	999999	1.0 M_gln_L_e = 1.0 M_gln_L_b_xt	R_L_Glutamine_exchange
R_EX_glu_L_e_	0	999999	1.0 M_glu_L_e = 1.0 M_glu_L_b_xt	R_L_Glutamate_exchange
R_EX_gly_e_	0	999999	1.0 M_gly_e = 1.0 M_gly_b_xt	R_Glycine_exchange
R_EX_glyald_e_	0	999999	1.0 M_glyald_e = 1.0 M_glyald_b_xt	R_D_Glyceraldehyde_exchange
R_EX_glyb_e_	0	999999	1.0 M_glyb_e = 1.0 M_glyb_b_xt	R_Glycine_betaine_exchange
R_EX_glyc_e_	0	999999	1.0 M_glyc_e = 1.0 M_glyc_b_xt	R_Glycerol_exchange
R_EX_glyc_R_e_	0	999999	1.0 M_glyc_R_e = 1.0 M_glyc_R_b_xt	R__R__Glycerate_exchange
R_EX_glyc2p_e_	0	999999	1.0 M_glyc2p_e = 1.0 M_glyc2p_b_xt	R_Glycerol_2_phosphate_exchange
R_EX_glyc3p_e_	0	999999	1.0 M_glyc3p_e = 1.0 M_glyc3p_b_xt	R_Glycerol_3_phosphate_exchange
R_EX_glyclt_e_	0	999999	1.0 M_glyclt_e = 1.0 M_glyclt_b_xt	R_Glycolate_exchange
R_EX_gmp_e_	0	999999	1.0 M_gmp_e = 1.0 M_gmp_b_xt	R_GMP_exchange
R_EX_gsn_e_	0	999999	1.0 M_gsn_e = 1.0 M_gsn_b_xt	R_Guanosine_exchange
R_EX_gthox_e_	0	999999	1.0 M_gthox_e = 1.0 M_gthox_b_xt	R_Oxidized_glutathione_exchange
R_EX_gthrd_e_	0	999999	1.0 M_gthrd_e = 1.0 M_gthrd_b_xt	R_Reduced_glutathione_exchange
R_EX_gtp_e_	0	999999	1.0 M_gtp_e = 1.0 M_gtp_b_xt	R_GTP_exchange
R_EX_gua_e_	0	999999	1.0 M_gua_e = 1.0 M_gua_b_xt	R_GTP_exchange
R_EX_h_e_	-999999	999999	1.0 M_h_e = 1.0 M_h_b_xt	R_H_exchange
R_EX_h2_e_	0	999999	1.0 M_h2_e = 1.0 M_h2_b_xt	R_H2_exchange
R_EX_h2o_e_	-999999	999999	1.0 M_h2o_e = 1.0 M_h2o_b_xt	R_H2O_exchange
R_EX_h2o2_e_	0	999999	1.0 M_h2o2_e = 1.0 M_h2o2_b_xt	R_Hydrogen_peroxide_exchange
R_EX_h2s_e_	0	999999	1.0 M_h2s_e = 1.0 M_h2s_b_xt	R_Hydrogen_sulfide_exchange
R_EX_hdca_e_	0	999999	1.0 M_hdca_e = 1.0 M_hdca_b_xt	R_Hexadecanoate__n_C160__exchange
R_EX_hdcea_e_	0	999999	1.0 M_hdcea_e = 1.0 M_hdcea_b_xt	R_hexadecenoate__n_C161__exchange
R_EX_Hg_e_	0	999999	1.0 M_Hg_e = 1.0 M_Hg_b_xt	R_Hemoglobin residue_exchange
R_EX_hg2_e_	0	999999	1.0 M_hg2_e = 1.0 M_hg2_b_xt	R_Hg2_exchange
R_EX_HgFe3_e_	0	999999	1.0 M_HgFe3_e = 1.0 M_HgFe3_b_xt	R_Hemoglobin_exchange
R_EX_his_L_e_	0	999999	1.0 M_his_L_e = 1.0 M_his_L_b_xt	R_L_Histidine_exchange
R_EX_hom_L_e_	0	999999	1.0 M_hom_L_e = 1.0 M_hom_L_b_xt	R_L_Homoserine_exchange
R_EX_hxa_e_	0	999999	1.0 M_hxa_e = 1.0 M_hxa_b_xt	R_Hexanoate__n_C60__exchange
R_EX_hxan_e_	0	999999	1.0 M_hxan_e = 1.0 M_hxan_b_xt	R_Hypoxanthine_exchange
R_EX_idon_L_e_	0	999999	1.0 M_idon_L_e = 1.0 M_idon_L_b_xt	R_L_Idonate_exchange
R_EX_ile_L_e_	0	999999	1.0 M_ile_L_e = 1.0 M_ile_L_b_xt	R_L_Isoleucine_exchange
R_EX_imp_e_	0	999999	1.0 M_imp_e = 1.0 M_imp_b_xt	R_IMP_exchange
R_EX_indole_e_	0	999999	1.0 M_indole_e = 1.0 M_indole_b_xt	R_Indole_exchange
R_EX_inost_e_	0	999999	1.0 M_inost_e = 1.0 M_inost_b_xt	R_myo_Inositol_exchange
R_EX_isetac_e_	0	999999	1.0 M_isetac_e = 1.0 M_isetac_b_xt	R_Isethionic_acid_exchange
R_EX_k_e_	-29	999999	1.0 M_k_e = 1.0 M_k_b_xt	R_K_exchange
R_EX_lac_D_e_	0	999999	1.0 M_lac_D_e = 1.0 M_lac_D_b_xt	R_D_lactate_exchange
R_EX_lac_L_e_	0	999999	1.0 M_lac_L_e = 1.0 M_lac_L_b_xt	R_L_Lactate_exchange
R_EX_LalaDgluMdap_e_	0	999999	1.0 M_LalaDgluMdap_e = 1.0 M_LalaDgluMdap_b_xt	R_L_alanine_D_glutamate_meso_2_6_diaminoheptanedioate_exchange
R_EX_LalaDgluMdapDala_e_	0	999999	1.0 M_LalaDgluMdapDala_e = 1.0 M_LalaDgluMdapDala_b_xt	R_L_alanine_D_glutamate_meso_2_6_diaminoheptanedioate_D_alanine_exchange
R_EX_lcts_e_	0	999999	1.0 M_lcts_e = 1.0 M_lcts_b_xt	R_Lactose_exchange
R_EX_leu_L_e_	0	999999	1.0 M_leu_L_e = 1.0 M_leu_L_b_xt	R_L_Leucine_exchange
R_EX_Lf_e_	0	999999	1.0 M_Lf_e = 1.0 M_Lf_b_xt	R_Lactoferrin residue_exchange
R_EX_LfFe3_e_	0	999999	1.0 M_LfFe3_e = 1.0 M_LfFe3_b_xt	R_Lactoferrin_exchange
R_EX_lipa_e_	0	999999	1.0 M_lipa_e = 1.0 M_lipa_b_xt	R_KDO_2__lipid__A__exchange
R_EX_lys_L_e_	0	999999	1.0 M_lys_L_e = 1.0 M_lys_L_b_xt	R_L_Lysine_exchange
R_EX_lyx_L_e_	0	999999	1.0 M_lyx_L_e = 1.0 M_lyx_L_b_xt	R_L_Lyxose_exchange
R_EX_mal_D_e_	0	999999	1.0 M_mal_D_e = 1.0 M_mal_D_b_xt	R_D_Malate_exchange
R_EX_mal_L_e_	0	999999	1.0 M_mal_L_e = 1.0 M_mal_L_b_xt	R_L_Malate_exchange
R_EX_malt_e_	0	999999	1.0 M_malt_e = 1.0 M_malt_b_xt	R_Maltose_exchange
R_EX_man_e_	0	999999	1.0 M_man_e = 1.0 M_man_b_xt	R_D_Mannose_exchange
R_EX_man6p_e_	0	999999	1.0 M_man6p_e = 1.0 M_man6p_b_xt	R_D_Mannose_6_phosphate_exchange
R_EX_manglyc_e_	0	999999	1.0 M_manglyc_e = 1.0 M_manglyc_b_xt	R_2_alpha_D_Mannosyl__D_glycerate_exchange
R_EX_melib_e_	0	999999	1.0 M_melib_e = 1.0 M_melib_b_xt	R_Melibiose_exchange
R_EX_met_D_e_	0	999999	1.0 M_met_D_e = 1.0 M_met_D_b_xt	R_D_Methionine_exchange
R_EX_met_L_e_	0	999999	1.0 M_met_L_e = 1.0 M_met_L_b_xt	R_L_Methionine_exchange
R_EX_metsox_R_L_e_	0	999999	1.0 M_metsox_R_L_e = 1.0 M_metsox_R_L_b_xt	R_L_methionine_R_sulfoxide_exchange
R_EX_metsox_S_L_e_	0	999999	1.0 M_metsox_S_L_e = 1.0 M_metsox_S_L_b_xt	R_L_Methionine_S_oxide_exchange
R_EX_mg2_e_	-2.43	999999	1.0 M_mg2_e = 1.0 M_mg2_b_xt	R_Mg_exchange
R_EX_mmet_e_	0	999999	1.0 M_mmet_e = 1.0 M_mmet_b_xt	R_S_Methyl_L_methionine_exchange
R_EX_mn2_e_	-999999	999999	1.0 M_mn2_e = 1.0 M_mn2_b_xt	R_Mn2_exchange
R_EX_mnl_e_	0	999999	1.0 M_mnl_e = 1.0 M_mnl_b_xt	R_D_Mannitol_exchange
R_EX_mobd_e_	-999999	999999	1.0 M_mobd_e = 1.0 M_mobd_b_xt	R_Molybdate_exchange
R_EX_mso3_e_	0	999999	1.0 M_mso3_e = 1.0 M_mso3_b_xt	R_methanesulfonate_exchange
R_EX_n2o_e_	0	999999	1.0 M_n2o_e = 1.0 M_n2o_b_xt	R_Nitrous_oxide_exchange
R_EX_na1_e_	-102	999999	1.0 M_na1_e = 1.0 M_na1_b_xt	R_Sodium_exchange
R_EX_nac_e_	0	999999	1.0 M_nac_e = 1.0 M_nac_b_xt	R_Nicotinate_exchange
R_EX_nh4_e_	-23.5	999999	1.0 M_nh4_e = 1.0 M_nh4_b_xt	R_Ammonia_exchange
R_EX_ni2_e_	0	999999	1.0 M_ni2_e = 1.0 M_ni2_b_xt	R_Ni2_exchange
R_EX_nmn_e_	0	999999	1.0 M_nmn_e = 1.0 M_nmn_b_xt	R_NMN_exchange
R_EX_no_e_	0	999999	1.0 M_no_e = 1.0 M_no_b_xt	R_Nitric_oxide_exchange
R_EX_no2_e_	0	999999	1.0 M_no2_e = 1.0 M_no2_b_xt	R_Nitrite_exchange
R_EX_no3_e_	0	999999	1.0 M_no3_e = 1.0 M_no3_b_xt	R_Nitrate_exchange
R_EX_o2_e_	-999999	999999	1.0 M_o2_e = 1.0 M_o2_b_xt	R_O2_exchange
R_EX_o2s_e_	0	999999	1.0 M_o2s_e = 1.0 M_o2s_b_xt	R_Superoxide_anion_exchange
R_EX_oaa_e_	0	999999	1.0 M_oaa_e = 1.0 M_oaa_b_xt	R_Oxaloacetate_exchange
R_EX_ocdca_e_	0	999999	1.0 M_ocdca_e = 1.0 M_ocdca_b_xt	R_octadecanoate__n_C180__exchange
R_EX_ocdcea_e_	0	999999	1.0 M_ocdcea_e = 1.0 M_ocdcea_b_xt	R_octadecenoate__n_C181__exchange
R_EX_octa_e_	0	999999	1.0 M_octa_e = 1.0 M_octa_b_xt	R_octanoate__n_C80__exchange
R_EX_orn_e_	0	999999	1.0 M_orn_e = 1.0 M_orn_b_xt	R_Ornithine_exchange
R_EX_orot_e_	0	999999	1.0 M_orot_e = 1.0 M_orot_b_xt	R_Orotate_exchange
R_EX_pacald_e_	0	999999	1.0 M_pacald_e = 1.0 M_pacald_b_xt	R_Phenylacetaldehyde_exchange
R_EX_peamn_e_	0	999999	1.0 M_peamn_e = 1.0 M_peamn_b_xt	R_Phenethylamine_exchange
R_EX_phe_L_e_	0	999999	1.0 M_phe_L_e = 1.0 M_phe_L_b_xt	R_L_Phenylalanine_exchange
R_EX_pheme_e_	0	999999	1.0 M_pheme_e = 1.0 M_pheme_b_xt	R_Protoheme_exchange
R_EX_pi_e_	-17	999999	1.0 M_pi_e = 1.0 M_pi_b_xt	R_Phosphate_exchange
R_EX_pnto_R_e_	0	999999	1.0 M_pnto_R_e = 1.0 M_pnto_R_b_xt	R__R__Pantothenate_exchange
R_EX_ppa_e_	0	999999	1.0 M_ppa_e = 1.0 M_ppa_b_xt	R_Propionate_exchange
R_EX_ppal_e_	0	999999	1.0 M_ppal_e = 1.0 M_ppal_b_xt	R_Propanal_exchange
R_EX_pppn_e_	0	999999	1.0 M_pppn_e = 1.0 M_pppn_b_xt	R_Phenylpropanoate_exchange
R_EX_ppt_e_	0	999999	1.0 M_ppt_e = 1.0 M_ppt_b_xt	R_Phosphonate_exchange
R_EX_pro_L_e_	0	999999	1.0 M_pro_L_e = 1.0 M_pro_L_b_xt	R_L_Proline_exchange
R_EX_progly_e_	0	999999	1.0 M_progly_e = 1.0 M_progly_b_xt	R_L_Prolinylglycine_exchange
R_EX_psclys_e_	0	999999	1.0 M_psclys_e = 1.0 M_psclys_b_xt	R_psicoselysine_exchange
R_EX_pser_L_e_	0	999999	1.0 M_pser_L_e = 1.0 M_pser_L_b_xt	R_O_Phospho_L_serine_exchange
R_EX_ptrc_e_	0	999999	1.0 M_ptrc_e = 1.0 M_ptrc_b_xt	R_Putrescine_exchange
R_EX_pyr_e_	0	999999	1.0 M_pyr_e = 1.0 M_pyr_b_xt	R_Pyruvate_exchange
R_EX_r5p_e_	0	999999	1.0 M_r5p_e = 1.0 M_r5p_b_xt	R_alpha_D_Ribose_5_phosphate_exchange
R_EX_rib_D_e_	0	999999	1.0 M_rib_D_e = 1.0 M_rib_D_b_xt	R_D_Ribose_exchange
R_EX_rmn_e_	0	999999	1.0 M_rmn_e = 1.0 M_rmn_b_xt	R_L_Rhamnose_exchange
R_EX_sbt_D_e_	0	999999	1.0 M_sbt_D_e = 1.0 M_sbt_D_b_xt	R_D_Sorbitol_exchange
R_EX_ser_D_e_	0	999999	1.0 M_ser_D_e = 1.0 M_ser_D_b_xt	R_D_Serine_exchange
R_EX_ser_L_e_	0	999999	1.0 M_ser_L_e = 1.0 M_ser_L_b_xt	R_L_Serine_exchange
R_EX_skm_e_	0	999999	1.0 M_skm_e = 1.0 M_skm_b_xt	R_Shikimate_exchange
R_EX_so2_e_	0	999999	1.0 M_so2_e = 1.0 M_so2_b_xt	R_sulfur_dioxide_exchange
R_EX_so3_e_	0	999999	1.0 M_so3_e = 1.0 M_so3_b_xt	R_Sulfite_exchange
R_EX_so4_e_	-2.43	999999	1.0 M_so4_e = 1.0 M_so4_b_xt	R_Sulfate_exchange
R_EX_spmd_e_	0	999999	1.0 M_spmd_e = 1.0 M_spmd_b_xt	R_Spermidine_exchange
R_EX_succ_e_	0	999999	1.0 M_succ_e = 1.0 M_succ_b_xt	R_Succinate_exchange
R_EX_sucr_e_	0	999999	1.0 M_sucr_e = 1.0 M_sucr_b_xt	R_Sucrose_exchange
R_EX_sulfac_e_	0	999999	1.0 M_sulfac_e = 1.0 M_sulfac_b_xt	R_sulfoacetate_exchange
R_EX_tartr_L_e_	0	999999	1.0 M_tartr_L_e = 1.0 M_tartr_L_b_xt	R_L_tartrate_exchange
R_EX_taur_e_	0	999999	1.0 M_taur_e = 1.0 M_taur_b_xt	R_Taurine_exchange
R_EX_tcynt_e_	0	999999	1.0 M_tcynt_e = 1.0 M_tcynt_b_xt	R_Thiocyanate_exchange
R_EX_Tf_e_	0	999999	1.0 M_Tf_e = 1.0 M_Tf_b_xt	R_Transferrin residue_exchange
R_EX_TfFe3_e_	0	999999	1.0 M_TfFe3_e = 1.0 M_TfFe3_b_xt	R_Transferrin_exchange
R_EX_thm_e_	0	999999	1.0 M_thm_e = 1.0 M_thm_b_xt	R_Thiamin_exchange
R_EX_thr_L_e_	0	999999	1.0 M_thr_L_e = 1.0 M_thr_L_b_xt	R_L_Threonine_exchange
R_EX_thrp_e_	0	999999	1.0 M_thrp_e = 1.0 M_thrp_b_xt	R_L_Threonine_O_3_phosphate_exchange
R_EX_thym_e_	0	999999	1.0 M_thym_e = 1.0 M_thym_b_xt	R_Thymine_exchange
R_EX_thymd_e_	0	999999	1.0 M_thymd_e = 1.0 M_thymd_b_xt	R_Thymidine_exchange
R_EX_tma_e_	0	999999	1.0 M_tma_e = 1.0 M_tma_b_xt	R_Trimethylamine_exchange
R_EX_tmao_e_	0	999999	1.0 M_tmao_e = 1.0 M_tmao_b_xt	R_Trimethylamine_N_oxide_exchange
R_EX_tre_e_	0	999999	1.0 M_tre_e = 1.0 M_tre_b_xt	R_Trehalose_exchange
R_EX_trp_L_e_	0	999999	1.0 M_trp_L_e = 1.0 M_trp_L_b_xt	R_L_Tryptophan_exchange
R_EX_tsul_e_	-0.38	999999	1.0 M_tsul_e = 1.0 M_tsul_b_xt	R_Thiosulfate_exchange
R_EX_ttdca_e_	0	999999	1.0 M_ttdca_e = 1.0 M_ttdca_b_xt	R_tetradecanoate__n_C140__exchange
R_EX_ttdcea_e_	0	999999	1.0 M_ttdcea_e = 1.0 M_ttdcea_b_xt	R_tetradecenoate__n_C141__exchange
R_EX_tungs_e_	-999999	999999	1.0 M_tungs_e = 1.0 M_tungs_b_xt	R_tungstate_exchange
R_EX_tym_e_	0	999999	1.0 M_tym_e = 1.0 M_tym_b_xt	R_Tyramine_exchange
R_EX_tyr_L_e_	0	999999	1.0 M_tyr_L_e = 1.0 M_tyr_L_b_xt	R_L_Tyrosine_exchange
R_EX_tyrp_e_	0	999999	1.0 M_tyrp_e = 1.0 M_tyrp_b_xt	R_Phosphotyrosine_exchange
R_EX_uacgam_e_	0	999999	1.0 M_uacgam_e = 1.0 M_uacgam_b_xt	R_UDP_N_acetyl_D_glucosamine_exchange
R_EX_udpacgal_e_	0	999999	1.0 M_udpacgal_e = 1.0 M_udpacgal_b_xt	R_UDP_N_acetyl_D_galactosamine_exchange
R_EX_udpg_e_	0	999999	1.0 M_udpg_e = 1.0 M_udpg_b_xt	R_UDPglucose_exchange
R_EX_udpgal_e_	0	999999	1.0 M_udpgal_e = 1.0 M_udpgal_b_xt	R_UDPgalactose_exchange
R_EX_udpglcur_e_	0	999999	1.0 M_udpglcur_e = 1.0 M_udpglcur_b_xt	R_UDP_D_glucuronate_exchange
R_EX_ump_e_	0	999999	1.0 M_ump_e = 1.0 M_ump_b_xt	R_UMP_exchange
R_EX_ura_e_	0	999999	1.0 M_ura_e = 1.0 M_ura_b_xt	R_Uracil_exchange
R_EX_urea_e_	0	999999	1.0 M_urea_e = 1.0 M_urea_b_xt	R_Urea_exchange
R_EX_val_L_e_	0	999999	1.0 M_val_L_e = 1.0 M_val_L_b_xt	R_L_Valine_exchange
R_EX_xan_e_	0	999999	1.0 M_xan_e = 1.0 M_xan_b_xt	R_Xanthine_exchange
R_EX_xmp_e_	0	999999	1.0 M_xmp_e = 1.0 M_xmp_b_xt	R_Xanthosine_5__phosphate_exchange
R_EX_xtsn_e_	0	999999	1.0 M_xtsn_e = 1.0 M_xtsn_b_xt	R_Xanthosine_exchange
R_EX_xyl_D_e_	0	999999	1.0 M_xyl_D_e = 1.0 M_xyl_D_b_xt	R_D_Xylose_exchange
R_EX_xylu_L_e_	0	999999	1.0 M_xylu_L_e = 1.0 M_xylu_L_b_xt	R_L_Xylulose_exchange
R_EX_zn2_e_	-999999	999999	1.0 M_zn2_e = 1.0 M_zn2_b_xt	R_Zinc_exchange

## Sheet: Media-Sera
Exchange Reaction name	Minimal flux	Minimal flux	Reaction equation	Metabolite name
R_EX_15dap_e_	0	999999	1.0 M_15dap_e = 1.0 M_15dap_b_xt	R_1_5_Diaminopentane_exchange
R_EX_1p3h5c_e_	0	999999	1.0 M_1p3h5c_e = 1.0 M_1p3h5c_b_xt	R_L-1-Pyrroline-3-hydroxy-5-carboxylate_exchange
R_EX_2ddglcn_e_	0	999999	1.0 M_2ddglcn_e = 1.0 M_2ddglcn_b_xt	R_2_Dehydro_3_deoxy_D_gluconate_exchange
R_EX_34dhpac_e_	0	999999	1.0 M_34dhpac_e = 1.0 M_34dhpac_b_xt	R_3_4_Dihydroxyphenylacetaldehyde_exchange
R_EX_3amp_e_	0	999999	1.0 M_3amp_e = 1.0 M_3amp_b_xt	R_3__AMP_exchange
R_EX_3cmp_e_	0	999999	1.0 M_3cmp_e = 1.0 M_3cmp_b_xt	R_3__cmp_exchange
R_EX_3hcinnm_e_	0	999999	1.0 M_3hcinnm_e = 1.0 M_3hcinnm_b_xt	R_3_hydroxycinnamic_acid_exchange
R_EX_3hpppn_e_	0	999999	1.0 M_3hpppn_e = 1.0 M_3hpppn_b_xt	R_3__3_hydroxy_phenyl_propionate_exchange
R_EX_3ump_e_	0	999999	1.0 M_3ump_e = 1.0 M_3ump_b_xt	R_3__UMP_exchange
R_EX_4abut_e_	0	999999	1.0 M_4abut_e = 1.0 M_4abut_b_xt	R_4_Aminobutanoate_exchange
R_EX_4hoxpacd_e_	0	999999	1.0 M_4hoxpacd_e = 1.0 M_4hoxpacd_b_xt	R_4_Hydroxyphenylacetaldehyde_exchange
R_EX_5dglcn_e_	0	999999	1.0 M_5dglcn_e = 1.0 M_5dglcn_b_xt	R_5_Dehydro_D_gluconate_exchange
R_EX_ac_e_	0	999999	1.0 M_ac_e = 1.0 M_ac_b_xt	R_Acetate_exchange
R_EX_acac_e_	0	999999	1.0 M_acac_e = 1.0 M_acac_b_xt	R_Acetoacetate_exchange
R_EX_acald_e_	0	999999	1.0 M_acald_e = 1.0 M_acald_b_xt	R_Acetaldehyde_exchange
R_EX_acgal_e_	0	999999	1.0 M_acgal_e = 1.0 M_acgal_b_xt	R_N_Acetyl_D_galactosamine_exchange
R_EX_acgam_e_	0	999999	1.0 M_acgam_e = 1.0 M_acgam_b_xt	R_N_Acetyl_D_glucosamine_exchange
R_EX_acgam1p_e_	0	999999	1.0 M_acgam1p_e = 1.0 M_acgam1p_b_xt	R_N_Acetyl_D_glucosamine_1_phosphate_exchange
R_EX_acmana_e_	0	999999	1.0 M_acmana_e = 1.0 M_acmana_b_xt	R_N_Acetyl_D_mannosamine_exchange
R_EX_acmum_e_	0	999999	1.0 M_acmum_e = 1.0 M_acmum_b_xt	R_N_Acetylmuramate_exchange
R_EX_acser_e_	0	999999	1.0 M_acser_e = 1.0 M_acser_b_xt	R_O_Acetyl_L_serine_exchange
R_EX_ade_e_	0	999999	1.0 M_ade_e = 1.0 M_ade_b_xt	R_Adenine_exchange
R_EX_agm_e_	0	999999	1.0 M_agm_e = 1.0 M_agm_b_xt	R_Agmatine_exchange
R_EX_akg_e_	-5	999999	1.0 M_akg_e = 1.0 M_akg_b_xt	R_2_Oxoglutarate_exchange
R_EX_ala_B_e_	0	999999	1.0 M_ala_B_e = 1.0 M_ala_B_b_xt	R_beta_Alanine_exchange
R_EX_ala_D_e_	0	999999	1.0 M_ala_D_e = 1.0 M_ala_D_b_xt	R_D_Alanine_exchange
R_EX_ala_L_e_	-0.333	999999	1.0 M_ala_L_e = 1.0 M_ala_L_b_xt	R_L_Alanine_exchange
R_EX_alaala_e_	0	999999	1.0 M_alaala_e = 1.0 M_alaala_b_xt	R_D_Alanyl_D_alanine_exchange
R_EX_all_D_e_	0	999999	1.0 M_all_D_e = 1.0 M_all_D_b_xt	R_D_Allose_exchange
R_EX_alltn_e_	0	999999	1.0 M_alltn_e = 1.0 M_alltn_b_xt	R_Allantoin_exchange
R_EX_amp_e_	0	999999	1.0 M_amp_e = 1.0 M_amp_b_xt	R_AMP_exchange
R_EX_anhgm_e_	0	999999	1.0 M_anhgm_e = 1.0 M_anhgm_b_xt	R_N_Acetyl_D_glucosamine_anhydrous_N_Acetylmuramic_acid_exchange
R_EX_arab_L_e_	0	999999	1.0 M_arab_L_e = 1.0 M_arab_L_b_xt	R_L_Arabinose_exchange
R_EX_arg_L_e_	-0.0182	999999	1.0 M_arg_L_e = 1.0 M_arg_L_b_xt	R_L_Arginine_exchange
R_EX_ascb_L_e_	0	999999	1.0 M_ascb_L_e = 1.0 M_ascb_L_b_xt	R_L_Ascorbate_exchange
R_EX_asn_L_e_	-0.092	999999	1.0 M_asn_L_e = 1.0 M_asn_L_b_xt	R_L_Asparagine_exchange
R_EX_aso3_e_	0	999999	1.0 M_aso3_e = 1.0 M_aso3_b_xt	R_arsenite_exchange
R_EX_asp_L_e_	-0.0627	999999	1.0 M_asp_L_e = 1.0 M_asp_L_b_xt	R_L_Aspartate_exchange
R_EX_but_e_	0	999999	1.0 M_but_e = 1.0 M_but_b_xt	R_Butyrate__n_C40__exchange
R_EX_butso3_e_	0	999999	1.0 M_butso3_e = 1.0 M_butso3_b_xt	R_butanesulfonate_exchange
R_EX_ca2_e_	-1	999999	1.0 M_ca2_e = 1.0 M_ca2_b_xt	R_Calcium_exchange
R_EX_cd2_e_	0	999999	1.0 M_cd2_e = 1.0 M_cd2_b_xt	R_Cadmium_exchange
R_EX_cgly_e_	0	999999	1.0 M_cgly_e = 1.0 M_cgly_b_xt	R_Cys_Gly_exchange
R_EX_chol_e_	0	999999	1.0 M_chol_e = 1.0 M_chol_b_xt	R_Choline_exchange
R_EX_cit_e_	0	999999	1.0 M_cit_e = 1.0 M_cit_b_xt	R_Citrate_exchange
R_EX_cl_e_	-10	999999	1.0 M_cl_e = 1.0 M_cl_b_xt	R_Chloride_exchange
R_EX_cmp_e_	0	999999	1.0 M_cmp_e = 1.0 M_cmp_b_xt	R_CMP_exchange
R_EX_co_e_	-999999	999999	1.0 M_co_e = 1.0 M_co_b_xt	R_co_exchange
R_EX_co2_e_	-999999	999999	1.0 M_co2_e = 1.0 M_co2_b_xt	R_CO2_exchange
R_EX_cobalt2_e_	-999999	999999	1.0 M_cobalt2_e = 1.0 M_cobalt2_b_xt	R_Co2_exchange
R_EX_colipa_e_	0	999999	1.0 M_colipa_e = 1.0 M_colipa_b_xt	R_core_oligosaccharide_lipid_A_exchange
R_EX_crn_e_	0	999999	1.0 M_crn_e = 1.0 M_crn_b_xt	R_L_Carnitine_exchange
R_EX_csn_e_	0	999999	1.0 M_csn_e = 1.0 M_csn_b_xt	R_Cytosine_exchange
R_EX_cu_e_	0	999999	1.0 M_cu_e = 1.0 M_cu_b_xt	R_Cu_exchange
R_EX_cu2_e_	-0.02	999999	1.0 M_cu2_e = 1.0 M_cu2_b_xt	R_Cu2_exchange
R_EX_cyan_e_	0	999999	1.0 M_cyan_e = 1.0 M_cyan_b_xt	R_Hydrogen_cyanide_exchange
R_EX_cynt_e_	0	999999	1.0 M_cynt_e = 1.0 M_cynt_b_xt	R_Cyanate_exchange
R_EX_cys_D_e_	0	999999	1.0 M_cys_D_e = 1.0 M_cys_D_b_xt	R_D_Cysteine_exchange
R_EX_cys_L_e_	-0.065	999999	1.0 M_cys_L_e = 1.0 M_cys_L_b_xt	R_L_Cysteine_exchange
R_EX_cytd_e_	0	999999	1.0 M_cytd_e = 1.0 M_cytd_b_xt	R_Cytidine_exchange
R_EX_damp_e_	0	999999	1.0 M_damp_e = 1.0 M_damp_b_xt	R_dAMP_exchange
R_EX_dca_e_	0	999999	1.0 M_dca_e = 1.0 M_dca_b_xt	R_Decanoate__n_C100__exchange
R_EX_dcmp_e_	0	999999	1.0 M_dcmp_e = 1.0 M_dcmp_b_xt	R_dCMP_exchange
R_EX_ddca_e_	0	999999	1.0 M_ddca_e = 1.0 M_ddca_b_xt	R_Dodecanoate__n_C120__exchange
R_EX_dgmp_e_	0	999999	1.0 M_dgmp_e = 1.0 M_dgmp_b_xt	R_dGMP_exchange
R_EX_dgsn_e_	0	999999	1.0 M_dgsn_e = 1.0 M_dgsn_b_xt	R_Deoxyguanosine_exchange
R_EX_dhap_e_	0	999999	1.0 M_dha_e = 1.0 M_dha_b_xt	R_Dihydroxyacetone_phosphate_exchange
R_EX_dha_e_	0	999999	1.0 M_dha_e = 1.0 M_dha_b_xt	R_Dihydroxyacetone_exchange
R_EX_dimp_e_	0	999999	1.0 M_dimp_e = 1.0 M_dimp_b_xt	R_dIMP_exchange
R_EX_din_e_	0	999999	1.0 M_din_e = 1.0 M_din_b_xt	R_Deoxyinosine_exchange
R_EX_dms_e_	0	999999	1.0 M_dms_e = 1.0 M_dms_b_xt	R_Dimethyl_sulfide_exchange
R_EX_dmso_e_	0	999999	1.0 M_dmso_e = 1.0 M_dmso_b_xt	R_Dimethyl_sulfoxide_exchange
R_EX_dopa_e_	0	999999	1.0 M_dopa_e = 1.0 M_dopa_b_xt	R_Dopamine_exchange
R_EX_dtmp_e_	0	999999	1.0 M_dtmp_e = 1.0 M_dtmp_b_xt	R_dTMP_exchange
R_EX_dump_e_	0	999999	1.0 M_dump_e = 1.0 M_dump_b_xt	R_dUMP_exchange
R_EX_e4hglu_e_	0	999999	1.0 M_e4hglu_e = 1.0 M_e4hglu_b_xt	R_L-erythro-4-Hydroxyglutamate_exchange
R_EX_enlipa_e_	0	999999	1.0 M_enlipa_e = 1.0 M_enlipa_b_xt	R_phosphoethanolamine_KDO_2__lipid__A__exchange
R_EX_etha_e_	0	999999	1.0 M_etha_e = 1.0 M_etha_b_xt	R_Ethanolamine_exchange
R_EX_ethso3_e_	0	999999	1.0 M_ethso3_e = 1.0 M_ethso3_b_xt	R_ethanesulfonate_exchange
R_EX_etoh_e_	0	999999	1.0 M_etoh_e = 1.0 M_etoh_b_xt	R_Ethanol_exchange
R_EX_f6p_e_	0	999999	1.0 M_f6p_e = 1.0 M_f6p_b_xt	R_D_fructose_6_phosphate_exchange
R_EX_fald_e_	0	999999	1.0 M_fald_e = 1.0 M_fald_b_xt	R_Formaldehyde_exchange
R_EX_fe2_e_	0	999999	1.0 M_fe2_e = 1.0 M_fe2_b_xt	R_Fe2_exchange
R_EX_fe3_e_	0	999999	1.0 M_fe3_e = 1.0 M_fe3_b_xt	R_Fe3_exchange
R_EX_for_e_	0	999999	1.0 M_for_e = 1.0 M_for_b_xt	R_Formate_exchange
R_EX_fru_e_	0	999999	1.0 M_fru_e = 1.0 M_fru_b_xt	R_D_Fructose_exchange
R_EX_frulys_e_	0	999999	1.0 M_frulys_e = 1.0 M_frulys_b_xt	R_fructoselysine_exchange
R_EX_fruur_e_	0	999999	1.0 M_fruur_e = 1.0 M_fruur_b_xt	R_D_Fructuronate_exchange
R_EX_fuc_L_e_	0	999999	1.0 M_fuc_L_e = 1.0 M_fuc_L_b_xt	R_L_Fucose_exchange
R_EX_fum_e_	0	999999	1.0 M_fum_e = 1.0 M_fum_b_xt	R_Fumarate_exchange
R_EX_g1p_e_	0	999999	1.0 M_g1p_e = 1.0 M_g1p_b_xt	R_D_Glucose_1_phosphate_exchange
R_EX_g3pc_e_	0	999999	1.0 M_g3pc_e = 1.0 M_g3pc_b_xt	R_sn_Glycero_3_phosphocholine_exchange
R_EX_g3pe_e_	0	999999	1.0 M_g3pe_e = 1.0 M_g3pe_b_xt	R_sn_Glycero_3_phosphoethanolamine_exchange
R_EX_g3pg_e_	0	999999	1.0 M_g3pg_e = 1.0 M_g3pg_b_xt	R_Glycerophosphoglycerol_exchange
R_EX_g3pi_e_	0	999999	1.0 M_g3pi_e = 1.0 M_g3pi_b_xt	R_sn_Glycero_3_phospho_1_inositol_exchange
R_EX_g3ps_e_	0	999999	1.0 M_g3ps_e = 1.0 M_g3ps_b_xt	R_Glycerophosphoserine_exchange
R_EX_g6p_e_	0	999999	1.0 M_g6p_e = 1.0 M_g6p_b_xt	R_D_Glucose_6_phosphate_exchange
R_EX_gal_bD_e_	0	999999	1.0 M_gal_bD_e = 1.0 M_gal_bD_b_xt	R_beta_D_Galactose_exchange
R_EX_gal_e_	0	999999	1.0 M_gal_e = 1.0 M_gal_b_xt	R_D_Galactose_exchange
R_EX_gal1p_e_	0	999999	1.0 M_gal1p_e = 1.0 M_gal1p_b_xt	R_alpha_D_Galactose_1_phosphate_exchange
R_EX_galct_D_e_	0	999999	1.0 M_galct_D_e = 1.0 M_galct_D_b_xt	R_D_Galactarate_exchange
R_EX_galctn_D_e_	0	999999	1.0 M_galctn_D_e = 1.0 M_galctn_D_b_xt	R_D_Galactonate_exchange
R_EX_galctn_L_e_	0	999999	1.0 M_galctn_L_e = 1.0 M_galctn_L_b_xt	R_L_Galactonate_exchange
R_EX_galt_e_	0	999999	1.0 M_galt_e = 1.0 M_galt_b_xt	R_Galactitol_exchange
R_EX_galur_e_	0	999999	1.0 M_galur_e = 1.0 M_galur_b_xt	R_D_Galacturonate_exchange
R_EX_gam_e_	0	999999	1.0 M_gam_e = 1.0 M_gam_b_xt	R_D_Glucosamine_exchange
R_EX_gam6p_e_	0	999999	1.0 M_gam6p_e = 1.0 M_gam6p_b_xt	R_D_Glucosamine_6_phosphate_exchange
R_EX_gbbtn_e_	0	999999	1.0 M_gbbtn_e = 1.0 M_gbbtn_b_xt	R_gamma_butyrobetaine_exchange
R_EX_gdp_e_	0	999999	1.0 M_gdp_e = 1.0 M_gdp_b_xt	R_GDP_exchange
R_EX_glc_D_e_	-6.1	999999	1.0 M_glc_D_e = 1.0 M_glc_D_b_xt	R_D_Glucose_exchange
R_EX_glcn_e_	0	999999	1.0 M_glcn_e = 1.0 M_glcn_b_xt	R_D_Gluconate_exchange
R_EX_glcr_e_	0	999999	1.0 M_glcr_e = 1.0 M_glcr_b_xt	R_D_Glucarate_exchange
R_EX_glcur_e_	0	999999	1.0 M_glcur_e = 1.0 M_glcur_b_xt	R_D_Glucuronate_exchange
R_EX_glcur1p_e_	0	999999	1.0 M_glcur1p_e = 1.0 M_glcur1p_b_xt	R_D_Glucuronate_1_phosphate_exchange
R_EX_gln_L_e_	-0.716	999999	1.0 M_gln_L_e = 1.0 M_gln_L_b_xt	R_L_Glutamine_exchange
R_EX_glu_L_e_	-0.122	999999	1.0 M_glu_L_e = 1.0 M_glu_L_b_xt	R_L_Glutamate_exchange
R_EX_gly_e_	-0.3	999999	1.0 M_gly_e = 1.0 M_gly_b_xt	R_Glycine_exchange
R_EX_glyald_e_	0	999999	1.0 M_glyald_e = 1.0 M_glyald_b_xt	R_D_Glyceraldehyde_exchange
R_EX_glyb_e_	0	999999	1.0 M_glyb_e = 1.0 M_glyb_b_xt	R_Glycine_betaine_exchange
R_EX_glyc_e_	0	999999	1.0 M_glyc_e = 1.0 M_glyc_b_xt	R_Glycerol_exchange
R_EX_glyc_R_e_	0	999999	1.0 M_glyc_R_e = 1.0 M_glyc_R_b_xt	R__R__Glycerate_exchange
R_EX_glyc2p_e_	0	999999	1.0 M_glyc2p_e = 1.0 M_glyc2p_b_xt	R_Glycerol_2_phosphate_exchange
R_EX_glyc3p_e_	0	999999	1.0 M_glyc3p_e = 1.0 M_glyc3p_b_xt	R_Glycerol_3_phosphate_exchange
R_EX_glyclt_e_	0	999999	1.0 M_glyclt_e = 1.0 M_glyclt_b_xt	R_Glycolate_exchange
R_EX_gmp_e_	0	999999	1.0 M_gmp_e = 1.0 M_gmp_b_xt	R_GMP_exchange
R_EX_gsn_e_	0	999999	1.0 M_gsn_e = 1.0 M_gsn_b_xt	R_Guanosine_exchange
R_EX_gthox_e_	0	999999	1.0 M_gthox_e = 1.0 M_gthox_b_xt	R_Oxidized_glutathione_exchange
R_EX_gthrd_e_	0	999999	1.0 M_gthrd_e = 1.0 M_gthrd_b_xt	R_Reduced_glutathione_exchange
R_EX_gtp_e_	0	999999	1.0 M_gtp_e = 1.0 M_gtp_b_xt	R_GTP_exchange
R_EX_gua_e_	0	999999	1.0 M_gua_e = 1.0 M_gua_b_xt	R_guanine_exchange
R_EX_h_e_	-999999	999999	1.0 M_h_e = 1.0 M_h_b_xt	R_H_exchange
R_EX_h2_e_	0	999999	1.0 M_h2_e = 1.0 M_h2_b_xt	R_H2_exchange
R_EX_h2o_e_	-999999	999999	1.0 M_h2o_e = 1.0 M_h2o_b_xt	R_H2O_exchange
R_EX_h2o2_e_	0	999999	1.0 M_h2o2_e = 1.0 M_h2o2_b_xt	R_Hydrogen_peroxide_exchange
R_EX_h2s_e_	0	999999	1.0 M_h2s_e = 1.0 M_h2s_b_xt	R_Hydrogen_sulfide_exchange
R_EX_hdca_e_	0	999999	1.0 M_hdca_e = 1.0 M_hdca_b_xt	R_Hexadecanoate__n_C160__exchange
R_EX_hdcea_e_	0	999999	1.0 M_hdcea_e = 1.0 M_hdcea_b_xt	R_hexadecenoate__n_C161__exchange
R_EX_Hg_e_	0	999999	1.0 M_Hg_e = 1.0 M_Hg_b_xt	R_Hemoglobin residue_exchange
R_EX_hg2_e_	0	999999	1.0 M_hg2_e = 1.0 M_hg2_b_xt	R_Hg2_exchange
R_EX_HgFe3_e_	0	999999	1.0 M_HgFe3_e = 1.0 M_HgFe3_b_xt	R_Hemoglobin_exchange
R_EX_his_L_e_	-0.0624	999999	1.0 M_his_L_e = 1.0 M_his_L_b_xt	R_L_Histidine_exchange
R_EX_hom_L_e_	0	999999	1.0 M_hom_L_e = 1.0 M_hom_L_b_xt	R_L_Homoserine_exchange
R_EX_hxa_e_	0	999999	1.0 M_hxa_e = 1.0 M_hxa_b_xt	R_Hexanoate__n_C60__exchange
R_EX_hxan_e_	0	999999	1.0 M_hxan_e = 1.0 M_hxan_b_xt	R_Hypoxanthine_exchange
R_EX_idon_L_e_	0	999999	1.0 M_idon_L_e = 1.0 M_idon_L_b_xt	R_L_Idonate_exchange
R_EX_ile_L_e_	-0.0727	999999	1.0 M_ile_L_e = 1.0 M_ile_L_b_xt	R_L_Isoleucine_exchange
R_EX_imp_e_	0	999999	1.0 M_imp_e = 1.0 M_imp_b_xt	R_IMP_exchange
R_EX_indole_e_	0	999999	1.0 M_indole_e = 1.0 M_indole_b_xt	R_Indole_exchange
R_EX_inost_e_	0	999999	1.0 M_inost_e = 1.0 M_inost_b_xt	R_myo_Inositol_exchange
R_EX_isetac_e_	0	999999	1.0 M_isetac_e = 1.0 M_isetac_b_xt	R_Isethionic_acid_exchange
R_EX_k_e_	-5	999999	1.0 M_k_e = 1.0 M_k_b_xt	R_K_exchange
R_EX_lac_D_e_	0	999999	1.0 M_lac_D_e = 1.0 M_lac_D_b_xt	R_D_lactate_exchange
R_EX_lac_L_e_	-2.2	999999	1.0 M_lac_L_e = 1.0 M_lac_L_b_xt	R_L_Lactate_exchange
R_EX_LalaDgluMdap_e_	0	999999	1.0 M_LalaDgluMdap_e = 1.0 M_LalaDgluMdap_b_xt	R_L_alanine_D_glutamate_meso_2_6_diaminoheptanedioate_exchange
R_EX_LalaDgluMdapDala_e_	0	999999	1.0 M_LalaDgluMdapDala_e = 1.0 M_LalaDgluMdapDala_b_xt	R_L_alanine_D_glutamate_meso_2_6_diaminoheptanedioate_D_alanine_exchange
R_EX_lcts_e_	0	999999	1.0 M_lcts_e = 1.0 M_lcts_b_xt	R_Lactose_exchange
R_EX_leu_L_e_	-0.0893	999999	1.0 M_leu_L_e = 1.0 M_leu_L_b_xt	R_L_Leucine_exchange
R_EX_Lf_e_	0	999999	1.0 M_Lf_e = 1.0 M_Lf_b_xt	R_Lactoferrin residue_exchange
R_EX_LfFe3_e_	0	999999	1.0 M_LfFe3_e = 1.0 M_LfFe3_b_xt	R_Lactoferrin_exchange
R_EX_lipa_e_	0	999999	1.0 M_lipa_e = 1.0 M_lipa_b_xt	R_KDO_2__lipid__A__exchange
R_EX_lys_L_e_	-0.139	999999	1.0 M_lys_L_e = 1.0 M_lys_L_b_xt	R_L_Lysine_exchange
R_EX_lyx_L_e_	0	999999	1.0 M_lyx_L_e = 1.0 M_lyx_L_b_xt	R_L_Lyxose_exchange
R_EX_mal_D_e_	0	999999	1.0 M_mal_D_e = 1.0 M_mal_D_b_xt	R_D_Malate_exchange
R_EX_mal_L_e_	0	999999	1.0 M_mal_L_e = 1.0 M_mal_L_b_xt	R_L_Malate_exchange
R_EX_malt_e_	0	999999	1.0 M_malt_e = 1.0 M_malt_b_xt	R_Maltose_exchange
R_EX_man_e_	0	999999	1.0 M_man_e = 1.0 M_man_b_xt	R_D_Mannose_exchange
R_EX_man6p_e_	0	999999	1.0 M_man6p_e = 1.0 M_man6p_b_xt	R_D_Mannose_6_phosphate_exchange
R_EX_manglyc_e_	0	999999	1.0 M_manglyc_e = 1.0 M_manglyc_b_xt	R_2_alpha_D_Mannosyl__D_glycerate_exchange
R_EX_melib_e_	0	999999	1.0 M_melib_e = 1.0 M_melib_b_xt	R_Melibiose_exchange
R_EX_met_D_e_	0	999999	1.0 M_met_D_e = 1.0 M_met_D_b_xt	R_D_Methionine_exchange
R_EX_met_L_e_	-0.0255	999999	1.0 M_met_L_e = 1.0 M_met_L_b_xt	R_L_Methionine_exchange
R_EX_metsox_R_L_e_	0	999999	1.0 M_metsox_R_L_e = 1.0 M_metsox_R_L_b_xt	R_L_methionine_R_sulfoxide_exchange
R_EX_metsox_S_L_e_	0	999999	1.0 M_metsox_S_L_e = 1.0 M_metsox_S_L_b_xt	R_L_Methionine_S_oxide_exchange
R_EX_mg2_e_	-0.7	999999	1.0 M_mg2_e = 1.0 M_mg2_b_xt	R_Mg_exchange
R_EX_mmet_e_	0	999999	1.0 M_mmet_e = 1.0 M_mmet_b_xt	R_S_Methyl_L_methionine_exchange
R_EX_mn2_e_	-999999	999999	1.0 M_mn2_e = 1.0 M_mn2_b_xt	R_Mn2_exchange
R_EX_mnl_e_	0	999999	1.0 M_mnl_e = 1.0 M_mnl_b_xt	R_D_Mannitol_exchange
R_EX_mobd_e_	-999999	999999	1.0 M_mobd_e = 1.0 M_mobd_b_xt	R_Molybdate_exchange
R_EX_mso3_e_	0	999999	1.0 M_mso3_e = 1.0 M_mso3_b_xt	R_methanesulfonate_exchange
R_EX_n2o_e_	0	999999	1.0 M_n2o_e = 1.0 M_n2o_b_xt	R_Nitrous_oxide_exchange
R_EX_na1_e_	-140	999999	1.0 M_na1_e = 1.0 M_na1_b_xt	R_Sodium_exchange
R_EX_nac_e_	0	999999	1.0 M_nac_e = 1.0 M_nac_b_xt	R_Nicotinate_exchange
R_EX_nh4_e_	-0.065	999999	1.0 M_nh4_e = 1.0 M_nh4_b_xt	R_Ammonia_exchange
R_EX_ni2_e_	0	999999	1.0 M_ni2_e = 1.0 M_ni2_b_xt	R_Ni2_exchange
R_EX_nmn_e_	0	999999	1.0 M_nmn_e = 1.0 M_nmn_b_xt	R_NMN_exchange
R_EX_no_e_	0	999999	1.0 M_no_e = 1.0 M_no_b_xt	R_Nitric_oxide_exchange
R_EX_no2_e_	0	999999	1.0 M_no2_e = 1.0 M_no2_b_xt	R_Nitrite_exchange
R_EX_no3_e_	0	999999	1.0 M_no3_e = 1.0 M_no3_b_xt	R_Nitrate_exchange
R_EX_o2_e_	-999999	999999	1.0 M_o2_e = 1.0 M_o2_b_xt	R_O2_exchange
R_EX_oaa_e_	0	999999	1.0 M_oaa_e = 1.0 M_oaa_b_xt	R_Oxaloacetate_exchange
R_EX_o2s_e_	0	999999	1.0 M_o2s_e = 1.0 M_o2s_b_xt	R_Superoxide_anion_exchange
R_EX_ocdca_e_	0	999999	1.0 M_ocdca_e = 1.0 M_ocdca_b_xt	R_octadecanoate__n_C180__exchange
R_EX_ocdcea_e_	0	999999	1.0 M_ocdcea_e = 1.0 M_ocdcea_b_xt	R_octadecenoate__n_C181__exchange
R_EX_octa_e_	0	999999	1.0 M_octa_e = 1.0 M_octa_b_xt	R_octanoate__n_C80__exchange
R_EX_orn_e_	-0.08	999999	1.0 M_orn_e = 1.0 M_orn_b_xt	R_Ornithine_exchange
R_EX_orot_e_	0	999999	1.0 M_orot_e = 1.0 M_orot_b_xt	R_Orotate_exchange
R_EX_pacald_e_	0	999999	1.0 M_pacald_e = 1.0 M_pacald_b_xt	R_Phenylacetaldehyde_exchange
R_EX_peamn_e_	0	999999	1.0 M_peamn_e = 1.0 M_peamn_b_xt	R_Phenethylamine_exchange
R_EX_phe_L_e_	-0.0606	999999	1.0 M_phe_L_e = 1.0 M_phe_L_b_xt	R_L_Phenylalanine_exchange
R_EX_pheme_e_	0	999999	1.0 M_pheme_e = 1.0 M_pheme_b_xt	R_Protoheme_exchange
R_EX_pi_e_	-1	999999	1.0 M_pi_e = 1.0 M_pi_b_xt	R_Phosphate_exchange
R_EX_pnto_R_e_	0	999999	1.0 M_pnto_R_e = 1.0 M_pnto_R_b_xt	R__R__Pantothenate_exchange
R_EX_ppa_e_	0	999999	1.0 M_ppa_e = 1.0 M_ppa_b_xt	R_Propionate_exchange
R_EX_ppal_e_	0	999999	1.0 M_ppal_e = 1.0 M_ppal_b_xt	R_Propanal_exchange
R_EX_pppn_e_	0	999999	1.0 M_pppn_e = 1.0 M_pppn_b_xt	R_Phenylpropanoate_exchange
R_EX_ppt_e_	0	999999	1.0 M_ppt_e = 1.0 M_ppt_b_xt	R_Phosphonate_exchange
R_EX_pro_L_e_	-0.208	999999	1.0 M_pro_L_e = 1.0 M_pro_L_b_xt	R_L_Proline_exchange
R_EX_progly_e_	0	999999	1.0 M_progly_e = 1.0 M_progly_b_xt	R_L_Prolinylglycine_exchange
R_EX_psclys_e_	0	999999	1.0 M_psclys_e = 1.0 M_psclys_b_xt	R_psicoselysine_exchange
R_EX_pser_L_e_	-0.012	999999	1.0 M_pser_L_e = 1.0 M_pser_L_b_xt	R_O_Phospho_L_serine_exchange
R_EX_ptrc_e_	0	999999	1.0 M_ptrc_e = 1.0 M_ptrc_b_xt	R_Putrescine_exchange
R_EX_pyr_e_	-0.1	999999	1.0 M_pyr_e = 1.0 M_pyr_b_xt	R_Pyruvate_exchange
R_EX_r5p_e_	0	999999	1.0 M_r5p_e = 1.0 M_r5p_b_xt	R_alpha_D_Ribose_5_phosphate_exchange
R_EX_rib_D_e_	0	999999	1.0 M_rib_D_e = 1.0 M_rib_D_b_xt	R_D_Ribose_exchange
R_EX_rmn_e_	0	999999	1.0 M_rmn_e = 1.0 M_rmn_b_xt	R_L_Rhamnose_exchange
R_EX_sbt_D_e_	0	999999	1.0 M_sbt_D_e = 1.0 M_sbt_D_b_xt	R_D_Sorbitol_exchange
R_EX_ser_D_e_	0	999999	1.0 M_ser_D_e = 1.0 M_ser_D_b_xt	R_D_Serine_exchange
R_EX_ser_L_e_	-0.121	999999	1.0 M_ser_L_e = 1.0 M_ser_L_b_xt	R_L_Serine_exchange
R_EX_skm_e_	0	999999	1.0 M_skm_e = 1.0 M_skm_b_xt	R_Shikimate_exchange
R_EX_so2_e_	0	999999	1.0 M_so2_e = 1.0 M_so2_b_xt	R_sulfur_dioxide_exchange
R_EX_so3_e_	0	999999	1.0 M_so3_e = 1.0 M_so3_b_xt	R_Sulfite_exchange
R_EX_so4_e_	-0.71	999999	1.0 M_so4_e = 1.0 M_so4_b_xt	R_Sulfate_exchange
R_EX_spmd_e_	0	999999	1.0 M_spmd_e = 1.0 M_spmd_b_xt	R_Spermidine_exchange
R_EX_succ_e_	0	999999	1.0 M_succ_e = 1.0 M_succ_b_xt	R_Succinate_exchange
R_EX_sucr_e_	0	999999	1.0 M_sucr_e = 1.0 M_sucr_b_xt	R_Sucrose_exchange
R_EX_sulfac_e_	0	999999	1.0 M_sulfac_e = 1.0 M_sulfac_b_xt	R_sulfoacetate_exchange
R_EX_tartr_L_e_	0	999999	1.0 M_tartr_L_e = 1.0 M_tartr_L_b_xt	R_L_tartrate_exchange
R_EX_taur_e_	-0.13	999999	1.0 M_taur_e = 1.0 M_taur_b_xt	R_Taurine_exchange
R_EX_tcynt_e_	0	999999	1.0 M_tcynt_e = 1.0 M_tcynt_b_xt	R_Thiocyanate_exchange
R_EX_Tf_e_	-0.02	999999	1.0 M_Tf_e = 1.0 M_Tf_b_xt	R_Transferrin residue_exchange
R_EX_TfFe3_e_	-0.02	999999	1.0 M_TfFe3_e = 1.0 M_TfFe3_b_xt	R_Transferrin_exchange
R_EX_thm_e_	0	999999	1.0 M_thm_e = 1.0 M_thm_b_xt	R_Thiamin_exchange
R_EX_thr_L_e_	-0.125	999999	1.0 M_thr_L_e = 1.0 M_thr_L_b_xt	R_L_Threonine_exchange
R_EX_thrp_e_	0	999999	1.0 M_thrp_e = 1.0 M_thrp_b_xt	R_L_Threonine_O_3_phosphate_exchange
R_EX_thym_e_	0	999999	1.0 M_thym_e = 1.0 M_thym_b_xt	R_Thymine_exchange
R_EX_thymd_e_	0	999999	1.0 M_thymd_e = 1.0 M_thymd_b_xt	R_Thymidine_exchange
R_EX_tma_e_	0	999999	1.0 M_tma_e = 1.0 M_tma_b_xt	R_Trimethylamine_exchange
R_EX_tmao_e_	0	999999	1.0 M_tmao_e = 1.0 M_tmao_b_xt	R_Trimethylamine_N_oxide_exchange
R_EX_tre_e_	0	999999	1.0 M_tre_e = 1.0 M_tre_b_xt	R_Trehalose_exchange
R_EX_trp_L_e_	-0.0349	999999	1.0 M_trp_L_e = 1.0 M_trp_L_b_xt	R_L_Tryptophan_exchange
R_EX_tsul_e_	0	999999	1.0 M_tsul_e = 1.0 M_tsul_b_xt	R_Thiosulfate_exchange
R_EX_ttdca_e_	0	999999	1.0 M_ttdca_e = 1.0 M_ttdca_b_xt	R_tetradecanoate__n_C140__exchange
R_EX_ttdcea_e_	0	999999	1.0 M_ttdcea_e = 1.0 M_ttdcea_b_xt	R_tetradecenoate__n_C141__exchange
R_EX_tungs_e_	-999999	999999	1.0 M_tungs_e = 1.0 M_tungs_b_xt	R_tungstate_exchange
R_EX_tym_e_	0	999999	1.0 M_tym_e = 1.0 M_tym_b_xt	R_Tyramine_exchange
R_EX_tyr_L_e_	-0.0614	999999	1.0 M_tyr_L_e = 1.0 M_tyr_L_b_xt	R_L_Tyrosine_exchange
R_EX_tyrp_e_	0	999999	1.0 M_tyrp_e = 1.0 M_tyrp_b_xt	R_Phosphotyrosine_exchange
R_EX_uacgam_e_	0	999999	1.0 M_uacgam_e = 1.0 M_uacgam_b_xt	R_UDP_N_acetyl_D_glucosamine_exchange
R_EX_udpacgal_e_	0	999999	1.0 M_udpacgal_e = 1.0 M_udpacgal_b_xt	R_UDP_N_acetyl_D_galactosamine_exchange
R_EX_udpg_e_	0	999999	1.0 M_udpg_e = 1.0 M_udpg_b_xt	R_UDPglucose_exchange
R_EX_udpgal_e_	0	999999	1.0 M_udpgal_e = 1.0 M_udpgal_b_xt	R_UDPgalactose_exchange
R_EX_udpglcur_e_	0	999999	1.0 M_udpglcur_e = 1.0 M_udpglcur_b_xt	R_UDP_D_glucuronate_exchange
R_EX_ump_e_	0	999999	1.0 M_ump_e = 1.0 M_ump_b_xt	R_UMP_exchange
R_EX_ura_e_	0	999999	1.0 M_ura_e = 1.0 M_ura_b_xt	R_Uracil_exchange
R_EX_urea_e_	-5	999999	1.0 M_urea_e = 1.0 M_urea_b_xt	R_Urea_exchange
R_EX_val_L_e_	-0.254	999999	1.0 M_val_L_e = 1.0 M_val_L_b_xt	R_L_Valine_exchange
R_EX_xan_e_	0	999999	1.0 M_xan_e = 1.0 M_xan_b_xt	R_Xanthine_exchange
R_EX_xmp_e_	0	999999	1.0 M_xmp_e = 1.0 M_xmp_b_xt	R_Xanthosine_5__phosphate_exchange
R_EX_xtsn_e_	0	999999	1.0 M_xtsn_e = 1.0 M_xtsn_b_xt	R_Xanthosine_exchange
R_EX_xyl_D_e_	0	999999	1.0 M_xyl_D_e = 1.0 M_xyl_D_b_xt	R_D_Xylose_exchange
R_EX_xylu_L_e_	0	999999	1.0 M_xylu_L_e = 1.0 M_xylu_L_b_xt	R_L_Xylulose_exchange
R_EX_zn2_e_	-0.02	999999	1.0 M_zn2_e = 1.0 M_zn2_b_xt	R_Zinc_exchange

## Sheet: Genes in model
Locus	Gene	Name
NMB0003	gltX	glutamyl-tRNA synthetase (Glutamate--tRNA ligase; GluRS)
NMB0006		putative periplasmic thioredoxin
NMB0010	pgk	phosphoglycerate kinase
NMB0011	murA	UDP-N-acetylglucosamine 1-carboxyvinyltransferase (Enoylpyruvate transferase; UDP-N-acetylglucosamine enolpyruvyl transferase; EPT)
NMB0014	kdtA	3-deoxy-D-manno-octulosonic-acid transferase (KDO transferase)
NMB0015	gnd	6-phosphogluconate dehydrogenase, decarboxylating
NMB0017	lpxC	UDP-3-O-[3-hydroxymyristoyl] N-acetylglucosamine deacetylase (UDP-3-O-acyl-GlcNAc deacetylase)
NMB0029		putative D-3-phosphoglycerate dehydrogenase (PGDH)
NMB0031	glmS	glucosamine--fructose-6-phosphate aminotransferase [isomerizing] (hexosephosphate aminotransferase; D-fructose-6- phosphate amidotransferase; GFAT; L-glutamine-D-fructose-6-phosphate amidotransferase; glucosamine-6-phosphate synthase)
NMB0033	mltA	membrane-bound lytic murein transglycosylase A (murein hydrolase A; GNA33)
NMB0038	glmU	bifunctional GlmU protein [includes: UDP-N-acetylglucosamine pyrophosphorylase (N-acetylglucosamine-1-phosphate uridyltransferase) and glucosamine-1-phosphate N-acetyltransferase]
NMB0041	thiB	thiamine-binding periplasmic protein
NMB0044	msrAB	peptide methionine sulfoxide reductase MsrA/MsrB [includes: thioredoxin, peptide methionine sulfoxide reductase MsrA (protein-methionine-S-oxide reductase; peptide Met(O) reductase) and peptide methionine sulfoxide reductase MsrB]
NMB0055	proC	pyrroline-5-carboxylate reductase (P5CR; P5C reductase)
NMB0062	rfbA	glucose-1-phosphate thymidylyltransferase (dTDP-glucose synthase; dTDP-glucose pyrophosphorylase)
NMB0063	rfbB	dTDP-glucose 4,6-dehydratase
NMB0064	galE	UDP-glucose 4-epimerase (galactowaldenase; UDP-galactose 4-epimerase)
NMB0067	gltX
NMB0068	siaC	sialic acid synthase (N-acetylneuraminate synthase; N-acetylneuraminic acid synthase)
NMB0069	siaB	N-acylneuraminate cytidylyltransferase (CMP-N-acetylneuraminic acid synthetase; CMP-NeuNAc synthetase; CMP-sialic acid synthetase)
NMB0070	siaA	UDP-N-acetylglucosamine 2-epimerase (uridine diphosphate-N-acetylglucosamine-2-epimerase; UDP-GlcNAc-2-epimerase)
NMB0071	ctrA	polysialic acid capsule export outer-membrane lipoprotein CtrA
NMB0072	ctrB	polysialic acid capsule export inner-membrane protein CtrB
NMB0073	ctrC	polysialic acid capsule export inner-membrane protein CtrC
NMB0074	ctrD	polysialic acid capsule export ATP-binding protein CtrD
NMB0078	galE'	truncated UDP-glucose 4-epimerase (missing the N-terminal third of the protein)
NMB0079	rfbB	dTDP-glucose 4,6-dehydratase
NMB0080		glucose-1-phosphate thymidylyltransferase (dTDP-glucose synthase; dTDP-glucose pyrophosphorylase)
NMB0081	rfbC	dTDP-4-dehydrorhamnose 3,5-epimerase (dTDP-4-keto-6-deoxyglucose 3,5-epimerase; dTDP-L-rhamnose synthetase)
NMB0085	gltS	sodium/glutamate symport carrier protein (glutamate permease)
NMB0088		conserved hypothetical protein
NMB0089	pykA	pyruvate kinase II (PK-2)
NMB0106	pyrB	aspartate carbamoyltransferase (aspartate transcarbamylase; ATCase)
NMB0107	pyrI	aspartate carbamoyltransferase regulatory chain
NMB0175	zupT	zinc transporter ZupT
NMB0176	pgk	D-amino acid dehydrogenase small subunit
NMB0177		putative amino-acid symporter
NMB0178	lpxA	acyl-[acyl-carrier-protein]--UDP-N-acetylglucosamine O-acyltransferase (UDP-N-acetylglucosamine acyltransferase)
NMB0179	fabZ	(3R)-hydroxymyristoyl-[acyl carrier protein] dehydratase ((3R)-hydroxymyristoyl ACP dehydrase)
NMB0180	lpxD	UDP-3-O-[3-hydroxymyristoyl] glucosamine N-acyltransferase
NMB0181	skp	periplasmic chaperone Skp (OmpH)
NMB0182	omp	outer-membrane protein assembly factor Omp85
NMB0184	dxr	1-deoxy-D-xylulose 5-phosphate reductoisomerase (DXP reductoisomerase; 1-deoxyxylulose-5-phosphate reductoisomerase)
NMB0185	cdsA	phosphatidate cytidylyltransferase (CDP-diglyceride synthetase; CDP-diglyceride pyrophosphorylase; CDP-diacylglycerol synthase; CDS; CTP:phosphatidate cytidylyltransferase; CDP-DAG synthase; CDP-DG synthetase)
NMB0186	uppS	undecaprenyl pyrophosphate synthetase (UPP synthetase; di-trans,poly-cis-decaprenylcistransferase; undecaprenyl diphosphate synthase; UDS)
NMB0194	murA	putative amino-acid symporter
NMB0195	pdxA	4-hydroxythreonine-4-phosphate dehydrogenase (4-(phosphohydroxy)-L-threonine dehydrogenase)
NMB0199	lpxB	lipid-A-disaccharide synthase
NMB0203	dapB	dihydrodipicolinate reductase (DHPR)
NMB0207	gapA	glyceraldehyde 3-phosphate dehydrogenase A (GAPDH)
NMB0209		putative glutathione-regulated potassium-efflux system protein (K(+)/H(+) antiporter)
NMB0211	sda	L-serine dehydratase (L-serine deaminase; SDH; L-SD)
NMB0216	katA	catalase
NMB0219	fabF	3-oxoacyl-[acyl-carrier-protein] synthase II (beta-ketoacyl-ACP synthase II; KAS II)
NMB0220	acpP	acyl carrier protein (ACP)
NMB0221	kdtA	dihydroorotate dehydrogenase (dihydroorotate oxidase; DHOdehase; DHODase; DHOD)
NMB0227		putative manganese/divalent cation transporter
NMB0240		putative spermidine synthase (putrescine aminopropyltransferase; SPDSY)
NMB0241	nuoA	NADH-quinone oxidoreductase chain A (NADH dehydrogenase I, chain A; NDH-1, chain A)
NMB0242	nuoB	NADH-quinone oxidoreductase chain B (NADH dehydrogenase I, chain B; NDH-1, chain B)
NMB0243	nuoC	NADH-quinone oxidoreductase chain C (NADH dehydrogenase I, chain C; NDH-1, chain C)
NMB0244	nuoD	NADH-quinone oxidoreductase chain D (NADH dehydrogenase I, chain D; NDH-1, chain D)
NMB0245	nuoE	NADH-quinone oxidoreductase chain E (NADH dehydrogenase I, chain E; NDH-1, chain E)
NMB0246	nuoF	NADH-quinone oxidoreductase chain F (NADH dehydrogenase I, chain F; NDH-1, chain F)
NMB0249	nuoG	NADH-quinone oxidoreductase chain G (NADH dehydrogenase I, chain G; NDH-1, chain G)
NMB0250	gnd	NADH-quinone oxidoreductase chain H (NADH dehydrogenase I, chain H; NDH-1, chain H)
NMB0251	nuoI	NADH-quinone oxidoreductase chain I (NADH dehydrogenase I, chain I; NDH-1, chain I)
NMB0253	nuoJ	NADH-quinone oxidoreductase chain J (NADH dehydrogenase I, chain J; NDH-1, chain J)
NMB0254	nuoK	NADH-quinone oxidoreductase chain K (NADH dehydrogenase I, chain K; NDH-1, chain K)
NMB0257	nuoL	NADH-quinone oxidoreductase chain L (NADH dehydrogenase I, chain L; NDH-1, chain L)
NMB0258	nuoM	NADH-quinone oxidoreductase chain M (NADH dehydrogenase I, chain M; NDH-1, chain M)
NMB0259	nuoN	NADH-quinone oxidoreductase chain N (NADH dehydrogenase I, chain N; NDH-1, chain N)
NMB0261	ispA	geranyltranstransferase (farnesyl-diphosphate synthase; FPP synthase)
NMB0270	bioH	carboxylesterase BioH (biotin synthesis protein BioH)
NMB0275	trpC	indole-3-glycerol phosphate synthase (IGPS)
NMB0284	lpxC	adenylosuccinate lyase (adenylosuccinase; ASL)
NMB0307	aroG	phospho-2-dehydro-3-deoxyheptonate aldolase, Phe-sensitive (phospho-2-keto-3-deoxyheptonate aldolase; DAHP synthetase; 3-deoxy-D-arabino-heptulosonate 7-phosphate synthase)
NMB0308	folA	dihydrofolate reductase
NMB0319	emrB	multidrug resistance protein B
NMB0323		putative ubiquinone biosynthesis monooxygenase
NMB0326	ispB	octaprenyl-diphosphate synthase (octaprenyl pyrophosphate synthetase; OPP synthetase)
NMB0331	coaE	dephospho-CoA kinase
NMB0334	pgi	glucose-6-phosphate isomerase 2 (GPI 2; phosphoglucose isomerase 2; PGI 2; phosphohexose isomerase 2; PHI 2)
NMB0335	dapD	2,3,4,5-tetrahydropyridine-2,6-dicarboxylate N-succinyltransferase (tetrahydrodipicolinate N-succinyltransferase; THP succinyltransferase; tetrahydropicolinate succinylase)
NMB0336	fabI	enoyl-[acyl-carrier-protein] reductase [NADH] (NADH-dependent enoyl-ACP reductase)
NMB0337		putative branched-chain amino acid aminotransferase (BCAT)
NMB0340	gloA	lactoylglutathione lyase (methylglyoxalase; aldoketomutase; glyoxalase I; Glx I; ketone-aldehyde mutase; S-D-lactoylglutathione methylglyoxal lyase)
NMB0351	tal	transaldolase
NMB0352	kpsF	arabinose-5-phosphate isomerase
NMB0353	yrbI	3-deoxy-D-manno-octulosonate 8-phosphate phosphatase (KDO 8-P phosphatase)
NMB0357	mtgA	monofunctional biosynthetic peptidoglycan transglycosylase (monofunctional TGase)
NMB0358	aroE	shikimate dehydrogenase
NMB0359	glnA	glutamine synthetase (glutamate--ammonia ligase)
NMB0360		putative AmpG-like permease
NMB0377		conserved hypothetical protein
NMB0378	glmS	putative phosphate permease
NMB0379	mltA	oxygen-independent coproporphyrinogen III oxidase (coproporphyrinogenase; coprogen oxidase)
NMB0385	glmU	thiamine-monophosphate kinase (thiamine-phosphate kinase)
NMB0386	thiB	phosphatidylglycerophosphatase A
NMB0388	msrAB	putative transporter
NMB0389	proC	aldose 1-epimerase (mutarotase)
NMB0390	rfbA	putative glycosyl hydrolase
NMB0392	rfbB	quinolinate synthetase B protein (L-aspartate oxidase; LASPO)
NMB0394	galE	quinolinate synthetase A protein
NMB0396	glmS	nicotinate-nucleotide pyrophosphorylase [carboxylating] (quinolinate phosphoribosyltransferase [decarboxylating]; QAPRTase)
NMB0401	putA	bifunctional PutA protein [includes: proline dehydrogenase (proline oxidase) and delta-1-pyrroline-5-carboxylate dehydrogenase (P5C dehydrogenase)]
NMB0402	putP	sodium/proline symporter (proline permease)
NMB0408	uppP	undecaprenyl-diphosphatase (undecaprenyl pyrophosphate phosphatase; bacitracin resistance protein)
NMB0413	penA	penicillin-binding protein 2 (PBP-2)
NMB0414	murE	UDP-N-acetylmuramoylalanyl-D-glutamate--2,6-diaminopimelate ligase (UDP-N-acetylmuramyl-tripeptide synthetase; meso-diaminopimelate-adding enzyme; UDP-MurNAc-tripeptide synthetase)
NMB0416	murF	UDP-N-acetylmuramoyl-tripeptide--D-alanyl-D-alanine ligase (UDP-MurNAc-pentapeptide synthetase; D-alanyl-D-alanine-adding enzyme)
NMB0418	mraY	phospho-N-acetylmuramoyl-pentapeptide-transferase (UDP-MurNAc-pentapeptide phosphotransferase)
NMB0420	murD	UDP-N-acetylmuramoylalanine--D-glutamate ligase (UDP-N-acetylmuramoyl-L-alanyl-D-glutamate synthetase; D-glutamic acid adding enzyme)
NMB0422	murG	UDP-N-acetylglucosamine--N-acetylmuramyl-(pentapeptide) pyrophosphoryl-undecaprenol N-acetylglucosamine transferase (undecaprenyl-PP-MurNAc-pentapeptide-UDPGlcNAc GlcNAc transferase)
NMB0423	mltA	UDP-N-acetylmuramate--L-alanine ligase (UDP-N-acetylmuramoyl-L-alanine synthetase)
NMB0424	ddl	D-alanine--D-alanine ligase (D-alanylalanine synthetase; D-Ala-D-Ala ligase)
NMB0428		putative permease
NMB0430		putative methylisocitrate lyase (2-methylisocitrate lyase)
NMB0431	prpC	2-methylcitrate synthase (methylcitrate synthase; citrate synthase 2)
NMB0435	ackA	acetate kinase 2 (acetokinase 2)
NMB0440		putative prephenate dehydrogenase (PDH)
NMB0446	pheA	P-protein [includes: chorismate mutase (CM) and prephenate dehydratase (PDT)]
NMB0448	pdxJ	pyridoxal phosphate biosynthetic protein PdxJ (PNP synthase)
NMB0452	acpS	holo-(acyl-carrier protein) synthase (holo-ACP synthase; 4'-phosphopantetheinyl transferase AcpS)
NMB0453	glmU	putative mutator MutT protein (7,8-dihydro-8-oxoguanine-triphosphatase; 8-oxo-dGTPase; dGTP pyrophosphohydrolase)
NMB0456	amiC	N-acetylmuramoyl-L-alanine amidase AmiC
NMB0458	murI	glutamate racemase
NMB0460	tbp	transferrin-binding protein 2 (TbpB)
NMB0461	tbp	transferrin-binding protein 1 (TbpA)
NMB0462	potD1	putative spermidine/putrescine-binding lipoprotein
NMB0464		putative phospholipase A1 (detergent-resistant phospholipase A; DR-phospholipase A; phosphatidylcholine 1-acylhydrolase; outer-membrane phospholipase A; OM PLA)
NMB0466	aspS	aspartyl-tRNA synthetase (aspartate--tRNA ligase; AspRS)
NMB0468	speA	biosynthetic arginine decarboxylase (ADC)
NMB0469	speB	agmatinase (agmatine ureohydrolase; AUH)
NMB0470	thiB	putative transporter
NMB0472	bioF	8-amino-7-oxonoanoate synthase (AONS; 8-amino-7-ketopelargonate synthase; 7-keto-8-amino-pelargonic acid synthetase; 7-KAP synthetase; L-alanine--pimelyl CoA ligase)
NMB0474	bioC	biotin biosynthesis protein BioC
NMB0530	nagZ	beta-hexosaminidase (N-acetyl-beta-glucosaminidase; beta-N-acetylhexosaminidase)
NMB0531		putative Na+/H+ antiporter
NMB0535		putative glucose/galactose transporter
NMB0536		putative Na(+)/H(+) antiporter
NMB0537	corC	magnesium and cobalt efflux protein CorC
NMB0539	hemC	porphobilinogen deaminase (PBG; hydroxymethylbilane synthase; HMBS; pre-uroporphyrinogen synthase)
NMB0540	aspC	aspartate aminotransferase (transaminase A; ASPAT)
NMB0543	msrAB	putative L-lactate permease
NMB0544	lpxH	UDP-2,3-diacylglucosamine hydrolase
NMB0546		putative alcohol dehydrogenase (ADH-HT)
NMB0550	dsbC	thiol:disulfide interchange lipoprotein DsbC
NMB0559		putative ubiquinone biosynthesis protein UbiB
NMB0560	cysE	serine acetyltransferase (SAT)
NMB0564	nqrF	Na(+)-translocating NADH-quinone reductase subunit F (Na(+)-translocating NQR subunit F; Na(+)-NQR subunit F; NQR complex subunit F; NQR-1 subunit F)
NMB0565	nqrE	Na(+)-translocating NADH-quinone reductase subunit E (Na(+)-translocating NQR subunit E; Na(+)-NQR subunit E; NQR complex subunit E; NQR-1 subunit E)
NMB0566	nqrD	Na(+)-translocating NADH-quinone reductase subunit D (Na(+)-translocating NQR subunit D; Na(+)-NQR subunit D; NQR complex subunit D; NQR-1 subunit D)
NMB0567	nqrC	Na(+)-translocating NADH-quinone reductase subunit C (Na(+)-translocating NQR subunit C; Na(+)-NQR subunit C; NQR complex subunit C; NQR-1 subunit C)
NMB0568	proC	Na(+)-translocating NADH-quinone reductase subunit B (Na(+)-translocating NQR subunit B; Na(+)-NQR subunit B; NQR complex subunit B; NQR-1 subunit B)
NMB0569	nqrA	Na(+)-translocating NADH-quinone reductase subunit A (Na(+)-translocating NQR subunit A; Na(+)-NQR subunit A; NQR complex subunit A; NQR-1 subunit A)
NMB0574	gcvT	glycine cleavage system T protein (aminomethyltransferase)
NMB0576	hemA	glutamyl-tRNA reductase (GluTR)
NMB0578		truncated NosD-like protein (C-terminal 90% of the protein)
NMB0579		putative ABC transporter ATP-binding protein
NMB0586		putative ABC transporter substrate-binding protein
NMB0587		putative ABC transporter permease protein
NMB0588		putative ABC transporter ATP-binding protein
NMB0603	hisE	phosphoribosyl-ATP pyrophosphatase (PRA-PH)
NMB0610	rfbA	putative spermidine/putrescine transport system ATP-binding protein
NMB0611		putative spermidine/putrescine transport system permease protein
NMB0612		putative spermidine/putrescine transport system permease protein
NMB0614		putative oxidoreductase OrdL
NMB0615		putative ammonium transporter
NMB0618	ppsA	phosphoenolpyruvate synthase (pyruvate, water dikinase; PEP synthase)
NMB0620	gph	phosphoglycolate phosphatase 2 (PGPase 2; PGP 2)
NMB0623	potD2	putative spermidine/putrescine-binding lipoprotein
NMB0627	hisI	phosphoribosyl-AMP cyclohydrolase (PRA-CH)
NMB0628	hisF	imidazole glycerol phosphate synthase subunit HisF (IGP synthase cyclase subunit; IGP synthase subunit HisF; ImGP synthase subunit HisF; IGPS subunit HisF)
NMB0629	rfbB	1-(5-phosphoribosyl)-5-[(5-phosphoribosylamino)methylideneamino] imidazole-4-carboxamide isomerase (phosphoribosylformimino-5-aminoimidazole carboxamide ribotide isomerase)
NMB0630	hisH	imidazole glycerol phosphate synthase subunit HisH (IGP synthase glutamine amidotransferase subunit; IGP synthase subunit HisH; ImGP synthase subunit HisH; IGPS subunit HisH)
NMB0631		putative phosphate acetyltransferase (phosphotransacetylase)
NMB0632
NMB0633
NMB0634	fbpA	iron(III)-transport system iron-binding protein FbpA (major ferric iron-binding protein; FBP; major iron-regulated protein; MIRP; Iron(III) periplasmic binding protein)
NMB0637	argH	argininosuccinate lyase (arginosuccinase; ASAL)
NMB0638	galU	UTP--glucose-1-phosphate uridylyltransferase (UDP-glucose pyrophosphorylase; UDPGP; alpha-D-glucosyl-1-phosphate uridylyltransferase; uridine diphosphoglucose pyrophosphorylase)
NMB0639		putative HAM1-like protein
NMB0641	ppa	inorganic pyrophosphatase (pyrophosphate phospho-hydrolase; PPase)
NMB0661	galE	putative Trk system potassium uptake protein
NMB0665		putative oxygen-independent coproporphyrinogen III oxidase
NMB0666	ligA	DNA ligase (polydeoxyribonucleotide synthase [NAD+])
NMB0668	ampD	AmpD protein
NMB0670	tmk	thymidylate kinase (dTMP kinase)
NMB0671	sfcA	putative NADP-dependent malic enzyme (NADP-ME)
NMB0672	lpxK	tetraacyldisaccharide 4'-kinase (lipid A 4'-kinase)
NMB0675	kdsB	3-deoxy-manno-octulosonate cytidylyltransferase (CMP-KDO synthetase; CMP-2-keto-3-deoxyoctulosonic acid synthetase; CKS)
NMB0678	trpA	tryptophan synthase alpha chain
NMB0679	accD	acetyl-coenzyme A carboxylase carboxyl transferase subunit beta (ACCase beta chain)
NMB0682	gltX	dihydroorotase (DHOase)
NMB0684	siaC	6,7-dimethyl-8-ribityllumazine synthase (DMRL synthase; lumazine synthase; riboflavin synthase beta chain)
NMB0688	siaB	N-(5'-phosphoribosyl)anthranilate isomerase (PRAI)
NMB0690	siaA	amidophosphoribosyltransferase (glutamine phosphoribosylpyrophosphate amidotransferase; ATASE; GPATase)
NMB0693	ctrA	FolC bifunctional protein [includes: folylpolyglutamate synthase (folylpoly-gamma-glutamate synthetase; FPGS; tetrahydrofolate synthase; tetrahydrofolylpolyglutamate synthase) and dihydrofolate synthase]
NMB0696	ctrB	putative ABC transporter ATP-binding protein
NMB0699	ctrC	tryptophan synthase beta chain
NMB0716	ctrD	truncated cell volume regulation protein A homolog (C-terminal 16% of the protein)
NMB0718	galE'	ferrochelatase (protoheme ferro-lyase; heme synthetase)
NMB0732	bioA	adenosylmethionine-8-amino-7-oxononanoate aminotransferase (7,8-diamino-pelargonic acid aminotransferase; DAPA aminotransferase)
NMB0733	bioD	dethiobiotin synthetase (dethiobiotin synthase; DTB synthetase; DTBS)
NMB0734		conserved hypothetical protein
NMB0735	ubiA	4-hydroxybenzoate octaprenyltransferase (4-HB polyprenyltransferase)
NMB0736		putative phosphotransferase enzyme IIA component (PTS system EIIA component)
NMB0743	ubiE	ubiquinone/menaquinone biosynthesis methyltransferase UbiE
NMB0745	folK	2-amino-4-hydroxy-6-hydroxymethyldihydropteridine pyrophosphokinase (7,8-dihydro-6-hydroxymethylpterin-pyrophosphokinase; HPPK; 6-hydroxymethyl-7,8-dihydropterin pyrophosphokinase; PPPK)
NMB0749	siaB	penicillin-binding protein (D-alanyl-D-alanine carboxypeptidase; DD-peptidase; DD-carboxypeptidase)
NMB0750		putative peroxiredoxin Bcp (thioredoxin reductase; bacterioferritin comigratory protein homolog)
NMB0756	rfbD	dTDP-4-dehydrorhamnose reductase (dTDP-4-keto- L-rhamnose reductase; dTDP-6-deoxy-L-mannose dehydrogenase; dTDP-L-rhamnose synthetase)
NMB0757	purC	phosphoribosylaminoimidazole-succinocarboxamide synthase (SAICAR synthetase)
NMB0760	dapF	diaminopimelate epimerase (DAP epimerase)
NMB0763	cysK	cysteine synthase A (O-acetylserine sulfhydrylase A; O-acetylserine (thiol)-lyase A; CSase A)
NMB0767	pfs	MTA/SAH nucleosidase (5'-methylthioadenosine nucleosidase; S-adenosylhomocysteine nucleosidase)
NMB0774	upp	uracil phosphoribosyltransferase (UMP pyrophosphorylase; UPRTase)
NMB0777	hemD	uroporphyrinogen-III synthase (UROS; uroporphyrinogen-III cosynthetase; hydroxymethylbilane hydrolyase [cyclizing])
NMB0778		putative heme biosynthesis protein HemX
NMB0781	siaA	uroporphyrinogen decarboxylase (URO-D; UPD)
NMB0787		putative amino acid ABC transporter binding lipoprotein
NMB0788		putative amino acid ABC transporter permease protein
NMB0789		putative amino acid ABC transporter ATP-binding protein
NMB0790	pgm	phosphoglucomutase (glucose phosphomutase; PGM)
NMB0792		putative transporter
NMB0801	hemB	delta-aminolevulinic acid dehydratase (porphobilinogen synthase; ALAD; ALADH)
NMB0802	metB	cystathionine beta-lyase (CBL; beta-cystathionase; cysteine lyase)
NMB0807		putative inorganic polyphosphate/ATP-NAD kinase (poly(P)/ATP NAD kinase)
NMB0811	ctrA	UDP-N-acetylenolpyruvoylglucosamine reductase (UDP-N-acetylmuramate dehydrogenase)
NMB0814	hisZ	ATP phosphoribosyltransferase regulatory subunit
NMB0815	purA	adenylosuccinate synthetase (IMP--aspartate ligase; AdSS; AMPSase)
NMB0823	adk	adenylate kinase (ATP-AMP transphosphorylase)
NMB0824	pyrF	orotidine 5'-phosphate decarboxylase (OMP decarboxylase; OMPDCase; OMPdecase)
NMB0825	rfaE	D-beta-D-heptose 7-phosphate kinase (D-beta-D-heptose 7-phosphotransferase)
NMB0828	rfaD	ADP-L-glycero-D-manno-heptose-6-epimerase (ADP-L-glycero-beta-D-manno-heptose-6-epimerase; ADP-glyceromanno-heptose 6-epimerase; ADP-hep 6-epimerase; AGME)
NMB0849	dcd	deoxycytidine triphosphate deaminase (dCTP deaminase)
NMB0869	speE	spermidine synthase (putrescine aminopropyltransferase; SPDSY)
NMB0870	ctrB	3-methyl-2-oxobutanoate hydroxymethyltransferase (ketopantoate hydroxymethyltransferase)
NMB0871	panC	pantoate--beta-alanine ligase (pantothenate synthetase; pantoate activating enzyme)
NMB0874	ispE	4-diphosphocytidyl-2-C-methyl-D-erythritol kinase (CMK; 4-(cytidine-5'-diphospho)-2-C-methyl-D-erythritol kinase)
NMB0875	prs	ribose-phosphate pyrophosphokinase (RPPK; phosphoribosyl pyrophosphate synthetase; P-Rib-PP synthetase; PRPP synthetase)
NMB0877	dacC	D-alanyl-D-alanine carboxypeptidase (DD-peptidase; DD-carboxypeptidase; CPase; PBP5)
NMB0878	ilvA	threonine dehydratase biosynthetic (threonine deaminase)
NMB0879	cysA	sulfate/thiosulfate import ATP-binding protein CysA (sulfate-transporting ATPase)
NMB0880	cysW	sulfate transport system permease protein CysW
NMB0881	cysT	sulfate transport system permease protein CysT
NMB0884	sodB	superoxide dismutase [Fe]
NMB0892	ctrC	truncated putative AzlC-like protein (N-terminal half of the protein)
NMB0893	dut	deoxyuridine 5'-triphosphate nucleotidohydrolase (dUTPase; dUTP pyrophosphatase)
NMB0894		putative aminotransferase
NMB0920	icd	isocitrate dehydrogenase [NADP] (oxalosuccinate decarboxylase; IDH)
NMB0922	lst	CMP-N-acetylneuraminate-beta-galactosamide-alpha-2,3-sialyltransferase (beta-galactoside alpha-2,3-sialyltransferase; alpha 2,3-ST: lipooligosaccharide sialyltransferase)
NMB0923	cytC	cytochrome c'
NMB0924		putative oxidoreductase
NMB0929	dapA	dihydrodipicolinate synthase (DHDPS)
NMB0930		putative transporter
NMB0940	metX	homoserine O-acetyltransferase (homoserine O-trans-acetylase; homoserine transacetylase; HTA)
NMB0943	ctrD	5,10-methylenetetrahydrofolate reductase
NMB0944	metE	5-methyltetrahydropteroyltriglutamate--homocysteine methyltransferase (methionine synthase, vitamin-B12 independent isozyme; cobalamin-independent methionine synthase)
NMB0947	lpdA	dihydrolipoyl dehydrogenase (E3 component of pyruvate complex; dihydrolipoamide dehydrogenase)
NMB0948	sdhC	succinate dehydrogenase cytochrome b-556 subunit
NMB0949	sdhD	succinate dehydrogenase membrane anchor protein
NMB0950	sdhA	succinate dehydrogenase flavoprotein subunit
NMB0951	sdhB	succinate dehydrogenase iron-sulfur protein
NMB0954	gltA	citrate synthase
NMB0955	sucA	2-oxoglutarate dehydrogenase E1 component (alpha-ketoglutarate dehydrogenase)
NMB0956	sucB	2-oxoglutarate dehydrogenase E2 component (dihydrolipoyllysine-residue succinyltransferase component of 2-oxoglutarate dehydrogenase complex; dihydrolipoamide succinyltransferase component of 2-oxoglutarate dehydrogenase complex)
NMB0957	galE'	dihydrolipoyl dehydrogenase (E3 component of 2-oxoglutarate dehydrogenase complex; dihydrolipoamide dehydrogenase)
NMB0959	sucC	succinyl-CoA synthetase beta chain (SCS-beta)
NMB0960	sucD	succinyl-CoA synthetase alpha chain (SCS-alpha)
NMB0963	psd	phosphatidylserine decarboxylase proenzyme [contains: phosphatidylserine decarboxylase alpha and beta chains]
NMB0967	trpD	anthranilate phosphoribosyltransferase
NMB0977		putative NADPH oxidoreductase (modulator of drug activity B)
NMB0978	pntB	NAD(P) transhydrogenase subunit beta (pyridine nucleotide transhydrogenase subunit beta; nicotinamide nucleotide transhydrogenase subunit beta)
NMB0980	pntA	NAD(P) transhydrogenase subunit alpha (pyridine nucleotide transhydrogenase subunit alpha; nicotinamide nucleotide transhydrogenase subunit alpha)
NMB0981	serB	phosphoserine phosphatase (PSP; O-phosphoserine phosphohydrolase; PSPase)
NMB0982	clcA	H(+)/Cl(-) exchange transporter ClcA
NMB0983	rfbB	bifunctional purine biosynthesis protein PurH [includes: phosphoribosylaminoimidazolecarboxamide formyltransferase (AICAR transformylase) and IMP cyclohydrolase (inosinicase; IMP synthetase; ATIC)]
NMB0997	dld	D-lactate dehydrogenase
NMB0998		putative oxidoreductase
NMB1017		putative sulfate-binding protein
NMB1019	purK	phosphoribosylaminoimidazole carboxylase ATPase subunit (AIR carboxylase; AIRC)
NMB1021	trpE	anthranilate synthase component I (glutamine amido-transferase)
NMB1029	aspA	aspartate ammonia-lyase (aspartase)
NMB1031	leuB	3-isopropylmalate dehydrogenase (beta-IPM dehydrogenase; IMDH; 3-IPM-DH)
NMB1034	leuD	3-isopropylmalate dehydratase small subunit (isopropylmalate isomerase; alpha-IPM isomerase; IPMI)
NMB1036	leuC	3-isopropylmalate dehydratase large subunit (isopropylmalate isomerase; alpha-IPM isomerase; IPMI)
NMB1037		putative glutamate--cysteine ligase (gamma-glutamylcysteine synthetase)
NMB1042	rfbC	putative cation-transporting ATPase
NMB1046	gltS	threonine synthase
NMB1055		serine hydroxymethyltransferase (serine methylase; SHMT)
NMB1057	pykA
NMB1060	pyrB	fructose-1,6-bisphosphatase (D-fructose-1,6-bisphosphate 1-phosphohydrolase; FBPase)
NMB1063	pyrI	dihydroneopterin aldolase (DHNA)
NMB1064	fmt	ADP-ribose pyrophosphatase (ADP-ribose diphosphatase; adenosine diphosphoribose pyrophosphatase; ADPR-PPase; ADP-ribose phosphohydrolase; ASPPase)
NMB1068	valS	gamma-glutamyl phosphate reductase (GPR; glutamate-5-semialdehyde dehydrogenase; glutamyl-gamma-semialdehyde dehydrogenase; GSA dehydrogenase)
NMB1069	zupT	glutamate 5-kinase (gamma-glutamyl kinase; GK)
NMB1070	rfbC	2-isopropylmalate synthase (alpha-isopropylmalate synthase; alpha-IPM synthetase)
NMB1073		putative carboxypeptidase
NMB1074	argB	acetylglutamate kinase (NAG kinase; AGK; N-acetyl-L-glutamate 5-phosphotransferase)
NMB1139	accA	acetyl-coenzyme A carboxylase carboxyl transferase subunit alpha (ACCase alpha chain)
NMB1145	mpl	UDP-N-acetylmuramate:L-alanyl-gamma-D-glutamyl-meso-diaminopimelate ligase (murein peptide ligase)
NMB1146	bioB	biotin synthase (biotin synthetase)
NMB1150	ilvD	dihydroxy-acid dehydratase (DAD)
NMB1151	cysI	sulfite reductase [NADPH] hemoprotein beta-component (SIR-HP; SIRHP)
NMB1154	cysD	sulfate adenylyltransferase subunit 2 (sulfate adenylate transferase; SAT; ATP-sulfurylase small subunit)
NMB1155	cysH	adenosine phosphosulfate reductase (APS reductase; 5'-phosphoadenylylsulfate reductase; APS sulfotransferase)
NMB1156	gltS	siroheme synthase [includes: uroporphyrin-III C-methyltransferase (urogen III methylase; SUMT; uroporphyrinogen III methylase; UROM), precorrin-2 dehydrogenase and sirohydrochlorin ferrochelatase]
NMB1177	accA	acetyl-coenzyme A carboxylase carboxyl transferase subunit alpha (ACCase alpha chain)
NMB1183	mpl	UDP-N-acetylmuramate:L-alanyl-gamma-D-glutamyl-meso-diaminopimelate ligase (murein peptide ligase)
NMB1184	bioB	biotin synthase (biotin synthetase)
NMB1188	ilvD	dihydroxy-acid dehydratase (DAD)
NMB1189	cysI	sulfite reductase [NADPH] hemoprotein beta-component (SIR-HP; SIRHP)
NMB1190	cysJ	sulfite reductase [NADPH] flavoprotein alpha-component (SIR-FP)
NMB1191	cysN	sulfate adenylyltransferase subunit 1 (sulfate adenylate transferase; SAT; ATP-sulfurylase large subunit)
NMB1192	cysD	sulfate adenylyltransferase subunit 2 (sulfate adenylate transferase; SAT; ATP-sulfurylase small subunit)
NMB1193		adenosine phosphosulfate reductase (APS reductase; 5'-phosphoadenylylsulfate reductase; APS sulfotransferase)
NMB1194	cysG	siroheme synthase [includes: uroporphyrin-III C-methyltransferase (urogen III methylase; SUMT; uroporphyrinogen III methylase; UROM), precorrin-2 dehydrogenase and sirohydrochlorin ferrochelatase]
NMB1201	guaB	inosine-5'-monophosphate dehydrogenase (IMP dehydrogenase; IMPDH; IMPD)
NMB1216	lipA	lipoyl synthase (lipoic acid synthase; lipoate synthase; lipoyl-acyl-carrier protein synthase; sulfur insertion protein LipA2; lip-syn)
NMB1217	lipB	lipoyltransferase (lipoyl-[acyl-carrier protein]-protein-N-lipoyltransferase; lipoate-protein ligase B)
NMB1228	hom	homoserine dehydrogenase (HDH)
NMB1244	rpe	ribulose-phosphate 3-epimerase (pentose-5-phosphate 3-epimerase; PPE; R5P3E)
NMB1247	ribE	riboflavin synthase alpha chain
NMB1252	purM	phosphoribosylformylglycinamidine cyclo-ligase (AIRS; phosphoribosyl-aminoimidazole synthetase; AIR synthase)
NMB1254	pykA	GTP cyclohydrolase II
NMB1256	ribAB	bifunctional riboflavin biosynthesis protein [includes: GTP cyclohydrolase II and 3,4-dihydroxy-2-butanone 4-phosphate synthase (DHBP synthase)]
NMB1268	glxK	glycerate kinase
NMB1271		putative heavy-metal scavenger protein
NMB1273		putative poly(beta-D-mannuronate) O-acetylase (alginate biosynthesis protein AlgI)
NMB1274		conserved hypothetical periplasmic protein
NMB1276
NMB1277		putative transporter
NMB1279	mltB	membrane-bound lytic murein transglycosylase B (murein hydrolase B)
NMB1282	panD	aspartate 1-decarboxylase precursor (aspartate alpha-decarboxylase) [contains: aspartate 1-decarboxylase beta and alpha chains]
NMB1283	pyrB	2-dehydro-3-deoxyphosphooctonate aldolase (phospho-2-dehydro-3-deoxyoctonate aldolase; 3-deoxy-D-manno-octulosonic acid 8-phosphate synthetase; KDO-8-phosphate synthetase; KDO 8-P synthase; KDOPS)
NMB1285	eno	enolase (2-phosphoglycerate dehydratase; 2-phospho-D-glycerate hydro-lyase)
NMB1288	nrdB	ribonucleoside-diphosphate reductase beta subunit (ribonucleotide reductase)
NMB1291	nrdA	ribonucleoside-diphosphate reductase alpha subunit (ribonucleotide reductase)
NMB1294	nlaA	1-acyl-sn-glycerol-3-phosphate acyltransferase NlaA (1-AGP acyltransferase; 1-AGPAT; lysophosphatidic acid acyltransferase; LPAAT)
NMB1300	cmk	cytidylate kinase (CK; cytidine monophosphate kinase; CMP kinase)
NMB1304		putative alcohol dehydrogenase class III (S-(hydroxymethyl)glutathione dehydrogenase; glutathione-dependent formaldehyde dehydrogenase; FDH;FALDH)
NMB1305		putative esterase
NMB1307	ndk	nucleoside diphosphate kinase (NDK; NDP kinase; nucleoside-2-P kinase)
NMB1310	ispG	4-hydroxy-3-methylbut-2-en-1-yl diphosphate synthase (1-hydroxy-2-methyl-2-(E)-butenyl 4-diphosphate synthase)
NMB1315	pyrI	putative uracil permease (uracil transporter)
NMB1318	pss	CDP-diacylglycerol--serine O-phosphatidyltransferase (phosphatidylserine synthase)
NMB1324	trxB	thioredoxin reductase (TRXR)
NMB1325		putative cation-transporting ATPase
NMB1341	aceE	pyruvate dehydrogenase E1 component
NMB1342	aceF	dihydrolipoyllysine-residue acetyltransferase (pyruvate dehydrogenase E2 component; dihydrolipoamide acetyltransferase)
NMB1344	lpdA	dihydrolipoyl dehydrogenase (pyruvate dehydrogenase E3 component; dihydrolipoamide dehydrogenase)
NMB1347	suhB	inositol-1-monophosphatase (IMPase; inositol-1-phosphatase; I-1-Pase)
NMB1353		putative aldehyde dehydrogenase-like protein
NMB1355	fmt	aspartyl-tRNA(Asn) amidotransferase subunit C (Asp-ADT subunit C)
NMB1356	gatA	aspartyl-tRNA(Asn) amidotransferase subunit A (Asp-ADT subunit A)
NMB1358	gatB	aspartyl-tRNA(Asn) amidotransferase subunit B (Asp-ADT subunit B)
NMB1360	pdxH	pyridoxamine 5'-phosphate oxidase (PNP/PMP oxidase; PNPOx)
NMB1362		putative transporter
NMB1364	nadE	NH(3)-dependent NAD(+) synthetase
NMB1371	argD	acetylornithine/succinyldiaminopimelate aminotransferase (ACOAT; succinyldiaminopimelate transferase; DapATase)
NMB1377	lldA	L-lactate dehydrogenase (cytochrome)
NMB1379	iscS	cysteine desulfurase (NifS protein homolog)
NMB1388	pgi	glucose-6-phosphate isomerase 1 (GPI 1; phosphoglucose isomerase 1; PGI 1; phosphohexose isomerase 1; PHI 1)
NMB1390	valS	glucokinase (glucose kinase)
NMB1391	pgl	6-phosphogluconolactonase (6PGL)
NMB1392	zwf	glucose-6-phosphate 1-dehydrogenase (G6PD)
NMB1393	edd	phosphogluconate dehydratase (6-phosphogluconate dehydratase)
NMB1394	eda	KHG/KDPG aldolase [includes: 4-hydroxy-2-oxoglutarate aldolase (2-keto-4-hydroxyglutarate aldolase; KHG-aldolase) and 2-dehydro-3-deoxy-phosphogluconate aldolase (phospho-2- dehydro-3-deoxygluconate aldolase; phospho-2-keto-3-deoxygluconate aldolase; 2-keto-3-deoxy-6-phosphogluconate aldolase; KDPG- aldolase)]
NMB1395		putative L-threonine 3-dehydrogenase
NMB1398	sodC	superoxide dismutase [Cu-Zn]
NMB1416	pepN	aminopeptidase N (alpha-aminoacylpeptide hydrolase)
NMB1418		putative lipid A biosynthesis (KDO)2-(lauroyl)-lipid IVA acyltransferase
NMB1429	zupT	major outer-membrane protein P.IA (protein IA; PIA; porin)
NMB1432	aroA	3-phosphoshikimate 1-carboxyvinyltransferase (5-enolpyruvylshikimate-3-phosphate synthase; EPSP synthase; EPSPS)
NMB1439	purE	phosphoribosylaminoimidazole carboxylase catalytic subunit (AIR carboxylase; AIRC)
NMB1441		putative O-methyltransferase
NMB1446	aroD	3-dehydroquinate dehydratase (3-dehydroquinase; type I DHQase)
NMB1457	tkt	transketolase (TK)
NMB1467		putative guanosine-5'-triphosphate,3'-diphosphate diphosphatase (guanosine pentaphosphate phosphohydrolase; pppGpp-5'- phosphohydrolase)
NMB1476	gdhB	NAD-specific glutamate dehydrogenase (NAD-GDH)
NMB1484	surE	5'-nucleotidase SurE (nucleoside 5'-monophosphate phosphohydrolase)
NMB1488	pgk	succinate-semialdehyde dehydrogenase [NADP+] (SSDH)
NMB1498		aspartokinase (aspartate kinase)
NMB1505	lpxA	nicotinate phosphoribosyltransferase (NAPRTase)
NMB1509	lpxD	putative amino acid ABC transporter permease protein
NMB1511	skp	ribose-5-phosphate isomerase A (phosphoriboisomerase A; PRI)
NMB1512	omp	2-C-methyl-D-erythritol 2,4-cyclodiphosphate synthase (MECPS; MECDP-synthase)
NMB1513	dxr	2-C-methyl-D-erythritol 4-phosphate cytidylyltransferase (4-diphosphocytidyl-2C-methyl-D-erythritol synthase; MEP cytidylyltransferase; MCT)
NMB1518	cdsA	acetate kinase 1 (acetokinase 1)
NMB1519	uppS	thiol:disulfide interchange protein DsbD (protein-disulfide reductase; disulfide reductase)
NMB1527		ADP-heptose:LPS heptosyltransferase II
NMB1530	dapE	succinyl-diaminopimelate desuccinylase (SDAP)
NMB1540	lbpA	lactoferrin-binding protein A (LbpA)
NMB1554	pyrG	CTP synthase (UTP--ammonia ligase; CTP synthetase)
NMB1555	fadD	long-chain-fatty-acid--CoA-ligase (long-chain acyl-CoA synthetase)
NMB1558	dgk	diacylglycerol kinase (DAGK; diglyceride kinase; DGK)
NMB1559	gshB	glutathione synthetase (glutathione synthase; GSH synthetase; GSH-S; GSHase)
NMB1566	purN	phosphoribosylglycinamide formyltransferase (GART; GAR transformylase; 5'-phosphoribosylglycinamide transformylase)
NMB1572	acnB	aconitate hydratase 2 (citrate hydro-lyase 2; aconitase 2)
NMB1573	lpxA	ornithine carbamoyltransferase (OTCase)
NMB1574	ilvC	ketol-acid reductoisomerase (acetohydroxy-acid isomeroreductase; alpha-keto-beta-hydroxylacil reductoisomerase)
NMB1576	ilvH	acetolactate synthase small subunit (AHAS; acetohydroxy-acid synthase small subunit; ALS)
NMB1577	ilvI	acetolactate synthase large subunit (AHAS; acetohydroxy-acid synthase large subunit; ALS)
NMB1579	hisG	ATP phosphoribosyltransferase (ATP-PRTase; ATP-PRT)
NMB1581	hisD	histidinol dehydrogenase (HDH)
NMB1582	hisC	histidinol-phosphate aminotransferase (imidazole acetol-phosphate transaminase)
NMB1583	hisB	imidazoleglycerol-phosphate dehydratase (IGPD)
NMB1588	pgsA	CDP-diacylglycerol--glycerol-3-phosphate 3-phosphatidyltransferase (phosphatidylglycerophosphate synthase; PGP synthase)
NMB1594	potD3	putative spermidine/putrescine-binding lipoprotein
NMB1603		putative tellurite resistance protein TehA
NMB1604	gpm	2,3-bisphosphoglycerate-dependent phosphoglycerate mutase (phosphoglyceromutase; PGAM; BPG-dependent PGAM; dPGM)
NMB1609	metZ	O-succinylhomoserine sulfhydrylase (OSH sulfhydrylase)
NMB1612		putative amino acid-binding lipoprotein (HBP)
NMB1613	fumA	fumarate hydratase class I (fumarase)
NMB1616	thiD	phosphomethylpyrimidine kinase (HMP-phosphate kinase; HMP-P kinase)
NMB1620		putative muramoyltetrapeptide carboxypeptidase (LD-carboxypeptidase A)
NMB1621		putative phospholipid hydroperoxide glutathione peroxidase (PHGPx)
NMB1622	norB	nitric oxide reductase
NMB1623	lpxD	copper-containing nitrite reductase (major outer-membrane protein Pan1)
NMB1638		putative sulfatase
NMB1640	serC	phosphoserine aminotransferase (PSAT)
NMB1647		putative amino-acid symporter
NMB1651	alr	alanine racemase
NMB1658	coaBC	coenzyme A biosynthesis bifunctional protein CoaBC (DNA/pantothenate metabolism flavoprotein) [includes: phosphopantothenoylcysteine decarboxylase (PPCDC; CoaC) and phosphopantothenate--cysteine ligase (phosphopantothenoylcysteine synthase; PPC synthetase; PPCS; CoaB)]
NMB1659	spoT	guanosine-3',5'-bis(diphosphate) 3'-pyrophophohydrolase ((ppGpp)ase; penta-phosphate guanosine-3'-pyrophosphohydrolase)
NMB1661	gmk	guanylate kinase (GMP kinase)
NMB1662	apt	adenine phosphoribosyltransferase (APRT)
NMB1663		putative hydrolase
NMB1668	skp	hemoglobin-haptoglobin utilization protein B
NMB1669	hemO	heme oxygenase HemO
NMB1677		putative cytochrome c
NMB1678	tyrB	aromatic amino acid aminotransferase (AROAT; ARAT)
NMB1680	aroC	chorismate synthase (5-enolpyruvylshikimate-3-phosphate phospholyase)
NMB1685	ldhA	D-lactate dehydrogenase (D-LDH; fermentative lactate dehydrogenase)
NMB1688		putative L-asparaginase I (L-asparagine amidohydrolase I; L-ASNase I)
NMB1690	glmM	phosphoglucosamine mutase
NMB1691	folP	dihydropteroate synthase (DHPS; dihydropteroate pyrophosphorylase)
NMB1692	omp	putative phospho-2-dehydro-3-deoxyheptonate aldolase (phospho-2- keto-3-deoxyheptonate aldolase; DAHP synthetase; 3-deoxy-D-arabino-heptulosonate 7-phosphate synthase)
NMB1694	ubiD	3-octaprenyl-4-hydroxybenzoate carboxy-lyase (polyprenyl p-hydroxybenzoate decarboxylase)
NMB1702	fabG	3-oxoacyl-[acyl-carrier-protein] reductase (3-ketoacyl- acyl carrier protein reductase)
NMB1703	fabF	3-oxoacyl-(acyl-carrier-protein) synthase II (beta-ketoacyl-ACP synthase II; KAS II)
NMB1704	lgtF	beta-1,4-glucosyltransferase
NMB1705	rfaK	alpha 1,2 N-acetylglucosamine transferase
NMB1709	thyA	thymidylate synthase (TS; TSase)
NMB1710	gdhA	NADP-specific glutamate dehydrogenase (NADP-GDH)
NMB1712		putative L-lactate permease-related protein
NMB1714	mtrE	outer-membrane lipoprotein MtrE
NMB1719	dxr	transport protein MrtF
NMB1723	ccoP	cytochrome c oxidase polypeptide III
NMB1724	ccoO	cytochrome c oxidase polypeptide II
NMB1725	ccoN	cytochrome c oxidase polypeptide I
NMB1728	exbD	biopolymer transport ExbD protein
NMB1729	exbB	biopolymer transport ExbB protein
NMB1730	tonB	TonB protein
NMB1732		putative heavy metal transport protein
NMB1735	relA	GTP pyrophosphokinase (ATP:GTP 3'-pyrophosphotransferase; ppGpp synthetase I; (P)ppGpp synthetase)
NMB1787	argC	N-acetyl-gamma-glutamyl-phosphate reductase (AGPR; N-acetyl-glutamate semialdehyde dehydrogenase; NAGSA dehydrogenase)
NMB1794	cdsA	putative transporter
NMB1797	dacB	D-alanyl-D-alanine carboxypeptidase (DD-peptidase; DD-carboxypeptidase)
NMB1799	metK	S-adenosylmethionine synthetase (methionine adenosyltransferase; AdoMet synthetase; MAT)
NMB1801		putative lipid A biosynthesis lauroyl acyltransferase (heat shock protein B)
NMB1805	cyc	cytochrome c4
NMB1807	ponA	penicillin-binding protein 1A (PBP-1a; PBP1a) [includes: penicillin-insensitive transglycosylase (peptidoglycan TGase) and penicillin-sensitive transpeptidase (DD-transpeptidase)]
NMB1813	aroK	shikimate kinase (SK)
NMB1814	aroB	3-dehydroquinate synthase
NMB1817	ribD	riboflavin biosynthesis protein RibD [includes: diaminohydroxyphosphoribosylaminopyrimidine deaminase (riboflavin-specific deaminase) and 5-amino-6-(5-phosphoribosylamino)uracil reductase (HTP reductase)]
NMB1823	uppS	valine--pyruvate aminotransferase (transaminase C; alanine--valine transaminase)
NMB1830	gph	phosphoglycolate phosphatase 3 (PGPase 3; PGP 3)
NMB1831	ispH	4-hydroxy-3-methylbut-2-enyl diphosphate reductase
NMB1834	ribF	riboflavin biosynthesis protein RibF [includes: riboflavin kinase (flavokinase) and FMN adenylyltransferase (FAD pyrophosphorylase; FAD synthetase)]
NMB1839	fhs	formate--tetrahydrofolate ligase (formyltetrahydrofolate synthetase; FHS; FTHFS)
NMB1841		putative sugar-phosphate nucleotidyl transferase
NMB1849	carA	carbamoyl-phosphate synthase small chain (carbamoyl-phosphate synthetase glutamine chain)
NMB1855	carB	carbamoyl-phosphate synthase large chain (carbamoyl-phosphate synthetase ammonia chain)
NMB1860	murA	biotin carboxyl carrier protein of acetyl-CoA carboxylase (BCCP)
NMB1861	pdxA	biotin carboxylase (A subunit of acetyl-CoA carboxylase; ACC)
NMB1864	lpxB	glutamate-1-semialdehyde 2,1-aminomutase (GSA; glutamate-1-semialdehyde aminotransferase; GSA-AT)
NMB1867	dapB	1-deoxy-D-xylulose-5-phosphate synthase (1-deoxyxylulose-5-phosphate synthase; DXP synthase; DXPS)
NMB1869	gapA	fructose-bisphosphate aldolase
NMB1874		orotate phosphoribosyltransferase (OPRT; OPRTase)
NMB1876	sda	amino-acid acetyltransferase (N-acetylglutamate synthase; AGS; NAGS)
NMB1887	katA	triosephosphate isomerase (TIM; triose-phosphate isomerase)
NMB1900	acpP	polyphosphate kinase (polyphosphoric acid kinase; ATP-polyphosphate phosphotransferase)
NMB1916	pdxA	3-oxoacyl-[acyl-carrier-protein] synthase III (beta-ketoacyl-ACP synthase III; KAS III)
NMB1918	fabD	malonyl CoA-acyl carrier protein transacylase (MCT)
NMB1919	msbA	lipid A export ATP-binding/permease protein MsbA
NMB1920	guaA	GMP synthase [glutamine-hydrolyzing] (glutamine amidotransferase; GMP synthetase)
NMB1921	fabG	3-oxoacyl-[acyl-carrier-protein] reductase (3-ketoacyl-acyl carrier protein reductase)
NMB1924		putative inositol-1-monophosphatase (IMPase; inositol-1-phosphatase; I-1-Pase)
NMB1926	lgtE	lacto-N-neotetraose biosynthesis glycosyl transferase LgtE
NMB1928	lgtB	lacto-N-neotetraose biosynthesis glycosyl transferase LgtB
NMB1929	lgtA	fragment of lacto-N-neotetraose biosynthesis glycosyl tranferase LgtA
NMB1933	atpC	ATP synthase epsilon chain (ATP synthase F1 sector epsilon subunit)
NMB1934	atpD	ATP synthase beta chain
NMB1935	atpG	ATP synthase gamma chain
NMB1936	atpA	ATP synthase alpha chain
NMB1937	atpH	ATP synthase delta chain
NMB1938	atpF	ATP synthase B chain
NMB1939	atpE	ATP synthase C chain (lipid-binding protein; dicyclohexylcarbodiimide-binding protein)
NMB1940	atpB	ATP synthase A chain (ATPase protein 6)
NMB1941	dapB	putative ATP synthase protein I
NMB1945		putative aromatic acid decarboxylase
NMB1946		putative D-methionine-binding lipoprotein MetQ
NMB1947		putative D-methionine transport system permease protein MetI
NMB1948		putative D-methionine transport system ATP-binding protein MetN
NMB1955		putative transporter
NMB1958		putative ResA-like thiol-disulfide oxidoreductase
NMB1968	aldA	aldehyde dehydrogenase A (lactaldehyde dehydrogenase)
NMB1970		putative para-aminobenzoate synthase component I (ADC synthase)
NMB1976	lysA	diaminopimelate decarboxylase (DAP decarboxylase)
NMB1981	gapA	S-ribosylhomocysteine lyase (autoinducer-2 production protein LuxS; AI-2 synthesis protein)
NMB1996	purL	phosphoribosylformylglycinamidine synthase (FGAM synthase; FGAMS; formylglycinamide ribotide amidotransferase; FGARAT; formylglycinamide ribotide synthetase)
NMB1997		putative hydroxyacylglutathione hydrolase (glyoxalase II; Glx II)
NMB1999		putative divalent cation transporter
NMB2005	argJ	arginine biosynthesis bifunctional protein ArgJ [includes: glutamate N-acetyltransferase (ornithine acetyltransferase; ornithine transacetylase; OATase) and amino acid acetyltransferase (N-acetylglutamate synthase; AGS)]
NMB2006		putative H(+)/Cl(-) exchange transporter ClcA
NMB2010		putative inner-membrane sulphatase
NMB2019	coaD	phosphopantetheine adenylyltransferase (pantetheine-phosphate adenylyltransferase; PPAT; dephospho-CoA pyrophosphorylase)
NMB2024		putative nicotinate-nucleotide adenylyltransferase (deamido-NAD(+) pyrophosphorylase; deamido-NAD(+) diphosphorylase; nicotinate mononucleotide adenylyltransferase; NaMN adenylyltransferase)
NMB2025		putative carbonic anhydrase
NMB2026		putative transporter
NMB2027		putative gluconate permease
NMB2028		putative gluconokinase (gluconate kinase)
NMB2029
NMB2030	ubiG	3-demethylubiquinone-9 3-methyltransferase (3,4-dihydroxy-5-hexaprenylbenzoate methyltransferase; DHHB methyltransferase)
NMB2031		putative aromatic amino acid transporter
NMB2033	gmhB	D,D-heptose 1,7-bisphosphate phosphatase (D-glycero-D-manno-heptose 1,7-bisphosphate phosphatase)
NMB2034	nlaB	1-acyl-sn-glycerol-3-phosphate acyltransferase NlaB (1-AGP acyltransferase; 1-AGPAT; lysophosphatidic acid acyltransferase; LPAAT)
NMB2039	porB	major outer-membrane protein P.IB (protein IB; PIB; porin)
NMB2040	thiC	thiamine biosynthesis protein ThiC
NMB2042	sda	putative ABC transporter ATP-binding protein
NMB2044	ptsI	phosphoenolpyruvate-protein phosphotransferase (phosphotransferase system, enzyme I; protein I)
NMB2045	ptsH	phosphocarrier protein HPr (phosphotransferase system, histidine-containing protein)
NMB2046	ptsIIA	phosphotransferase system, enzyme IIA (protein IIA)
NMB2047	hpt	hypoxanthine-guanine-xanthine phosphoribosyltransferase (HGXPRT; HGXPRTase; HGPRT)
NMB2051	petC	cytochrome c1
NMB2052	petB	cytochrome b
NMB2053	petA	ubiquinol-cytochrome c reductase iron-sulfur subunit (Rieske iron-sulfur protein; RISP)
NMB2060	gpsA	glycerol-3-phosphate dehydrogenase [NAD(P)+] ((NAD(P)H-dependent glycerol-3-phosphate dehydrogenase)
NMB2061	ppc	phosphoenolpyruvate carboxylase (PEPCase; PEPC)
NMB2062	katA	putative NAD/FAD-binding protein
NMB2064		putative Na+/H+ antiporter
NMB2067		putative transporter
NMB2069	thiE	thiamine-phosphate pyrophosphorylase (TMP pyrophosphorylase; TMP-PPase; thiamine-phosphate synthase)
NMB2071	thiG	thiazole biosynthesis protein ThiG
NMB2075		putative BirA-like multifunctional protein [includes: biotin--[acetyl-CoA-carboxylase] synthetase (biotin--protein ligase), biotin operon repressor and Baf-like domain]
NMB2076	rfaE	D-beta-D-heptose 1-phosphate adenosyltransferase
NMB2079	asd	aspartate-semialdehyde dehydrogenase (ASA dehydrogenase; ASADH)
NMB2090	gmhA	phosphoheptose isomerase (sedoheptulose 7-phosphate isomerase)
NMB2096	fabF	malate:quinone oxidoreductase (malate dehydrogenase [acceptor]; MQO)
NMB2103	pyrH	uridylate kinase (UK; uridine monophosphate kinase; UMP kinase)
NMB2129	argG	argininosuccinate synthase (citrulline--aspartate ligase)
NMB2133		putative transporter
NMB2151	purD	phosphoribosylamine--glycine ligase (GARS; glycinamide ribonucleotide synthetase; phosphoribosylglycinamide synthetase)
NMB2156	rfaC	lipooligosaccharide alpha-1,5 heptosyltransferase I
NMB2157		putative nicotinamidase (nicotine deamidase; NAMase)
NMB2159	gapB	glyceraldehyde-3-phosphate dehydrogenase B (GAPDH)
NMB2042	sda	putative ABC transporter ATP-binding protein
NMB2044	ptsI	phosphoenolpyruvate-protein phosphotransferase (phosphotransferase system, enzyme I; protein I)
NMB2045	ptsH	phosphocarrier protein HPr (phosphotransferase system, histidine-containing protein)
NMB2046	ptsIIA	phosphotransferase system, enzyme IIA (protein IIA)
NMB2047	hpt	hypoxanthine-guanine-xanthine phosphoribosyltransferase (HGXPRT; HGXPRTase; HGPRT)
NMB2051	petC	cytochrome c1
NMB2052	petB	cytochrome b
NMB2053	petA	ubiquinol-cytochrome c reductase iron-sulfur subunit (Rieske iron-sulfur protein; RISP)
NMB2060	gpsA	glycerol-3-phosphate dehydrogenase [NAD(P)+] ((NAD(P)H-dependent glycerol-3-phosphate dehydrogenase)
NMB2061	ppc	phosphoenolpyruvate carboxylase (PEPCase; PEPC)
NMB2062	katA	putative NAD/FAD-binding protein
NMB2064		putative Na+/H+ antiporter
NMB2067		putative transporter
NMB2069	thiE	thiamine-phosphate pyrophosphorylase (TMP pyrophosphorylase; TMP-PPase; thiamine-phosphate synthase)
NMB2071	thiG	thiazole biosynthesis protein ThiG
NMB2075		putative BirA-like multifunctional protein [includes: biotin--[acetyl-CoA-carboxylase] synthetase (biotin--protein ligase), biotin operon repressor and Baf-like domain]
NMB2076	rfaE	D-beta-D-heptose 1-phosphate adenosyltransferase
NMB2079	asd	aspartate-semialdehyde dehydrogenase (ASA dehydrogenase; ASADH)
NMB2090	gmhA	phosphoheptose isomerase (sedoheptulose 7-phosphate isomerase)
NMB2096	fabF	malate:quinone oxidoreductase (malate dehydrogenase [acceptor]; MQO)
NMB2103	pyrH	uridylate kinase (UK; uridine monophosphate kinase; UMP kinase)
NMB2129	argG	argininosuccinate synthase (citrulline--aspartate ligase)
NMB2133		putative transporter
NMB2151	purD	phosphoribosylamine--glycine ligase (GARS; glycinamide ribonucleotide synthetase; phosphoribosylglycinamide synthetase)
NMB2156	rfaC	lipooligosaccharide alpha-1,5 heptosyltransferase I
NMB2157		putative nicotinamidase (nicotine deamidase; NAMase)
NMB2159	gapB	glyceraldehyde-3-phosphate dehydrogenase B (GAPDH)

## Sheet: Metabolite Stoichiometries
Abbreviated name	Full name	Formula
10fthf_c	10-Formyltetrahydrofolate	C20H21N7O7
12dgr120_c	1-2-Diacyl-sn-glycerol-didodecanoyl-n-C120	C27H52O5
12dgr120_p	1-2-Diacyl-sn-glycerol-didodecanoyl-n-C120	C27H52O5
12dgr140_c	1-2-Diacyl-sn-glycerol-ditetradecanoyl-n-C140	C31H60O5
12dgr140_p	1-2-Diacyl-sn-glycerol-ditetradecanoyl-n-C140	C31H60O5
12dgr141_c	1-2-Diacyl-sn-glycerol-ditetradec-7-enoyl-n-C141	C31H56O5
12dgr141_p	1-2-Diacyl-sn-glycerol-ditetradec-7-enoyl-n-C141	C31H56O5
12dgr160_c	1-2-Diacyl-sn-glycerol-dihexadecanoyl-n-C160	C35H68O5
12dgr160_p	1-2-Diacyl-sn-glycerol-dihexadecanoyl-n-C160	C35H68O5
12dgr161_c	1-2-Diacyl-sn-glycerol-dihexadec-trans-9-enoyl-n-C161	C35H64O5
12dgr161_p	1-2-Diacyl-sn-glycerol-dihexadec-trans-9-enoyl-n-C161	C35H64O5
12dgr180_c	1-2-Diacyl-sn-glycerol-dioctadecanoyl-n-C180	C39H76O5
12dgr180_p	1-2-Diacyl-sn-glycerol-dioctadecanoyl-n-C180	C39H76O5
12dgr181_c	1-2-Diacyl-sn-glycerol-dioctadec-7-enoyl-n-C181	C39H72O5
12dgr181_p	1-2-Diacyl-sn-glycerol-dioctadec-7-enoyl-n-C181	C39H72O5
13dpg_c	3-Phospho-D-glyceroyl-phosphate	C3H4O10P2
15dap_e	1-5-Diaminopentane	C5H16N2
15dap_p	1-5-Diaminopentane	C5H16N2
1ddecg3p_c	1-dodecanoyl-sn-glycerol-3-phosphate	C15H29O7P1
1hdecg3p_c	1-hexadecanoyl-sn-glycerol-3-phosphate	C19H37O7P1
1hdect9eg3p_c	1-hexadec-trans-9-enoyl-sn-glycerol-3-phosphate	C19H35O7P1
1odec7eg3p_c	1-octadec-7-enoyl-sn-glycerol-3-phosphate	C21H39O7P1
1odecg3p_c	1-octadecanoyl-sn-glycerol-3-phosphate	C21H41O7P1
1pyr5c_c	1-Pyrroline-5-carboxylate	C5H6NO2
1tdec7eg3p_c	1-tetradec-7-enoyl-sn-glycerol-3-phosphate	C17H31O7P1
1tdecg3p_c	1-tetradecanoyl-sn-glycerol-3-phosphate	C17H33O7P1
23dhdp_c	2-3-Dihydrodipicolinate	C7H5NO4
23dhmb_c	R-2-3-Dihydroxy-3-methylbutanoate	C5H9O4
23dhmp_c	R-2-3-Dihydroxy-3-methylpentanoate	C6H11O4
25aics_c	S-2-5-Amino-1-5-phospho-D-ribosyl-imidazole-4-carboxamidosuccinate	C13H15N4O12P
25drapp_c	2-5-Diamino-6-ribosylamino-4-3H-pyrimidinone-5-phosphate	C9H14N5O8P
26dap_LL_c	LL-2-6-Diaminoheptanedioate	C7H14N2O4
26dap_M_c	meso-2-6-Diaminoheptanedioate	C7H14N2O4
26dap_M_e	meso-2-6-Diaminoheptanedioate	C7H14N2O4
2agpe120_c	2-Acyl-sn-glycero-3-phosphoethanolamine-n-C120	C17H36NO7P1
2agpe120_p	2-Acyl-sn-glycero-3-phosphoethanolamine-n-C120	C17H36NO7P1
2agpe140_c	2-Acyl-sn-glycero-3-phosphoethanolamine-n-C140	C19H40NO7P1
2agpe140_p	2-Acyl-sn-glycero-3-phosphoethanolamine-n-C140	C19H40NO7P1
[truncated: 1,324 more rows]

## Sheet: Original iAF1260 model
Reaction	Equation			Minimal flux	Maximal flux	Genes	Annotation
[truncated: 1,818 more rows]

[truncated: 1 more sheets: Original iAF1260 Metabolites]
