# Supplementary material for: Interrogation of global mutagenesis data with a genome scale model of Neisseria meningitidis to assess gene fitness in vitro and in sera
Source: Genome Biol. 2011 Dec 30;12(12):R127. doi: 10.1186/gb-2011-12-12-r127 (PMC3334622; doi:10.1186/gb-2011-12-12-r127)
Supplement: Additional file 2 — Nmb_iTM560 biomass calculations. An Excel file containing calculations to determine biomass components and stoichiometries, and molecular weights using data from the iAF1260 model of E. coli K12 [22] modified with N. meningitidis-specific data [19,25,26] [file gb-2011-12-12-r127-S2.XLS]

## Sheet:  Notes
This excel file contains calculations to determine the biomass components of the Nmb_iTM560 model as derived from the original E. coli iAF1260 model with modifications according Baart et al (2008) and Rahman et al (2000)

## Sheet: Mol wgt of cell
			This sheet derives the composition and molecular weight of model biomass, and the ATP requirements for maintenance and growth
Component	mmol/biomass	mol wgt	g/biomass	%age of biomass (w/w)		C	H	N	O	S	P	Others (Fe, Cu, etc)
pa120[p]	0.00185739	503.425	0.000935054	0.0859		0.0501494	0.0947267	0	0.0148591	0	0.00185739
pa140[p]	0.00115717	559.492	0.000647428	0.0594		0.0358723	0.0682731	0	0.00925737	0	0.00115717
pa160[p]	0.00383888	615.56	0.00236306	0.217		0.134361	0.257205	0	0.030711	0	0.00383888
pa180[p]	0.000484287	671.627	0.00032526	0.0299		0.0188872	0.0363215	0	0.0038743	0	0.000484287
pa141[p]	0.00120242	555.461	0.000667896	0.0613		0.037275	0.066133	0	0.00961934	0	0.00120242
pa161a[p]	0.00667566	611.528	0.00408235	0.3748		0.233648	0.420566	0	0.0534052	0	0.00667566
pa181c[p]	0.000897177	667.596	0.000598952	0.055		0.0349899	0.0636996	0	0.00717742	0	0.000897177
pe120[p]	0.00446653	548.489	0.00244984	0.2249		0.129529	0.259059	0.00446653	0.0357322	0	0.00446653
pe140[p]	0.0105393	604.557	0.00637158	0.585		0.347796	0.695591	0.0105393	0.0843141	0	0.0105393
pe160[p]	0.00937176	660.624	0.00619121	0.5685		0.346755	0.69351	0.00937176	0.0749741	0	0.00937176
pe180[p]	0.00118905	716.692	0.000852182	0.0782		0.048751	0.0975021	0.00118905	0.0095124	0	0.00118905
pe141[p]	0.00291393	600.525	0.00174989	0.1607		0.0961596	0.180664	0.00291393	0.0233114	0	0.00291393
pe161a[p]	0.0156228	684.626	0.0106958	0.9821		0.609288	1.15608	0.0156228	0.124982	0	0.0156228
pe181c[p]	0.00220197	712.66	0.00156925	0.1441		0.0902806	0.171753	0.00220197	0.0176157	0	0.00220197
pe160a[p]	0.0100733	604.557	0.00608988	0.5592		0.332419	0.664838	0.0100733	0.0805864	0	0.0100733
pe160c[p]	0.0259162	658.608	0.0170686	1.5672		0.958899	1.86597	0.0259162	0.20733	0	0.0259162
PE160e[p]	0.0186073	656.593	0.0122174	1.1218		0.688469	1.30251	0.0186073	0.148858	0	0.0186073
PE141b[p]	0.00472129	602.541	0.00284477	0.2612		0.155803	0.302163	0.00472129	0.0377703	0	0.00472129
pg120[p]	0.00155174	578.481	0.000897652	0.0824		0.0465522	0.0900009	0	0.0155174	0	0.00155174
pg140[p]	0.00128269	634.549	0.000813931	0.0747		0.0436115	0.0846577	0	0.0128269	0	0.00128269
pg160[p]	0.0032848	690.616	0.00226854	0.2083		0.124822	0.243075	0	0.032848	0	0.0032848
pg180[p]	0.000418182	746.684	0.00031225	0.0287		0.0175637	0.0342909	0	0.00418182	0	0.000418182
pg141[p]	0.00101691	630.517	0.00064118	0.0589		0.034575	0.0630485	0	0.0101691	0	0.00101691
pg161a[p]	0.00609864	642.612	0.00391906	0.3598		0.207354	0.451299	0	0.0609864	0	0.00609864
pg181c[p]	0.000774243	742.652	0.000574994	0.0528		0.0325182	0.060391	0	0.00774243	0	0.000774243
PG160a[p]	0.00271164	638.58	0.0017316	0.159		0.0921958	0.189815	0	0.0271164	0	0.00271164
PG160b[p]	0.00164488	664.598	0.00109318	0.1004		0.0592155	0.118431	0	0.0164488	0	0.00164488
PG160c[p]	0.00612902	690.616	0.0042328	0.3887		0.232903	0.453547	0	0.0612902	0	0.00612902
PG141b[p]	0.00166764	634.549	0.0010582	0.0972		0.0566998	0.110064	0	0.0166764	0	0.00166764
LPS	0.013702	3733.37	0.0511546	4.697		2.26083	3.90507	0.041106	1.21948	0	0.054808
Capsule	0.00146032	61630.5	0.09	8.2637		3.2127	5.25714	0.292063	2.62857	0	0
murein4px4px4pOAc_p	0.005556	2782.56	0.0154599	1.4195		0.627828	0.950076	0.116676	0.33336	0	0
murein4p4p4pOAc_p	0.008334	2737.57	0.0228149	2.0948		0.941742	1.48345	0.12501	0.516708	0	0
Aspartate	0.328506	114.04	0.0374629	3.4398		1.31403	1.31403	0.328506	0.985519	0	0
Glutamate	0.417927	128.057	0.0535184	4.914		2.08963	2.50756	0.417927	1.25378	0	0
Serine	0.298519	87.0478	0.0259854	2.386		0.895558	1.4926	0.298519	0.597038	0	0
Histidine	0.101131	137.082	0.0138632	1.2729		0.606785	0.707915	0.303392	0.101131	0	0
Glycine	0.632003	57.0319	0.0360443	3.3096		1.26401	1.89601	0.632003	0.632003	0	0
Threonine	0.289017	101.065	0.0292094	2.682		1.15607	2.02312	0.289017	0.578034	0	0
Alanine	0.801362	71.0488	0.0569358	5.2278		2.40409	4.00681	0.801362	0.801362	0	0
Arginine	0.326224	157.136	0.0512616	4.7068		1.95734	4.24091	1.3049	0.326224	0	0
Tyrosine	0.14273	163.086	0.0232773	2.1373		1.28457	1.28457	0.14273	0.28546	0	0
Valine	0.43927	99.0826	0.043524	3.9963		2.19635	3.95343	0.43927	0.43927	0	0
Methionine	0.102311	131.089	0.0134118	1.2315		0.511556	0.920801	0.102311	0.102311	0.102311	0
Phenylalanine	0.199025	147.087	0.0292739	2.6879		1.79122	1.79122	0.199025	0.199025	0	0
Isoleucine	0.2919	113.099	0.0330138	3.0313		1.7514	3.2109	0.2919	0.2919	0	0
Leucine	0.472627	113.099	0.0534539	4.9081		2.83576	5.1989	0.472627	0.472627	0	0
Lysine	0.351058	129.122	0.0453294	4.1621		2.10635	4.56376	0.702116	0.351058	0	0
Proline	0.24645	97.0668	0.0239221	2.1965		1.23225	1.72515	0.24645	0.24645	0	0
Asparagine	0.25161	114.04	0.0286936	2.6346		1.00644	1.00644	0.25161	0.75483	0	0
Trypthophan	0.0689481	186.104	0.0128315	1.1782		0.758429	0.689481	0.137896	0.0689481	0	0
Cysteine	0.0606916	103.055	0.00625456	0.5743		0.182075	0.303458	0.0606916	0.0606916	0.0606916	0
Glutamine	0.246224	128.057	0.0315307	2.8951		1.23112	1.47735	0.246224	0.738673	0	0
polymerised dATP	0.019366	281.128	0.00544433	0.4999		0.19366	0.213026	0.0968302	0.0968302	0	0.019366
polymerised dTTP	0.019366	272.113	0.00526975	0.4839		0.19366	0.232392	0.0387321	0.135562	0	0.019366
polymerised dGTP	0.0205434	297.127	0.00610398	0.5605		0.205434	0.225977	0.102717	0.12326	0	0.0205434
polymerised dCTP	0.0205434	257.112	0.00528194	0.485		0.18489	0.225977	0.0616301	0.12326	0	0.0205434
polymerised ATP	0.108889	297.127	0.0323539	2.9707		1.08889	1.19778	0.544446	0.653335	0	0.108889
polymerised UTP	0.108889	274.095	0.029846	2.7404		0.980002	1.08889	0.217778	0.871113	0	0.108889
polymerised GTP	0.112753	313.126	0.035306	3.2418		1.12753	1.24029	0.563767	0.789274	0	0.112753
polymerised CTP	0.112753	273.111	0.0307942	2.8275		1.01478	1.24029	0.33826	0.789274	0	0.112753
10fthf	0.000223	473.246	0.000105534	0.0097		0.00446	0.005129	0.001561	0.001561	0	0	0
2ohph	0.000223	654.602	0.000145976	0.0134		0.010258	0.01561	0	0.000446	0	0	0
amet	0.000223	398.233	8.8806e-05	0.0082		0.003345	0.004906	0.001338	0.001115	0.000223	0	0
ca2	0.004737	40.078	0.000189849	0.0174		0	0	0	0	0	0	0.189849
cl	0.004737	35.45	0.000167927	0.0154		0	0	0	0	0	0	0.167927
coa	0.000576	767.268	0.000441947	0.0406		0.012096	0.020736	0.004032	0.009216	0.000576	0.001728	0
cobalt2	0.003158	58.93	0.000186101	0.0171		0	0	0	0	0	0	0.186101
cu2	0.003158	63.546	0.000200678	0.0184		0	0	0	0	0	0	0.200678
fad	0.000223	783.271	0.000174669	0.016		0.006021	0.006913	0.002007	0.003345	0	0.000446	0
fe2	0.007106	55.845	0.000396835	0.0364		0	0	0	0	0	0	0.396835
fe3	0.007106	55.845	0.000396835	0.0364		0	0	0	0	0	0	0.396835
k	0.1776	39.1	0.00694416	0.6376		0	0	0	0	0	0	6.94416
mg2	0.007895	24.3	0.000191848	0.0176		0	0	0	0	0	0	0.191848
mlthf	0.000223	457.247	0.000101966	0.0094		0.00446	0.005129	0.001561	0.001338	0	0	0
mn2	0.003158	54.94	0.000173501	0.0159		0	0	0	0	0	0	0.173501
mobd	0.003158	95.96	0.000303042	0.0278		0	0	0	0	0	0	0.303042
nad	0.001831	664.227	0.0012162	0.1117		0.038451	0.051268	0.012817	0.025634	0	0.003662	0
nadp	0.000447	744.206	0.00033266	0.0305		0.009387	0.012963	0.003129	0.007599	0	0.001341	0
nh4	0.11843	18.0386	0.00213631	0.1962		0	0.47372	0.11843	0	0	0	0
pheme	0.000223	616.159	0.000137404	0.0126		0.007582	0.007136	0.000892	0.000892	0	0	0.0124534
pydx5p	0.000223	247.063	5.5095e-05	0.0051		0.001784	0.00223	0.000223	0.001338	0	0.000223	0
ribflv	0.000223	376.199	8.38923e-05	0.0077		0.003791	0.00446	0.000892	0.001338	0	0	0
sheme	0.000223	916.251	0.000204324	0.0188		0.009366	0.009812	0.000892	0.003568	0	0	0.0124534
so4	0.003948	96.002	0.000379016	0.0348		0	0	0	0.015792	0.003948	0	0
thf	0.000223	445.246	9.92898e-05	0.0091		0.004237	0.005129	0.001561	0.001338	0	0	0
thmpp	0.000223	425.138	9.48058e-05	0.0087		0.002676	0.004237	0.000892	0.001561	0.000223	0.000446	0
udcpdp	5.5e-05	926.728	5.09701e-05	0.0047		0.003025	0.00506	0	0.000385	0	0.00011	0
zn2	0.003158	65.38	0.00020647	0.019		0	0	0	0	0	0	0.20647
		Wgt of biomass	1.0891			46.0253	72.5044	10.4633	18.8825	0.167973	0.734184	9.38215	Biomass fwt	1111.59
						1	1.5753	0.2273	0.4103	0.0036	0.016	0.2038	Empirical fwt	24.1516
					ATP maintenance for capsule minus mutant as calculated from Baart et al (2008)	2.99688
					Growth assoc ATP for capsule minus mutant as calculated by Baart et al (2008)	52.855

## Sheet: Capsule and Petidoglycan
This sheet describes the amounts and character of the capsule and peptidoglycan in the biomass
Capsule
At ph7 and temp 37 on Frantz media %age capsule varied between 7.66 to 10.38 % (Process Biochemistry: 41, 1822-1828)
	Symbol	Formula	C	H	N	O	S	P	Mw	%age Total	mmol/ g biomass
Capsule	capsule_e	(C11H18NO9)200	2200	3600	200	1800	0	0	61630.5	9	0.00146032
An average length of 200 residues was assumed
Peptidoglycan
Only the most abundant peptidoglycan moiety and its cross-linked derivative where included in the biomass (Tzeng et al, 2005)
Three-disacharide-linked-murein-units-tetrapeptide-crosslinked-tetrapeptide-A2pm-D-ala--tetrapeptide-corsslinked-tetrapeptide-A2pm-D-ala--middle-of-chain-O_acytelated	murein4px4px4pOAc_p	C113H171N21O60	113	171	21	60	0	0	2782.56		0.005556
Three-linked-disacharide-tetrapeptide-murein-units-uncrosslinked-middle-of-chain-O-acytelated	murein4p4p4pOAc_p	C113H178N15O62	113	178	15	62	0	0	2737.57		0.008334
										Total Pepglycan	0.01389

## Sheet: Phospholipids
This sheet derives the character and amounts of phospolidis in the biomass using values from both Baart (2008) and Rahman (2000)
PhosphoL	Formula	C	H	N	O	S	P	Mw	%age Total Cell	mmol/ g biomass
pa120_p	C27H51O8P1	27	51		8		1	503.425	0.0935054	0.00185739		0.001857 M_pa120_p + 0.001157 M_pa140_p + 0.003838 M_pa160_p + 0.000484 M_pa180_p + 0.001202 M_pa141_p + 0.006675 M_pa161_p + 0.0008971 M_pa181_p + 0.001551 M_pg120_p + 0.001283 M_pg140_p + 0.003285 M_pg160_p + 0.000418 M_pg180_p + 0.001016 M_pg141_p + 0.006099 M_pg161_p + 0.000774 M_pg181_p + 0.002712 M_pg160a_p + 0.001644 M_pg160b_p + 0.006129 M_pg160c_p + 0.001668 M_pg141b_p = 0.04269 M_esslip…
pa140_p	C31H59O8P1	31	59		8		1	559.492	0.0647428	0.00115717
pa160_p	C35H67O8P1	35	67		8		1	615.56	0.236306	0.00383888
pa180_p	C39H75O8P1	39	75		8		1	671.627	0.032526	0.000484287
pa141_p	C31H55O8P1	31	55		8		1	555.461	0.0667896	0.00120242
pa161_p	C35H63O8P1	35	63		8		1	611.528	0.408235	0.00667566
pa181_p	C39H71O8P1	39	71		8		1	667.596	0.0598952	0.000897177
									10
pe120_p	C29H58N1O8P1	29	58	1	8		1	548.489	0.244984	0.00446653
pe140_p	C33H66N1O8P1	33	66	1	8		1	604.557	0.637158	0.0105393
pe160_p	C37H74N1O8P1	37	74	1	8		1	660.624	0.619121	0.00937176
pe180_p	C41H82N1O8P1	41	82	1	8		1	716.692	0.0852182	0.00118905
pe141_p	C33H62N1O8P1	33	62	1	8		1	600.525	0.174989	0.00291393
pe161_p	C39H74N1O8P1	39	74	1	8		1	684.626	1.06958	0.0156228
pe181_p	C41H78N1O8P1	41	78	1	8		1	712.66	0.156925	0.00220197
pe160a_p	C33H66N1O8P1	33	66	1	8		1	604.557	0.608988	0.0100733
pe160c_p	C37H72N1O8P1	37	72	1	8		1	658.608	1.70686	0.0259162
pe160e_p	C37H70N1O8P1	37	70	1	8		1	656.593	1.22174	0.0186073
pe141b_p	C33H64N1O8P1	33	64	1	8		1	602.541	0.284477	0.00472129
									70.7904
pg120_p	C30H58O10P1	30	58		10		1	578.481	0.0897652	0.00155174
pg140_p	C34H66O10P1	34	66		10		1	634.549	0.0813931	0.00128269
pg160_p	C38H74O10P1	38	74		10		1	690.616	0.226854	0.0032848
pg180_p	C42H82O10P1	42	82		10		1	746.684	0.031225	0.000418182
pg141_p	C34H62O10P1	34	62		10		1	630.517	0.064118	0.00101691
pg161a_p	C34H74O10P1	34	74		10		1	642.612	0.391906	0.00609864
pg181c_p	C42H78O10P1	42	78		10		1	742.652	0.0574994	0.000774243
pg160a_p	C34H70O10P1	34	70		10		1	638.58	0.17316	0.00271164
pg160b_p	C36H72O10P1	36	72		10		1	664.598	0.109318	0.00164488
pg160c_p	C38H74O10P1	38	74		10		1	690.616	0.42328	0.00612902
pg141b_p	C34H66O10P1	34	66		10		1	634.549	0.10582	0.00166764
									18.2364
LPS	C165H285N3O89P4	165	285	3	89		4	3733.37	5.11546	0.013702
									Sum	0.148317
Isobaric molecular ions and their assignment (Rahman et al, 2000)
ID	Ion	Sn1	Sn2	%age	Proportions asigned to each ion
Total PA	Total PA			10
PE(28:0)	634-A	C16:0	C12:0	11.2	6.33043
PE(28:0)	634-B	C14:0	C14:0	11.2	4.86957
PE(30:0)	662	C16:0	C14:0	12.7	12.7
PE(32:1)	688-A	C16:0	C16:1	20.7	17.7429
PE(32:1)	688-B	C14:0	C18:1	20.7	2.95714
Total PE	Total PE			70.8
PG(28:0)	665-A	C16:0	C12:0	2	1.8
PG(28:0)	665-B	C14:0	C14:0	2	0.2
PG(30:0)	693-A	C13:0	C17:0	2.5	1.36364
PG(30:0)	693-B	C16:0	C14:0	2.5	1.13636
PG(32:1)	719-A	C16:0	C16:1	5.5	4.4
PG(32:1)	719-B	C14:0	C18:1	5.5	1.1
Total PG	Total PG			19.6
					54.6
Comparisons between Baart et al (2008) and Rahman et al (2000)
	Total from Baart et al (2008)	Characterised by Rahman et al 2000	Uncharacterised by Rahman et al (2000)
PA	10	0	10
PE	70.8	44.6	26.2
PG	19.6	10	9.6
		54.6	45.8
	C12:0	C14:0	C16:0	C18:0	C14:1	C16:1	C18:1
PE160a	3.16		3.16
PE140		4.86
PE160e		6.35	6.35
PE160c			8.852			8.852
PE141b		1.47					1.47
PG160a	0.9		0.9
PG140		0.2
?
PG160b		0.565	0.565
PG160c			2.2			2.2
PG141b		0.55					0.55
	C12:0	C14:0	C16:0	C18:0	C14:1	C16:1	C18:1	Totals		Total P-lipids
Known	4.06	13.995	22.027	0	0	11.052	2.02	53.154		Total FA (Baart et al, 2008)		%age (w/w lipid)	MW	mol/g lipid	mol/g biomass
Measured	8.4	17	33	1.50968	3.1	30	4.8	97.8097		Dodecanoic acid (C12:0)		6.19	200.318	0.0309009	0.00297267
Diff	4.34	3.005	10.973	1.50968	3.1	18.948	2.78	44.6557		3-Hydroxydodecanoic acid (C12:0-3OH)		7.66	216.317	0.035411	0.00340654
%age unknown	9.71881	6.72927	24.5725	3.38071	6.94201	42.4313	6.22541			3-Hydroxytetradecanoic acid (C14:0-3OH)a		8.65	244.37	0.0353971	0.0034052
%age of total	0.934949	0.647356	2.36387	0.325224	0.667821	4.08189	0.598885			Tetradecanoic acid (C14:0)		2.82	228.37	0.0123484	0.00118791
										Hexadecenoic acid (C16:1 trans-9)		24.33	254.408	0.0956337	0.00919996
	Known	Measured	Diff	%age unknown	%age of total					Hexadecenoic acid (C16:1 v-7-cis)		0.52	254.408	0.00204396	0.000196629
C12:0	4.06	8.4	4.34	9.7199	0.968102					Hexadecanoic acid (C16:0)		37.96	256.22	0.148154	0.0142524
C14:0	13.995	17	3.005	6.73002	0.67031					Octadecenoic acid (C18:1 v-7-cis)		10.71	282.461	0.0379167	0.00364759
C16:0	22.032	33	10.968	24.564	2.44658					Octadecanoic acid (C18:0)		1.17	284.48	0.00411277	0.000395648
C18:0	0	1.50968	1.50968	3.38109	0.336756
C14:1	0	3.1	3.1	6.94278	0.691501					LPS
C16:1(161a)	11.052	30	18.948	42.4361	4.22663
C18:1(181c)	2.02	4.8	2.78	6.22611	0.62012						%age
Totals	53.159	97.8097	44.6507							Phopholipids	9.62
										LPS	5.11546
Total P-lipids

## Sheet: Prot
This sheet derives the character and amounts of protein in the biomass using values from both Baart (2008), at a growth rate of 0.161 /h
AA	Symbol	%age (aa/total aa)	Formula (as peptides)	C	H	N	O	S	P	Mw	mmol/ g biomass
Aspartate	Asp_L_c	5.81	C4H4NO3	4	4	1	3	0	0	114.04	0.328506
Glutamate	Glu_L_c	8.3	C5H6NO3	5	6	1	3	0	0	128.057	0.417927
Serine	Ser_L_c	4.03	C3H5NO2	3	5	1	2	0	0	87.0478	0.298519
Histidine	His_L_c	2.15	C6H7N3O	6	7	3	1	0	0	137.082	0.101131
Glycine	Gly_c	5.59	C2H3NO	2	3	1	1	0	0	57.0319	0.632003
Threonine	Thr_L_c	4.53	C4H7NO2	4	7	1	2	0	0	101.065	0.289017
Alanine	Ala_L_c	8.83	C3H5NO	3	5	1	1	0	0	71.0488	0.801362
Arginine	Arg_L_c	7.95	C6H13N4O	6	13	4	1	0	0	157.136	0.326224
Tyrosine	Tyr_L_c	3.61	C9H9NO2	9	9	1	2	0	0	163.086	0.14273
Valine	Val_L_c	6.75	C5H9NO	5	9	1	1	0	0	99.0826	0.43927
Methionine	Met_L_c	2.08	C5H9NOS	5	9	1	1	1	0	131.089	0.102311
Phenylalanine	Phe_L_c	4.54	C9H9NO	9	9	1	1	0	0	147.087	0.199025
Isoleucine	Ile_L_c	5.12	C6H11NO	6	11	1	1	0	0	113.099	0.2919
Leucine	Leu_L_c	8.29	C6H9NO	6	11	1	1	0	0	113.099	0.472627
Lysine	Lys_L_c	7.03	C6H13N2O	6	13	2	1	0	0	129.122	0.351058
Proline	Pro_L_c	3.71	C5H7NO	5	7	1	1	0	0	97.0668	0.24645
Asparagine	Asn_L_c	4.45	C4H4NO3	4	4	1	3	0	0	114.04	0.25161
Trypthophan	Trp_L_c	1.99	C11H10N2O	11	10	2	1	0	0	186.104	0.0689481
Cysteine	Cys_L_c	0.97	C3H5NOS	3	5	1	1	1	0	103.055	0.0606916
Glutamine	Gln_L_c	4.89	C5H6NO3	5	6	1	3	0	0	128.057	0.246224
%age prot (w/w)		64.48							Mol Wgt of 1 average polymerised amino acid	116.107	5.55351

## Sheet: DNA and RNA
This sheet derives the character and amounts of nucleic acids in the biomass using values from both Baart (2008), at a growth rate of 0.161 /h
Nucleotide	Symbol	%age	Formula	C	H	N	O	S	P	Mw	mmol/ g biomass
polymerised dATP	datp_c	24.24	C10H11N5O5P	10	11	5	5	0	1	281.128	0.019366
polymerised dTTP	dttp_c	24.24	C10H12N2O7P	10	12	2	7	0	1	272.113	0.019366
polymerised dGTP	dgtp_c	25.76	C10H11N5O6P	10	11	5	6	0	1	297.127	0.0205434
polymerised dCTP	dctp_c	25.76	C9H11N3O6P	9	11	3	6	0	1	257.112	0.0205434
polymerised ATP	atp_c	24.24	C10H11N5O6P	10	11	5	6	0	1	297.127	0.108889
polymerised UTP	utp_c	24.24	C9H10N2O8P	9	10	2	8	0	1	274.095	0.108889
polymerised GTP	gtp_c	25.76	C10H11N5O7P	10	11	5	7	0	1	313.126	0.112753
polymerised CTP	ctp_c	25.76	C9H11N3O7P	9	11	3	7	0	1	273.111	0.112753
%age DNA (w/w)		2.21							Mol Wgt of average polymerised dNTP	276.877	0.0798187
%age RNA (w/w)		12.83							Mol Wgt of average polymerised NTP	289.479	0.44321

## Sheet: Others
This sheet describes the amount and character of other cellular components in the biomass taken from the original iAF1260 E. coli model of Feist et al. (2007)
	Symbol	Formula	C	H	N	O	S	P	Other	Mw	mmol/g biomass
10-Formyltetrahydrofolate	10fthf_c	C20H23N7O7	20	23	7	7	0	0		473.246	0.000223
2-Octaprenyl-6-hydroxyphenol	2ohph_c	C46H70O2	46	70	0	2	0	0		654.602	0.000223
S-Adenosyl-L-methionine	amet_c	C15H22N6O5S	15	22	6	5	1	0		398.233	0.000223
Calcium	ca2_c	Ca	0	0	0	0	0	0	40.078	40.078	0.004737
Chloride	cl_c	Cl	0	0	0	0	0	0	35.45	35.45	0.004737
Coenzyme-A	coa_c	C21H36N7O16P3S	21	36	7	16	1	3		767.268	0.000576
Co2	cobalt2_c	Co	0	0	0	0	0	0	58.93	58.93	0.003158
Cu2	cu2_c	Cu	0	0	0	0	0	0	63.546	63.546	0.003158
Flavin-adenine-dinucleotide-oxidized	fad_c	C27H31N9O15P2	27	31	9	15	0	2		783.271	0.000223
Fe2	fe2_c	Fe	0	0	0	0	0	0	55.845	55.845	0.007106
Fe3	fe3_c	Fe	0	0	0	0	0	0	55.845	55.845	0.007106
potassium	k_c	K	0	0	0	0	0	0	39.1	39.1	0.1776
magnesium	mg2_c	Mg	0	0	0	0	0	0	24.3	24.3	0.007895
5-10-Methylenetetrahydrofolate	mlthf_c	C20H23N7O6	20	23	7	6	0	0		457.247	0.000223
Mn2	mn2_c	Mn	0	0	0	0	0	0	54.94	54.94	0.003158
Molybdate-MoO4	mobd_c	Mo	0	0	0	0	0	0	95.96	95.96	0.003158
Nicotinamide-adenine-dinucleotide	nad_c	C21H28N7O14P2	21	28	7	14	0	2		664.227	0.001831
Nicotinamide-adenine-dinucleotide-phosphate	nadp_c	C21H29N7O17P3	21	29	7	17	0	3		744.206	0.000447
Ammonium	nh4_c	NH4		4	1	0	0	0		18.0386	0.11843
Protoheme	pheme_c	C34H32FeN4O4	34	32	4	4	0	0	55.845	616.159	0.000223
Pyridoxal-5-phosphate	pydx5p_c	C8H10NO6P	8	10	1	6	0	1		247.063	0.000223
Riboflavin	ribflv_c	C17H20N4O6	17	20	4	6	0	0		376.199	0.000223
Siroheme	sheme_c	C42H44FeN4O16	42	44	4	16	0	0	55.845	916.251	0.000223
Sulfate	so4_c	SO4	0	0	0	4	1	0		96.002	0.003948
5-6-7-8-Tetrahydrofolate	thf_c	C19H23N7O6	19	23	7	6	0	0		445.246	0.000223
Thiamine-diphosphate	thmpp_c	C12H19N4O7P2S	12	19	4	7	1	2		425.138	0.000223
Undecaprenyl-diphosphate	udcpdp_c	C55H92O7P2	55	92	0	7	0	2		926.728	5.5e-05
Zinc	zn2_c	Zn	0	0	0	0	0	0	65.38	65.38	0.003158
Putrescine	ptrc_c	C4H12N2	4	12	2	0	0	0		88.1132	0.0077376	12umol/g prot (Dependence of the Putrescine Content of Escherichia coli on the Osmotic Strength of the Medium, J Biol Chem 1972, 4:1272-1280)
										Sum	0.360449

## Sheet: Elemental weights
C	12.0011
H	1.0079
N	14.007
O	15.999
S	32.006
P	30.974
Ca	40.078
Cl	35.45
Co	58.93
Cu	63.546
Fe	55.845
Fe	55.845
K	39.1
Mg	24.3
Mn	54.94
Mo	95.96
Fe	55.845
Zn	65.38
