# Supplementary material for: Interrogation of global mutagenesis data with a genome scale model of Neisseria meningitidis to assess gene fitness in vitro and in sera
Source: Genome Biol. 2011 Dec 30;12(12):R127. doi: 10.1186/gb-2011-12-12-r127 (PMC3334622; doi:10.1186/gb-2011-12-12-r127)
Supplement: Additional file 3 — Flux variable analysis. An Excel file containing maximal and minimal reaction fluxes compatible with maximal flux to biomass were computed for minimal media agar and serum. [file gb-2011-12-12-r127-S3.XLS]

## Sheet: Notes
This Excel sheet contains flux values compatable with maximal fluxes to biomass derived by flux variable analysis from the Nmb_iTM560 model for MM and sera
These data contain a number of futiles cycles, mainly involving NADH and NADPH eg aldehyde dehydrogenase, or involve the cycling of amino acid transport with Na+ or H+, however these futile cylces should not impact upon the results.
Reactions containing "dead end" metabolites, that is metabolites that are either only produced or only consumed by the model, are noted. These reactions may be biologically correct but often indicate incompletely or inaccurately annotated pathways. They are included in the model to ensure that it is as comprehensive as possible.
Where maximal and minimal fluxes are 0, the reactions operation is incompatable with maximal growth
Where minimal fluxes are not equal to 0, the reactions operation is essential for maximal growth

## Sheet: MM FVA
Reaction ID	Reaction	Name	Gene	Min Flux	Max Flux	Dead-end reaction
R_H2Otpp	1.0 M_h2o_p = 1.0 M_h2o_c	R_H2O transport via diffusion periplasm	S	-146.054	-145.635
R_H2Otex	1.0 M_h2o_e = 1.0 M_h2o_p	R_H2O_transport_via_diffusion_extracellular_to_periplasm_	S	-145.844	-145.451
R_CO2tex	1.0 M_co2_e = 1.0 M_co2_p	R_CO2 transport via diffusion extracellular to periplasm	NMB1429 OR NMB2039	-92.9584	-92.8601
R_CO2tpp	1.0 M_co2_p = 1.0 M_co2_c	R_CO2 transporter via diffusion periplasm	S	-92.9584	-92.8601
R_EX_o2_e_	1.0 M_o2_e = 1.0 M_o2_b_xt	R_O2_exchange		-87.3809	-87.2826
R_EX_glc_D_e_	1.0 M_glc_D_e = 1.0 M_glc_D_b_xt	R_D_Glucose_exchange		-31.1	-31.0887
R_PGK	1.0 M_3pg_c + 1.0 M_atp_c = 1.0 M_13dpg_c + 1.0 M_adp_c	R_phosphoglycerate_kinase	NMB0010	-27.5226	-27.4571
R_PGM	1.0 M_2pg_c = 1.0 M_3pg_c	R_phosphoglycerate_mutase	NMB1604	-24.4955	-24.3776
R_EX_nh4_e_	1.0 M_nh4_e = 1.0 M_nh4_b_xt	R_Ammonia_exchange		-22.1719	-22.1312
R_PPKr	1.0 M_atp_c + 1.0 M_pi_c = 1.0 M_adp_c + 1.0 M_ppi_c	R_polyphosphate kinase	NMB1900	-999999	-5.78767
R_ASPTA	1.0 M_akg_c + 1.0 M_asp_L_c = 1.0 M_glu_L_c + 1.0 M_oaa_c	R_aspartate_transaminase	NMB0540	-5.96664	-5.67169
R_Htex	1.0 M_h_e = 1.0 M_h_p	R_proton transport via diffusion extracellular to periplasm	NMB1429 OR NMB2039	-5.64543	-4.85896
R_VALTA	1.0 M_akg_c + 1.0 M_val_L_c = 1.0 M_3mob_c + 1.0 M_glu_L_c	R_valine transaminase	NMB0337	-2.60793	-2.57595
R_ASAD	1.0 M_aspsa_c + 1.0 M_nadp_c + 1.0 M_pi_c = 1.0 M_4pasp_c + 1.0 M_h_c + 1.0 M_nadph_c	R_aspartate semialdehyde dehydrogenase	NMB2079	-2.10736	-2.09425
R_KARA1	1.0 M_23dhmb_c + 1.0 M_nadp_c = 1.0 M_alac_S_c + 1.0 M_h_c + 1.0 M_nadph_c	R_ketol acid reductoisomerase 2 3 dihydroxy 3 methylbutanoate	NMB1574	-1.89252	-1.88023
R_EX_pi_e_	1.0 M_pi_e = 1.0 M_pi_b_xt	R_Phosphate_exchange		-1.76343	-1.75473
R_VPAMT	1.0 M_3mob_c + 1.0 M_ala_L_c = 1.0 M_pyr_c + 1.0 M_val_L_c	R_Valine_pyruvate_aminotransferase	NMB1823	-1.75311	-1.72113
R_HSDy	1.0 M_hom_L_c + 1.0 M_nadp_c = 1.0 M_aspsa_c + 1.0 M_h_c + 1.0 M_nadph_c	R_homoserine dehydrogenase NADPH	NMB1228	-1.34311	-1.33
R_RPI	1.0 M_r5p_c = 1.0 M_ru5p_D_c	R_ribose 5 phosphate isomerase	NMB1511	-28.7072	-1.24591
R_IPPMIa	1.0 M_3c2hmp_c = 1.0 M_2ippm_c + 1.0 M_h2o_c	R_3 isopropylmalate dehydratase	NMB1034 AND NMB1036	-0.929563	-0.919732
R_IPPMIb	1.0 M_2ippm_c + 1.0 M_h2o_c = 1.0 M_3c3hmp_c	R_2 isopropylmalate hydratase	NMB1034 AND NMB1036	-0.929563	-0.919732
R_PGAMT	1.0 M_gam1p_c = 1.0 M_gam6p_c	R_phosphoglucosamine mutase	NMB1690	-0.867112	-0.863732
R_IMPC	1.0 M_h2o_c + 1.0 M_imp_c = 1.0 M_fprica_c	R_IMP cyclohydrolase	NMB0983	-0.82711	-0.818964
R_SDPTA	1.0 M_akg_c + 1.0 M_sl26da_c = 1.0 M_glu_L_c + 1.0 M_sl2a6o_c	R_succinyldiaminopimelate transaminase	NMB0894	-0.772797	-0.764249
R_ACOTA	1.0 M_acorn_c + 1.0 M_akg_c = 1.0 M_acg5sa_c + 1.0 M_glu_L_c	R_acetylornithine_transaminase	NMB1371	-0.65797	-0.649889
R_AGPR	1.0 M_acg5sa_c + 1.0 M_nadp_c + 1.0 M_pi_c = 1.0 M_acg5p_c + 1.0 M_h_c + 1.0 M_nadph_c	R_N_acetyl_g_glutamyl_phosphate_reductase	NMB1787	-0.65797	-0.649889
R_AIRC3	1.0 M_5aizc_c = 1.0 M_5caiz_c	R_phosphoribosylaminoimidazole carboxylase mutase rxn	NMB1439	-0.630309	-0.622163
R_ILETA	1.0 M_akg_c + 1.0 M_ile_L_c = 1.0 M_3mop_c + 1.0 M_glu_L_c	R_isoleucine transaminase	NMB0337	-0.57623	-0.568037
R_DHORTS	1.0 M_dhor_S_c + 1.0 M_h2o_c = 1.0 M_cbasp_c + 1.0 M_h_c	R_dihydroorotase	NMB0682	-0.509187	-0.50898
R_ORPT	1.0 M_orot5p_c + 1.0 M_ppi_c = 1.0 M_orot_c + 1.0 M_prpp_c	R_orotate phosphoribosyltransferase	NMB1874	-0.509182	-0.50898
R_PHETA1	1.0 M_akg_c + 1.0 M_phe_L_c = 1.0 M_glu_L_c + 1.0 M_phpyr_c	R_phenylalanine transaminase	NMB0540 OR NMB1678 OR NMB1582	-0.393029	-0.387303
R_TPI	1.0 M_dhap_c = 1.0 M_g3p_c	R_triose_phosphate_isomerase	NMB1887	-0.448795	-0.383255
R_G3PD2	1.0 M_glyc3p_c + 1.0 M_nadp_c = 1.0 M_dhap_c + 1.0 M_h_c + 1.0 M_nadph_c	R_glycerol_3_phosphate_dehydrogenase_NADP_	NMB2060	-0.379008	-0.378822
R_EX_k_e_	1.0 M_k_e = 1.0 M_k_b_xt	R_K_exchange		-0.345747	-0.34561
R_TYRTA	1.0 M_akg_c + 1.0 M_tyr_L_c = 1.0 M_34hpp_c + 1.0 M_glu_L_c	R_tyrosine transaminase	NMB0540 OR NMB1678 OR NMB1582	-0.284158	-0.2782
R_CTPS3	1.0 M_ctp_c + 1.0 M_h2o_c = 1.0 M_utp_c + 1.0 M_nh4_c	R_CTP_aminohydrolase	NMB0849	-0.297199	-0.198043
R_EX_tsul_e_	1.0 M_tsul_e = 1.0 M_tsul_b_xt	R_Thiosulfate_exchange		-0.211453	-0.182683
R_GLUR	1.0 M_glu_D_c = 1.0 M_glu_L_c	R_glutamate racemase	NMB0458	-0.08278	-0.0810898
R_PGMT1	1.0 M_g1p_c = 1.0 M_g6p_c	R_phosphoglucomutase	NMB0790	-0.080022	-0.0799923
R_GLYCL	1.0 M_gly_c + 1.0 M_nad_c + 1.0 M_thf_c = 1.0 M_co2_c + 1.0 M_mlthf_c + 1.0 M_nadh_c + 1.0 M_nh4_c	R_Glycine_Cleavage_System	NMB0574	-0.0364781	-0.0295998
R_EX_fe3_e_	1.0 M_fe3_e = 1.0 M_fe3_b_xt	R_Fe3_exchange		-0.0285358	-0.0285245
R_EX_so4_e_	1.0 M_so4_e = 1.0 M_so4_b_xt	R_Sulfate_exchange		-0.0660882	-0.0204654
R_EX_mg2_e_	1.0 M_mg2_e = 1.0 M_mg2_b_xt	R_Mg_exchange		-0.0153698	-0.0153637
R_CAt1pp	1.0 M_na1_p + 1.0 M_ca2_c = 1.0 M_na1_c + 1.0 M_ca2_p	R_calcium_sodium_antiporter_11_	Orphan	-0.00922185	-0.0092182
R_EX_ca2_e_	1.0 M_ca2_e = 1.0 M_ca2_b_xt	R_Calcium_exchange		-0.00922185	-0.0092182
R_EX_cl_e_	1.0 M_cl_e = 1.0 M_cl_b_xt	R_Chloride_exchange		-0.00922185	-0.0092182
R_EX_cobalt2_e_	1.0 M_cobalt2_e = 1.0 M_cobalt2_b_xt	R_Co2_exchange		-0.00614798	-0.00614555
R_EX_zn2_e_	1.0 M_zn2_e = 1.0 M_zn2_b_xt	R_Zinc_exchange		-0.00614792	-0.00614549
R_EX_cu2_e_	1.0 M_cu2_e = 1.0 M_cu2_b_xt	R_Cu2_exchange		-0.0061479	-0.00614547
R_EX_mn2_e_	1.0 M_mn2_e = 1.0 M_mn2_b_xt	R_Mn2_exchange		-0.0061479	-0.00614547
R_EX_mobd_e_	1.0 M_mobd_e = 1.0 M_mobd_b_xt	R_Molybdate_exchange		-0.0061479	-0.00614547
R_GLYCLTt2rpp	1.0 M_glyclt_p + 1.0 M_h_p = 1.0 M_glyclt_c + 1.0 M_h_c	R_glycolate transport via proton symport reversible periplasm	NMB0543	-0.0181546	-0.00130187
R_GLYCLTtex	1.0 M_glyclt_e = 1.0 M_glyclt_p	R_glycolate transport via diffusion extracellular to periplasm	NMB1429 OR NMB2039	-0.0181546	-0.00130187
R_EX_na1_e_	1.0 M_na1_e = 1.0 M_na1_b_xt	R_Sodium_exchange		-4.65661e-10	-4.65661e-10
R_ACALDtex	1.0 M_acald_e = 1.0 M_acald_p	R_acetaldehyde transport via diffusion extracellular to periplasm	NMB1429 OR NMB2039	-0.0368661	-1.16415e-10
R_ACALDtpp	1.0 M_acald_p = 1.0 M_acald_c	R_acetaldehyde reversible transport periplasm	Orphan	-0.0368661	-1.16415e-10
R_PHEtex	1.0 M_phe_L_e = 1.0 M_phe_L_p	R_L phenylalanine transport via diffusion extracellular to periplasm	NMB1429 OR NMB2039	-0.00572683	-1.16415e-10
R_OHPHM	1.0 M_2ohph_c + 1.0 M_amet_c = 1.0 M_2omph_c + 1.0 M_ahcys_c + 1.0 M_h_c	R_2_octaprenyl_6_hydroxyphenol_methylase	NMB2030	0	-8.44757e-32
R_DMQMT	1.0 M_2omhmbl_c + 1.0 M_amet_c = 1.0 M_ahcys_c + 1.0 M_h_c + 1.0 M_q8h2_c	R_3_Dimethylubiquinonol_3_methyltransferase	NMB2030	0	-8.44757e-32
R_OMBZLM	1.0 M_2ombzl_c + 1.0 M_amet_c = 1.0 M_2ommbl_c + 1.0 M_ahcys_c + 1.0 M_h_c	R_2_Octaprenyl_6_methoxy_benzoquinol_methylase	NMB0743	0	-8.44757e-32
R_OMMBLHX	1.0 M_2ommbl_c + 0.5 M_o2_c = 1.0 M_2omhmbl_c	R_2_Octaprenyl_3_methyl_6_methoxy_1_4_benzoquinol_hydroxylase	NMB0323	0	-8.44757e-32
R_OMPHHX	1.0 M_2omph_c + 0.5 M_o2_c = 1.0 M_2ombzl_c	R_2_octaprenyl_6_methoxyphenol_hydroxylase	NMB0323	0	-8.44757e-32
R_12DGR120tipp	1.0 M_12dgr120_p = 1.0 M_12dgr120_c	R_1 2 diacylglycerol transport via flipping periplasm to cytoplasm n C120	S	0	0	12dgr120_p is a dead end metabolite, being only ever consumed
R_12DGR140tipp	1.0 M_12dgr140_p = 1.0 M_12dgr140_c	R_1 2 diacylglycerol transport via flipping periplasm to cytoplasm n C140	S	0	0	12dgr140_p is a dead end metabolite, being only ever consumed
R_12DGR141tipp	1.0 M_12dgr141_p = 1.0 M_12dgr141_c	R_1 2 diacylglycerol transport via flipping periplasm to cytoplasm n C141	S	0	0	12dgr141_p is a dead end metabolite, being only ever consumed
R_12DGR160tipp	1.0 M_12dgr160_p = 1.0 M_12dgr160_c	R_1 2 diacylglycerol transport via flipping periplasm to cytoplasm n C160	S	0	0	12dgr160_p is a dead end metabolite, being only ever consumed
R_12DGR161tipp	1.0 M_12dgr161_p = 1.0 M_12dgr161_c	R_1 2 diacylglycerol transport via flipping periplasm to cytoplasm n C161	S	0	0	12dgr161_c is a dead end metabolite, being only ever produced
R_12DGR180tipp	1.0 M_12dgr180_p = 1.0 M_12dgr180_c	R_1 2 diacylglycerol transport via flipping periplasm to cytoplasm n C180	S	0	0	12dgr180_p is a dead end metabolite, being only ever consumed
R_12DGR181tipp	1.0 M_12dgr181_p = 1.0 M_12dgr181_c	R_1 2 diacylglycerol transport via flipping periplasm to cytoplasm n C181	S	0	0
R_2AGPA120tipp	1.0 M_2ddecg3p_p = 1.0 M_2ddecg3p_c	R_2 Acyl sn glycero 3 phosphatidate n C120 transporter via facilitated diffusion periplasm	NMB0319 AND NMB0182	0	0	2ddecg3p_c is a dead end metabolite, being only ever produced
R_2AGPA140tipp	1.0 M_2tdecg3p_p = 1.0 M_2tdecg3p_c	R_2 Acyl sn glycero 3 phosphatidate n C140 transporter via facilitated diffusion periplasm	NMB0319 AND NMB0182	0	0	2tdecg3p_c is a dead end metabolite, being only ever produced
R_2AGPA141tipp	1.0 M_2tdec7eg3p_p = 1.0 M_2tdec7eg3p_c	R_2 Acyl sn glycero 3 phosphatidate n C141 transporter via facilitated diffusion periplasm	NMB0319 AND NMB0182	0	0	2tdec7eg3p_c is a dead end metabolite, being only ever produced
R_2AGPA160tipp	1.0 M_2hdecg3p_p = 1.0 M_2hdecg3p_c	R_2 Acyl sn glycero 3 phosphatidate n C160 transporter via facilitated diffusion periplasm	NMB0319 AND NMB0182	0	0	2hdecg3p_c is a dead end metabolite, being only ever produced
R_2AGpa161tipp	1.0 M_2hdect9g3p_p = 1.0 M_2hdect9g3p_c	R_2-hexadec-trans-9-enoyl-sn-glycerol-3-phosphate transporter via facilitated diffusion periplasm	NMB0319 AND NMB0182	0	0	2hdect9g3p_c is a dead end metabolite, being only ever produced
R_2AGPA161tipp	1.0 M_2hdect9g3p_p = 1.0 M_2hdect9g3p_c	R_2-hexadec-trans-9-enoyl-sn-glycerol-3-phosphate transporter via facilitated diffusion periplasm	NMB0319 AND NMB0182	0	0	2hdect9g3p_c is a dead end metabolite, being only ever produced
R_2AGPA180tipp	1.0 M_2odecg3p_p = 1.0 M_2odecg3p_c	R_2 Acyl sn glycero 3 phosphatidate n C180 transporter via facilitated diffusion periplasm	NMB0319 AND NMB0182	0	0	2odecg3p_c is a dead end metabolite, being only ever produced
R_2AGPA181atipp	1.0 M_2ocdecc7g3p_p = 1.0 M_2ocdecc7g3p_c	R_2-octadec-7-enoyl-sn-glycerol-3-phosphate transporter via facilitated diffusion periplasm	NMB0319 AND NMB0182	0	0	2ocdecc7g3p_c is a dead end metabolite, being only ever produced
R_2AGPA181tipp	1.0 M_2odec7eg3p_p = 1.0 M_2odec7eg3p_c	R_2 Acyl sn glycero 3 phosphatidate n C181 transporter via facilitated diffusion periplasm	NMB0319 AND NMB0182	0	0	2odec7eg3p_c is a dead end metabolite, being only ever produced
R_2AGPE120tipp	1.0 M_2agpe120_p = 1.0 M_2agpe120_c	R_2 Acyl sn glycero 3 phosphoethanolamine n C120 transporter via facilitated diffusion periplasm	NMB0319 AND NMB0182	0	0	2agpe120_c is a dead end metabolite, being only ever produced
R_2AGPE140tipp	1.0 M_2agpe140_p = 1.0 M_2agpe140_c	R_2 Acyl sn glycero 3 phosphoethanolamine n C140 transporter via facilitated diffusion periplasm	NMB0319 AND NMB0182	0	0	2agpe140_c is a dead end metabolite, being only ever produced
R_2AGPE141tipp	1.0 M_2agpe141_p = 1.0 M_2agpe141_c	R_2 Acyl sn glycero 3 phosphoethanolamine n C141 transporter via facilitated diffusion periplasm	NMB0319 AND NMB0182	0	0	2agpe141_c is a dead end metabolite, being only ever produced
R_2AGPE160tipp	1.0 M_2agpe160_p = 1.0 M_2agpe160_c	R_2 Acyl sn glycero 3 phosphoethanolamine n C160 transporter via facilitated diffusion periplasm	NMB0319 AND NMB0182	0	0	2agpe160_c is a dead end metabolite, being only ever produced
R_2AGpe161tipp	1.0 M_2agpe161_p = 1.0 M_2agpe161_c	R_2 Acyl sn glycero 3 phosphoethanolamine n C161a transporter via facilitated diffusion periplasm	NMB0319 AND NMB0182	0	0	2agpe161_c is a dead end metabolite, being only ever produced
R_2AGPE161tipp	1.0 M_2agpe161_p = 1.0 M_2agpe161_c	R_2 Acyl sn glycero 3 phosphoethanolamine n C161a transporter via facilitated diffusion periplasm	NMB0319 AND NMB0182	0	0	2agpe161_c is a dead end metabolite, being only ever produced
R_2AGPE180tipp	1.0 M_2agpe180_p = 1.0 M_2agpe180_c	R_2 Acyl sn glycero 3 phosphoethanolamine n C180 transporter via facilitated diffusion periplasm	NMB0319 AND NMB0182	0	0	2agpe180_c is a dead end metabolite, being only ever produced
R_2agpe181tipp	1.0 M_2agpe181_p = 1.0 M_2agpe181_c	R_2 Acyl sn glycero 3 phosphoethanolamine n C181a transporter via facilitated diffusion periplasm	NMB0319 AND NMB0182	0	0	2agpe181_c is a dead end metabolite, being only ever produced
R_2AGPG120tipp	1.0 M_2agpg120_p = 1.0 M_2agpg120_c	R_2 Acyl sn glycero 3 phosphoglycerol n C120 transporter via facilitated diffusion periplasm	NMB0319 AND NMB0182	0	0	2agpg120_c is a dead end metabolite, being only ever produced
R_2AGPG140tipp	1.0 M_2agpg140_p = 1.0 M_2agpg140_c	R_2 Acyl sn glycero 3 phosphoglycerol n C140 transporter via facilitated diffusion periplasm	NMB0319 AND NMB0182	0	0	2agpg140_c is a dead end metabolite, being only ever produced
R_2AGPG141tipp	1.0 M_2agpg141_p = 1.0 M_2agpg141_c	R_2 Acyl sn glycero 3 phosphoglycerol n C141 transporter via facilitated diffusion periplasm	NMB0319 AND NMB0182	0	0	2agpg141_c is a dead end metabolite, being only ever produced
R_2AGPG160tipp	1.0 M_2agpg160_p = 1.0 M_2agpg160_c	R_2 Acyl sn glycero 3 phosphoglycerol n C160 transporter via facilitated diffusion periplasm	NMB0319 AND NMB0182	0	0	2agpg160_c is a dead end metabolite, being only ever produced
R_2AGpg161tipp	1.0 M_2agpg161_p = 1.0 M_2agpg161_c	R_2 Acyl sn glycero 3 phosphoglycerol n C161a transporter via facilitated diffusion periplasm	NMB0319 AND NMB0182	0	0	2agpg161_c is a dead end metabolite, being only ever produced
R_2AGPG161tipp	1.0 M_2agpg161_p = 1.0 M_2agpg161_c	R_2 Acyl sn glycero 3 phosphoglycerol n C161a transporter via facilitated diffusion periplasm	NMB0319 AND NMB0182	0	0	2agpg161_c is a dead end metabolite, being only ever produced
R_2AGPG180tipp	1.0 M_2agpg180_p = 1.0 M_2agpg180_c	R_2 Acyl sn glycero 3 phosphoglycerol n C180 transporter via facilitated diffusion periplasm	NMB0319 AND NMB0182	0	0	2agpg180_c is a dead end metabolite, being only ever produced
R_2agpg181tipp	1.0 M_2agpg181_p = 1.0 M_2agpg181_c	R_2 Acyl sn glycero 3 phosphoglycerol n C181a transporter via facilitated diffusion periplasm	NMB0319 AND NMB0182	0	0	2agpg181_c is a dead end metabolite, being only ever produced
R_34dhpactex	1.0 M_34dhpac_e = 1.0 M_34dhpac_p	R_dihydroxyphenylacetaldehyde transport via diffusion extracellular to periplasm	NMB1429 OR NMB2039	0	0
R_3AMPtex	1.0 M_3amp_e = 1.0 M_3amp_p	R_3AMP transport via diffusion extracellular to periplasm	NMB1429 OR NMB2039	0	0
R_3CMPtex	1.0 M_3cmp_e = 1.0 M_3cmp_p	R_3CMP transport via diffusion extracellular to periplasm	NMB1429 OR NMB2039	0	0
R_3PEPTtex	1.0 M_LalaDgluMdap_e = 1.0 M_LalaDgluMdap_p	R_LalaDgluMdap tripeptide transport via diffusion extracellular to periplasm	NMB1429 OR NMB2039	-0.00167998	0
R_3UMPtex	1.0 M_3ump_e = 1.0 M_3ump_p	R_3UMP transport via diffusion extracellular to periplasm	NMB1429 OR NMB2039	0	0
R_4HOXPACDtex	1.0 M_4hoxpacd_e = 1.0 M_4hoxpacd_p	R_4 hydroxyphenylacetaldehyde transport via diffusion extracellular to periplasm	NMB1429 OR NMB2039	0	0
R_4HTHRS	1.0 M_h2o_c + 1.0 M_phthr_c = 1.0 M_4hthr_c + 1.0 M_pi_c	R_4_Hydroxy_L_threonine_synthase	NMB1046	0	0	4hthr_c is a dead end metabolite, being only ever produced
R_4PEPTtex	1.0 M_LalaDgluMdapDala_e = 1.0 M_LalaDgluMdapDala_p	R_LalaDgluMdapDala pentapeptide transport via diffusion extracellular to periplasm	NMB1429 OR NMB2039	-0.00156768	0
R_5DGLCNtex	1.0 M_5dglcn_e = 1.0 M_5dglcn_p	R_5 Dehydro D gluconate transport via diffusion extracellular to periplasm	NMB1429 OR NMB2039	0	0
R_ABUTtex	1.0 M_4abut_e = 1.0 M_4abut_p	R_4 aminobutyrate transport via diffusion extracellular to periplasm	NMB1429 OR NMB2039	0	0
R_ACACtex	1.0 M_acac_e = 1.0 M_acac_p	R_acetoacetate transport via diffusion extracellular to periplasm	NMB1429 OR NMB2039	0	0
R_ACGALtex	1.0 M_acgal_e = 1.0 M_acgal_p	R_N acetyl D galactosamine transport via diffusion extracellular to periplasm	NMB1429 OR NMB2039	0	0
R_ACGAM1Ptex	1.0 M_acgam1p_e = 1.0 M_acgam1p_p	R_N acetyl D glucosamine 1 phosphate transport via diffusion extracellular to periplasm	NMB1429 OR NMB2039	0	0
R_ACGAMT	1.0 M_uacgam_c + 1.0 M_udcpp_c = 1.0 M_ump_c + 1.0 M_unaga_c	R_UDP N acetylglucosamineundecaprenylphosphate N acetylglucosamine 1 phosphate transferase	NMB0418	0	0	unaga_c is a dead end metabolite, being only ever produced
R_ACGAtex	1.0 M_acgam_e = 1.0 M_acgam_p	R_N Acetyl D glucosamine transport via diffusion extracellular to periplasm	NMB1429 OR NMB2039	0	0
R_ACMANAtex	1.0 M_acmana_e = 1.0 M_acmana_p	R_N acetyl D mannosamine transport via diffusion extracellular to periplasm	NMB1429 OR NMB2039	0	0
R_ACMUMtex	1.0 M_acmum_e = 1.0 M_acmum_p	R_N acetylmuramate transport via diffusion extracellular to periplasm	NMB1429 OR NMB2039	0	0
R_ACONIs	1.0 M_acon_T_c = 1.0 M_acon_C_c	R_aconitate isomerase spontaneous	S	0	0
R_ACSERtex	1.0 M_acser_e = 1.0 M_acser_p	R_O Acetyl L serine transport via diffusion extracellular to periplasm	NMB1429 OR NMB2039	0	0
R_ACt2rpp	1.0 M_ac_p + 1.0 M_h_p = 1.0 M_ac_c + 1.0 M_h_c	R_acetate reversible transport via proton symport periplasm	Orphan	-0.0491545	0
R_ACtex	1.0 M_ac_e = 1.0 M_ac_p	R_Acetate transport via diffusion extracellular to periplasm	NMB1429 OR NMB2039	-0.0491545	0
R_ADEt2rpp	1.0 M_ade_p + 1.0 M_h_p = 1.0 M_ade_c + 1.0 M_h_c	R_adenine transport via proton symport reversible periplasm	NMB2067	-0.00813603	0
R_ADEtex	1.0 M_ade_e = 1.0 M_ade_p	R_adenine transport via diffusion extracellular to periplasm	NMB1429 OR NMB2039	-0.00813603	0
R_ADK4	1.0 M_amp_c + 1.0 M_itp_c = 1.0 M_adp_c + 1.0 M_idp_c	R_adentylate_kinase_ITP_	NMB0823	-0.147465	0
R_ADPRDP	1.0 M_adprib_c + 1.0 M_h2o_c = 1.0 M_amp_c + 2.0 M_h_c + 1.0 M_r5p_c	R_ADPribose_diphosphatase	NMB1064	0	0	adprib_c is a dead end metabolite, being only ever consumed
R_AGM3PA	1.0 M_h2o_c + 1.0 M_anhgm3p_c = 1.0 M_LalaDgluMdap_c + 1.0 M_anhgm_c	R_N_Acetyl_D_glucosamine_anhydrous_N_Acetylmuramyl_tripeptide_amidase	NMB0668	0	0
R_AGM3PH	1.0 M_h2o_c + 1.0 M_anhgm3p_c = 1.0 M_anhm3p_c + 1.0 M_acgam_c	R_N_Acetyl_D_glucosamine_anhydrous_N_Acetylmuramyl_tripeptide_beta_1_4_N_acetylglucosaminidase	NMB0530	0	0	acgam_c is a dead end metabolite, being only ever produced
R_AGM3Pt2pp	1.0 M_h_p + 1.0 M_anhgm3p_p = 1.0 M_h_c + 1.0 M_anhgm3p_c	R_GlcNAc_anhMurNAc_tripeptide_transport_in_via_proton_symport_periplasm_	NMB0360	0	0
R_AGM4PA	1.0 M_h2o_c + 1.0 M_anhgm4p_c = 1.0 M_anhgm_c + 1.0 M_LalaDgluMdapDala_c	R_N_Acetyl_D_glucosamine_anhydrous_N_Acetylmuramyl_tetrapeptide_amidase	NMB0668	0	0
R_AGM4PCP	1.0 M_h2o_c + 1.0 M_anhgm4p_c = 1.0 M_ala_D_c + 1.0 M_anhgm3p_c	R_N_Acetyl_D_glucosamine_anhydrous_N_Acetylmuramyl_tetrapeptide_L_D_carboxypeptidase	NMB1620	0	0
R_AGM4PH	1.0 M_h2o_c + 1.0 M_anhgm4p_c = 1.0 M_anhm4p_c + 1.0 M_acgam_c	R_N_Acetyl_D_glucosamine_anhydrous_N_Acetylmuramyl_tetrapeptide_beta_1_4_N_acetylglucosaminidase	NMB0530	0	0	acgam_c is a dead end metabolite, being only ever produced
R_AGM4Pt2pp	1.0 M_h_p + 1.0 M_anhgm4p_p = 1.0 M_h_c + 1.0 M_anhgm4p_c	R_GlcNAc_anhMurNAc_tetrapeptide_transport_in_via_proton_symport_periplasm_	NMB0360	0	0
R_AGMH	1.0 M_anhgm_c + 1.0 M_h2o_c = 1.0 M_anhm_c + 1.0 M_acgam_c	R_N_Acetyl_D_glucosamine_anhydrous_N_Acetylmuramyl_beta_1_4_N_acetylglucosaminidase	NMB0530	0	0	acgam_c is a dead end metabolite, being only ever produced
R_AGMt2pp	1.0 M_h_p + 1.0 M_anhgm_p = 1.0 M_anhgm_c + 1.0 M_h_c	R_GlcNAc_anhMurNAc_transport_in_via_proton_symport_periplasm_	NMB0360	0	0
R_AGMtex	1.0 M_agm_e = 1.0 M_agm_p	R_agmatine transport via diffusion extracellular to periplasm	NMB1429 OR NMB2039	0	0
R_Agt	1.0 M_ag_c + 1.0 M_h_e = 1.0 M_ag_e + 1.0 M_h_c	R_silver_transport_out_via_proton_antiport	NMB1714	0	0	ag_c is a dead end metabolite, being only ever consumed
R_AKGt3pp	1.0 M_akg_p + 1.0 M_na1_p = 1.0 M_akg_c + 1.0 M_na1_c	R_akg transport via Na symport periplasm	NMB0470 OR NMB0792 OR NMB2133	0	0
R_AKGtex	1.0 M_akg_e = 1.0 M_akg_p	R_alpha ketoglutarate transport via diffusion extracellular to periplasm	NMB1429 OR NMB2039	0	0
R_ALAALAtex	1.0 M_alaala_e = 1.0 M_alaala_p	R_D alanyl D alanine DalaDala transport via diffusion extracellular to periplasm	NMB1429 OR NMB2039	0	0
R_ALAt1pp	1.0 M_ala_L_p + 1.0 M_h_p = 1.0 M_ala_L_c + 1.0 M_h_c	R_L alanine reversible transport via proton symport periplasm	NMB1647 OR NMB0194	-999999	0
R_ALAtex	1.0 M_ala_L_e = 1.0 M_ala_L_p	R_L alanine transport via diffusion extracellular to periplasm	NMB1429 OR NMB2039	-0.0245777	0
R_ALCD19	1.0 M_glyald_c + 1.0 M_h_c + 1.0 M_nadh_c = 1.0 M_glyc_c + 1.0 M_nad_c	R_alcohol_dehydrogenase_glycerol_	NMB1395 OR NMB1304 OR NMB0546	0	0
R_ALCD2x	1.0 M_etoh_c + 1.0 M_nad_c = 1.0 M_acald_c + 1.0 M_h_c + 1.0 M_nadh_c	R_alcohol dehydrogenase ethanol	NMB1395 OR NMB1304 OR NMB0546	-0.0310452	0
R_ALDD3y	1.0 M_h2o_c + 1.0 M_nadp_c + 1.0 M_ppal_c = 2.0 M_h_c + 1.0 M_nadph_c + 1.0 M_ppa_c	R_aldehyde_dehydrogenase_propanal_NADP_	NMB0546	0	0	ppal_c is a dead end metabolite, being only ever consumed
R_ALLtex	1.0 M_all_D_e = 1.0 M_all_D_p	R_Allose transport via diffusion extracellular to periplasm	NMB1429 OR NMB2039	0	0
R_ALLTNtex	1.0 M_alltn_e = 1.0 M_alltn_p	R_allantoin transport via diffusion extracellular to periplasm	NMB1429 OR NMB2039	0	0
R_AM3PA	1.0 M_h2o_c + 1.0 M_anhm3p_c = 1.0 M_LalaDgluMdap_c + 1.0 M_anhm_c	R_anhydrous_N_Acetylmuramyl_tripeptide_amidase	NMB0668	0	0
R_AM4PA	1.0 M_anhm4p_c + 1.0 M_h2o_c = 1.0 M_LalaDgluMdapDala_c + 1.0 M_anhm_c	R_anhydrous_N_Acetylmuramyl_tetrapeptide_amidase	NMB0668	0	0
R_AM4PCP	1.0 M_anhm4p_c + 1.0 M_h2o_c = 1.0 M_ala_D_c + 1.0 M_anhm3p_c	R_anhydrous_N_Acetylmuramyl_tetrapeptide_L_D_carboxypeptidase	NMB1620	0	0
R_AMPTASEAGl	1.0 M_LalaDglu_c + 1.0 M_h2o = 1.0 M_ala_L_c + 1.0 M_glu_D_c	R_aminopeptidase_ala_glut_	NMB1416	0	0
R_AMPtex	1.0 M_amp_e = 1.0 M_amp_p	R_AMP transport via diffusion extracellular to periplasm	NMB1429 OR NMB2039	0	0
R_ANHGMtex	1.0 M_anhgm_e = 1.0 M_anhgm_p	R_GlcNAc anhMurNAc transport via diffusion extracellular to periplasm	NMB1429 OR NMB2039	-0.00167998	0
R_ANHMK	1.0 M_h2o_c + 1.0 M_atp_c + 1.0 M_anhm_c = 1.0 M_acmum6p_c + 1.0 M_h_c + 1.0 M_adp_c	R_1_6_anhydrous_N_Acetylmuramate_kinase	NMB0377	0	0	acmum6p_c is a dead end metabolite, being only ever produced
R_ARBtex	1.0 M_arab_L_e = 1.0 M_arab_L_p	R_L arabinose transport via diffusion extracellular to periplasm	NMB1429 OR NMB2039	0	0
R_ARGtex	1.0 M_arg_L_e = 1.0 M_arg_L_p	R_L arginine transport via diffusion extracellular to periplasm	NMB1429 OR NMB2039	-0.00808027	0
R_ASCBptspp	1.0 M_ascb_L_p + 1.0 M_pep_c = 1.0 M_ascb6p_c + 1.0 M_pyr_c	R_L ascorbate transport via PEPPyr PTS periplasm	NMB2045 AND NMB2044 AND NMB0736	0	0	ascb6p_c is a dead end metabolite, being only ever produced
R_ASCBtex	1.0 M_ascb_L_e = 1.0 M_ascb_L_p	R_L ascorbate transport via diffusion extracellular to periplasm	NMB1429 OR NMB2039	0	0
R_ASO3tex	1.0 M_aso3_e = 1.0 M_aso3_p	R_arsenite transport via diffusion extracellular to periplasm	NMB1429 OR NMB2039	0	0
R_ASPtex	1.0 M_asp_L_e = 1.0 M_asp_L_p	R_L aspartate transport via diffusion extracellular to periplasm	NMB1429 OR NMB2039	-0.0196621	0
R_ATHRDHr	1.0 M_athr_L_c + 1.0 M_nadp_c = 1.0 M_2aobut_c + 1.0 M_h_c + 1.0 M_nadph_c	R_L allo threonine dehydrogenase	NMB0924	0	0
R_BALAtex	1.0 M_ala_B_e = 1.0 M_ala_B_p	R_beta alanine transport via diffusion extracellular to periplasm	NMB1429 OR NMB2039	0	0
R_BUTSO3tex	1.0 M_butso3_e = 1.0 M_butso3_p	R_butanesulfonate transport via diffusion extracellular to periplasm	NMB1429 OR NMB2039	0	0
R_BUTtex	1.0 M_but_e = 1.0 M_but_p	R_Butyrate transport via diffusion extracellular to periplasm	NMB1429 OR NMB2039	0	0
R_CD2t3pp	1.0 M_cd2_c + 1.0 M_h_p = 1.0 M_cd2_p + 1.0 M_h_c	R_cadmium_Cd2_transport_out_via_proton_antiport_periplasm_	NMB1955 OR NMB1732	0	0	cd2_c is a dead end metabolite, being only ever consumed
R_CD2tex	1.0 M_cd2_e = 1.0 M_cd2_p	R_cadmium Cd2 transport via diffusion extracellular to periplasm	NMB1429 OR NMB2039	0	0
R_CGLYtex	1.0 M_cgly_e = 1.0 M_cgly_p	R_L Cysteinylglycine transport via diffusion extracellular to periplasm	NMB1429 OR NMB2039	0	0
R_CHLt2pp	1.0 M_chol_p + 1.0 M_h_p = 1.0 M_chol_c + 1.0 M_h_c	R_choline transport via proton symport periplasm	NMB1277	0	0	chol_c is a dead end metabolite, being only ever produced
R_CHLtex	1.0 M_chol_e = 1.0 M_chol_p	R_choline transport via diffusion extracellular to periplasm	NMB1429 OR NMB2039	0	0
R_CITt1pp	1.0 M_cit_p + 1.0 M_na1_p = 1.0 M_cit_c + 1.0 M_na1_c	R_Citrate transport via Na symport periplasm	NMB0792	0	0
R_CITt2pp	1.0 M_cit_p + 1.0 M_h_p = 1.0 M_cit_c + 1.0 M_h_c	R_Citrate transport via H symport periplasm	NMB1794	0	0
R_CITtex	1.0 M_cit_e = 1.0 M_cit_p	R_citrate transport via diffusion extracellular to periplasm	NMB1429 OR NMB2039	0	0
R_CMPtex	1.0 M_cmp_e = 1.0 M_cmp_p	R_CMP transport via diffusion extracellular to periplasm	NMB1429 OR NMB2039	0	0
R_COtex	1.0 M_co_e = 1.0 M_co_p	R_CO transport via diffusion extracellular to periplasm	NMB1429 OR NMB2039	-0.00113435	0
R_COtpp	1.0 M_co_p = 1.0 M_co_c	R_CO transporter via diffusion periplasm	S	-0.00113435	0
R_CRNtex	1.0 M_crn_e = 1.0 M_crn_p	R_L carnitine transport via diffusion extracellular to periplasm	NMB1429 OR NMB2039	0	0
R_CSNt2pp	1.0 M_csn_p + 1.0 M_h_p = 1.0 M_csn_c + 1.0 M_h_c	R_cytosine transport in via proton symport periplasm	NMB2067	0	0	csn_c is a dead end metabolite, being only ever produced
R_CSNtex	1.0 M_csn_e = 1.0 M_csn_p	R_cytosine transport via diffusion extracellular to periplasm	NMB1429 OR NMB2039	0	0
R_CU1abcpp	1.0 M_atp_c + 1.0 M_cu_c + 1.0 M_h2o_c = 1.0 M_adp_c + 1.0 M_cu_p + 1.0 M_h_c + 1.0 M_pi_c	R_Copper_Cu_1_ABC_transporter_periplasm_	NMB1042	0	0	cu_c is a dead end metabolite, being only ever consumed
R_CU1Opp	4.0 M_cu_p + 4.0 M_h_p + 1.0 M_o2_p = 4.0 M_cu2_p + 2.0 M_h2o_p	R_Cuprous_Oxidase_Cu1_	NMB1623	0	0
R_CUtex	1.0 M_cu_e = 1.0 M_cu_p	R_copper Cu1 transport via diffusion extracellular to periplasm	NMB1429 OR NMB2039	0	0
R_CYANtex	1.0 M_cyan_e = 1.0 M_cyan_p	R_Cyanide transport via diffusion extracellular to periplasm	NMB1429 OR NMB2039	0	0
R_CYNTtex	1.0 M_cynt_e = 1.0 M_cynt_p	R_Cyanate transport via diffusion extracellular to periplasm	NMB1429 OR NMB2039	0	0
R_CYSDtex	1.0 M_cys_D_e = 1.0 M_cys_D_p	R_D cysteine transport via diffusion extracellular to periplasm	NMB1429 OR NMB2039	0	0
R_CYStex	1.0 M_cys_L_e = 1.0 M_cys_L_p	R_L cysteine transport via diffusion extracellular to periplasm	NMB1429 OR NMB2039	-0.0107248	0
R_CYTCS	1.0 M_pheme_c = 1.0 M_cytcr_p	R_Cytochrome_c_synthesis	NMB0718	0	0
R_CYTDtex	1.0 M_cytd_e = 1.0 M_cytd_p	R_cytidine transport via diffusion extracellular to periplasm	NMB1429 OR NMB2039	0	0
R_CYTK2	1.0 M_atp_c + 1.0 M_dcmp_c = 1.0 M_adp_c + 1.0 M_dcdp_c	R_cytidylate_kinase_dCMP_	NMB1300	0	0
R_D_LACtex	1.0 M_lac_D_e = 1.0 M_lac_D_p	R_D lactate transport via diffusion extracellular to periplasm	NMB1429 OR NMB2039	-0.0178747	0
R_DADK	1.0 M_atp_c + 1.0 M_damp_c = 1.0 M_adp_c + 1.0 M_dadp_c	R_deoxyadenylate_kinase	NMB0823	0	0
R_DAGK120	1.0 M_12dgr120_c + 1.0 M_atp_c = 1.0 M_adp_c + 1.0 M_h_c + 1.0 M_pa120_c	R_diacylglycerol kinase n C120	NMB1558	0	0
R_DAGK140	1.0 M_12dgr140_c + 1.0 M_atp_c = 1.0 M_adp_c + 1.0 M_h_c + 1.0 M_pa140_c	R_diacylglycerol kinase n C140	NMB1558	0	0
R_DAGK141	1.0 M_12dgr141_c + 1.0 M_atp_c = 1.0 M_adp_c + 1.0 M_h_c + 1.0 M_pa141_c	R_diacylglycerol kinase n C141	NMB1558	0	0
R_DAGK180	1.0 M_12dgr180_c + 1.0 M_atp_c = 1.0 M_adp_c + 1.0 M_h_c + 1.0 M_pa180_c	R_diacylglycerol kinase n C180	NMB1558	0	0
R_DAGK181	1.0 M_12dgr181_c + 1.0 M_atp_c = 1.0 M_adp_c + 1.0 M_h_c + 1.0 M_pa181_c	R_diacylglycerol kinase n C181	NMB0185	0	0
R_DAMPtex	1.0 M_damp_e = 1.0 M_damp_p	R_dAMP transport via diffusion extracellular to periplasm	NMB1429 OR NMB2039	0	0
R_DAPtex	1.0 M_15dap_e = 1.0 M_15dap_p	R_1 5 Diaminopentane transport via diffusion extracellular to periplasm	NMB1429 OR NMB2039	0	0
R_DATPHs	1.0 M_datp_c + 1.0 M_h2o_c + 1.0 M_h_c = 1.0 M_ditp_c + 1.0 M_nh4_c	R_dATP_amine_hydrolysis_spontaneous_	S	0	0
R_DCAtex	1.0 M_dca_e = 1.0 M_dca_p	R_Decanoate transport via diffusion extracellular to periplasm	NMB1429 OR NMB2039	0	0
R_DCMPtex	1.0 M_dcmp_e = 1.0 M_dcmp_p	R_dCMP transport via diffusion extracellular to periplasm	NMB1429 OR NMB2039	0	0
R_DDCAtexi	1.0 M_ddca_e = 1.0 M_ddca_p	R_Fatty_acid_dodecanoate_transport_via_facilitated_irreversible_diffusion_extracellular_to_periplasm_	NMB0088	0	0
R_DDGLCNtex	1.0 M_2ddglcn_e = 1.0 M_2ddglcn_p	R_2 dehydro 3 deoxy D gluconate transport via diffusion extracellular to periplasm	NMB1429 OR NMB2039	0	0
R_DDPGALA	1.0 M_2dh3dgal6p_c = 1.0 M_g3p_c + 1.0 M_pyr_c	R_2_dehydro_3_deoxy_6_phosphogalactonate_aldolase	NMB1394	0	0
R_DGK1	1.0 M_atp_c + 1.0 M_dgmp_c = 1.0 M_adp_c + 1.0 M_dgdp_c	R_deoxyguanylate_kinase_dGMPATP_	NMB1661	0	0
R_DGMPtex	1.0 M_dgmp_e = 1.0 M_dgmp_p	R_dGMP transport via diffusion extracellular to periplasm	NMB1429 OR NMB2039	0	0
R_DGSNtex	1.0 M_dgsn_e = 1.0 M_dgsn_p	R_deoxyguanosine transport via diffusion extracellular to periplasm	NMB1429 OR NMB2039	0	0
R_DHAPtex	1.0 M_dhap_e = 1.0 M_dhap_p	R_Dihydroxyacetone phosphate transport via diffusion extracellular to periplasm	NMB1429 OR NMB2039	0	0
R_DHAtex	1.0 M_dha_e = 1.0 M_dha_p	R_Dihydroxyacetone transport via diffusion extracellular to periplasm	NMB1429 OR NMB2039	0	0
R_DHPTPE	1.0 M_ahdt_c = 1.0 M_dhmptp_c	R_dihydroneopterin_triphosphate_2_epimerase	NMB1063	0	0
R_DIMPtex	1.0 M_dimp_e = 1.0 M_dimp_p	R_dIMP transport via diffusion extracellular to periplasm	NMB1429 OR NMB2039	0	0
R_DINStex	1.0 M_din_e = 1.0 M_din_p	R_deoxyinosine transport via diffusion extracellular to periplasm	NMB1429 OR NMB2039	0	0
R_DLACt2pp	1.0 M_h_p + 1.0 M_lac_D_p = 1.0 M_h_c + 1.0 M_lac_D_c	R_D lactate transport via proton symport periplasm	NMB1712 OR NMB0543	-0.0178747	0
R_DMSOtex	1.0 M_dmso_e = 1.0 M_dmso_p	R_Dimethyl sulfoxide transport via diffusion extracellular to periplasm	NMB1429 OR NMB2039	0	0
R_DMStex	1.0 M_dms_e = 1.0 M_dms_p	R_Dimethyl sulfide transport via diffusion extracellular to periplasm	NMB1429 OR NMB2039	0	0
R_DOPAtex	1.0 M_dopa_e = 1.0 M_dopa_p	R_dopamine transport via diffusion extracellular to periplasm	NMB1429 OR NMB2039	0	0
R_DSBDR	1.0 M_dsbdox_c + 1.0 M_trdrd_c = 1.0 M_dsbdrd_c + 1.0 M_trdox_c	R_DsbD reductase	NMB0006 AND NMB1519	0	0
R_DSERDHr	1.0 M_nadp_c + 1.0 M_ser_D_c = 1.0 M_2amsa_c + 1.0 M_h_c + 1.0 M_nadph_c	R_D_serine_dehydrogenase	NMB0924	0	0
R_DSERtex	1.0 M_ser_D_e = 1.0 M_ser_D_p	R_D serine transport via diffusion extracellular to periplasm	NMB1429 OR NMB2039	0	0
R_DTMPtex	1.0 M_dtmp_e = 1.0 M_dtmp_p	R_dTMP transport via diffusion extracellular to periplasm	NMB1429 OR NMB2039	0	0
R_DUMPtex	1.0 M_dump_e = 1.0 M_dump_p	R_dUMP transport via diffusion extracellular to periplasm	NMB1429 OR NMB2039	0	0
R_ETHAtex	1.0 M_etha_e = 1.0 M_etha_p	R_ethanolamine transport via diffusion extracellular	NMB1429 OR NMB2039	0	0
R_ETHSO3tex	1.0 M_ethso3_e = 1.0 M_ethso3_p	R_ethanesulfonate transport via diffusion extracellular to periplasm	NMB1429 OR NMB2039	0	0
R_ETOHt2rpp	1.0 M_etoh_p + 1.0 M_h_p = 1.0 M_etoh_c + 1.0 M_h_c	R_ethanol reversible transport via proton symport periplasm	Orphan	-0.0310452	0
R_ETOHtex	1.0 M_etoh_e = 1.0 M_etoh_p	R_ethanol transport via diffusion extracellular to periplasm	NMB1429 OR NMB2039	-0.0310452	0
R_EX_15dap_e_	1.0 M_15dap_e = 1.0 M_15dap_b_xt	R_1_5_Diaminopentane_exchange		0	0
R_EX_2ddglcn_e_	1.0 M_2ddglcn_e = 1.0 M_2ddglcn_b_xt	R_2_Dehydro_3_deoxy_D_gluconate_exchange		0	0
R_EX_34dhpac_e_	1.0 M_34dhpac_e = 1.0 M_34dhpac_b_xt	R_3_4_Dihydroxyphenylacetaldehyde_exchange		0	0
R_EX_3amp_e_	1.0 M_3amp_e = 1.0 M_3amp_b_xt	R_3_AMP_exchange		0	0
R_EX_3cmp_e_	1.0 M_3cmp_e = 1.0 M_3cmp_b_xt	R_3_cmp_exchange		0	0
R_EX_3hcinnm_e_	1.0 M_3hcinnm_e = 1.0 M_3hcinnm_b_xt	R_3_hydroxycinnamic_acid_exchange		0	0
R_EX_3hpppn_e_	1.0 M_3hpppn_e = 1.0 M_3hpppn_b_xt	R_3_3_hydroxy_phenyl_propionate_exchange		0	0
R_EX_3ump_e_	1.0 M_3ump_e = 1.0 M_3ump_b_xt	R_3_UMP_exchange		0	0
R_EX_4abut_e_	1.0 M_4abut_e = 1.0 M_4abut_b_xt	R_4_Aminobutanoate_exchange		0	0
R_EX_4hoxpacd_e_	1.0 M_4hoxpacd_e = 1.0 M_4hoxpacd_b_xt	R_4_Hydroxyphenylacetaldehyde_exchange		0	0
R_EX_5dglcn_e_	1.0 M_5dglcn_e = 1.0 M_5dglcn_b_xt	R_5_Dehydro_D_gluconate_exchange		0	0
R_EX_acac_e_	1.0 M_acac_e = 1.0 M_acac_b_xt	R_Acetoacetate_exchange		0	0
R_EX_acgal_e_	1.0 M_acgal_e = 1.0 M_acgal_b_xt	R_N_Acetyl_D_galactosamine_exchange		0	0
R_EX_acgam_e_	1.0 M_acgam_e = 1.0 M_acgam_b_xt	R_N_Acetyl_D_glucosamine_exchange		0	0
R_EX_acgam1p_e_	1.0 M_acgam1p_e = 1.0 M_acgam1p_b_xt	R_N_Acetyl_D_glucosamine_1_phosphate_exchange		0	0
R_EX_acmana_e_	1.0 M_acmana_e = 1.0 M_acmana_b_xt	R_N_Acetyl_D_mannosamine_exchange		0	0
R_EX_acmum_e_	1.0 M_acmum_e = 1.0 M_acmum_b_xt	R_N_Acetylmuramate_exchange		0	0
R_EX_acser_e_	1.0 M_acser_e = 1.0 M_acser_b_xt	R_O_Acetyl_L_serine_exchange		0	0
R_EX_agm_e_	1.0 M_agm_e = 1.0 M_agm_b_xt	R_Agmatine_exchange		0	0
R_EX_akg_e_	1.0 M_akg_e = 1.0 M_akg_b_xt	R_2_Oxoglutarate_exchange		0	0
R_EX_ala_B_e_	1.0 M_ala_B_e = 1.0 M_ala_B_b_xt	R_beta_Alanine_exchange		0	0
R_EX_alaala_e_	1.0 M_alaala_e = 1.0 M_alaala_b_xt	R_D_Alanyl_D_alanine_exchange		0	0
R_EX_all_D_e_	1.0 M_all_D_e = 1.0 M_all_D_b_xt	R_D_Allose_exchange		0	0
R_EX_alltn_e_	1.0 M_alltn_e = 1.0 M_alltn_b_xt	R_Allantoin_exchange		0	0
R_EX_amp_e_	1.0 M_amp_e = 1.0 M_amp_b_xt	R_AMP_exchange		0	0
R_EX_arab_L_e_	1.0 M_arab_L_e = 1.0 M_arab_L_b_xt	R_L_Arabinose_exchange		0	0
R_EX_ascb_L_e_	1.0 M_ascb_L_e = 1.0 M_ascb_L_b_xt	R_L_Ascorbate_exchange		0	0
R_EX_aso3_e_	1.0 M_aso3_e = 1.0 M_aso3_b_xt	R_arsenite_exchange		0	0
R_EX_but_e_	1.0 M_but_e = 1.0 M_but_b_xt	R_Butyrate_n_C40_exchange		0	0
R_EX_butso3_e_	1.0 M_butso3_e = 1.0 M_butso3_b_xt	R_butanesulfonate_exchange		0	0
R_EX_cd2_e_	1.0 M_cd2_e = 1.0 M_cd2_b_xt	R_Cadmium_exchange		0	0
R_EX_cgly_e_	1.0 M_cgly_e = 1.0 M_cgly_b_xt	R_Cys_Gly_exchange		0	0
R_EX_chol_e_	1.0 M_chol_e = 1.0 M_chol_b_xt	R_Choline_exchange		0	0
R_EX_cit_e_	1.0 M_cit_e = 1.0 M_cit_b_xt	R_Citrate_exchange		0	0
R_EX_cmp_e_	1.0 M_cmp_e = 1.0 M_cmp_b_xt	R_CMP_exchange		0	0
R_EX_colipa_e_	1.0 M_colipa_e = 1.0 M_colipa_b_xt	R_core_oligosaccharide_lipid_A_exchange		0	0
R_EX_crn_e_	1.0 M_crn_e = 1.0 M_crn_b_xt	R_L_Carnitine_exchange		0	0
R_EX_csn_e_	1.0 M_csn_e = 1.0 M_csn_b_xt	R_Cytosine_exchange		0	0
R_EX_cu_e_	1.0 M_cu_e = 1.0 M_cu_b_xt	R_Cu_exchange		0	0
R_EX_cyan_e_	1.0 M_cyan_e = 1.0 M_cyan_b_xt	R_Hydrogen_cyanide_exchange		0	0
R_EX_cynt_e_	1.0 M_cynt_e = 1.0 M_cynt_b_xt	R_Cyanate_exchange		0	0
R_EX_cys_D_e_	1.0 M_cys_D_e = 1.0 M_cys_D_b_xt	R_D_Cysteine_exchange		0	0
R_EX_cytd_e_	1.0 M_cytd_e = 1.0 M_cytd_b_xt	R_Cytidine_exchange		0	0
R_EX_damp_e_	1.0 M_damp_e = 1.0 M_damp_b_xt	R_dAMP_exchange		0	0
R_EX_dca_e_	1.0 M_dca_e = 1.0 M_dca_b_xt	R_Decanoate_n_C100_exchange		0	0
R_EX_dcmp_e_	1.0 M_dcmp_e = 1.0 M_dcmp_b_xt	R_dCMP_exchange		0	0
R_EX_ddca_e_	1.0 M_ddca_e = 1.0 M_ddca_b_xt	R_Dodecanoate_n_C120_exchange		0	0
R_EX_dgmp_e_	1.0 M_dgmp_e = 1.0 M_dgmp_b_xt	R_dGMP_exchange		0	0
R_EX_dgsn_e_	1.0 M_dgsn_e = 1.0 M_dgsn_b_xt	R_Deoxyguanosine_exchange		0	0
R_EX_dha_e_	1.0 M_dha_e = 1.0 M_dha_b_xt	R_Dihydroxyacetone_exchange		0	0
R_EX_dhap_e_	1.0 M_dhap_e = 1.0 M_dhap_b_xt	R_Dihydroxyacetone_phosphate_exchange		0	0
R_EX_dimp_e_	1.0 M_dimp_e = 1.0 M_dimp_b_xt	R_dIMP_exchange		0	0
R_EX_din_e_	1.0 M_din_e = 1.0 M_din_b_xt	R_Deoxyinosine_exchange		0	0
R_EX_dms_e_	1.0 M_dms_e = 1.0 M_dms_b_xt	R_Dimethyl_sulfide_exchange		0	0
R_EX_dmso_e_	1.0 M_dmso_e = 1.0 M_dmso_b_xt	R_Dimethyl_sulfoxide_exchange		0	0
R_EX_dopa_e_	1.0 M_dopa_e = 1.0 M_dopa_b_xt	R_Dopamine_exchange		0	0
R_EX_dtmp_e_	1.0 M_dtmp_e = 1.0 M_dtmp_b_xt	R_dTMP_exchange		0	0
R_EX_dump_e_	1.0 M_dump_e = 1.0 M_dump_b_xt	R_dUMP_exchange		0	0
R_EX_e4hglu_e_	1.0 M_e4hglu_e = 1.0 M_e4hglu_b_xt	R_L-erythro-4-Hydroxyglutamate_exchange		0	0
R_EX_enlipa_e_	1.0 M_enlipa_e = 1.0 M_enlipa_b_xt	R_phosphoethanolamine_KDO_2_lipid_A_exchange		0	0
R_EX_etha_e_	1.0 M_etha_e = 1.0 M_etha_b_xt	R_Ethanolamine_exchange		0	0
R_EX_ethso3_e_	1.0 M_ethso3_e = 1.0 M_ethso3_b_xt	R_ethanesulfonate_exchange		0	0
R_EX_f6p_e_	1.0 M_f6p_e = 1.0 M_f6p_b_xt	R_D_fructose_6_phosphate_exchange		0	0
R_EX_fald_e_	1.0 M_fald_e = 1.0 M_fald_b_xt	R_Formaldehyde_exchange		0	0
R_EX_fe2_e_	1.0 M_fe2_e = 1.0 M_fe2_b_xt	R_Fe2_exchange		0	0
R_EX_for_e_	1.0 M_for_e = 1.0 M_for_b_xt	R_Formate_exchange		0	0
R_EX_fru_e_	1.0 M_fru_e = 1.0 M_fru_b_xt	R_D_Fructose_exchange		0	0
R_EX_frulys_e_	1.0 M_frulys_e = 1.0 M_frulys_b_xt	R_fructoselysine_exchange		0	0
R_EX_fruur_e_	1.0 M_fruur_e = 1.0 M_fruur_b_xt	R_D_Fructuronate_exchange		0	0
R_EX_fuc_L_e_	1.0 M_fuc_L_e = 1.0 M_fuc_L_b_xt	R_L_Fucose_exchange		0	0
R_EX_fum_e_	1.0 M_fum_e = 1.0 M_fum_b_xt	R_Fumarate_exchange		0	0
R_EX_g1p_e_	1.0 M_g1p_e = 1.0 M_g1p_b_xt	R_D_Glucose_1_phosphate_exchange		0	0
R_EX_g3pc_e_	1.0 M_g3pc_e = 1.0 M_g3pc_b_xt	R_sn_Glycero_3_phosphocholine_exchange		0	0
R_EX_g3pe_e_	1.0 M_g3pe_e = 1.0 M_g3pe_b_xt	R_sn_Glycero_3_phosphoethanolamine_exchange		0	0
R_EX_g3pg_e_	1.0 M_g3pg_e = 1.0 M_g3pg_b_xt	R_Glycerophosphoglycerol_exchange		0	0
R_EX_g3pi_e_	1.0 M_g3pi_e = 1.0 M_g3pi_b_xt	R_sn_Glycero_3_phospho_1_inositol_exchange		0	0
R_EX_g3ps_e_	1.0 M_g3ps_e = 1.0 M_g3ps_b_xt	R_Glycerophosphoserine_exchange		0	0
R_EX_g6p_e_	1.0 M_g6p_e = 1.0 M_g6p_b_xt	R_D_Glucose_6_phosphate_exchange		0	0
R_EX_gal_bD_e_	1.0 M_gal_bD_e = 1.0 M_gal_bD_b_xt	R_beta_D_Galactose_exchange		0	0
R_EX_gal_e_	1.0 M_gal_e = 1.0 M_gal_b_xt	R_D_Galactose_exchange		0	0
R_EX_gal1p_e_	1.0 M_gal1p_e = 1.0 M_gal1p_b_xt	R_alpha_D_Galactose_1_phosphate_exchange		0	0
R_EX_galct_D_e_	1.0 M_galct_D_e = 1.0 M_galct_D_b_xt	R_D_Galactarate_exchange		0	0
R_EX_galctn_D_e_	1.0 M_galctn_D_e = 1.0 M_galctn_D_b_xt	R_D_Galactonate_exchange		0	0
R_EX_galctn_L_e_	1.0 M_galctn_L_e = 1.0 M_galctn_L_b_xt	R_L_Galactonate_exchange		0	0
R_EX_galt_e_	1.0 M_galt_e = 1.0 M_galt_b_xt	R_Galactitol_exchange		0	0
R_EX_galur_e_	1.0 M_galur_e = 1.0 M_galur_b_xt	R_D_Galacturonate_exchange		0	0
R_EX_gam_e_	1.0 M_gam_e = 1.0 M_gam_b_xt	R_D_Glucosamine_exchange		0	0
R_EX_gam6p_e_	1.0 M_gam6p_e = 1.0 M_gam6p_b_xt	R_D_Glucosamine_6_phosphate_exchange		0	0
R_EX_gbbtn_e_	1.0 M_gbbtn_e = 1.0 M_gbbtn_b_xt	R_gamma_butyrobetaine_exchange		0	0
R_EX_gdp_e_	1.0 M_gdp_e = 1.0 M_gdp_b_xt	R_GDP_exchange		0	0
R_EX_glcn_e_	1.0 M_glcn_e = 1.0 M_glcn_b_xt	R_D_Gluconate_exchange		0	0
R_EX_glcr_e_	1.0 M_glcr_e = 1.0 M_glcr_b_xt	R_D_Glucarate_exchange		0	0
R_EX_glcur_e_	1.0 M_glcur_e = 1.0 M_glcur_b_xt	R_D_Glucuronate_exchange		0	0
R_EX_glcur1p_e_	1.0 M_glcur1p_e = 1.0 M_glcur1p_b_xt	R_D_Glucuronate_1_phosphate_exchange		0	0
R_EX_gly_e_	1.0 M_gly_e = 1.0 M_gly_b_xt	R_Glycine_exchange		0	0
R_EX_glyald_e_	1.0 M_glyald_e = 1.0 M_glyald_b_xt	R_D_Glyceraldehyde_exchange		0	0
R_EX_glyb_e_	1.0 M_glyb_e = 1.0 M_glyb_b_xt	R_Glycine_betaine_exchange		0	0
R_EX_glyc_e_	1.0 M_glyc_e = 1.0 M_glyc_b_xt	R_Glycerol_exchange		0	0
R_EX_glyc_R_e_	1.0 M_glyc_R_e = 1.0 M_glyc_R_b_xt	R_R_Glycerate_exchange		0	0
R_EX_glyc2p_e_	1.0 M_glyc2p_e = 1.0 M_glyc2p_b_xt	R_Glycerol_2_phosphate_exchange		0	0
R_EX_glyc3p_e_	1.0 M_glyc3p_e = 1.0 M_glyc3p_b_xt	R_Glycerol_3_phosphate_exchange		0	0
R_EX_gmp_e_	1.0 M_gmp_e = 1.0 M_gmp_b_xt	R_GMP_exchange		0	0
R_EX_gsn_e_	1.0 M_gsn_e = 1.0 M_gsn_b_xt	R_Guanosine_exchange		0	0
R_EX_gthox_e_	1.0 M_gthox_e = 1.0 M_gthox_b_xt	R_Oxidized_glutathione_exchange		0	0
R_EX_gthrd_e_	1.0 M_gthrd_e = 1.0 M_gthrd_b_xt	R_Reduced_glutathione_exchange		0	0
R_EX_gtp_e_	1.0 M_gtp_e = 1.0 M_gtp_b_xt	R_GTP_exchange		0	0
R_EX_gua_e_	1.0 M_gua_e = 1.0 M_gua_b_xt	R_guanine_exchange		0	0
R_EX_h2_e_	1.0 M_h2_e = 1.0 M_h2_b_xt	R_H2_exchange		0	0
R_EX_h2o2_e_	1.0 M_h2o2_e = 1.0 M_h2o2_b_xt	R_Hydrogen_peroxide_exchange		0	0
R_EX_hdca_e_	1.0 M_hdca_e = 1.0 M_hdca_b_xt	R_Hexadecanoate_n_C160_exchange		0	0
R_EX_hdcea_e_	1.0 M_hdcea_e = 1.0 M_hdcea_b_xt	R_hexadecenoate_n_C161_exchange		0	0
R_EX_Hg_e_	1.0 M_Hg_e = 1.0 M_Hg_b_xt	R_Hemoglobin residue_exchange		0	0
R_EX_hg2_e_	1.0 M_hg2_e = 1.0 M_hg2_b_xt	R_Hg2_exchange		0	0
R_EX_HgFe3_e_	1.0 M_HgFe3_e = 1.0 M_HgFe3_b_xt	R_Hemoglobin_exchange		0	0
R_EX_hom_L_e_	1.0 M_hom_L_e = 1.0 M_hom_L_b_xt	R_L_Homoserine_exchange		0	0
R_EX_hxa_e_	1.0 M_hxa_e = 1.0 M_hxa_b_xt	R_Hexanoate_n_C60_exchange		0	0
R_EX_hxan_e_	1.0 M_hxan_e = 1.0 M_hxan_b_xt	R_Hypoxanthine_exchange		0	0
R_EX_idon_L_e_	1.0 M_idon_L_e = 1.0 M_idon_L_b_xt	R_L_Idonate_exchange		0	0
R_EX_imp_e_	1.0 M_imp_e = 1.0 M_imp_b_xt	R_IMP_exchange		0	0
R_EX_indole_e_	1.0 M_indole_e = 1.0 M_indole_b_xt	R_Indole_exchange		0	0
R_EX_inost_e_	1.0 M_inost_e = 1.0 M_inost_b_xt	R_myo_Inositol_exchange		0	0
R_EX_isetac_e_	1.0 M_isetac_e = 1.0 M_isetac_b_xt	R_Isethionic_acid_exchange		0	0
R_EX_lac_L_e_	1.0 M_lac_L_e = 1.0 M_lac_L_b_xt	R_L_Lactate_exchange		0	0
R_EX_lcts_e_	1.0 M_lcts_e = 1.0 M_lcts_b_xt	R_Lactose_exchange		0	0
R_EX_Lf_e_	1.0 M_Lf_e = 1.0 M_Lf_b_xt	R_Lactoferrin residue_exchange		0	0
R_EX_LfFe3_e_	1.0 M_LfFe3_e = 1.0 M_LfFe3_b_xt	R_Lactoferrin_exchange		0	0
R_EX_lipa_e_	1.0 M_lipa_e = 1.0 M_lipa_b_xt	R_KDO_2_lipid_A_exchange		0	0
R_EX_lyx_L_e_	1.0 M_lyx_L_e = 1.0 M_lyx_L_b_xt	R_L_Lyxose_exchange		0	0
R_EX_mal_D_e_	1.0 M_mal_D_e = 1.0 M_mal_D_b_xt	R_D_Malate_exchange		0	0
R_EX_mal_L_e_	1.0 M_mal_L_e = 1.0 M_mal_L_b_xt	R_L_Malate_exchange		0	0
R_EX_malt_e_	1.0 M_malt_e = 1.0 M_malt_b_xt	R_Maltose_exchange		0	0
R_EX_man_e_	1.0 M_man_e = 1.0 M_man_b_xt	R_D_Mannose_exchange		0	0
R_EX_man6p_e_	1.0 M_man6p_e = 1.0 M_man6p_b_xt	R_D_Mannose_6_phosphate_exchange		0	0
R_EX_manglyc_e_	1.0 M_manglyc_e = 1.0 M_manglyc_b_xt	R_2_alpha_D_Mannosyl_D_glycerate_exchange		0	0
R_EX_melib_e_	1.0 M_melib_e = 1.0 M_melib_b_xt	R_Melibiose_exchange		0	0
R_EX_met_D_e_	1.0 M_met_D_e = 1.0 M_met_D_b_xt	R_D_Methionine_exchange		0	0
R_EX_metsox_R_L_e_	1.0 M_metsox_R_L_e = 1.0 M_metsox_R_L_b_xt	R_L_methionine_R_sulfoxide_exchange		0	0
R_EX_metsox_S_L_e_	1.0 M_metsox_S_L_e = 1.0 M_metsox_S_L_b_xt	R_L_Methionine_S_oxide_exchange		0	0
R_EX_mmet_e_	1.0 M_mmet_e = 1.0 M_mmet_b_xt	R_S_Methyl_L_methionine_exchange		0	0
R_EX_mnl_e_	1.0 M_mnl_e = 1.0 M_mnl_b_xt	R_D_Mannitol_exchange		0	0
R_EX_mso3_e_	1.0 M_mso3_e = 1.0 M_mso3_b_xt	R_methanesulfonate_exchange		0	0
R_EX_n2o_e_	1.0 M_n2o_e = 1.0 M_n2o_b_xt	R_Nitrous_oxide_exchange		0	0
R_EX_nac_e_	1.0 M_nac_e = 1.0 M_nac_b_xt	R_Nicotinate_exchange		0	0
R_EX_ni2_e_	1.0 M_ni2_e = 1.0 M_ni2_b_xt	R_Ni2_exchange		0	0
R_EX_nmn_e_	1.0 M_nmn_e = 1.0 M_nmn_b_xt	R_NMN_exchange		0	0
R_EX_no_e_	1.0 M_no_e = 1.0 M_no_b_xt	R_Nitric_oxide_exchange		0	0
R_EX_no2_e_	1.0 M_no2_e = 1.0 M_no2_b_xt	R_Nitrite_exchange		0	0
R_EX_no3_e_	1.0 M_no3_e = 1.0 M_no3_b_xt	R_Nitrate_exchange		0	0
R_EX_oaa_e_	1.0 M_oaa_e = 1.0 M_oaa_b_xt	R_Oxaloacetate_exchange		0	0
R_EX_ocdca_e_	1.0 M_ocdca_e = 1.0 M_ocdca_b_xt	R_octadecanoate_n_C180_exchange		0	0
R_EX_ocdcea_e_	1.0 M_ocdcea_e = 1.0 M_ocdcea_b_xt	R_octadecenoate_n_C181_exchange		0	0
R_EX_octa_e_	1.0 M_octa_e = 1.0 M_octa_b_xt	R_octanoate_n_C80_exchange		0	0
R_EX_orn_e_	1.0 M_orn_e = 1.0 M_orn_b_xt	R_Ornithine_exchange		0	0
R_EX_orot_e_	1.0 M_orot_e = 1.0 M_orot_b_xt	R_Orotate_exchange		0	0
R_EX_pacald_e_	1.0 M_pacald_e = 1.0 M_pacald_b_xt	R_Phenylacetaldehyde_exchange		0	0
R_EX_peamn_e_	1.0 M_peamn_e = 1.0 M_peamn_b_xt	R_Phenethylamine_exchange		0	0
R_EX_pheme_e_	1.0 M_pheme_e = 1.0 M_pheme_b_xt	R_Protoheme_exchange		0	0
R_EX_pnto_R_e_	1.0 M_pnto_R_e = 1.0 M_pnto_R_b_xt	R_R_Pantothenate_exchange		0	0
R_EX_ppa_e_	1.0 M_ppa_e = 1.0 M_ppa_b_xt	R_Propionate_exchange		0	0
R_EX_ppal_e_	1.0 M_ppal_e = 1.0 M_ppal_b_xt	R_Propanal_exchange		0	0
R_EX_pppn_e_	1.0 M_pppn_e = 1.0 M_pppn_b_xt	R_Phenylpropanoate_exchange		0	0
R_EX_ppt_e_	1.0 M_ppt_e = 1.0 M_ppt_b_xt	R_Phosphonate_exchange		0	0
R_EX_progly_e_	1.0 M_progly_e = 1.0 M_progly_b_xt	R_L_Prolinylglycine_exchange		0	0
R_EX_psclys_e_	1.0 M_psclys_e = 1.0 M_psclys_b_xt	R_psicoselysine_exchange		0	0
R_EX_pser_L_e_	1.0 M_pser_L_e = 1.0 M_pser_L_b_xt	R_O_Phospho_L_serine_exchange		0	0
R_EX_ptrc_e_	1.0 M_ptrc_e = 1.0 M_ptrc_b_xt	R_Putrescine_exchange		0	0
R_EX_pyr_e_	1.0 M_pyr_e = 1.0 M_pyr_b_xt	R_Pyruvate_exchange		0	0
R_EX_pyr3h5c_e_	1.0 M_pyr3h5c_e = 1.0 M_pyr3h5c_b_xt	R_L-1-Pyrroline-3-hydroxy-5-carboxylate_exchange		0	0
R_EX_r5p_e_	1.0 M_r5p_e = 1.0 M_r5p_b_xt	R_alpha_D_Ribose_5_phosphate_exchange		0	0
R_EX_rib_D_e_	1.0 M_rib_D_e = 1.0 M_rib_D_b_xt	R_D_Ribose_exchange		0	0
R_EX_rmn_e_	1.0 M_rmn_e = 1.0 M_rmn_b_xt	R_L_Rhamnose_exchange		0	0
R_EX_sbt_D_e_	1.0 M_sbt_D_e = 1.0 M_sbt_D_b_xt	R_D_Sorbitol_exchange		0	0
R_EX_ser_D_e_	1.0 M_ser_D_e = 1.0 M_ser_D_b_xt	R_D_Serine_exchange		0	0
R_EX_skm_e_	1.0 M_skm_e = 1.0 M_skm_b_xt	R_Shikimate_exchange		0	0
R_EX_so2_e_	1.0 M_so2_e = 1.0 M_so2_b_xt	R_sulfur_dioxide_exchange		0	0
R_EX_so3_e_	1.0 M_so3_e = 1.0 M_so3_b_xt	R_Sulfite_exchange		0	0
R_EX_spmd_e_	1.0 M_spmd_e = 1.0 M_spmd_b_xt	R_Spermidine_exchange		0	0
R_EX_succ_e_	1.0 M_succ_e = 1.0 M_succ_b_xt	R_Succinate_exchange		0	0
R_EX_sucr_e_	1.0 M_sucr_e = 1.0 M_sucr_b_xt	R_Sucrose_exchange		0	0
R_EX_sulfac_e_	1.0 M_sulfac_e = 1.0 M_sulfac_b_xt	R_sulfoacetate_exchange		0	0
R_EX_tartr_L_e_	1.0 M_tartr_L_e = 1.0 M_tartr_L_b_xt	R_L_tartrate_exchange		0	0
R_EX_taur_e_	1.0 M_taur_e = 1.0 M_taur_b_xt	R_Taurine_exchange		0	0
R_EX_tcynt_e_	1.0 M_tcynt_e = 1.0 M_tcynt_b_xt	R_Thiocyanate_exchange		0	0
R_EX_Tf_e_	1.0 M_Tf_e = 1.0 M_Tf_b_xt	R_Transferrin residue_exchange		0	0
R_EX_TfFe3_e_	1.0 M_TfFe3_e = 1.0 M_TfFe3_b_xt	R_Transferrin_exchange		0	0
R_EX_thm_e_	1.0 M_thm_e = 1.0 M_thm_b_xt	R_Thiamin_exchange		0	0
R_EX_thrp_e_	1.0 M_thrp_e = 1.0 M_thrp_b_xt	R_L_Threonine_O_3_phosphate_exchange		0	0
R_EX_thym_e_	1.0 M_thym_e = 1.0 M_thym_b_xt	R_Thymine_exchange		0	0
R_EX_thymd_e_	1.0 M_thymd_e = 1.0 M_thymd_b_xt	R_Thymidine_exchange		0	0
R_EX_tma_e_	1.0 M_tma_e = 1.0 M_tma_b_xt	R_Trimethylamine_exchange		0	0
R_EX_tmao_e_	1.0 M_tmao_e = 1.0 M_tmao_b_xt	R_Trimethylamine_N_oxide_exchange		0	0
R_EX_tre_e_	1.0 M_tre_e = 1.0 M_tre_b_xt	R_Trehalose_exchange		0	0
R_EX_ttdca_e_	1.0 M_ttdca_e = 1.0 M_ttdca_b_xt	R_tetradecanoate_n_C140_exchange		0	0
R_EX_ttdcea_e_	1.0 M_ttdcea_e = 1.0 M_ttdcea_b_xt	R_tetradecenoate_n_C141_exchange		0	0
R_EX_tungs_e_	1.0 M_tungs_e = 1.0 M_tungs_b_xt	R_tungstate_exchange		0	0
R_EX_tym_e_	1.0 M_tym_e = 1.0 M_tym_b_xt	R_Tyramine_exchange		0	0
R_EX_tyrp_e_	1.0 M_tyrp_e = 1.0 M_tyrp_b_xt	R_Phosphotyrosine_exchange		0	0
R_EX_uacgam_e_	1.0 M_uacgam_e = 1.0 M_uacgam_b_xt	R_UDP_N_acetyl_D_glucosamine_exchange		0	0
R_EX_udpacgal_e_	1.0 M_udpacgal_e = 1.0 M_udpacgal_b_xt	R_UDP_N_acetyl_D_galactosamine_exchange		0	0
R_EX_udpg_e_	1.0 M_udpg_e = 1.0 M_udpg_b_xt	R_UDPglucose_exchange		0	0
R_EX_udpgal_e_	1.0 M_udpgal_e = 1.0 M_udpgal_b_xt	R_UDPgalactose_exchange		0	0
R_EX_udpglcur_e_	1.0 M_udpglcur_e = 1.0 M_udpglcur_b_xt	R_UDP_D_glucuronate_exchange		0	0
R_EX_ump_e_	1.0 M_ump_e = 1.0 M_ump_b_xt	R_UMP_exchange		0	0
R_EX_ura_e_	1.0 M_ura_e = 1.0 M_ura_b_xt	R_Uracil_exchange		0	0
R_EX_urea_e_	1.0 M_urea_e = 1.0 M_urea_b_xt	R_Urea_exchange		0	0
R_EX_xan_e_	1.0 M_xan_e = 1.0 M_xan_b_xt	R_Xanthine_exchange		0	0
R_EX_xmp_e_	1.0 M_xmp_e = 1.0 M_xmp_b_xt	R_Xanthosine_5_phosphate_exchange		0	0
R_EX_xtsn_e_	1.0 M_xtsn_e = 1.0 M_xtsn_b_xt	R_Xanthosine_exchange		0	0
R_EX_xyl_D_e_	1.0 M_xyl_D_e = 1.0 M_xyl_D_b_xt	R_D_Xylose_exchange		0	0
R_EX_xylu_L_e_	1.0 M_xylu_L_e = 1.0 M_xylu_L_b_xt	R_L_Xylulose_exchange		0	0
R_F6PP	1.0 M_f6p_c + 1.0 M_h2o_c = 1.0 M_fru_c + 1.0 M_pi_c	R_D_fructose_6_phosphate_phosphatase	NMB1663	0	0	fru_c is a dead end metabolite, being only ever produced
R_F6Ptex	1.0 M_f6p_e = 1.0 M_f6p_p	R_fructose 6 phosphate transport via diffusion extracellular to periplasm	NMB1429 OR NMB2039	0	0
R_FACOAL100t2pp	1.0 M_atp_c + 1.0 M_coa_c + 1.0 M_dca_p + 1.0 M_h_p = 1.0 M_amp_c + 1.0 M_dcacoa_c + 1.0 M_h_c + 1.0 M_ppi_c	R_fatty_acid_CoA_ligase_decanoate_transport_via_vectoral_Co_A_coupling_	NMB1276 OR NMB1555	0	0	dcacoa_c is a dead end metabolite, being only ever produced
R_FACOAL120t2pp	1.0 M_atp_c + 1.0 M_coa_c + 1.0 M_ddca_p + 1.0 M_h_p = 1.0 M_amp_c + 1.0 M_ddcacoa_c + 1.0 M_h_c + 1.0 M_ppi_c	R_fatty_acid_CoA_ligase_dodecanoate_transport_via_vectoral_Co_A_coupling_	NMB1276 OR NMB1555	0	0	ddcacoa_c is a dead end metabolite, being only ever produced
R_FACOAL140t2pp	1.0 M_atp_c + 1.0 M_coa_c + 1.0 M_h_p + 1.0 M_ttdca_p = 1.0 M_amp_c + 1.0 M_h_c + 1.0 M_ppi_c + 1.0 M_tdcoa_c	R_fatty_acid_CoA_ligase_tetradecanoate_transport_via_vectoral_Co_A_coupling_	NMB1276 OR NMB1555	0	0	tdcoa_c is a dead end metabolite, being only ever produced
R_FACOAL141t2pp	1.0 M_atp_c + 1.0 M_coa_c + 1.0 M_h_p + 1.0 M_ttdcea_p = 1.0 M_amp_c + 1.0 M_h_c + 1.0 M_ppi_c + 1.0 M_tdecoa_c	R_fatty_acid_CoA_ligase_tetradecenoate_transport_via_vectoral_Co_A_coupling_	NMB1276 OR NMB1555	0	0	tdecoa_c is a dead end metabolite, being only ever produced
R_FACOAL160t2pp	1.0 M_atp_c + 1.0 M_coa_c + 1.0 M_h_p + 1.0 M_hdca_p = 1.0 M_amp_c + 1.0 M_h_c + 1.0 M_pmtcoa_c + 1.0 M_ppi_c	R_fatty_acid_CoA_ligase_hexadecanoate_transport_via_vectoral_Co_A_coupling_	NMB1276 OR NMB1555	0	0	pmtcoa_c is a dead end metabolite, being only ever produced
R_FACOAL161t2pp	1.0 M_atp_c + 1.0 M_coa_c + 1.0 M_h_p + 1.0 M_hdcea_p = 1.0 M_amp_c + 1.0 M_h_c + 1.0 M_hdcoa_c + 1.0 M_ppi_c	R_fatty_acid_CoA_ligase_hexadecenoate_transport_via_vectoral_Co_A_coupling_	NMB1276 OR NMB1555	0	0	hdcoa_c is a dead end metabolite, being only ever produced
R_FACOAL180t2pp	1.0 M_atp_c + 1.0 M_coa_c + 1.0 M_h_p + 1.0 M_ocdca_p = 1.0 M_amp_c + 1.0 M_h_c + 1.0 M_ppi_c + 1.0 M_stcoa_c	R_fatty_acid_CoA_ligase_octadecanoate_transport_via_vectoral_Co_A_coupling_	NMB1276 OR NMB1555	0	0	stcoa_c is a dead end metabolite, being only ever produced
R_FACOAL181t2pp	1.0 M_atp_c + 1.0 M_coa_c + 1.0 M_h_p + 1.0 M_ocdcea_p = 1.0 M_amp_c + 1.0 M_h_c + 1.0 M_odecoa_c + 1.0 M_ppi_c	R_fatty_acid_CoA_ligase_octadecenoate_transport_via_vectoral_Co_A_coupling_	NMB1276 OR NMB1555	0	0	odecoa_c is a dead end metabolite, being only ever produced
R_FACOAL60t2pp	1.0 M_atp_c + 1.0 M_coa_c + 1.0 M_h_p + 1.0 M_hxa_p = 1.0 M_amp_c + 1.0 M_h_c + 1.0 M_hxcoa_c + 1.0 M_ppi_c	R_fatty_acid_CoA_ligase_hexanoate_transport_via_vectoral_Co_A_coupling_	NMB1276 OR NMB1555	0	0	hxcoa_c is a dead end metabolite, being only ever produced
R_FACOAL80t2pp	1.0 M_atp_c + 1.0 M_coa_c + 1.0 M_h_p + 1.0 M_octa_p = 1.0 M_amp_c + 1.0 M_h_c + 1.0 M_occoa_c + 1.0 M_ppi_c	R_fatty_acid_CoA_ligase_octanoate_transport_via_vectoral_Co_A_coupling_	NMB1276 OR NMB1555	0	0	occoa_c is a dead end metabolite, being only ever produced
R_FALDH2	1.0 M_hmgth_c + 1.0 M_nad_c = 1.0 M_Sfglutth_c + 1.0 M_h_c + 1.0 M_nadh_c	R_formaldehyde_dehydrogenase	NMB1304	0	0
R_FALDtex	1.0 M_fald_e = 1.0 M_fald_p	R_formaldehyde transport via diffusion extracellular to periplasm	NMB1429 OR NMB2039	0	0
R_FALDtpp	1.0 M_fald_p = 1.0 M_fald_c	R_formaldehyde transport via diffusion periplasm	Orphan	0	0
R_FALGTHLs	1.0 M_fald_c + 1.0 M_gthrd_c = 1.0 M_hmgth_c	R_formaldehyde_glutathione_ligase_spontaneous_	S	0	0
R_FBA	1.0 M_fdp_c = 1.0 M_dhap_c + 1.0 M_g3p_c	R_fructose_bisphosphate_aldolase	NMB1869	-0.0655401	0
R_FE2tex	1.0 M_fe2_e = 1.0 M_fe2_p	R_iron II transport via diffusion extracellular to periplasm	NMB1429 OR NMB2039	0	0
R_FEROpp	4.0 M_fe2_p + 4.0 M_h_p + 1.0 M_o2_p = 4.0 M_fe3_p + 2.0 M_h2o_p	R_ferroxidase	NMB1623	0	0
R_FORtex	1.0 M_for_e = 1.0 M_for_p	R_formate transport via diffusion extracellular to periplasm	NMB1429 OR NMB2039	0	0
R_FORtpp	1.0 M_for_p + 1.0 M_oxal_c = 1.0 M_for_c + 1.0 M_oxal_p	R_oxalate/formate antiport periplasm	NMB1362	0	0
R_FRULYStex	1.0 M_frulys_e = 1.0 M_frulys_p	R_fructoselysine transporter via diffusion extracellular	NMB1429 OR NMB2039	0	0
R_FRUpts2pp	1.0 M_fru_p + 1.0 M_pep_c = 1.0 M_f6p_c + 1.0 M_pyr_c	R_Fructose transport via PEPPyr PTS f6p generating periplasm	NMB0736 AND NMB2045 AND NMB2044	0	0
R_FRUtex	1.0 M_fru_e = 1.0 M_fru_p	R_D fructose transport via diffusion extracellular to periplasm	NMB1429 OR NMB2039	0	0
R_FRUURtex	1.0 M_fruur_e = 1.0 M_fruur_p	R_D fructuronate transport via diffusion extracellular	NMB1429 OR NMB2039	0	0
R_FUCtex	1.0 M_fuc_L_e = 1.0 M_fuc_L_p	R_L fucose transport via diffusion extracellular to periplasm	NMB1429 OR NMB2039	0	0
R_Fumt1pp	1.0 M_fum_p + 1.0 M_na1_p = 1.0 M_fum_c + 1.0 M_na1_c	R_Fumarate transport via Na symport periplasm	NMB0792 OR NMB2133	0	0
R_Fumt2pp	1.0 M_fum_p + 1.0 M_h_p = 1.0 M_fum_c + 1.0 M_h_c	R_Fumarate transport via H symport periplasm	NMB1603	0	0
R_FUMtex	1.0 M_fum_e = 1.0 M_fum_p	R_Fumarate transport via diffusion extracellular to periplasm	NMB1429 OR NMB2039	0	0
R_G1Ptex	1.0 M_g1p_e = 1.0 M_g1p_p	R_D glucose 1 phosphate transport via diffusion	NMB1429 OR NMB2039	0	0
R_G1PTT	1.0 M_dttp_c + 1.0 M_g1p_c + 1.0 M_h_c = 1.0 M_dtdpglu_c + 1.0 M_ppi_c	R_glucose_1_phosphate_thymidylyltransferase	NMB0062 OR NMB0080	0	0
R_G3PCtex	1.0 M_g3pc_e = 1.0 M_g3pc_p	R_glycero 3 phosphocholine transport via diffusion extracellular to periplasm	NMB1429 OR NMB2039	0	0
R_G3PEtex	1.0 M_g3pe_e = 1.0 M_g3pe_p	R_glycero 3 phosphoethanolamine transport via diffusion extracellular to periplasm	NMB1429 OR NMB2039	0	0
R_G3PGtex	1.0 M_g3pg_e = 1.0 M_g3pg_p	R_glycerophoglycerol transport via diffusion extracellular to periplasm	NMB1429 OR NMB2039	0	0
R_G3PItex	1.0 M_g3pi_e = 1.0 M_g3pi_p	R_glycero 3 phospho 1 inositol transport via diffusion extracellular to periplasm	NMB1429 OR NMB2039	0	0
R_G3PStex	1.0 M_g3ps_e = 1.0 M_g3ps_p	R_glycerophosphserine transport via diffusion extracellular to periplasm	NMB1429 OR NMB2039	0	0
R_G6Ptex	1.0 M_g6p_e = 1.0 M_g6p_p	R_glucose 6 phosphate transport via diffusion extracellular to periplasm	NMB1429 OR NMB2039	0	0
R_GAL1Ptex	1.0 M_gal1p_e = 1.0 M_gal1p_p	R_D galactose 1 phosphate transport via diffusion extracellular to periplasm	NMB1429 OR NMB2039	0	0
R_GALBDtex	1.0 M_gal_bD_e = 1.0 M_gal_bD_p	R_beta D galactose transport via diffusion extracellular to periplasm	NMB1429 OR NMB2039	0	0
R_GALCTNLtex	1.0 M_galctn_L_e = 1.0 M_galctn_L_p	R_L galactonate transport via diffusion extracellular to periplasm	NMB1429 OR NMB2039	0	0
R_GALCTNtex	1.0 M_galctn_D_e = 1.0 M_galctn_D_p	R_D galactonate transport via diffusion extracellular to periplasm	NMB1429 OR NMB2039	0	0
R_GALCTtex	1.0 M_galct_D_e = 1.0 M_galct_D_p	R_D galactarte transport via diffusion extracellular to periplasm	NMB1429 OR NMB2039	0	0
R_GALM2pp	1.0 M_gal_bD_p = 1.0 M_gal_p	R_aldose_1_epimerase	NMB0389	0	0
R_GALt2pp	1.0 M_gal_p + 1.0 M_h_p = 1.0 M_gal_c + 1.0 M_h_c	R_D galactose transport in via proton symport periplasm	NMB0388 OR NMB0535	0	0	gal_c is a dead end metabolite, being only ever produced
R_GALtex	1.0 M_gal_e = 1.0 M_gal_p	R_D galactose transport via diffusion extracellular to periplasm	NMB1429 OR NMB2039	0	0
R_GALTtex	1.0 M_galt_e = 1.0 M_galt_p	R_Galactitol transport via diffusion extracellular to periplasm	NMB1429 OR NMB2039	0	0
R_GALURtex	1.0 M_galur_e = 1.0 M_galur_p	R_D galacturonate transport via diffusion extracellular to periplasm	NMB1429 OR NMB2039	0	0
R_GAMAN6Ptex	1.0 M_gam6p_e = 1.0 M_gam6p_p	R_D glucosamine 6 phosphate transport via diffusion extracellular to periplasm	NMB1429 OR NMB2039	0	0
R_GAMtex	1.0 M_gam_e = 1.0 M_gam_p	R_D glucosamine transport via diffusion extracellular to periplasm	NMB1429 OR NMB2039	0	0
R_GBBTNtex	1.0 M_gbbtn_e = 1.0 M_gbbtn_p	R_gamma butyrobetaine transport via diffusion extracellular to periplasm	NMB1429 OR NMB2039	0	0
R_GDPtex	1.0 M_gdp_e = 1.0 M_gdp_p	R_GDP transport via diffusion extracellular to periplasm	NMB1429 OR NMB2039	0	0
R_GGGABADr	1.0 M_ggbutal_c + 1.0 M_h2o_c + 1.0 M_nadp_c = 1.0 M_gg4abut_c + 2.0 M_h_c + 1.0 M_nadph_c	R_gamma_glutamyl_gamma_aminobutyric_acid_dehydrogenase	NMB1353	0	0
R_GGPTRCO	1.0 M_ggptrc_c + 1.0 M_h2o_c + 1.0 M_o2_c = 1.0 M_ggbutal_c + 1.0 M_h2o2_c + 1.0 M_nh4_c	R_gamma_glutamyl_putrescine_oxidase	NMB0614	0	0	ggptrc_c is a dead end metabolite, being only ever consumed
R_GLCNt2rpp	1.0 M_glcn_p + 1.0 M_h_p = 1.0 M_glcn_c + 1.0 M_h_c	R_D gluconate transport via proton symport reversible periplasm	NMB2027 OR NMB2064	0	0
R_GLCNtex	1.0 M_glcn_e = 1.0 M_glcn_p	R_D gluconate transport via diffusion extracellular to periplasm	NMB1429 OR NMB2039	0	0
R_GLCRtex	1.0 M_glcr_e = 1.0 M_glcr_p	R_D glucarate transport via diffusion extracellular to periplasm	NMB1429 OR NMB2039	0	0
R_GLCUR1Ptex	1.0 M_glcur1p_e = 1.0 M_glcur1p_p	R_D glucuronate 1 phosphate transport via diffusion extracellular to periplasm	NMB1429 OR NMB2039	0	0
R_GLCURtex	1.0 M_glcur_e = 1.0 M_glcur_p	R_D glucuronat transport via diffusion extracellular to periplasm	NMB1429 OR NMB2039	0	0
R_GLUt1pp	1.0 M_glu_L_p + 1.0 M_h_p = 1.0 M_glu_L_c + 1.0 M_h_c	R_L glutamate reversible transport via proton symport periplasm	NMB1719 OR NMB1647 OR NMB0194	-999999	0
R_GLUtex	1.0 M_glu_L_e = 1.0 M_glu_L_p	R_L glutamate transport via diffusion extracellular to periplasm	NMB1429 OR NMB2039	-0.0140442	0
R_GLYabcpp	1.0 M_atp_c + 1.0 M_gly_p + 1.0 M_h2o_c = 1.0 M_adp_c + 1.0 M_gly_c + 1.0 M_h_c + 1.0 M_pi_c	R_L Glycine reversible transport via ABC system periplasm	(NMB0789 AND NMB0788 AND NMB0787) OR (NMB1509 AND NMB0696 AND NMB1612)	0	0
R_GLYALDtex	1.0 M_glyald_e = 1.0 M_glyald_p	R_Glyceraldehyde transport via diffusion extracellular to periplasm	NMB1429 OR NMB2039	0	0
R_GLYBt2pp	1.0 M_glyb_p + 1.0 M_h_p = 1.0 M_glyb_c + 1.0 M_h_c	R_Glycine betaine transport via proton symport periplasm	NMB1277	0	0	glyb_c is a dead end metabolite, being only ever produced
R_GLYBtex	1.0 M_glyb_e = 1.0 M_glyb_p	R_Glycine betaine transport via diffusion extracellular to periplasm	NMB1429 OR NMB2039	0	0
R_GLYC2Ptex	1.0 M_glyc2p_e = 1.0 M_glyc2p_p	R_Glycerol 2 phosphate transport via diffusion extracellular to periplasm	NMB1429 OR NMB2039	0	0
R_GLYC3Ptex	1.0 M_glyc3p_e = 1.0 M_glyc3p_p	R_Glycerol 3 phosphate transport via diffusion extracellular to periplasm	NMB1429 OR NMB2039	0	0
R_GLYCAtex	1.0 M_glyc_R_e = 1.0 M_glyc_R_p	R_D glycerate transport via diffusion extracellular to periplasm	NMB1429 OR NMB2039	0	0
R_GLYCK	1.0 M_atp_c + 1.0 M_glyc_R_c = 1.0 M_3pg_c + 1.0 M_adp_c + 1.0 M_h_c	R_glycerate_kinase	NMB1268	0	0
R_GLYCK2	1.0 M_atp_c + 1.0 M_glyc_R_c = 1.0 M_2pg_c + 1.0 M_adp_c + 1.0 M_h_c	R_glycerate_kinase	NMB1268	0	0
R_GLYCtex	1.0 M_glyc_e = 1.0 M_glyc_p	R_glycerol transport via diffusion extracellular to periplasm	NMB1429 OR NMB2039	0	0
R_GLYCtpp	1.0 M_glyc_c = 1.0 M_glyc_p	R_glycerol transport via channel periplasm	Orphan	0	0
R_GLYt1pp	1.0 M_gly_p + 1.0 M_h_p = 1.0 M_gly_c + 1.0 M_h_c	R_glycine transport in via proton symport periplasm	NMB1647 OR NMB0194	0	0
R_GLYt2pp	1.0 M_gly_p + 1.0 M_na1_p = 1.0 M_gly_c + 1.0 M_na1_c	R_glycine transport in via sodium symport periplasm	NMB0177 OR NMB0194 OR NMB1647	0	0
R_GLYtex	1.0 M_gly_e = 1.0 M_gly_p	R_Glycine transport via diffusion extracellular to periplasm	NMB1429 OR NMB2039	0	0
R_GMPtex	1.0 M_gmp_e = 1.0 M_gmp_p	R_GMP transport via diffusion extracellular to periplasm	NMB1429 OR NMB2039	0	0
R_GNK	1.0 M_atp_c + 1.0 M_glcn_c = 1.0 M_6pgc_c + 1.0 M_adp_c + 1.0 M_h_c	R_gluconokinase	NMB2028	0	0
R_GSNtex	1.0 M_gsn_e = 1.0 M_gsn_p	R_guanosine transport via diffusion extracellular to periplasm	NMB1429 OR NMB2039	0	0
R_GTHOXtex	1.0 M_gthox_e = 1.0 M_gthox_p	R_glutathione ox transport via diffusion extracellular to periplasm	NMB1429 OR NMB2039	0	0
R_GTHPO	2.0 M_gthrd_c + 1.0 M_h2o2_c = 1.0 M_gthox_c + 2.0 M_h2o_c	R_glutathione peroxidase	NMB1621	0	0
R_GTHRDtex	1.0 M_gthrd_e = 1.0 M_gthrd_p	R_glutathione transport via diffusion extracellular to periplasm	NMB1429 OR NMB2039	0	0
R_GTPtex	1.0 M_gtp_e = 1.0 M_gtp_p	R_GTP transport via diffusion extracellular to periplasm	NMB1429 OR NMB2039	0	0
R_GUAPRT	1.0 M_gua_c + 1.0 M_prpp_c = 1.0 M_gmp_c + 1.0 M_ppi_c	R_guanine_phosphoribosyltransferase	NMB2047 OR NMB1662	0	0
R_GUAt2pp	1.0 M_gua_p + 1.0 M_h_p = 1.0 M_gua_c + 1.0 M_h_c	R_guanine transport in via proton symport periplasm	NMB2067	0	0
R_GUAtex	1.0 M_gua_e = 1.0 M_gua_p	R_guanine transport via diffusion extracellular to periplasm	NMB1429 OR NMB2039	0	0
R_H2O2tex	1.0 M_h2o2_e = 1.0 M_h2o2_p	R_hydrogen peroxide transport via diffusion external	NMB1429 OR NMB2039	0	0
R_H2Stex	1.0 M_h2s_e = 1.0 M_h2s_p	R_h2s transport via diffusion extracellular to periplasm	NMB1429 OR NMB2039	-0.022687	0
R_H2tex	1.0 M_h2_e = 1.0 M_h2_p	R_hydrogen transport via diffusion extracellular to periplasm	NMB1429 OR NMB2039	0	0
R_H2tpp	1.0 M_h2_p = 1.0 M_h2_c	R_hydrogen transport diffusion periplasm	S	0	0
R_HCINNMtex	1.0 M_3hcinnm_e = 1.0 M_3hcinnm_p	R_3 hydroxycinnamic acid transport via diffusion extracellular to periplasm	NMB1429 OR NMB2039	0	0
R_HDCAtexi	1.0 M_hdca_e = 1.0 M_hdca_p	R_Hexadecanoate_transport_via_facilitated_irreversible_diffusion_extracellular_to_periplasm_	NMB0088	0	0
R_HDCEAtexi	1.0 M_hdcea_e = 1.0 M_hdcea_p	R_Hexadecenoate_transport_via_facilitated_irreversible_diffusion_extracellular_to_periplasm_	NMB0088	0	0
R_HG2tex	1.0 M_hg2_e = 1.0 M_hg2_p	R_mercury Hg2 transport via diffusion extracellular to periplasm	NMB1429 OR NMB2039	0	0
R_HGFE	1.0 M_HgFe3_e = 1.0 M_Hg_e + 4.0 M_pheme_p	R_Heme acquisition from Haemoglobin	NMB1668 AND NMB1730	0	0
R_Hgtpp	1.0 M_Hg2_p + 1.0 M_atp_c + 1.0 M_h2o_c = 1.0 M_Hg2_c + 1.0 M_adp_c + 1.0 M_pi_c + 1.0 M_h_c	R_Mercury tramsport via ATPase periplasm	NMB1271	0	0	Hg2_c is a dead end metabolite, being only ever produced
R_HIStex	1.0 M_his_L_e = 1.0 M_his_L_p	R_L histidine transport via diffusion extracellular to periplasm	NMB1429 OR NMB2039	-0.00751418	0
R_HMT	1.0 M_his_L_c + 1.0 M_amet_c = 1.0 M_ahcys_c + 1.0 M_mhis_c	R_histdine O-methyltransferase	NMB1441	0	0	mhis_c is a dead end metabolite, being only ever produced
R_HOMtex	1.0 M_hom_L_e = 1.0 M_hom_L_p	R_L homoserine transport via diffusion extracellular to periplasm	NMB1429 OR NMB2039	0	0
R_HPPPNtex	1.0 M_3hpppn_e = 1.0 M_3hpppn_p	R_3 3 hydroxyphenyl propionate transport via diffusion extracellular to periplasm	NMB1429 OR NMB2039	0	0
R_HPYRRx	1.0 M_h_c + 1.0 M_hpyr_c + 1.0 M_nadh_c = 1.0 M_glyc_R_c + 1.0 M_nad_c	R_Hydroxypyruvate_reductase_NADH_	NMB0029	0	0	hpyr_c is a dead end metabolite, being only ever consumed
R_HPYRRy	1.0 M_h_c + 1.0 M_hpyr_c + 1.0 M_nadph_c = 1.0 M_glyc_R_c + 1.0 M_nadp_c	R_Hydroxypyruvate_reductase_NADPH_	NMB0029	0	0	hpyr_c is a dead end metabolite, being only ever consumed
R_HXAtex	1.0 M_hxa_e = 1.0 M_hxa_p	R_Hexanoate transport via diffusion extracellular to periplasm	NMB1429 OR NMB2039	0	0
R_HXPRT	1.0 M_hxan_c + 1.0 M_prpp_c = 1.0 M_imp_c + 1.0 M_ppi_c	R_hypoxanthine_phosphoribosyltransferase_Hypoxanthine_	NMB2047	0	0
R_HYXNtex	1.0 M_hxan_e = 1.0 M_hxan_p	R_Hypoxanthine transport via diffusion extracellular to periplasm	NMB1429 OR NMB2039	0	0
R_HYXNtpp	1.0 M_hxan_p + 1.0 M_h_p = 1.0 M_hxan_c + 1.0 M_h_c	R_Hypoxanthine transport via H symport periplasm	NMB2067	0	0
R_IDONtex	1.0 M_idon_L_e = 1.0 M_idon_L_p	R_L idonate transport via diffusion extracellular to periplasm	NMB1429 OR NMB2039	0	0
R_ILEtex	1.0 M_ile_L_e = 1.0 M_ile_L_p	R_L isoleucine transport via diffusion extracellular to periplasm	NMB1429 OR NMB2039	-0.00819256	0
R_IMPtex	1.0 M_imp_e = 1.0 M_imp_p	R_IMP transport via diffusion extracellular to periplasm	NMB1429 OR NMB2039	0	0
R_INDOLEtex	1.0 M_indole_e = 1.0 M_indole_p	R_Indole transport via diffusion extracellular to periplasm	NMB1429 OR NMB2039	0	0
R_INSTtex	1.0 M_inost_e = 1.0 M_inost_p	R_inositol transport via diffusion extracellular to periplasm	NMB1429 OR NMB2039	0	0
R_ISETACtex	1.0 M_isetac_e = 1.0 M_isetac_p	R_isethionate transport via diffusion extracellular to periplasm	NMB1429 OR NMB2039	0	0
R_L_LACD2	1.0 M_lac_L_c + 1.0 M_q8_c = 1.0 M_pyr_c + 1.0 M_q8h2_c	R_L_Lactate_dehydrogenase_ubiquinone_	NMB1377 OR Orphan	0	0
R_L_LACD4	1.0 M_lac_L_c + 1.0 M_nad_c = 1.0 M_pyr_c + 1.0 M_nadh_c + 1.0 M_h_c	R_L Lactate dehydrogenase ubiquinone	NMB1377 OR Orphan	0	0
R_L_LACtex	1.0 M_lac_L_e = 1.0 M_lac_L_p	R_L lactate transport via diffusion extracellular to periplasm	NMB1429 OR NMB2039	0	0
R_LADGMDH	1.0 M_LalaDgluMdap_c + 1.0 M_h2o_c = 1.0 M_26dap_M_c + 1.0 M_LalaDglu_c	R_L_alanyl_gamma_D_glutamyl_meso_diaminopimelate_hydrolase	NMB1073	0	0
R_LCADi	1.0 M_h2o_c + 1.0 M_lald_L_c + 1.0 M_nad_c = 2.0 M_h_c + 1.0 M_lac_L_c + 1.0 M_nadh_c	R_lactaldehyde_dehydrogenase	NMB1968	0	0	lald_L_c is a dead end metabolite, being only ever consumed
R_LCTStex	1.0 M_lcts_e = 1.0 M_lcts_p	R_Lactose transport via diffusion extracellular to periplasm	NMB1429 OR NMB2039	0	0
R_LFFE	1.0 M_LfFe3_e = 1.0 M_Lf_e + 2.0 M_fe3_p	R_Fe acquisition from Lactoferrin	NMB1540 AND NMB1730 AND NMB1729 AND (Blank OR NMB1728) AND NMB0634 AND NMB0633 and (Blank OR NMB0632)	0	0
R_LIPAabcpp	1.0 M_atp_c + 1.0 M_h2o_c + 1.0 M_lipa_c = 1.0 M_pi_c + 1.0 M_lipa_p + 1.0 M_h_c + 1.0 M_adp_c	R_lipid_A_transport_via_ABC_system_periplasm_	Orphan	0	0
R_LLACt3pp	1.0 M_h_p + 1.0 M_lac_L_p = 1.0 M_h_c + 1.0 M_lac_L_c	R_L lactate transport via proton symport periplasm	NMB1712 OR NMB0543	0	0
R_LPS8tex	1.0 M_galicolipa_c = 1.0 M_galicolipa_e	R_LPS immunotype L8 transport	Orphan	0	0	galicolipa_e is a dead end metabolite, being only ever produced
R_LSERDHr	1.0 M_nadp_c + 1.0 M_ser_L_c = 1.0 M_2amsa_c + 1.0 M_h_c + 1.0 M_nadph_c	R_L_serine_dehydrogenase	NMB0924	0	0
R_LYStex	1.0 M_lys_L_e = 1.0 M_lys_L_p	R_L lysine transport via diffusion extracellular to periplasm	NMB1429 OR NMB2039	-0.00854876	0
R_LYXtex	1.0 M_lyx_L_e = 1.0 M_lyx_L_p	R_L Lyxose transport via diffusion extracellular to periplasm	NMB1429 OR NMB2039	0	0
R_MALDtex	1.0 M_mal_D_e = 1.0 M_mal_D_p	R_D Malate transport via diffusion extracellular to periplasm	NMB1429 OR NMB2039	0	0
R_Malt1pp	1.0 M_mal_L_p + 1.0 M_na1_p = 1.0 M_mal_L_c + 1.0 M_na1_c	R_Malate transport via Na symport periplasm	NMB0470 OR NMB0792 OR NMB2133	0	0
R_Malt2pp	1.0 M_mal_L_p + 1.0 M_h_p = 1.0 M_mal_L_c + 1.0 M_h_c	R_Malate transport via H symport periplasm	NMB1603	0	0
R_MALtex	1.0 M_mal_L_e = 1.0 M_mal_L_p	R_Malate transport via diffusion extracellular to periplasm	NMB1429 OR NMB2039	0	0
R_MALTP	1.0 M_malt_c + 1.0 M_pi_c = 1.0 M_g1p_c + 1.0 M_glc_D_c	R_maltose phosphorylase	NMB0390	0	0
R_MALTpp	1.0 M_malt_p = 1.0 M_malt_c	R_maltose_transport_via_diffusion	Orphan	0	0
R_MALTptspp	1.0 M_pep_c + 1.0 M_malt_p = 1.0 M_malt6p_c + 1.0 M_pyr_c	R_maltose_transport_via_PEPPyr_PTS_periplasm_	NMB0736 AND NMB2045 AND NMB2044	0	0	malt6p_c is a dead end metabolite, being only ever produced
R_MALTtex	1.0 M_malt_e = 1.0 M_malt_p	R_Maltose transport via diffusion extracellular to periplasm	NMB1429 OR NMB2039	0	0
R_MAN6Ptex	1.0 M_man6p_e = 1.0 M_man6p_p	R_Mannose 6 phosphate transport via diffusion extracellular to periplasm	NMB1429 OR NMB2039	0	0
R_MANGLYCtex	1.0 M_manglyc_e = 1.0 M_manglyc_p	R_2 O alpha mannosyl D glycerate transport via diffusion extracellular to periplasm	NMB1429 OR NMB2039	0	0
R_MANptspp	1.0 M_man_p + 1.0 M_pep_c = 1.0 M_man6p_c + 1.0 M_pyr_c	R_D mannose transport via PEPPyr PTS periplasm	(NMB2046 OR NMB0736) AND NMB2045 AND NMB2044	0	0	man6p_c is a dead end metabolite, being only ever produced
R_MANtex	1.0 M_man_e = 1.0 M_man_p	R_D mannose transport via diffusion extracellular to periplasm	NMB1429 OR NMB2039	0	0
R_MCITL2	1.0 M_micit_c = 1.0 M_pyr_c + 1.0 M_succ_c	R_methylisocitrate_lyase	NMB0430	0	0
R_MCITS	1.0 M_h2o_c + 1.0 M_oaa_c + 1.0 M_ppcoa_c + 2.0 M_h_c = 1.0 M_2mcit_c + 1.0 M_coa_c	R_2_methylcitrate_synthase	NMB0431	0	0	2mcit_c is a dead end metabolite, being only ever produced
R_MELIBtex	1.0 M_melib_e = 1.0 M_melib_p	R_melibiose transport via diffusion extracellular to periplasm	NMB1429 OR NMB2039	0	0
R_METDabcpp	1.0 M_atp_c + 1.0 M_h2o_c + 1.0 M_met_D_p = 1.0 M_adp_c + 1.0 M_h_c + 1.0 M_met_D_c + 1.0 M_pi_c	R_D methionine transport via ABC system periplasm	NMB1946 AND NMB1947 AND NMB1948	0	0	met_D_c is a dead end metabolite, being only ever produced
R_METDtex	1.0 M_met_D_e = 1.0 M_met_D_p	R_D methionine transport via diffusion extracellular to periplasm	NMB1429 OR NMB2039	0	0
R_METSOX1tex	1.0 M_metsox_S_L_e = 1.0 M_metsox_S_L_p	R_L methionine S oxide diffusion extracellular	NMB1429 OR NMB2039	0	0
R_METSOX2tex	1.0 M_metsox_R_L_e = 1.0 M_metsox_R_L_p	R_L methionine R oxide diffusion extracellular	NMB1429 OR NMB2039	0	0
R_METtex	1.0 M_met_L_e = 1.0 M_met_L_p	R_L methionine transport via diffusion extracellular to periplasm	NMB1429 OR NMB2039	-0.0119165	0
R_MI1PP	1.0 M_h2o_c + 1.0 M_mi1p_D_c = 1.0 M_inost_c + 1.0 M_pi_c	R_myo inositol 1 phosphatase	NMB1924 OR NMB1347	0	0	inost_c is a dead end metabolite, being only ever produced
R_MLTGY2pp	1.0 M_murein4p3p_p = 1.0 M_anhgm3p_p + 1.0 M_anhgm4p_p	R_murein_lytic_transglycosylase_murein4p3p__periplasm_	NMB1279 OR NMB0033	0	0
R_MMETtex	1.0 M_mmet_e = 1.0 M_mmet_p	R_S methyl L methionine transport via diffusion extracellular to periplasm	NMB1429 OR NMB2039	0	0
R_MNLtex	1.0 M_mnl_e = 1.0 M_mnl_p	R_mannitol transport via diffusion extracellular to periplasm	NMB1429 OR NMB2039	0	0
R_MSO3tex	1.0 M_mso3_e = 1.0 M_mso3_p	R_methanesulfonate transport via diffusion extracellular to periplasm	NMB1429 OR NMB2039	0	0
R_MTAN	1.0 M_5mta_c + 1.0 M_h2o_c = 1.0 M_5mtr_c + 1.0 M_ade_c	R_methylthioadenosine_nucleosidase	NMB0767	0	0	5mtr_c is a dead end metabolite, being only ever produced
R_N2Otex	1.0 M_n2o_e = 1.0 M_n2o_p	R_nitrious oxide transport via diffusion extracellular to periplasm	NMB1429 OR NMB2039	0	0
R_N2Otpp	1.0 M_n2o_p = 1.0 M_n2o_c	R_nitrious_oxide_transport_diffusion_	S	-0.147466	0
R_NACtex	1.0 M_nac_e = 1.0 M_nac_p	R_Nicotinic acid transport via diffusion extracellular to periplasm	NMB1429 OR NMB2039	0	0
R_NAMNPP	1.0 M_atp_c + 1.0 M_h2o_c + 1.0 M_nac_c + 1.0 M_prpp_c = 1.0 M_adp_c + 1.0 M_nicrnt_c + 1.0 M_pi_c + 1.0 M_ppi_c	R_nicotinic_acid_mononucleotide_pyrophosphorylase	NMB1505	0	0
R_NDPK9	1.0 M_atp_c + 1.0 M_didp_c = 1.0 M_adp_c + 1.0 M_ditp_c	R_nucleoside diphosphate kinase ATPdIDP	NMB1307	0	0
R_NI2tex	1.0 M_ni2_e = 1.0 M_ni2_p	R_nickel transport via diffusion extracellular to periplasm	NMB1429 OR NMB2039	0	0
R_NI2tpp	1.0 M_h_p + 1.0 M_ni2_c = 1.0 M_h_c + 1.0 M_ni2_p	R_nickel_Ni2_transport_out_via_proton_antiport_periplasm_	Orphan	0	0	ni2_c is a dead end metabolite, being only ever consumed
R_NMNtex	1.0 M_nmn_e = 1.0 M_nmn_p	R_NMN transport via diffusion extracellular to periplasm	NMB1429 OR NMB2039	0	0
R_NNAM	1.0 M_h2o_c + 1.0 M_ncam_c = 1.0 M_nac_c + 1.0 M_nh4_c	R_nicotinamidase	NMB2157	0	0	ncam_c is a dead end metabolite, being only ever consumed
R_NO2R	1.0 M_no_p + 1.0 M_h2o_p + 1.0 M_cytcr_p = 1.0 M_no2_p + 2.0 M_h_p + 1.0 M_cytco_p	R_nitrite reductase (NO forming)	NMB1623 AND NMB1677	0	0
R_NO2tex	1.0 M_no2_e = 1.0 M_no2_p	R_nitrite transport via diffusion extracellular to periplasm	NMB1429 OR NMB2039	0	0
R_NO3tex	1.0 M_no3_e = 1.0 M_no3_p	R_nitrate transport via diffusion extracellular to periplasm	NMB1429 OR NMB2039	0	0
R_NOR	2.0 M_h_c + 2.0 M_cytcr_p + 2.0 M_no_p = 1.0 M_h2o_p + 1.0 M_n2o_p + 2.0 M_cytco_p	R_nitric oxide reductase	NMB1622 AND NMB1677	-0.147466	0
R_NOtex	1.0 M_no_e = 1.0 M_no_p	R_nitric oxide transport via diffusion extracellular to periplasm	NMB1429 OR NMB2039	0	0
R_NT14	1.0 M_nmn_c + 1.0 M_h2o_c = 1.0 M_pi_c + 1.0 M_nmns_c	R_nmn nucleosidase	NMB1484	0	0	nmns_c is a dead end metabolite, being only ever produced
R_NTD10	1.0 M_h2o_c + 1.0 M_xmp_c = 1.0 M_pi_c + 1.0 M_xtsn_c	R_5_nucleotidase_XMP_	NMB1484	0	0	xtsn_c is a dead end metabolite, being only ever produced
R_NTD11	1.0 M_h2o_c + 1.0 M_imp_c = 1.0 M_ins_c + 1.0 M_pi_c	R_5_nucleotidase_IMP_	NMB1484	0	0	ins_c is a dead end metabolite, being only ever produced
R_NTD13	1.0 M_nicrnt_c + 1.0 M_h2o_c = 1.0 M_nicrns_c + 1.0 M_pi_c	R_Nicotinate nucleotidase	NMB1484	0	0	nicrns_c is a dead end metabolite, being only ever produced
R_NTD2	1.0 M_h2o_c + 1.0 M_ump_c = 1.0 M_pi_c + 1.0 M_uri_c	R_5_nucleotidase_UMP_	NMB1484	0	0	uri_c is a dead end metabolite, being only ever produced
R_NTD3	1.0 M_dcmp_c + 1.0 M_h2o_c = 1.0 M_dcyt_c + 1.0 M_pi_c	R_5_nucleotidase_dCMP_	NMB1484	0	0	dcyt_c is a dead end metabolite, being only ever produced
R_NTD4	1.0 M_cmp_c + 1.0 M_h2o_c = 1.0 M_cytd_c + 1.0 M_pi_c	R_5_nucleotidase_CMP_	NMB1484	0	0	cytd_c is a dead end metabolite, being only ever produced
R_NTD5	1.0 M_dtmp_c + 1.0 M_h2o_c = 1.0 M_pi_c + 1.0 M_thymd_c	R_5_nucleotidase_dTMP_	NMB1484	0	0	thymd_c is a dead end metabolite, being only ever produced
R_NTD6	1.0 M_damp_c + 1.0 M_h2o_c = 1.0 M_dad_2_c + 1.0 M_pi_c	R_5_nucleotidase_dAMP_	NMB1484	0	0	dad_2_c is a dead end metabolite, being only ever produced
R_NTD7	1.0 M_amp_c + 1.0 M_h2o_c = 1.0 M_adn_c + 1.0 M_pi_c	R_5_nucleotidase_AMP_	NMB1484	0	0	adn_c is a dead end metabolite, being only ever produced
R_NTD8	1.0 M_dgmp_c + 1.0 M_h2o_c = 1.0 M_dgsn_c + 1.0 M_pi_c	R_5_nucleotidase_dGMP_	NMB1484	0	0	dgsn_c is a dead end metabolite, being only ever produced
R_NTD9	1.0 M_gmp_c + 1.0 M_h2o_c = 1.0 M_gsn_c + 1.0 M_pi_c	R_5_nucleotidase_GMP_	NMB1484	0	0	gsn_c is a dead end metabolite, being only ever produced
R_NTPP10	1.0 M_ditp_c + 1.0 M_h2o_c = 1.0 M_dimp_c + 1.0 M_h_c + 1.0 M_ppi_c	R_Nucleoside_triphosphate_pyrophosphorylase_ditp_	NMB0639	0	0	dimp_c is a dead end metabolite, being only ever produced
R_O2Stex	1.0 M_o2s_e = 1.0 M_o2s_p	R_superoxide anion transport via diffusion extracellular to periplasm	NMB1429 OR NMB2039	0	0
R_OAAt1pp	1.0 M_oaa_p + 1.0 M_na1_p = 1.0 M_oaa_c + 1.0 M_na1_c	R_Oxaloacetate transport via Na symport periplasm	NMB0792 OR NMB2133	0	0
R_OAAt2pp	1.0 M_oaa_p + 1.0 M_h_p = 1.0 M_oaa_c + 1.0 M_h_c	R_Oxaloacetate transport via H symport periplasm	NMB1603	0	0
R_OAAtex	1.0 M_oaa_e = 1.0 M_oaa_p	R_oxaloacetate via diffusion extracellular to periplasm	NMB1429 OR NMB2039	0	0
R_OCDCAtexi	1.0 M_ocdca_e = 1.0 M_ocdca_p	R_Octadecanoate_transport_via_facilitated_irreversible_diffusion_extracellular_to_periplasm_	NMB0088	0	0
R_OCDCEAtexi	1.0 M_ocdcea_e = 1.0 M_ocdcea_p	R_Octadecenoate_n_C181_transport_via_facilitated_irreversible_diffusion_extracellular_to_periplasm_	NMB0088	0	0
R_OCTAtex	1.0 M_octa_e = 1.0 M_octa_p	R_Octanoate transport via diffusion extracellular to periplasm	NMB1429 OR NMB2039	0	0
R_ORNabcpp	1.0 M_atp_c + 1.0 M_h2o_c + 1.0 M_orn_p = 1.0 M_adp_c + 1.0 M_h_c + 1.0 M_orn_c + 1.0 M_pi_c	R_ornithine transport via ABC system periplasm	(NMB0789 AND NMB0788 AND NMB0787) OR (NMB1509 AND NMB0696 AND NMB1612)	0	0
R_ORNtex	1.0 M_orn_e = 1.0 M_orn_p	R_ornithine transport via diffusion extracellular to periplasm	NMB1429 OR NMB2039	0	0
R_OROTtex	1.0 M_orot_e = 1.0 M_orot_p	R_Orotate transport via diffusion extracellular to periplasm	NMB1429 OR NMB2039	0	0
R_PA141babcpp	1.0 M_atp_c + 1.0 M_h2o_c + 1.0 M_pa141b_c = 1.0 M_adp_c + 1.0 M_h_c + 1.0 M_pa141b_p + 1.0 M_pi_c	R_phosphatidate transport via ABC system n C141b periplasm	NMB0319 AND NMB0182	0	0
R_PA160aabcpp	1.0 M_atp_c + 1.0 M_h2o_c + 1.0 M_pa160a_c = 1.0 M_adp_c + 1.0 M_h_c + 1.0 M_pa160a_p + 1.0 M_pi_c	R_phosphatidate transport via ABC system n C160a periplasm	NMB0319 AND NMB0182	0	0
R_PA160babcpp	1.0 M_atp_c + 1.0 M_h2o_c + 1.0 M_pa160b_c = 1.0 M_adp_c + 1.0 M_h_c + 1.0 M_pa160b_p + 1.0 M_pi_c	R_phosphatidate transport via ABC system n C160b periplasm	NMB0319 AND NMB0182	0	0
R_PA160cabcpp	1.0 M_atp_c + 1.0 M_h2o_c + 1.0 M_pa160c_c = 1.0 M_adp_c + 1.0 M_h_c + 1.0 M_pa160c_p + 1.0 M_pi_c	R_phosphatidate transport via ABC system n C160c periplasm	NMB0319 AND NMB0182	0	0
R_PA160eabcpp	1.0 M_atp_c + 1.0 M_h2o_c + 1.0 M_pa160e_c = 1.0 M_adp_c + 1.0 M_h_c + 1.0 M_pa160e_p + 1.0 M_pi_c	R_phosphatidate transport via ABC system n C160e periplasm	NMB0319 AND NMB0182	0	0
R_PACALDtex	1.0 M_pacald_e = 1.0 M_pacald_p	R_phenethylacetaldehyde transport via diffusion extracellular to periplasm	NMB1429 OR NMB2039	0	0
R_PAPSR	1.0 M_paps_c + 1.0 M_trdrd_c = 2.0 M_h_c + 1.0 M_pap_c + 1.0 M_so3_c + 1.0 M_trdox_c	R_phosphoadenylyl_sulfate_reductase_thioredoxin_	NMB1155 OR NMB1193	0	0
R_PDXS	1.0 M_pydxn_c + 1.0 M_o2_c = 1.0 M_pydx_c + 1.0 M_h2o2_c	R_Pyridoxine synthase	NMB1360	0	0
R_PE160babcpp	1.0 M_atp_c + 1.0 M_h2o_c + 1.0 M_pe160b_c = 1.0 M_adp_c + 1.0 M_h_c + 1.0 M_pe160b_p + 1.0 M_pi_c	R_phosphatidylethanolamine transport via ABC system n C160b periplasm	NMB0319 AND NMB0182	0	0
R_PEAMNtex	1.0 M_peamn_e = 1.0 M_peamn_p	R_phenethylamine transport via diffusion extracellular to periplasm	NMB1429 OR NMB2039	0	0
R_PETNT161pp	1.0 M_lipa_p + 1.0 M_pe161_p = 1.0 M_12dgr161_p + 1.0 M_enlipa_p	R_phosphoethanolamine transferase c C161	NMB1638	0	0	enlipa_p is a dead end metabolite, being only ever produced
R_PETNT181pp	1.0 M_lipa_p + 1.0 M_pe181_p = 1.0 M_12dgr181_p + 1.0 M_enlipa_p	R_phosphoethanolamine transferase c C181	NMB1638	0	0	enlipa_p is a dead end metabolite, being only ever produced
R_PG160eabcpp	1.0 M_atp_c + 1.0 M_h2o_c + 1.0 M_pg160e_c = 1.0 M_adp_c + 1.0 M_h_c + 1.0 M_pg160e_p + 1.0 M_pi_c	R_phosphatidylglycerol transport via ABC system n C160e periplasm	NMB0319 AND NMB0182	0	0
R_PGLYCP	1.0 M_2pglyc_c + 1.0 M_h2o_c = 1.0 M_glyclt_c + 1.0 M_pi_c	R_Phosphoglycolate_phosphatase	NMB1830 OR NMB0620	0	0	2pglyc_c is a dead end metabolite, being only ever consumed
R_PGMT2	1.0 M_r1p_c = 1.0 M_r5p_c	R_phosphoglucomutase	NMB0790	0	0
R_PGP160eabcpp	1.0 M_atp_c + 1.0 M_h2o_c + 1.0 M_pgp160e_c = 1.0 M_adp_c + 1.0 M_h_c + 1.0 M_pgp160e_p + 1.0 M_pi_c	R_phosphatidylglycerophosphate transport via ABC system n C160e periplasm	NMB0319 AND NMB0182	0	0
R_PGPP160e	1.0 M_pgp160e_c + 1.0 M_h2o_c = 1.0 M_pi_c + 1.0 M_pg160e_c	R_phosphatidylglycerol phosphate phosphatase n C160e	NMB0386	0	0
R_PGPP160epp	1.0 M_pgp160e_p + 1.0 M_h2o_p = 1.0 M_pi_p + 1.0 M_pg160e_p	R_phosphatidylglycerol phosphate phosphatase periplasm n C160e	NMB0386	0	0
R_PGSA160e	1.0 M_cdp160e_c + 1.0 M_glyc3p_c = 1.0 M_cmp_c + 1.0 M_h_c + 1.0 M_pgp160e_c	R_Phosphatidylglycerol synthase n C160e	NMB1588	0	0
R_PHEMEtpp	1.0 M_pheme_p = 1.0 M_pheme_c	R_Heme transport	Orphan	0	0
R_PLIPA1A120pp	1.0 M_h2o_p + 1.0 M_pa120_p + 0.0000001 M_ca2_c = 1.0 M_2ddecg3p_p + 1.0 M_ddca_p	R_Phospholipase A1 phosphatidate n C120 periplasm	NMB0464	0	0
R_PLIPA1A140pp	1.0 M_h2o_p + 1.0 M_pa140_p + 0.0000001 M_ca2_c = 1.0 M_2tdecg3p_p + 1.0 M_ttdca_p	R_Phospholipase A1 phosphatidate n C140 periplasm	NMB0464	0	0
R_PLIPA1A141b	1.0 M_h2o_p + 1.0 M_pa141b_p + 0.0000001 M_ca2_c = 1.0 M_2ocdecc7g3p_p + 1.0 M_ttdca_p	R_Phospholipase A1 phosphatidate n C140	NMB0464	0	0
R_PLIPA1A141pp	1.0 M_h2o_p + 1.0 M_pa141_p + 0.0000001 M_ca2_c = 1.0 M_2tdec7eg3p_p + 1.0 M_ttdcea_p	R_Phospholipase A1 phosphatidate n C141 periplasm	NMB0464	0	0
R_PLIPA1A160a	1.0 M_h2o_p + 1.0 M_pa160a_p + 0.0000001 M_ca2_c = 1.0 M_2ddecg3p_p + 1.0 M_hdca_p	R_Phospholipase A1 phosphatidate n C160a	NMB0464	0	0
R_PLIPA1A160b	1.0 M_h2o_p + 1.0 M_pa160b_p + 0.0000001 M_ca2_c = 1.0 M_2tdecg3p_p + 1.0 M_hdca_p	R_Phospholipase A1 phosphatidate n C160b	NMB0464	0	0
R_PLIPA1A160c	1.0 M_h2o_p + 1.0 M_pa160c_p + 0.0000001 M_ca2_c = 1.0 M_2hdect9g3p_p + 1.0 M_hdca_p	R_Phospholipase A1 phosphatidate n C160c	NMB0464	0	0
R_PLIPA1A160e	1.0 M_h2o_p + 1.0 M_pa160e_p + 0.0000001 M_ca2_c = 1.0 M_2odecg3p_p + 1.0 M_hdca_p	R_Phospholipase A1 phosphatidate n C160e	NMB0464	0	0
R_PLIPA1A160pp	1.0 M_h2o_p + 1.0 M_pa160_p + 0.0000001 M_ca2_c = 1.0 M_2hdecg3p_p + 1.0 M_hdca_p	R_Phospholipase A1 phosphatidate n C160 periplasm	NMB0464	0	0
R_PLIPA1A161a	1.0 M_h2o_p + 1.0 M_pa161_p + 0.0000001 M_ca2_c = 1.0 M_2hdect9g3p_p + 1.0 M_hdcat9_p	R_Phospholipase A1 phosphatidate n C140	NMB0464	0	0	hdcat9_p is a dead end metabolite, being only ever produced
R_PLIPA1A180pp	1.0 M_h2o_p + 1.0 M_pa180_p + 0.0000001 M_ca2_c = 1.0 M_2odecg3p_p + 1.0 M_ocdca_p	R_Phospholipase A1 phosphatidate n C180 periplasm	NMB0464	0	0
R_PLIPA1A181pp	1.0 M_h2o_p + 1.0 M_pa181_p + 0.0000001 M_ca2_c = 1.0 M_2odec7eg3p_p + 1.0 M_ocdcea_p	R_Phospholipase A1 phosphatidate n C181 periplasm	NMB0464	0	0
R_PLIPA1E120pp	1.0 M_h2o_p + 1.0 M_pe120_p + 0.0000001 M_ca2_c = 1.0 M_2agpe120_p + 1.0 M_ddca_p + 1.0 M_h_p	R_Phospholipase A1 phosphatidylethanolamine n C120 periplasm	NMB0464	0	0
R_PLIPA1E140pp	1.0 M_h2o_p + 1.0 M_pe140_p + 0.0000001 M_ca2_c = 1.0 M_2agpe140_p + 1.0 M_h_p + 1.0 M_ttdca_p	R_Phospholipase A1 phosphatidylethanolamine n C140 periplasm	NMB0464	0	0
R_PLIPA1E141b	1.0 M_h2o_p + 1.0 M_pe141b_p + 0.0000001 M_ca2_c = 1.0 M_2agpe181_p + 1.0 M_ttdca_p	R_Phospholipase A1 phosphatidylethanolamine n C140	NMB0464	0	0
R_PLIPA1E141pp	1.0 M_h2o_p + 1.0 M_pe141_p + 0.0000001 M_ca2_c = 1.0 M_2agpe141_p + 1.0 M_h_p + 1.0 M_ttdcea_p	R_Phospholipase A1 phosphatidylethanolamine n C141 periplasm	NMB0464	0	0
R_PLIPA1E160a	1.0 M_h2o_p + 1.0 M_pe160a_p + 0.0000001 M_ca2_c = 1.0 M_2agpe120_p + 1.0 M_hdca_p	R_Phospholipase A1 phosphatidylethanolamine n C160a	NMB0464	0	0
R_PLIPA1E160b	1.0 M_h2o_p + 1.0 M_pe160b_p + 0.0000001 M_ca2_c = 1.0 M_2agpe140_p + 1.0 M_hdca_p	R_Phospholipase A1 phosphatidylethanolamine n C160b	NMB0464	0	0
R_PLIPA1E160c	1.0 M_h2o_p + 1.0 M_pe160c_p + 0.0000001 M_ca2_c = 1.0 M_2agpe161_p + 1.0 M_hdca_p	R_Phospholipase A1 phosphatidylethanolamine n C160c	NMB0464	0	0
R_PLIPA1E160e	1.0 M_h2o_p + 1.0 M_pe160e_p + 0.0000001 M_ca2_c = 1.0 M_2agpe180_p + 1.0 M_hdca_p	R_Phospholipase A1 phosphatidylethanolamine n C160e	NMB0464	0	0
R_PLIPA1E160pp	1.0 M_h2o_p + 1.0 M_pe160_p + 0.0000001 M_ca2_c = 1.0 M_2agpe160_p + 1.0 M_h_p + 1.0 M_hdca_p	R_Phospholipase A1 phosphatidylethanolamine n C160 periplasm	NMB0464	0	0
R_PLIPA1E161a	1.0 M_h2o_p + 1.0 M_pe161_p + 0.0000001 M_ca2_c = 1.0 M_2agpe161_p + 1.0 M_hdcat9_p	R_Phospholipase A1 phosphatidylethanolamine n C140	NMB0464	0	0	hdcat9_p is a dead end metabolite, being only ever produced
R_PLIPA1E180pp	1.0 M_h2o_p + 1.0 M_pe180_p + 0.0000001 M_ca2_c = 1.0 M_2agpe180_p + 1.0 M_h_p + 1.0 M_ocdca_p	R_Phospholipase A1 phosphatidylethanolamine n C180 periplasm	NMB0464	0	0
R_PLIPA1E181pp	1.0 M_h2o_p + 1.0 M_pe181_p + 0.0000001 M_ca2_c = 1.0 M_2agpe181_p + 1.0 M_h_p + 1.0 M_ocdcea_p	R_Phospholipase A1 phosphatidylethanolamine n C181 periplasm	NMB0464	0	0
R_PLIPA1G120pp	1.0 M_h2o_p + 1.0 M_pg120_p + 0.0000001 M_ca2_c = 1.0 M_2agpg120_p + 1.0 M_ddca_p + 1.0 M_h_p	R_Phospholipase A1 phosphatidylglycerol n C120 periplasm	NMB0464	0	0
R_PLIPA1G140pp	1.0 M_h2o_p + 1.0 M_pg140_p + 0.0000001 M_ca2_c = 1.0 M_2agpg140_p + 1.0 M_h_p + 1.0 M_ttdca_p	R_Phospholipase A1 phosphatidylglycerol n C140 periplasm	NMB0464	0	0
R_PLIPA1G141b	1.0 M_h2o_p + 1.0 M_pg141b_p + 0.0000001 M_ca2_c = 1.0 M_2agpg181_p + 1.0 M_ttdca_p	R_Phospholipase A1 phosphatidylethanolamine n C140	NMB0464	0	0
R_PLIPA1G141pp	1.0 M_h2o_p + 1.0 M_pg141_p + 0.0000001 M_ca2_c = 1.0 M_2agpg141_p + 1.0 M_h_p + 1.0 M_ttdcea_p	R_Phospholipase A1 phosphatidylglycerol n C141 periplasm	NMB0464	0	0
R_PLIPA1G160a	1.0 M_h2o_p + 1.0 M_pg160a_p + 0.0000001 M_ca2_c = 1.0 M_2agpg120_p + 1.0 M_hdca_p	R_Phospholipase A1 phosphatidylethanolamine n C160a	NMB0464	0	0
R_PLIPA1G160b	1.0 M_h2o_p + 1.0 M_pg160b_p + 0.0000001 M_ca2_c = 1.0 M_2agpg140_p + 1.0 M_hdca_p	R_Phospholipase A1 phosphatidylethanolamine n C160b	NMB0464	0	0
R_PLIPA1G160c	1.0 M_h2o_p + 1.0 M_pg160c_p + 0.0000001 M_ca2_c = 1.0 M_2agpg161_p + 1.0 M_hdca_p	R_Phospholipase A1 phosphatidylethanolamine n C160c	NMB0464	0	0
R_PLIPA1G160e	1.0 M_h2o_p + 1.0 M_pg160e_p + 0.0000001 M_ca2_c = 1.0 M_2agpg180_p + 1.0 M_hdca_p	R_Phospholipase A1 phosphatidylethanolamine n C160e	NMB0464	0	0
R_PLIPA1G160pp	1.0 M_h2o_p + 1.0 M_pg160_p + 0.0000001 M_ca2_c = 1.0 M_2agpg160_p + 1.0 M_h_p + 1.0 M_hdca_p	R_Phospholipase A1 phosphatidylglycerol n C160 periplasm	NMB0464	0	0
R_PLIPA1G161a	1.0 M_h2o_p + 1.0 M_pg161_p + 0.0000001 M_ca2_c = 1.0 M_2agpg161_p + 1.0 M_hdcat9_p	R_Phospholipase A1 phosphatidylethanolamine n C140	NMB0464	0	0	hdcat9_p is a dead end metabolite, being only ever produced
R_PLIPA1G180pp	1.0 M_h2o_p + 1.0 M_pg180_p + 0.0000001 M_ca2_c = 1.0 M_2agpg180_p + 1.0 M_h_p + 1.0 M_ocdca_p	R_Phospholipase A1 phosphatidylglycerol n C180 periplasm	NMB0464	0	0
R_PLIPA1G181pp	1.0 M_h2o_p + 1.0 M_pg181_p + 0.0000001 M_ca2_c = 1.0 M_2agpg181_p + 1.0 M_h_p + 1.0 M_ocdcea_p	R_Phospholipase A1 phosphatidylglycerol n C181 periplasm	NMB0464	0	0
R_PNTOtex	1.0 M_pnto_R_e = 1.0 M_pnto_R_p	R_Pantothenate transport via diffusion extracellular to periplasm	NMB1429 OR NMB2039	0	0
R_PPAKr	1.0 M_adp_c + 1.0 M_ppap_c = 1.0 M_atp_c + 1.0 M_ppa_c	R_Propionate_kinase	NMB0435 OR NMB1518	0	0
R_PPALtex	1.0 M_ppal_e = 1.0 M_ppal_p	R_propanal transport via diffusion extracellular to periplasm	NMB1429 OR NMB2039	0	0
R_PPAtex	1.0 M_ppa_e = 1.0 M_ppa_p	R_propionate transport via diffusion	NMB1429 OR NMB2039	0	0
R_PPPNtex	1.0 M_pppn_e = 1.0 M_pppn_p	R_3 phenylpropionate transport via diffusion extracellular to periplasm	NMB1429 OR NMB2039	0	0
R_PPTtex	1.0 M_ppt_e = 1.0 M_ppt_p	R_Phosphonate transport via diffusion extracellular to periplasm	NMB1429 OR NMB2039	0	0
R_PROGLYtex	1.0 M_progly_e = 1.0 M_progly_p	R_L Prolinylglycine transport via diffusion extracellular to periplasm	NMB1429 OR NMB2039	0	0
R_PROtex	1.0 M_pro_L_e = 1.0 M_pro_L_p	R_L proline transport via diffusion extracellular to periplasm	NMB1429 OR NMB2039	-0.0111294	0
R_PSCLYStex	1.0 M_psclys_e = 1.0 M_psclys_p	R_psicoselysine transporter via diffusion extracellular	NMB1429 OR NMB2039	0	0
R_PSD160b	1.0 M_h_c + 1.0 M_ps160b_c + 0.0000001 M_pydx5p_c = 1.0 M_pe160b_c + 1.0 M_co2_c	R_Phosphatidylserine decarboxylase n C160b	NMB0963	0	0
R_PSERtex	1.0 M_pser_L_e = 1.0 M_pser_L_p	R_phospho L serine transport via diffusion extracellular to periplasm	NMB1429 OR NMB2039	0	0
R_PSSA160b	1.0 M_ser_L_c + 1.0 M_cdp160b_c = 1.0 M_ps160b_c + 1.0 M_cmp_c + 1.0 M_h_c	R_Phosphatidylserine syntase n C160b	NMB1318	0	0
R_PTA2	1.0 M_pi_c + 1.0 M_ppcoa_c = 1.0 M_coa_c + 1.0 M_ppap_c	R_Phosphate_acetyltransferase	NMB0631	0	0
R_PTRCabcpp	1.0 M_atp_c + 1.0 M_h2o_c + 1.0 M_ptrc_p = 1.0 M_adp_c + 1.0 M_h_c + 1.0 M_pi_c + 1.0 M_ptrc_c	R_putrescine transport via ABC system periplasm	NMB0612 AND NMB0611 AND (NMB0610 OR NMB2042) AND (NMB0462 OR NMB0623 OR NMB1594)	0	0
R_PTRCtex	1.0 M_ptrc_e = 1.0 M_ptrc_p	R_putrescine transport via diffusion extracellular to periplasm	NMB1429 OR NMB2039	0	0
R_PYAM5PO	1.0 M_h2o_c + 1.0 M_o2_c + 1.0 M_pyam5p_c = 1.0 M_h2o2_c + 1.0 M_nh4_c + 1.0 M_pydx5p_c	R_pyridoxamine_5_phosphate_oxidase	NMB1360	0	0	pyam5p_c is a dead end metabolite, being only ever consumed
R_PYAMO	1.0 M_h2o_c + 1.0 M_o2_c + 1.0 M_pydam_c = 1.0 M_h2o2_c + 1.0 M_nh4_c + 1.0 M_pydx_c	R_pyridoxamine_oxidase	NMB1360	0	0	pydam_c is a dead end metabolite, being only ever consumed
R_PYRtex	1.0 M_pyr_e = 1.0 M_pyr_p	R_pyruvate transport via diffusion extracellular to periplasm	NMB1429 OR NMB2039	0	0
R_PYRtrpp	1.0 M_h_p + 1.0 M_pyr_p = 1.0 M_h_c + 1.0 M_pyr_c	R_pyruvate transport via proton symport periplasm	Orphan	0	0
R_R5PP	1.0 M_h2o_c + 1.0 M_r5p_c = 1.0 M_pi_c + 1.0 M_rib_D_c	R_ribose_5_phosphate_phosphatase	NMB1663	0	0	rib_D_c is a dead end metabolite, being only ever produced
R_R5Ptex	1.0 M_r5p_e = 1.0 M_r5p_p	R_Ribose 5 phosphate transport via diffusion extracellular to periplasm	NMB1429 OR NMB2039	0	0
R_RIBtex	1.0 M_rib_D_e = 1.0 M_rib_D_p	R_ribose transport via diffusion extracellular to periplasm	NMB1429 OR NMB2039	0	0
R_RMNtex	1.0 M_rmn_e = 1.0 M_rmn_p	R_L rhamnose transport via diffusion extracellular to periplasm	NMB1429 OR NMB2039	0	0
R_SAMC	1.0 M_amet_c = 1.0 M_ametam_c + 1.0 M_co2_c	R_SAM_decarboxylase	Orphan	0	0
R_SBTtex	1.0 M_sbt_D_e = 1.0 M_sbt_D_p	R_D sorbitol transport via diffusion extracellular to periplasm	NMB1429 OR NMB2039	0	0
R_SERt1rpp	1.0 M_h_p + 1.0 M_ser_L_p = 1.0 M_h_c + 1.0 M_ser_L_c	R_L serine reversible transport via proton symport periplasm	NMB1647 OR NMB0194	-999999	0
R_SERtex	1.0 M_ser_L_e = 1.0 M_ser_L_p	R_L serine transport via diffusion extracellular to periplasm	NMB1429 OR NMB2039	-0.0235946	0
R_SFGTHi	1.0 M_Sfglutth_c + 1.0 M_h2o_c = 1.0 M_for_c + 1.0 M_gthrd_c + 1.0 M_h_c	R_S_Formylglutathione_hydralase	NMB1305	0	0
R_SHSL1	1.0 M_cys_L_c + 1.0 M_suchms_c = 1.0 M_cyst_L_c + 1.0 M_h_c + 1.0 M_succ_c	R_O_succinylhomoserine_lyase_L_cysteine_	NMB0802	0	0	cyst_L_c is a dead end metabolite, being only ever produced
R_SHSL3	1.0 M_achser_L_c + 1.0 M_cys_L_c = 1.0 M_cyst_L_c + 1.0 M_ac_c	R_O succinylhomoserine lyase L cysteine3	NMB0802	0	0	cyst_L_c is a dead end metabolite, being only ever produced
R_SKMtex	1.0 M_skm_e = 1.0 M_skm_p	R_shikimate transport via diffusion extracellular to periplasm	NMB1429 OR NMB2039	0	0
R_SO2tex	1.0 M_so2_e = 1.0 M_so2_p	R_SO2 transport via diffusion extracellular to periplasm	NMB1429 OR NMB2039	0	0
R_SO2tpp	1.0 M_so2_p = 1.0 M_so2_c	R_SO2_transport_via_diffusion_periplasm_	S	0	0
R_SO3tex	1.0 M_so3_e = 1.0 M_so3_p	R_sulfite transport via diffusion extracellular to periplasm	NMB1429 OR NMB2039	0	0
R_SPMDabcpp	1.0 M_atp_c + 1.0 M_h2o_c + 1.0 M_spmd_p = 1.0 M_adp_c + 1.0 M_h_c + 1.0 M_pi_c + 1.0 M_spmd_c	R_spermidine transport via ABC system periplasm	NMB0612 AND NMB0611 AND (NMB0610 OR NMB2042) AND (NMB0462 OR NMB0623 OR NMB1594)	0	0	spmd_c is a dead end metabolite, being only ever produced
R_SPMDtex	1.0 M_spmd_e = 1.0 M_spmd_p	R_spermidine transport via diffusion extracellular to periplasm	NMB1429 OR NMB2039	0	0
R_SPMS	1.0 M_ametam_c + 1.0 M_ptrc_c = 1.0 M_5mta_c + 1.0 M_h_c + 1.0 M_spmd_c	R_spermidine_synthase	NMB0869 OR NMB0240	0	0	spmd_c is a dead end metabolite, being only ever produced
R_SPODMMn	1.0 M_h2o2_c + 1.0 M_o2_c + 0.0000001 M_mn2_c = 2.0 M_h_c + 2.0 M_o2s_c	R_superoxide dismutase with Mn cofactor	NMB0884	0	0
R_SPODMpp	1.0 M_h2o2_p + 1.0 M_o2_p + 0.0000001 M_cu2_p + 0.0000001 M_zn2_p = 2.0 M_h_p + 2.0 M_o2s_p	R_superoxide dismutase with Cu and Zn cofactor	NMB1398	0	0
R_SSALy	1.0 M_h2o_c + 1.0 M_nadp_c + 1.0 M_sucsal_c = 2.0 M_h_c + 1.0 M_nadph_c + 1.0 M_succ_c	R_succinate_semialdehyde_dehydrogenase_NADP_	NMB1488	0	0
R_Succt1pp	1.0 M_succ_p + 1.0 M_h_p = 1.0 M_succ_c + 1.0 M_h_c	R_Succinate transport via H symport periplasm	NMB1603	0	0
R_SUCCt2pp	1.0 M_succ_p + 1.0 M_na1_p = 1.0 M_succ_c + 1.0 M_na1_c	R_Succinate transport via Na symport periplasm	NMB0792 OR NMB2133	0	0
R_SUCCtex	1.0 M_succ_e = 1.0 M_succ_p	R_succinate transport via diffusion extracellular to periplasm	NMB1429 OR NMB2039	0	0
R_SUCptspp	1.0 M_pep_c + 1.0 M_sucr_p = 1.0 M_pyr_c + 1.0 M_suc6p_c	R_sucrose transport via PEPPyr periplasm	NMB2045 AND NMB2044 AND NMB0736	0	0	suc6p_c is a dead end metabolite, being only ever produced
R_SUCRtex	1.0 M_sucr_e = 1.0 M_sucr_p	R_sucrose transport transport via diffusion extracellular to periplasm	NMB1429 OR NMB2039	0	0
R_SULFACtex	1.0 M_sulfac_e = 1.0 M_sulfac_p	R_sulfoaceate transport via diffusion extracellular to periplasm	NMB1429 OR NMB2039	0	0
R_T2DECAIy	1.0 M_tdec2eACP_c = 1.0 M_tdec3eACP_c	R_trans decenoyl ACP isomerase	NMB0180	0	0
R_TARTRtex	1.0 M_tartr_L_e = 1.0 M_tartr_L_p	R_Tartrate transport via diffusion extracellular to periplasm	NMB1429 OR NMB2039	0	0
R_TAURtex	1.0 M_taur_e = 1.0 M_taur_p	R_taurine transport via diffusion extracellular to periplasm	NMB1429 OR NMB2039	0	0
R_TCYNTtex	1.0 M_tcynt_e = 1.0 M_tcynt_p	R_Thiocyanate transport via diffusion extracellular to periplasm	NMB1429 OR NMB2039	0	0
R_TDPDRE	1.0 M_dtdp4d6dg_c = 1.0 M_dtdp4d6dm_c	R_dTDP 4 dehydrorhamnose 3 5 epimerase	NMB0081	0	0
R_TDPDRR	1.0 M_dtdp4d6dm_c + 1.0 M_h_c + 1.0 M_nadph_c = 1.0 M_dtdprmn_c + 1.0 M_nadp_c	R_dTDP 4 dehydrorhamnose reductase	NMB0756	0	0	dtdprmn_c is a dead end metabolite, being only ever produced
R_TDPGDH	1.0 M_dtdpglu_c = 1.0 M_dtdp4d6dg_c + 1.0 M_h2o_c	R_dTDPglucose 4 6 dehydratase	NMB0063 OR NMB0079	0	0
R_TDSR1	1.0 M_dsbcox_p + 1.0 M_dsbdrd_c = 1.0 M_dsbcrd_p + 1.0 M_dsbdox_c	R_thioldisulfide reductase DsbC	NMB0550 AND NMB1519	0	0	dsbcox_p is a dead end metabolite, being only ever consumed
R_TDSR2	1.0 M_dsbdrd_c + 1.0 M_dsbgox_p = 1.0 M_dsbdox_c + 1.0 M_dsbgrd_p	R_thioldisulfide reductase DsbG	NMB0550 AND NMB1519	0	0	dsbgox_p is a dead end metabolite, being only ever consumed
R_TFFE	1.0 M_TfFe3_e = 1.0 M_Tf_e + 2.0 M_fe3_p	R_Fe acquisition from Transferrin	NMB0460 AND NMB0461 AND NMB1730 AND NMB1729 AND (Blank OR NMB1728) AND NMB0634 AND NMB0633 and (Blank OR NMB0632)	0	0
R_THMabcpp	1.0 M_atp_c + 1.0 M_h2o_c + 1.0 M_thm_p = 1.0 M_adp_c + 1.0 M_h_c + 1.0 M_pi_c + 1.0 M_thm_c	R_thiamine transport via ABC system periplasm	NMB2026 AND NMB0041 AND orphan	0	0
R_THMDtex	1.0 M_thymd_e = 1.0 M_thymd_p	R_thymidine transport via diffusion extracellular to periplasm	NMB1429 OR NMB2039	0	0
R_THMtex	1.0 M_thm_e = 1.0 M_thm_p	R_Thiamine transport via diffusion extracellular to periplasm	NMB1429 OR NMB2039	0	0
R_THRPtex	1.0 M_thrp_e = 1.0 M_thrp_p	R_phospho L threonine transport via diffusion extracellular to periplasm	NMB1429 OR NMB2039	0	0
R_THRtex	1.0 M_thr_L_e = 1.0 M_thr_L_p	R_L threonine transport via diffusion extracellular to periplasm	NMB1429 OR NMB2039	-0.0131081	0
R_THYMtex	1.0 M_thym_e = 1.0 M_thym_p	R_thymine transport via diffusion extracellular to periplasm	NMB1429 OR NMB2039	0	0
R_TMAOtex	1.0 M_tmao_e = 1.0 M_tmao_p	R_Trimethylamine N oxide transport via diffusion extracellular to periplasm	NMB1429 OR NMB2039	0	0
R_TMAtex	1.0 M_tma_e = 1.0 M_tma_p	R_Trimethylamine transport via diffusion extracellular to periplasm	NMB1429 OR NMB2039	0	0
R_TMK	1.0 M_atp_c + 1.0 M_thm_c = 1.0 M_adp_c + 1.0 M_h_c + 1.0 M_thmmp_c	R_thiamine_kinase	Orphan	0	0
R_TRDR1	1.0 M_h_c + 1.0 M_nadph_c = 1.0 M_nadp_c + 1.0 M_trdrd_c	R_thioredoxin reductase NADPH	NMB1324 AND NMB1958	0	0
R_TREtex	1.0 M_tre_e = 1.0 M_tre_p	R_trehalose transport via diffusion extracellular to periplasm	NMB1429 OR NMB2039	0	0
R_TRPt1rpp	1.0 M_h_p + 1.0 M_trp_L_p = 1.0 M_h_c + 1.0 M_trp_L_c	R_L tryptophan reversible transport via proton symport periplasm	NMB2031 OR NMB1647 OR NMB0194	-0.19662	0
R_TRPtex	1.0 M_trp_L_e = 1.0 M_trp_L_p	R_L tryptophan transport via diffusion extracellular to periplasm	NMB1429 OR NMB2039	-0.00457259	0
R_TSULST	1.0 M_acser_L_c + 1.0 M_tsul_c + 1.0 M_trdrd_c + 1.0 M_h_c = 1.0 M_cys_L_c + 1.0 M_so3_c + 1.0 M_trdox_c + 1.0 M_ac_c	R_thiosulfate sulfur transferase	NMB0763	0	0
R_TTDCAtexi	1.0 M_ttdca_e = 1.0 M_ttdca_p	R_Tetradecanoate_transport_via_facilitated_irreversible_diffusion_extracellular_to_periplasm_	NMB0088	0	0
R_TTDCEAtexi	1.0 M_ttdcea_e = 1.0 M_ttdcea_p	R_Tetradecenoate_transport_via_facilitated_irreversible_diffusion_extracellular_to_periplasm_	NMB0088	0	0
R_TUNGStex	1.0 M_tungs_e = 1.0 M_tungs_p	R_tungstate transport via diffusion extracellular to periplasm	NMB1429 OR NMB2039	0	0
R_TYMtex	1.0 M_tym_e = 1.0 M_tym_p	R_tyramine transport via diffusion extracellular to periplasm	NMB1429 OR NMB2039	0	0
R_TYRPtex	1.0 M_tyrp_e = 1.0 M_tyrp_p	R_phopho L tyrosine transport via diffusion extracellular to periplasm	NMB1429 OR NMB2039	0	0
R_TYRt1rpp	1.0 M_h_p + 1.0 M_tyr_L_p = 1.0 M_h_c + 1.0 M_tyr_L_c	R_L tyrosine reversible transport via proton symport periplasm	NMB2031	-0.19662	0
R_TYRtex	1.0 M_tyr_L_e = 1.0 M_tyr_L_p	R_L tyrosine transport via diffusion extracellular to periplasm	NMB1429 OR NMB2039	-0.00595822	0
R_UACGAMtex	1.0 M_uacgam_e = 1.0 M_uacgam_p	R_UDP N acetyl D glucosamine transport via diffusion extracellular to periplasm	NMB1429 OR NMB2039	0	0
R_UDCPDPpp	1.0 M_h2o_p + 1.0 M_udcpdp_p = 1.0 M_h_p + 1.0 M_pi_p + 1.0 M_udcpp_p	R_undecaprenyl diphosphatase periplasm	NMB0408	0	0	udcpdp_p is a dead end metabolite, being only ever consumed
R_UDPACGALtex	1.0 M_udpacgal_e = 1.0 M_udpacgal_p	R_UDP N acetyl D galactosamine transport via diffusion extracellular to periplasm	NMB1429 OR NMB2039	0	0
R_UDPGALtex	1.0 M_udpgal_e = 1.0 M_udpgal_p	R_UDPgalactose transport via diffusion extracellular to periplasm	NMB1429 OR NMB2039	0	0
R_UDPGLCURtex	1.0 M_udpglcur_e = 1.0 M_udpglcur_p	R_UDP D glucuronate transport via diffusion extracellular to periplasm	NMB1429 OR NMB2039	0	0
R_UDPGtex	1.0 M_udpg_e = 1.0 M_udpg_p	R_UDPglucose transport via diffusion extracellular to periplasm	NMB1429 OR NMB2039	0	0
R_UM3PL	1.0 M_LalaDgluMdap_c + 1.0 M_atp_c + 1.0 M_uamr_c = 1.0 M_pi_c + 1.0 M_ugmd_c + 1.0 M_h_c + 1.0 M_adp_c	R_UDP_N_acetylmuramateL_alanyl_gamma_D_glutamyl_meso_diaminopimelate_ligase	NMB1183 OR NMB1145	0	0
R_UM4PCP	1.0 M_h2o_c + 1.0 M_um4p_c = 1.0 M_ugmd_c + 1.0 M_ala_D_c	R_UDP_N_acetylmuramoyl_L_alanyl_D_gamma_glutamyl_meso_2_6_diaminopimelate_D_alanine_L_D_carboxypeptidase	NMB1620	0	0
R_UM4PL	1.0 M_atp_c + 1.0 M_LalaDgluMdapDala_c + 1.0 M_uamr_c = 1.0 M_pi_c + 1.0 M_um4p_c + 1.0 M_adp_c + 1.0 M_h_c	R_UDP_N_acetylmuramateL_alanyl_gamma_D_glutamyl_meso_diaminopimelate_D_alanine_ligase	NMB1183 OR NMB1145	0	0
R_UMPtex	1.0 M_ump_e = 1.0 M_ump_p	R_UMP transport via diffusion extracellular to periplasm	NMB1429 OR NMB2039	0	0
R_UPPRT	1.0 M_prpp_c + 1.0 M_ura_c = 1.0 M_ppi_c + 1.0 M_ump_c	R_uracil_phosphoribosyltransferase	NMB0774	0	0
R_URAt2rpp	1.0 M_xan_p + 1.0 M_ura_p = 1.0 M_xan_c + 1.0 M_ura_c	R_uracil transport in via xanthine symport periplasm	NMB0930	-0.29493	0
R_URAtex	1.0 M_ura_e = 1.0 M_ura_p	R_uracil transport via diffusion extracellular to periplasm	NMB1429 OR NMB2039	0	0
R_UREAtex	1.0 M_urea_e = 1.0 M_urea_p	R_Urea transport via diffusion extracellular to periplasm	NMB1429 OR NMB2039	0	0
R_VALtex	1.0 M_val_L_e = 1.0 M_val_L_p	R_L valine transport via diffusion extracellular to periplasm	NMB1429 OR NMB2039	-0.0122889	0
R_XANtex	1.0 M_xan_e = 1.0 M_xan_p	R_xanthine transport via diffusion extracellular to periplasm	NMB1429 OR NMB2039	0	0
R_XMPtex	1.0 M_xmp_e = 1.0 M_xmp_p	R_XMP transport via diffusion extracellular to periplasm	NMB1429 OR NMB2039	0	0
R_XPPT	1.0 M_prpp_c + 1.0 M_xan_c = 1.0 M_ppi_c + 1.0 M_xmp_c	R_xanthine_phosphoribosyltransferase	NMB2047	0	0
R_XPRT	1.0 M_xan_c + 1.0 M_prpp_c = 1.0 M_xmp_c + 1.0 M_ppi_c	R_xanthine phosphoribosyltransferase	NMB2047	0	0
R_XTSNtex	1.0 M_xtsn_e = 1.0 M_xtsn_p	R_xanthosine transport via diffusion extracellular to periplasm	NMB1429 OR NMB2039	0	0
R_XYLtex	1.0 M_xyl_D_e = 1.0 M_xyl_D_p	R_D xylose transport via diffusion extracellular to periplasm	NMB1429 OR NMB2039	0	0
R_XYLUtex	1.0 M_xylu_L_e = 1.0 M_xylu_L_p	R_L xylulose transport via diffusion extracellular to periplasm	NMB1429 OR NMB2039	0	0
R_DALAtex	1.0 M_ala_D_e = 1.0 M_ala_D_p	R_D Alanine transport via diffusion extracellular to periplasm	NMB1429 OR NMB2039	-0.0235946	2.08167e-17
R_ACGS	1.0 M_accoa_c + 1.0 M_glu_L_c = 1.0 M_acglu_c + 1.0 M_coa_c + 1.0 M_h_c	R_N_acetylglutamate_synthase	NMB1876	9.42972e-17	9.42972e-17
R_ASNtex	1.0 M_asn_L_e = 1.0 M_asn_L_p	R_L asparagine transport via diffusion extracellular to periplasm	NMB1429 OR NMB2039	-0.0163851	1.16415e-10
R_GLNtex	1.0 M_gln_L_e = 1.0 M_gln_L_p	R_L glutamine transport via diffusion extracellular to periplasm	NMB1429 OR NMB2039	-0.012823	1.16415e-10
R_LEUtex	1.0 M_leu_L_e = 1.0 M_leu_L_p	R_L leucine transport via diffusion extracellular to periplasm	NMB1429 OR NMB2039	-0.00983104	1.16415e-10
R_NAtex	1.0 M_na1_e = 1.0 M_na1_p	R_sodium transport via diffusion extracellular to periplasm	NMB1429 OR NMB2039	4.65661e-10	4.65661e-10
R_AMAOTr	1.0 M_8aonn_c + 1.0 M_amet_c + 0.0000001 M_pydx5p_c = 1.0 M_dann_c + 1.0 M_amob_c	R_adenosylmethionine_8_amino_7_oxononanoate_transaminase	NMB0732	5.38438e-06	5.52798e-06
R_BTS4	1.0 M_amet_c + 1.0 M_dtbt_c + 1.0 M_h_c = 1.0 M_btn_c + 1.0 M_dad_5_c + 1.0 M_met_L_c + 1.0 M_o2_c + 1.0 M_h2o_c	R_Biotin_synthase	NMB1184 OR NMB1146	5.38438e-06	5.52798e-06
R_DM_AMOB	1.0 M_amob_c = 1.0 M_amob_b_xt	R_Sink_needed_to_allow_amob_to_leave_system		5.38438e-06	5.52798e-06
R_AOXSr	1.0 M_ala_L_c + 1.0 M_h_c + 1.0 M_pmcoa_c = 1.0 M_8aonn_c + 1.0 M_co2_c + 1.0 M_coa_c	R_8_amino_7_oxononanoate_synthase	NMB0472	5.38438e-06	5.52798e-06
R_DBTS	1.0 M_atp_c + 1.0 M_co2_c + 1.0 M_dann_c = 1.0 M_adp_c + 1.0 M_dtbt_c + 3.0 M_h_c + 1.0 M_pi_c	R_dethiobiotin_synthase	NMB0733	5.38438e-06	5.52798e-06
R_PMCOAS	1.0 M_coa_c = 1.0 M_pmcoa_c	R_Undefined_pimeloylCoA synthase	NMB0474 AND NMB0270	5.38438e-06	5.52798e-06
R_UDCPDPS	1.0 M_frdp_c + 8.0 M_ipdp_c = 8.0 M_ppi_c + 1.0 M_udcpdp_c	R_Undecaprenyl_diphosphate_synthase	NMB0186	0.00010703	0.000107072
R_CHRPL	1.0 M_chor_c = 1.0 M_4hbz_c + 1.0 M_pyr_c	R_Chorismate_pyruvate_lyase	NMB0734	0.000433958	0.00043413
R_HBZOPT	1.0 M_4hbz_c + 1.0 M_octdp_c = 1.0 M_3ophb_c + 1.0 M_ppi_c	R_Hydroxybenzoate_octaprenyltransferase	NMB0735	0.000433958	0.00043413
R_OCTDPS	1.0 M_frdp_c + 5.0 M_ipdp_c = 1.0 M_octdp_c + 5.0 M_ppi_c	R_Octaprenyl_pyrophosphate_synthase	NMB0326	0.000433958	0.00043413
R_OPHBDC	1.0 M_3ophb_c + 1.0 M_h_c = 1.0 M_2oph_c + 1.0 M_co2_c	R_Octaprenyl_hydroxybenzoate_decarboxylase	NMB1945 OR NMB1694	0.000433958	0.00043413
R_OPHHX	1.0 M_2oph_c + 0.5 M_o2_c = 1.0 M_2ohph_c	R_2_Octaprenylphenol_hydroxylase	NMB0559	0.000433958	0.00043413
R_SHCHD2	1.0 M_dscl_c + 1.0 M_nad_c + 1.0 M_fe2_c = 4.0 M_h_c + 1.0 M_nadh_c + 1.0 M_sheme_c	R_sirohydrochlorin_dehydrogenase_NAD_	NMB1194 OR NMB1156	0.00043398	0.000434152
R_UPP3MT	2.0 M_amet_c + 1.0 M_uppg3_c = 2.0 M_ahcys_c + 1.0 M_dscl_c + 1.0 M_h_c	R_uroporphyrinogen_methyltransferase	(NMB1194 OR NMB1156) AND NMB0778	0.00043398	0.000434152
R_PDX5POi	1.0 M_o2_c + 1.0 M_pdx5p_c = 1.0 M_h2o2_c + 1.0 M_pydx5p_c	R_pyridoxine_5_phosphate_oxidase	NMB1360	0.000434796	0.000434968
R_E4PD	1.0 M_e4p_c + 1.0 M_h2o_c + 1.0 M_nad_c = 1.0 M_4per_c + 2.0 M_h_c + 1.0 M_nadh_c	R_Erythrose_4_phosphate_dehydrogenase	Orphan	0.000434796	0.000434968
R_OHPBAT	1.0 M_glu_L_c + 1.0 M_ohpb_c = 1.0 M_akg_c + 1.0 M_phthr_c	R_O_Phospho_4_hydroxy_L_threonine2_oxoglutarate_aminotransferase	NMB1640	0.000434796	0.000434968
R_PDX5PS	1.0 M_dxyl5p_c + 1.0 M_nad_c + 1.0 M_phthr_c = 1.0 M_co2_c + 2.0 M_h2o_c + 1.0 M_h_c + 1.0 M_nadh_c + 1.0 M_pdx5p_c + 1.0 M_pi_c	R_Pyridoxine_5_phosphate_synthase	NMB0195 AND NMB0448	0.000434796	0.000434968
R_PERD	1.0 M_4per_c + 1.0 M_nad_c = 1.0 M_h_c + 1.0 M_nadh_c + 1.0 M_ohpb_c	R_Erythronate_4_phosphate_4per_dehydrogenase	Orphan	0.000434796	0.000434968
R_AMPMS2	1.0 M_air_c + 1.0 M_h2o_c + 1.0 M_nad_c = 1.0 M_4ahmmp_c + 2.0 M_for_c + 3.0 M_h_c + 1.0 M_nadh_c	R_4_amino_2_methyl_5_phosphomethylpyrimidine_synthetase	NMB2040	0.000447182	0.000502257
R_TMPPP	1.0 M_2mahmp_c + 1.0 M_4mpetz_c + 1.0 M_h_c = 1.0 M_ppi_c + 1.0 M_thmmp_c	R_thiamine_phosphate_diphosphorylase	NMB2069	0.000447182	0.000502257
R_DM_BV	1.0 M_4hba_c = 1.0 M_4hba_b_xt	R_Sink_needed_to_allow_biliverdin_to_leave_system		0.000447182	0.000502257
R_HMPK1	1.0 M_4ahmmp_c + 1.0 M_atp_c = 1.0 M_4ampm_c + 1.0 M_adp_c + 1.0 M_h_c	R_hydroxymethylpyrimidine_kinase_ATP_	NMB1616	0.000447182	0.000502257
R_THZPSN	1.0 M_atp_c + 1.0 M_cys_L_c + 1.0 M_dxyl5p_c + 1.0 M_tyr_L_c = 1.0 M_4hba_c + 1.0 M_4mpetz_c + 1.0 M_ala_L_c + 1.0 M_amp_c + 1.0 M_co2_c + 1.0 M_h2o_c + 1.0 M_h_c + 1.0 M_ppi_c	R_thiazole_phosphate_synthesis	NMB2062 AND NMB2071 AND NMB1379 AND Orphan AND Orphan	0.000447182	0.000502257
R_DMATT	1.0 M_dmpp_c + 1.0 M_ipdp_c = 1.0 M_grdp_c + 1.0 M_ppi_c	R_dimethylallyltranstransferase	NMB0261	0.000540988	0.000541202
R_DMPPS	1.0 M_h2mb4p_c + 1.0 M_h_c + 1.0 M_nadh_c = 1.0 M_dmpp_c + 1.0 M_h2o_c + 1.0 M_nad_c	R_1_hydroxy_2_methyl_2_E_butenyl_4_diphosphate_reductase_dmpp_	NMB1831	0.000540988	0.000541202
R_GRTT	1.0 M_grdp_c + 1.0 M_ipdp_c = 1.0 M_frdp_c + 1.0 M_ppi_c	R_geranyltranstransferase	NMB0261	0.000540988	0.000541202
R_MDDEP4pp	1.0 M_h2o_p + 1.0 M_murein4px4px4p_p = 1.0 M_murein4px4p4p_p	R_murein_D_D_endopeptidase_murein4px4px4p__periplasm_	NMB0749 OR NMB1797 OR NMB0877	0	0.000559993
R_MLTGY4pp	1.0 M_murein4px4p4p_p = 1.0 M_murein4px4p_p + 1.0 M_anhgm4p_p	R_murein_lytic_transglycosylase_murein4px4p4p__periplasm_	NMB1279 OR NMB0033	0	0.000559993
R_MLTGY5pp	1.0 M_murein4p4p4p_p = 1.0 M_murein4p4p_p + 1.0 M_anhgm4p_p	R_murein_lytic_transglycosylase_murein4p4p4p__periplasm_	NMB1279 OR NMB0033	0	0.000563383
R_DM_CAPBIOMASS	1.0 M_capminusbiomass = 1.0 M_capminusbiomass_xt	R_Sink_needed_to_allow_capminusbiomass_to_leave_system		0	0.000743522
R_Nm_Baart_biomass	0.1483 M_lipids_p + 5.55 M_protein + 0.0798 M_dna_c + 0.4432 M_rna_c + 0.1389 M_pepglycan_p + 0.013702 M_lps_e + 0.0077376 M_ptrc_c + 0.000223 M_mlthf_c + 0.000223 M_fad_c + 0.000223 M_pheme_c + 0.007106 M_fe3_c + 0.000223 M_thmpp_c + 0.000447 M_nadp_c + 0.003158 M_mobd_c + 0.011843 M_nh4_c + 0.000223 M_thf_c + 0.000223 M_10fthf_c + 0.003158 M_cobalt2_c + 0.003158 M_cu2_c + 0.000223 M_pydx5p_c + …	R_N_meningitidis_MC58 (minus capsule)_essential_biomass_objective_function_fast growth_Baart_Rahman		0	0.000743522
R_PPPGO	3.0 M_o2_c + 2.0 M_pppg9_c + 0.0000001 fad_c = 6.0 M_h2o_c + 2.0 M_ppp9_c	R_protoporphyrinogen_oxidase_aerobic_	Orphan	0	0.000775207
R_DM_ESSBIOMASS	1.0 M_essbiomass = 1.0 M_essbiomass_xt	R_Sink_needed_to_allow_essbiomass_to_leave_system		0	0.000791595
R_Nm_Ess_biomass	0.1483 M_esslipids_p + 5.55 M_protein + 0.0798 M_dna_c + 0.4432 M_rna_c + 0.1389 M_pepglycan_p + 0.0077376 M_ptrc_c + 0.000223 M_mlthf_c + 0.000223 M_fad_c + 0.000223 M_pheme_c + 0.007106 M_fe3_c + 0.000223 M_thmpp_c + 0.000447 M_nadp_c + 0.003158 M_mobd_c + 0.011843 M_nh4_c + 0.000223 M_thf_c + 0.000223 M_10fthf_c + 0.003158 M_cobalt2_c + 0.003158 M_cu2_c + 0.000223 M_pydx5p_c + 0.004737 M_ca2_c…	R_N_meningitidis_MC58_essential_biomass_objective_function_fast growth_Baart_Rahman		0	0.000791595
R_PGPP180pp	1.0 M_h2o_p + 1.0 M_pgp180_p = 1.0 M_pg180_p + 1.0 M_pi_p	R_phosphatidylglycerol phosphate phosphatase periplasm n C180	NMB0386	0	0.000814546
R_PGP180abcpp	1.0 M_pgp180_c + 1.0 M_h2o_c + 1.0 M_atp_c = 1.0 M_pi_c + 1.0 M_pgp180_p + 1.0 M_h_c + 1.0 M_adp_c	R_phosphatidylglycerophosphate_transport_via_ABC_system_n_C180_periplasm_	NMB0319 AND NMB0182	0	0.000814546
R_PGPP180	1.0 M_h2o_c + 1.0 M_pgp180_c = 1.0 M_pg180_c + 1.0 M_pi_c	R_phosphatidylglycerol phosphate phosphatase n C180	NMB0386	0	0.000814547
R_PGSA180	1.0 M_cdpdodecg_c + 1.0 M_glyc3p_c = 1.0 M_cmp_c + 1.0 M_h_c + 1.0 M_pgp180_c	R_Phosphatidylglycerol synthase n C180	NMB1588	0.000813428	0.000814547
R_PG180abcpp	1.0 M_pg180_c + 1.0 M_h2o_c + 1.0 M_atp_c = 1.0 M_pg180_p + 1.0 M_pi_c + 1.0 M_h_c + 1.0 M_adp_c	R_phosphatidylglycerol_transport_via_ABC_system_n_C180_periplasm_	NMB0319 AND NMB0182	0	0.000814547
R_MCTP1App	1.0 M_murein5p5p_p = 1.0 M_ala_D_p + 1.0 M_murein5px4p_p	R_murein_crosslinking_transpeptidase_1A_A2pm_D_ala__periplasm_	NMB0413 OR NMB0357 OR NMB1807	0	0.00083999
R_MDDCP3pp	1.0 M_h2o_p + 1.0 M_murein5p5p_p = 1.0 M_ala_D_p + 1.0 M_murein5p4p_p	R_murein_D_D_carboxypeptidase_murein5p5p__periplasm_	NMB0749 OR NMB1797 OR NMB0877	0	0.00083999
R_MLTGY1pp	1.0 M_murein4p4p_p = 2.0 M_anhgm4p_p	R_murein_lytic_transglycosylase_murein4p4p__periplasm_	NMB1279 OR NMB0033	0	0.00083999
R_MDDCP4pp	1.0 M_murein5p4p_p + 1.0 M_h2o_p = 1.0 M_ala_D_p + 1.0 M_murein4p4p_p	R_murein_D_D_carboxypeptidase_murein5p4p__periplasm_	NMB0749 OR NMB1797 OR NMB0877	0	0.00083999
R_MDDEP3pp	1.0 M_h2o_p + 1.0 M_murein5px4p_p = 1.0 M_murein5p4p_p	R_murein_D_D_endopeptidase_murein5px4p__periplasm_	NMB0749 OR NMB1797 OR NMB0877	0	0.00083999
R_MDDCP1pp	1.0 M_h2o_p + 1.0 M_murein5px4p_p = 1.0 M_ala_D_p + 1.0 M_murein4px4p_p	R_murein_D_D_carboxypeptidase_murein5px4p__periplasm_	NMB0749 OR NMB1797 OR NMB0877	0	0.00083999
R_MDDEP1pp	1.0 M_h2o_p + 1.0 M_murein4px4p_p = 1.0 M_murein4p4p_p	R_murein_D_D_endopeptidase_murein4px4p__periplasm_	NMB0749 OR NMB1797 OR NMB0877	0	0.00083999
R_AHCYSNS	1.0 M_ahcys_c + 1.0 M_h2o_c = 1.0 M_ade_c + 1.0 M_rhcys_c	R_S_adenosylhomocysteine_nucleosidase	NMB0767	0.000867961	0.000868305
R_DHPTDCs	1.0 M_dhptd_c = 1.0 M_h2o_c + 1.0 M_hmfurn_c	R_4_5_dihydroxy_2_3_pentanedione_cyclization_spontaneous_	S	0.000867961	0.000868305
R_DM_HMFURN	1.0 M_hmfurn_c = 1.0 M_hmfurn_b_xt	R_Sink_needed_to_allow_4_hydroxy_5_methyl_3_2H_furanone_to_leave_system		0.000867961	0.000868305
R_RHCCE	1.0 M_rhcys_c = 1.0 M_dhptd_c + 1.0 M_hcys_L_c	R_S_ribosylhomocysteine_cleavage_enzyme	NMB1981	0.000867961	0.000868305
R_NADK	1.0 M_atp_c + 1.0 M_nad_c = 1.0 M_adp_c + 1.0 M_h_c + 1.0 M_nadp_c	R_NAD_kinase	NMB0807	0.000869862	0.000870207
R_PA180abcpp	1.0 M_pa180_c + 1.0 M_h2o_c + 1.0 M_atp_c = 1.0 M_pa180_p + 1.0 M_pi_c + 1.0 M_h_c + 1.0 M_adp_c	R_phosphatidate_transport_via_ABC_system_n_C180_periplasm_	NMB0319 AND NMB0182	0.000941864	0.00094316
R_DM_4HBA	1.0 M_bv_c = 1.0 M_bv_b_xt	R_Sink_needed_to_allow_4_hydroxy_benzoate_to_leave_system		0	0.00113435
R_EX_co_e_	1.0 M_co_e = 1.0 M_co_b_xt	R_CO_exchange		0	0.00113435
R_PHEMEFErel	1.0 M_pheme_c + 3.0 M_nadph_c + 3.0 M_h_c + 3.0 M_o2_c = 1.0 M_co_c + 1.0 M_fe2_c + 1.0 M_bv_c + 3.0 M_nadp_c + 3.0 M_h2o_c	R_Fe release from Heme	NMB1669	0	0.00113435
R_HPPK2	1.0 M_6hmhpt_c + 1.0 M_atp_c = 1.0 M_6hmhptpp_c + 1.0 M_amp_c + 1.0 M_h_c	R_6_hydroxymethyl_dihydropterin_pyrophosphokinase	NMB0745	0	0.00130239
R_DHPS2	1.0 M_4abz_c + 1.0 M_6hmhptpp_c = 1.0 M_dhpt_c + 1.0 M_ppi_c	R_dihydropteroate_synthase 1	NMB1691	0	0.00130239
R_GCALDD	1.0 M_gcald_c + 1.0 M_h2o_c + 1.0 M_nad_c = 1.0 M_glyclt_c + 2.0 M_h_c + 1.0 M_nadh_c	R_Glycolaldehyde_dehydrogenase	NMB1968	0.00130187	0.00130239
R_ADCL	1.0 M_4adcho_c + 0.0000001 M_pydx5p_c = 1.0 M_4abz_c + 1.0 M_h_c + 1.0 M_pyr_c	R_4_aminobenzoate_synthase	NMB1970	0.00130187	0.00130239
R_ADCS	1.0 M_chor_c + 1.0 M_gln_L_c + 0.0000001 M_pydx5p_c = 1.0 M_4adcho_c + 1.0 M_glu_L_c	R_4_amino_4_deoxychorismate_synthase	NMB1970	0.00130187	0.00130239
R_DHFS	1.0 M_atp_c + 1.0 M_dhpt_c + 1.0 M_glu_L_c = 1.0 M_adp_c + 1.0 M_dhf_c + 1.0 M_h_c + 1.0 M_pi_c	R_dihydrofolate_synthase	NMB0693	0.00130187	0.00130239
R_DHNPA2	1.0 M_dhnpt_c = 1.0 M_6hmhpt_c + 1.0 M_gcald_c	R_dihydroneopterin_aldolase	NMB1063	0.00130187	0.00130239
R_DHPS3	1.0 M_4abz_c + 1.0 M_6hmhpt_c = 1.0 M_dhpt_c + 1.0 M_h2o_c	R_dihydropteroate_synthase 2	NMB1691	0	0.00130239
R_DNMPPA	1.0 M_dhpmp_c + 1.0 M_h2o_c = 1.0 M_dhnpt_c + 1.0 M_pi_c	R_Dihydroneopterin_monophosphate_dephosphorylase	Orphan	0.00130187	0.00130239
R_DNTPPA	1.0 M_ahdt_c + 1.0 M_h2o_c = 1.0 M_dhpmp_c + 1.0 M_h_c + 1.0 M_ppi_c	R_Dihydroneopterin_triphosphate_pyrophosphatase	NMB0453	0.00130187	0.00130239
R_GTPCI	1.0 M_gtp_c + 1.0 M_h2o_c = 1.0 M_ahdt_c + 1.0 M_for_c + 1.0 M_h_c	R_GTP_cyclohydrolase_I	Orphan	0.00130187	0.00130239
R_pgp181abcpp	1.0 M_atp_c + 1.0 M_h2o_c + 1.0 M_pgp181_c = 1.0 M_pi_c + 1.0 M_pgp181_p + 1.0 M_h_c + 1.0 M_adp_c	R_phosphatidylglycerophosphate_transport_via_ABC_system_n_C181_periplasm_	NMB0319 AND NMB0182	0	0.00150827
R_PGPP181pp	1.0 M_h2o_p + 1.0 M_pgp181_p = 1.0 M_pg181_p + 1.0 M_pi_p	R_phosphatidylglycerol phosphate phosphatase periplasm n C181	NMB0386	0	0.00150827
R_pg181abcpp	1.0 M_atp_c + 1.0 M_h2o_c + 1.0 M_pg181_c = 1.0 M_pi_c + 1.0 M_pg181_p + 1.0 M_h_c + 1.0 M_adp_c	R_phosphatidylglycerol_transport_via_ABC_system_n_C181_periplasm_	NMB0319 AND NMB0182	0	0.00150828
R_PGSA181	1.0 M_cdpdodec7eg_c + 1.0 M_glyc3p_c = 1.0 M_cmp_c + 1.0 M_h_c + 1.0 M_pgp181_c	R_Phosphatidylglycerol synthase n C181	NMB1588	0.0015062	0.00150828
R_PGPP181	1.0 M_h2o_c + 1.0 M_pgp181_c = 1.0 M_pg181_c + 1.0 M_pi_c	R_phosphatidylglycerol phosphate phosphatase n C181	NMB0386	0	0.00150828
R_AGM4PApp	1.0 M_h2o_p + 1.0 M_anhgm4p_p = 1.0 M_anhgm_p + 1.0 M_LalaDgluMdapDala_p	R_N_Acetyl_D_glucosamine_anhydrous_N_Acetylmuramyl_tetrapeptide_amidase_periplasm_	NMB0456	0	0.00156768
R_EX_LalaDgluMdapDala_e_	1.0 M_LalaDgluMdapDala_e = 1.0 M_LalaDgluMdapDala_b_xt	R_L_alanine_D_glutamate_meso_2_6_diaminoheptanedioate_D_alanine_exchange		0	0.00156768
R_FCLT	1.0 M_fe2_c + 1.0 M_ppp9_c = 2.0 M_h_c + 1.0 M_pheme_c	R_Ferrochelatase	Orphan	0.000433958	0.0015683
R_PPPGO3	3.0 M_fum_c + 1.0 M_pppg9_c = 1.0 M_ppp9_c + 3.0 M_succ_c	R_protoporphyrinogen_oxidase_anaerobic_	Orphan	0	0.0015683
R_CPPPGO2	2.0 M_amet_c + 1.0 M_cpppg3_c = 2.0 M_co2_c + 2.0 M_dad_5_c + 2.0 M_met_L_c + 1.0 M_pppg9_c	R_Oxygen_Independent_coproporphyrinogen_III_oxidase	NMB0665 OR NMB0379	0.000433958	0.0015683
R_UPPDC1	4.0 M_h_c + 1.0 M_uppg3_c = 4.0 M_co2_c + 1.0 M_cpppg3_c	R_uroporphyrinogen_decarboxylase_uroporphyrinogen_III_	NMB0781	0.000433958	0.0015683
R_AGM3PApp	1.0 M_h2o_p + 1.0 M_anhgm3p_p = 1.0 M_anhgm_p + 1.0 M_LalaDgluMdap_p	R_N_Acetyl_D_glucosamine_anhydrous_N_Acetylmuramyl_tripeptide_amidase_periplasm_	NMB0456	0	0.00167998
R_EX_anhgm_e_	1.0 M_anhgm_e = 1.0 M_anhgm_b_xt	R_N_Acetyl_D_glucosamine_anhydrous_N_Acetylmuramic_acid_exchange		0	0.00167998
R_EX_LalaDgluMdap_e_	1.0 M_LalaDgluMdap_e = 1.0 M_LalaDgluMdap_b_xt	R_L_alanine_D_glutamate_meso_2_6_diaminoheptanedioate_exchange		0	0.00167998
R_AGM4PCPpp	1.0 M_h2o_p + 1.0 M_anhgm4p_p = 1.0 M_ala_D_p + 1.0 M_anhgm3p_p	R_N_Acetyl_D_glucosamine_anhydrous_N_Acetylmuramyl_tetrapeptide_L_D_carboxypeptidase_periplasmic_	blank	0	0.00167998
R_pa181abcpp	1.0 M_atp_c + 1.0 M_h2o_c + 1.0 M_pa181_c = 1.0 M_adp_c + 1.0 M_h_c + 1.0 M_pa181_p + 1.0 M_pi_c	R_phosphatidate transport via ABC system n C181 periplasm	NMB0319 AND NMB0182	0.00174576	0.00174816
R_PGP141abcpp	1.0 M_h2o_c + 1.0 M_atp_c + 1.0 M_pgp141_c = 1.0 M_pi_c + 1.0 M_h_c + 1.0 M_pgp141_p + 1.0 M_adp_c	R_phosphatidylglycerophosphate_transport_via_ABC_system_n_C141_periplasm_	NMB0319 AND NMB0182	0	0.00197985
R_PGPP141pp	1.0 M_h2o_p + 1.0 M_pgp141_p = 1.0 M_pg141_p + 1.0 M_pi_p	R_phosphatidylglycerol phosphate phosphatase periplasm n C141	NMB0386	0	0.00197985
R_PG141abcpp	1.0 M_h2o_c + 1.0 M_atp_c + 1.0 M_pg141_c = 1.0 M_pi_c + 1.0 M_h_c + 1.0 M_adp_c + 1.0 M_pg141_p	R_phosphatidylglycerol_transport_via_ABC_system_n_C141_periplasm_	NMB0319 AND NMB0182	0	0.00197986
R_PGSA141	1.0 M_cdpdtdec7eg_c + 1.0 M_glyc3p_c = 1.0 M_cmp_c + 1.0 M_h_c + 1.0 M_pgp141_c	R_Phosphatidylglycerol synthase n C141	NMB1588	0.00197714	0.00197986
R_PGPP141	1.0 M_h2o_c + 1.0 M_pgp141_c = 1.0 M_pg141_c + 1.0 M_pi_c	R_phosphatidylglycerol phosphate phosphatase n C141	NMB0386	0	0.00197986
R_HMBS	1.0 M_h2o_c + 4.0 M_ppbng_c = 1.0 M_hmbil_c + 4.0 M_nh4_c	R_hydroxymethylbilane_synthase	NMB0539	0.000867938	0.00199546
R_UPP3S	1.0 M_hmbil_c = 1.0 M_h2o_c + 1.0 M_uppg3_c	R_uroporphyrinogen_III_synthase	NMB0777	0.000867938	0.00199546
R_FMNAT	1.0 M_atp_c + 1.0 M_fmn_c + 1.0 M_h_c = 1.0 M_fad_c + 1.0 M_ppi_c	R_FMN_adenylyltransferase	NMB1834	0.000446217	0.00220962
R_RBFK	1.0 M_atp_c + 1.0 M_ribflv_c = 1.0 M_adp_c + 1.0 M_fmn_c + 1.0 M_h_c	R_riboflavin_kinase	NMB1834	0.00044629	0.00221634
R_PA140abcpp	1.0 M_atp_c + 1.0 M_h2o_c + 1.0 M_pa140_c = 1.0 M_adp_c + 1.0 M_h_c + 1.0 M_pa140_p + 1.0 M_pi_c	R_phosphatidate transport via ABC system n C140 periplasm	NMB0319 AND NMB0182	0.00225152	0.00225462
R_PE180abcpp	1.0 M_pe180_c + 1.0 M_h2o_c + 1.0 M_atp_c = 1.0 M_pi_c + 1.0 M_pe180_p + 1.0 M_h_c + 1.0 M_adp_c	R_phosphatidylethanolamine_transport_via_ABC_system_n_C180_periplasm_	NMB0319 AND NMB0182	0.00231379	0.00231465
R_PSD180	1.0 M_h_c + 1.0 M_ps180_c + 0.0000001 M_pydx5p_c = 1.0 M_co2_c + 1.0 M_pe180_c	R_Phosphatidylserine decarboxylase n C180	NMB0963	0.00231379	0.00231465
R_PSSA180	1.0 M_cdpdodecg_c + 1.0 M_ser_L_c = 1.0 M_cmp_c + 1.0 M_h_c + 1.0 M_ps180_c	R_Phosphatidylserine syntase n C180	NMB1318	0.00231379	0.00231465
R_PA141abcpp	1.0 M_h2o_c + 1.0 M_atp_c + 1.0 M_pa141_c = 1.0 M_pi_c + 1.0 M_adp_c + 1.0 M_h_c + 1.0 M_pa141_p	R_phosphatidate_transport_via_ABC_system_n_C141_periplasm_	NMB0319 AND NMB0182	0.00233909	0.00234231
R_PGP140abcpp	1.0 M_atp_c + 1.0 M_h2o_c + 1.0 M_pgp140_c = 1.0 M_adp_c + 1.0 M_h_c + 1.0 M_pgp140_p + 1.0 M_pi_c	R_phosphatidylglycerophosphate transport via ABC system n C140 periplasm	NMB0319 AND NMB0182	0	0.00250014
R_PGPP140pp	1.0 M_h2o_p + 1.0 M_pgp140_p = 1.0 M_pg140_p + 1.0 M_pi_p	R_phosphatidylglycerol phosphate phosphatase periplasm n C140	NMB0386	0	0.00250014
R_PG140abcpp	1.0 M_atp_c + 1.0 M_h2o_c + 1.0 M_pg140_c = 1.0 M_adp_c + 1.0 M_h_c + 1.0 M_pg140_p + 1.0 M_pi_c	R_phosphatidylglycerol transport via ABC system n C140 periplasm	NMB0319 AND NMB0182	0	0.00250015
R_PGSA140	1.0 M_cdpdtdecg_c + 1.0 M_glyc3p_c = 1.0 M_cmp_c + 1.0 M_h_c + 1.0 M_pgp140_c	R_Phosphatidylglycerol synthase n C140	NMB1588	0.00249672	0.00250015
R_PGPP140	1.0 M_h2o_c + 1.0 M_pgp140_c = 1.0 M_pg140_c + 1.0 M_pi_c	R_phosphatidylglycerol phosphate phosphatase n C140	NMB0386	0	0.00250015
R_RBFSb	2.0 M_dmlz_c = 1.0 M_4r5au_c + 1.0 M_ribflv_c	R_riboflavin_synthase	NMB1247	0.000880248	0.0026503
R_APRAUR	1.0 M_5apru_c + 1.0 M_h_c + 1.0 M_nadph_c = 1.0 M_5aprbu_c + 1.0 M_nadp_c	R_5_amino_6_5_phosphoribosylamino_uracil_reductase	NMB1817	0.000880248	0.0026503
R_DHPPDA2	1.0 M_25drapp_c + 1.0 M_h2o_c + 1.0 M_h_c = 1.0 M_5apru_c + 1.0 M_nh4_c	R_diaminohydroxyphosphoribosylaminopryrimidine_deaminase_25drapp_	NMB1817	0.000880248	0.0026503
R_GTPCII2	1.0 M_gtp_c + 3.0 M_h2o_c = 1.0 M_25drapp_c + 1.0 M_for_c + 2.0 M_h_c + 1.0 M_ppi_c	R_GTP_cyclohydrolase_II_25drapp_	NMB1256 OR NMB1254	0.000880248	0.0026503
R_PMDPHT	1.0 M_5aprbu_c + 1.0 M_h2o_c = 1.0 M_4r5au_c + 1.0 M_pi_c	R_pyrimidine_phosphatase	Orphan	0.000880248	0.0026503
R_PLIPIDS_ESS	0.001857 M_pa120_p + 0.001157 M_pa140_p + 0.003838 M_pa160_p + 0.000484 M_pa180_p + 0.001202 M_pa141_p + 0.006675 M_pa161_p + 0.0008971 M_pa181_p + 0.001551 M_pg120_p + 0.001283 M_pg140_p + 0.003285 M_pg160_p + 0.000418 M_pg180_p + 0.001016 M_pg141_p + 0.006099 M_pg161_p + 0.000774 M_pg181_p + 0.002712 M_pg160a_p + 0.001644 M_pg160b_p + 0.006129 M_pg160c_p + 0.001668 M_pg141b_p = 0.04269 M_esslip…	R_Essential Phospholipids		0	0.00274991
R_CAPSSYN	200.0 M_cmpacnam_c = 1.0 M_capsule_c + 200.0 M_cmp_c	R_Capsule synthesis	NMB0067	0.00284116	0.00284116
R_CAPStex	1.0 M_capsule_c + 1.0 M_atp_c + 1.0 M_h2o_c = 1.0 M_capsule_e + 1.0 M_pi_c + 1.0 M_adp_c + 1.0 M_h_c	R_Capsule transport	NMB0071 AND NMB0072 AND NMB0073 AND NMB0074	0.00284116	0.00284116
R_PGPP120pp	1.0 M_h2o_p + 1.0 M_pgp120_p = 1.0 M_pg120_p + 1.0 M_pi_p	R_phosphatidylglycerol phosphate phosphatase periplasm n C140	NMB0386	0	0.00302238
R_PGP120abcpp	1.0 M_pgp120_c + 1.0 M_h2o_c + 1.0 M_atp_c = 1.0 M_pi_c + 1.0 M_pgp120_p + 1.0 M_h_c + 1.0 M_adp_c	R_phosphatidylglycerophosphate_transport_via_ABC_system_n_C120_periplasm_	NMB0319 AND NMB0182	0	0.00302238
R_PG120abcpp	1.0 M_pg120_c + 1.0 M_h2o_c + 1.0 M_atp_c = 1.0 M_pg120_p + 1.0 M_pi_c + 1.0 M_h_c + 1.0 M_adp_c	R_phosphatidylglycerol_transport_via_ABC_system_n_C120_periplasm_	NMB0319 AND NMB0182	0	0.0030224
R_PGPP120	1.0 M_h2o_c + 1.0 M_pgp120_c = 1.0 M_pg120_c + 1.0 M_pi_c	R_phosphatidylglycerol phosphate phosphatase n C140	NMB0386	0	0.0030224
R_PGSA120	1.0 M_cdpdddecg_c + 1.0 M_glyc3p_c = 1.0 M_cmp_c + 1.0 M_h_c + 1.0 M_pgp120_c	R_Phosphatidylglycerol synthase n C120	NMB1588	0.00301825	0.0030224
R_DASYN180	1.0 M_ctp_c + 1.0 M_h_c + 1.0 M_pa180_c = 1.0 M_cdpdodecg_c + 1.0 M_ppi_c	R_CDP diacylglycerol synthetase n C180	NMB0185	0.00312722	0.00312839
R_5DOAN	1.0 M_dad_5_c + 1.0 M_h2o_c = 1.0 M_5drib_c + 1.0 M_ade_c	R_5_deoxyadenosine_nuclosidase	NMB0767	0.0008733	0.00314199
R_DM_5DRIB	1.0 M_5drib_c = 1.0 M_5drib_b_xt	R_Sink_needed_to_allow_5_deoxyribose_to_leave_system		0.0008733	0.00314199
R_PGP160babcpp	1.0 M_atp_c + 1.0 M_h2o_c + 1.0 M_pgp160b_c = 1.0 M_adp_c + 1.0 M_h_c + 1.0 M_pgp160b_p + 1.0 M_pi_c	R_phosphatidylglycerophosphate transport via ABC system n C160b periplasm	NMB0319 AND NMB0182	0	0.0032036
R_PGPP160bpp	1.0 M_pgp160b_p + 1.0 M_h2o_p = 1.0 M_pi_p + 1.0 M_pg160b_p	R_phosphatidylglycerol phosphate phosphatase periplasm n C160b	NMB0386	0	0.0032036
R_AGPAT160b	1.0 M_1hdecg3p_c + 1.0 M_myrsACP_c = 1.0 M_ACP_c + 1.0 M_pa160b_c	R_1 hexadecanoyl sn glycerol 3 phosphate O acyltransferase n C160b	NMB2034 OR NMB1294	0.00319922	0.00320363
R_DASYN160b	1.0 M_ctp_c + 1.0 M_h_c + 1.0 M_pa160b_c = 1.0 M_cdp160b_c + 1.0 M_ppi_c	R_CDP diacylglycerol synthetase n C160b	NMB0185	0.00319922	0.00320363
R_PGSA160b	1.0 M_cdp160b_c + 1.0 M_glyc3p_c = 1.0 M_cmp_c + 1.0 M_h_c + 1.0 M_pgp160b_c	R_Phosphatidylglycerol synthase n C160b	NMB1588	0.00319922	0.00320363
R_PG160babcpp	1.0 M_atp_c + 1.0 M_h2o_c + 1.0 M_pg160b_c = 1.0 M_adp_c + 1.0 M_h_c + 1.0 M_pg160b_p + 1.0 M_pi_c	R_phosphatidylglycerol transport via ABC system n C160b periplasm	NMB0319 AND NMB0182	0	0.00320363
R_PGPP160b	1.0 M_pgp160b_c + 1.0 M_h2o_c = 1.0 M_pi_c + 1.0 M_pg160b_c	R_phosphatidylglycerol phosphate phosphatase n C160b	NMB0386	0	0.00320363
R_PGP141babcpp	1.0 M_atp_c + 1.0 M_h2o_c + 1.0 M_pgp141b_c = 1.0 M_adp_c + 1.0 M_h_c + 1.0 M_pgp141b_p + 1.0 M_pi_c	R_phosphatidylglycerophosphate transport via ABC system n C141b periplasm	NMB0319 AND NMB0182	0	0.00325037
R_PGPP141bpp	1.0 M_pgp141b_p + 1.0 M_h2o_p = 1.0 M_pi_p + 1.0 M_pg141b_p	R_phosphatidylglycerol phosphate phosphatase periplasm n C140	NMB0386	0	0.00325037
R_PG141babcpp	1.0 M_atp_c + 1.0 M_h2o_c + 1.0 M_pg141b_c = 1.0 M_adp_c + 1.0 M_h_c + 1.0 M_pg141b_p + 1.0 M_pi_c	R_phosphatidylglycerol transport via ABC system n C141b periplasm	NMB0319 AND NMB0182	0	0.00325039
R_PGPP141b	1.0 M_pgp141b_c + 1.0 M_h2o_c = 1.0 M_pi_c + 1.0 M_pg141b_c	R_phosphatidylglycerol phosphate phosphatase n C140	NMB0386	0	0.00325039
R_PGSA141b	1.0 M_cdp141b_c + 1.0 M_glyc3p_c = 1.0 M_cmp_c + 1.0 M_h_c + 1.0 M_pgp141b_c	R_Phosphatidylglycerol synthase n C140	NMB1588	0.00324593	0.00325039
R_PA120abcpp	1.0 M_pa120_c + 1.0 M_h2o_c + 1.0 M_atp_c = 1.0 M_pa120_p + 1.0 M_pi_c + 1.0 M_h_c + 1.0 M_adp_c	R_phosphatidate_transport_via_ABC_system_n_C120_periplasm_	NMB0319 AND NMB0182	0.00361372	0.00361869
R_ADPT	1.0 M_ade_c + 1.0 M_prpp_c = 1.0 M_amp_c + 1.0 M_ppi_c	R_adenine_phosphoribosyltransferase	NMB1662	-0.00639477	0.00400995
R_AGPAT180	1.0 M_1odecg3p_c + 1.0 M_ocdcaACP_c = 1.0 M_ACP_c + 1.0 M_pa180_c	R_1 octadecanoyl sn glycerol 3 phosphate O acyltransferase n C180	NMB2034 OR NMB1294	0.00406909	0.0040715
R_G3PAT180	1.0 M_glyc3p_c + 1.0 M_ocdcaACP_c = 1.0 M_1odecg3p_c + 1.0 M_ACP_c	R_glycerol_3_phosphate_acyltransferase_C180_	Orphan	0.00406909	0.0040715
R_IPDPS	1.0 M_h2mb4p_c + 1.0 M_h_c + 1.0 M_nadh_c = 1.0 M_h2o_c + 1.0 M_ipdp_c + 1.0 M_nad_c	R_1_hydroxy_2_methyl_2_E_butenyl_4_diphosphate_reductase_ipdp_	NMB1831	0.00410801	0.00410963
R_ACPH	1.0 M_ACP_c + 1.0 M_h2o_c = 1.0 M_pan4p_c	ACP_hydrolyase_Releases_apoenzyme	Orphan	0	0.00435323
R_ASPO6	1.0 M_asp_L_c + 1.0 M_o2_c + 0.0000001 M_fad_c = 1.0 M_h2o2_c + 1.0 M_h_c + 1.0 M_iasp_c	R_L_aspartate_oxidase	NMB0392	0	0.00443484
R_NADS1	1.0 M_atp_c + 1.0 M_dnad_c + 1.0 M_nh4_c = 1.0 M_amp_c + 1.0 M_h_c + 1.0 M_nad_c + 1.0 M_ppi_c	R_NAD_synthase_nh3_	NMB1364	0.00443317	0.00443492
R_NNATr	1.0 M_atp_c + 1.0 M_h_c + 1.0 M_nicrnt_c = 1.0 M_dnad_c + 1.0 M_ppi_c	R_nicotinate_nucleotide_adenylyltransferase	NMB2024	0.00443317	0.00443492
R_NNDPR	2.0 M_h_c + 1.0 M_prpp_c + 1.0 M_quln_c = 1.0 M_co2_c + 1.0 M_nicrnt_c + 1.0 M_ppi_c	R_nicotinate_nucleotide_diphosphorylase_carboxylating_	NMB0396	0.00443317	0.00443492
R_ASPO3	1.0 M_asp_L_c + 1.0 M_q8_c + 0.0000001 M_fad_c = 1.0 M_h_c + 1.0 M_iasp_c + 1.0 M_q8h2_c	R_L_aspartate_oxidase	NMB0392	0	0.00443492
R_ASPO5	1.0 M_asp_L_c + 1.0 M_fum_c + 0.0000001 M_fad_c = 1.0 M_h_c + 1.0 M_iasp_c + 1.0 M_succ_c	R_L_aspartate_oxidase	NMB0392	0	0.00443492
R_QULNS	1.0 M_dhap_c + 1.0 M_iasp_c = 2.0 M_h2o_c + 1.0 M_pi_c + 1.0 M_quln_c	R_quinolinate_synthase	NMB0394	0.00443317	0.00443496
R_METAT	1.0 M_atp_c + 1.0 M_h2o_c + 1.0 M_met_L_c = 1.0 M_amet_c + 1.0 M_pi_c + 1.0 M_ppi_c	R_methionine_adenosyltransferase	NMB1799	0.0021806	0.00444929
R_EX_trp_L_e_	1.0 M_trp_L_e = 1.0 M_trp_L_b_xt	R_L_Tryptophan_exchange		0	0.00457259
R_DXPRIi	1.0 M_dxyl5p_c + 1.0 M_h_c + 1.0 M_nadph_c = 1.0 M_2me4p_c + 1.0 M_nadp_c	R_1_deoxy_D_xylulose_reductoisomerase	NMB0184	0.00464899	0.00465084
R_MECDPDH2	1.0 M_2mecdp_c + 1.0 M_nadh_c = 1.0 M_h2mb4p_c + 1.0 M_h2o_c + 1.0 M_nad_c	R_2C_methyl_D_erythritol_2_4_cyclodiphosphate_dehydratase	NMB1310	0.00464899	0.00465084
R_MEPCT	1.0 M_2me4p_c + 1.0 M_ctp_c + 1.0 M_h_c = 1.0 M_4c2me_c + 1.0 M_ppi_c	R_2_C_methyl_D_erythritol_4_phosphate_cytidylyltransferase	NMB1513	0.00464899	0.00465084
R_CDPMEK	1.0 M_4c2me_c + 1.0 M_atp_c = 1.0 M_2p4c2me_c + 1.0 M_adp_c + 1.0 M_h_c	R_4_cytidine_5_diphospho_2_C_methyl_D_erythritol_kinase	NMB0874	0.00464899	0.00465084
R_MECDPS	1.0 M_2p4c2me_c = 1.0 M_2mecdp_c + 1.0 M_cmp_c	R_2_C_methyl_D_erythritol_2_4_cyclodiphosphate_synthase	NMB1512	0.00464899	0.00465084
R_PGP160aabcpp	1.0 M_atp_c + 1.0 M_h2o_c + 1.0 M_pgp160a_c = 1.0 M_adp_c + 1.0 M_h_c + 1.0 M_pgp160a_p + 1.0 M_pi_c	R_phosphatidylglycerophosphate transport via ABC system n C160a periplasm	NMB0319 AND NMB0182	0	0.00528475
R_PGPP160app	1.0 M_pgp160a_p + 1.0 M_h2o_p = 1.0 M_pi_p + 1.0 M_pg160a_p	R_phosphatidylglycerol phosphate phosphatase periplasm n C160a	NMB0386	0	0.00528475
R_PGSA160a	1.0 M_cdp160a_c + 1.0 M_glyc3p_c = 1.0 M_cmp_c + 1.0 M_h_c + 1.0 M_pgp160a_c	R_Phosphatidylglycerol synthase n C160a	NMB1588	0.00527755	0.00528481
R_PG160aabcpp	1.0 M_atp_c + 1.0 M_h2o_c + 1.0 M_pg160a_c = 1.0 M_adp_c + 1.0 M_h_c + 1.0 M_pg160a_p + 1.0 M_pi_c	R_phosphatidylglycerol transport via ABC system n C160a periplasm	NMB0319 AND NMB0182	0	0.00528481
R_PGPP160a	1.0 M_pgp160a_c + 1.0 M_h2o_c = 1.0 M_pi_c + 1.0 M_pg160a_c	R_phosphatidylglycerol phosphate phosphatase n C160a	NMB0386	0	0.00528481
R_DB4PS	1.0 M_ru5p_D_c = 1.0 M_db4p_c + 1.0 M_for_c + 1.0 M_h_c	R_3_4_Dihydroxy_2_butanone_4_phosphate_synthase	NMB1256	0.0017605	0.0053006
R_RBFSa	1.0 M_4r5au_c + 1.0 M_db4p_c = 1.0 M_dmlz_c + 2.0 M_h2o_c + 1.0 M_pi_c	R_riboflavin_synthase	NMB0684	0.0017605	0.0053006
R_DXPS	1.0 M_g3p_c + 1.0 M_h_c + 1.0 M_pyr_c + 0.0000001 M_thmpp_c = 1.0 M_co2_c + 1.0 M_dxyl5p_c	R_1_deoxy_D_xylulose_5_phosphate_synthase	NMB1867	0.00553097	0.00558806
R_PSD141	1.0 M_h_c + 1.0 M_ps141_c + 0.0000001 M_pydx5p_c = 1.0 M_co2_c + 1.0 M_pe141_c	R_Phosphatidylserine decarboxylase n C141	NMB0963	0.0056687	0.00567081
R_PSSA141	1.0 M_cdpdtdec7eg_c + 1.0 M_ser_L_c = 1.0 M_cmp_c + 1.0 M_h_c + 1.0 M_ps141_c	R_Phosphatidylserine syntase n C141	NMB1318	0.0056687	0.00567085
R_PE141abcpp	1.0 M_h2o_c + 1.0 M_pe141_c + 1.0 M_atp_c = 1.0 M_pi_c + 1.0 M_h_c + 1.0 M_pe141_p + 1.0 M_adp_c	R_phosphatidylethanolamine_transport_via_ABC_system_n_C141_periplasm_	NMB0319 AND NMB0182	0.0056687	0.00567085
R_EX_phe_L_e_	1.0 M_phe_L_e = 1.0 M_phe_L_b_xt	R_L_Phenylalanine_exchange		0	0.00572683
R_EX_tyr_L_e_	1.0 M_tyr_L_e = 1.0 M_tyr_L_b_xt	R_L_Tyrosine_exchange		0	0.00595822
R_MN2abcpp	1.0 M_atp_c + 1.0 M_h2o_c + 1.0 M_mn2_p = 1.0 M_adp_c + 1.0 M_h_c + 1.0 M_pi_c + 1.0 M_mn2_c	R_manganese mn2 transport via ABC system periplasm	NMB0586 AND NMB0587 AND NMB0588	0	0.00614782
R_CU2tex	1.0 M_cu2_e = 1.0 M_cu2_p	R_copper Cu2 transport via diffusion extracellular to periplasm	NMB1429 OR NMB2039	0.00614547	0.0061479
R_MNt2pp	1.0 M_h_p + 1.0 M_mn2_p = 1.0 M_h_c + 1.0 M_mn2_c	R_manganese Mn2 transport in via proton symport periplasm	NMB0227	0	0.0061479
R_MNtex	1.0 M_mn2_e = 1.0 M_mn2_p	R_Manganese Mn2 transport via diffusion extracellular to periplasm	NMB1429 OR NMB2039	0.00614547	0.0061479
R_MOBDabcpp	1.0 M_mobd_p + 1.0 M_h2o_c + 1.0 M_atp_c = 1.0 M_mobd_c + 1.0 M_pi_c + 1.0 M_h_c + 1.0 M_adp_c	R_molybdate_transport_via_ABC_system_periplasm_	Orphan	0.00614547	0.0061479
R_MOBDtex	1.0 M_mobd_e = 1.0 M_mobd_p	R_molybdate transport via diffusion extracellular to periplasm	NMB1429 OR NMB2039	0.00614547	0.0061479
R_Zn2tex	1.0 M_zn2_e = 1.0 M_zn2_p	R_zinc Zn2 transport via diffusion extracellular to periplasm	NMB1429 OR NMB2039	0.00614549	0.00614792
R_COBALT2tex	1.0 M_cobalt2_e = 1.0 M_cobalt2_p	R_cobalt Co2 transport via diffusion extracellular to periplasm	NMB1429 OR NMB2039	0.00614555	0.00614798
R_PGPP160pp	1.0 M_h2o_p + 1.0 M_pgp160_p = 1.0 M_pg160_p + 1.0 M_pi_p	R_phosphatidylglycerol phosphate phosphatase periplasm n C160	NMB0386	0	0.00640131
R_PGP160abcpp	1.0 M_h2o_c + 1.0 M_pgp160_c + 1.0 M_atp_c = 1.0 M_pi_c + 1.0 M_pgp160_p + 1.0 M_h_c + 1.0 M_adp_c	R_phosphatidylglycerophosphate_transport_via_ABC_system_n_C160_periplasm_	NMB0319 AND NMB0182	0	0.00640131
R_PGSA160	1.0 M_cdpdhdecg_c + 1.0 M_glyc3p_c = 1.0 M_cmp_c + 1.0 M_h_c + 1.0 M_pgp160_c	R_Phosphatidylglycerol synthase n C160	NMB1588	0.00639261	0.00640141
R_PGPP160	1.0 M_h2o_c + 1.0 M_pgp160_c = 1.0 M_pg160_c + 1.0 M_pi_c	R_phosphatidylglycerol phosphate phosphatase n C160	NMB0386	0	0.00640141
R_PG160abcpp	1.0 M_h2o_c + 1.0 M_atp_c + 1.0 M_pg160_c = 1.0 M_pi_c + 1.0 M_h_c + 1.0 M_adp_c + 1.0 M_pg160_p	R_phosphatidylglycerol_transport_via_ABC_system_n_C160_periplasm_	NMB0319 AND NMB0182	0	0.00640141
R_PROD2	1.0 M_fad_c + 1.0 M_pro_L_c = 1.0 M_1pyr5c_c + 1.0 M_fadh2_c + 1.0 M_h_c	R_Proline_dehydrogenase	NMB0401	0	0.00735108
R_FE3Ri	1.0 M_fadh2_c + 2.0 M_fe3_c = 1.0 M_fad_c + 2.0 M_fe2_c + 2.0 M_h_c	R_Fe III reduction	Orphan	0.00734811	0.00735108
R_DAAD	1.0 M_ala_D_c + 1.0 M_fad_c + 1.0 M_h2o_c = 1.0 M_fadh2_c + 1.0 M_nh4_c + 1.0 M_pyr_c	R_D_Amino_acid_dehydrogenase	NMB0176	0	0.00735108
R_PA160abcpp	1.0 M_atp_c + 1.0 M_h2o_c + 1.0 M_pa160_c = 1.0 M_pi_c + 1.0 M_adp_c + 1.0 M_h_c + 1.0 M_pa160_p	R_phosphatidate_transport_via_ABC_system_n_C160_periplasm_	NMB0319 AND NMB0182	0.00746875	0.00747903
R_EX_his_L_e_	1.0 M_his_L_e = 1.0 M_his_L_b_xt	R_L_Histidine_exchange		0	0.00751418
R_DASYN141	1.0 M_ctp_c + 1.0 M_h_c + 1.0 M_pa141_c = 1.0 M_cdpdtdec7eg_c + 1.0 M_ppi_c	R_CDP diacylglycerol synthetase n C141	NMB0185	0.00764583	0.00764868
R_PPBNGS	2.0 M_5aop_c + 0.0000001 M_zn2_c = 2.0 M_h2o_c + 1.0 M_h_c + 1.0 M_ppbng_c	R_porphobilinogen_synthase	NMB0801	0.00347175	0.00800913
R_EX_arg_L_e_	1.0 M_arg_L_e = 1.0 M_arg_L_b_xt	R_L_Arginine_exchange		0	0.00808027
R_EX_ade_e_	1.0 M_ade_e = 1.0 M_ade_b_xt	R_Adenine_exchange		0	0.00813603
R_EX_ile_L_e_	1.0 M_ile_L_e = 1.0 M_ile_L_b_xt	R_L_Isoleucine_exchange		0	0.00819256
R_EX_lys_L_e_	1.0 M_lys_L_e = 1.0 M_lys_L_b_xt	R_L_Lysine_exchange		0	0.00854876
R_PSD120	1.0 M_h_c + 1.0 M_ps120_c + 0.0000001 M_pydx5p_c = 1.0 M_co2_c + 1.0 M_pe120_c	R_Phosphatidylserine decarboxylase n C120	NMB0963	0.00869084	0.00869407
R_PE120abcpp	1.0 M_pe120_c + 1.0 M_h2o_c + 1.0 M_atp_c = 1.0 M_pi_c + 1.0 M_pe120_p + 1.0 M_h_c + 1.0 M_adp_c	R_phosphatidylethanolamine_transport_via_ABC_system_n_C120_periplasm_	NMB0319 AND NMB0182	0.00869084	0.00869414
R_PSSA120	1.0 M_cdpdddecg_c + 1.0 M_ser_L_c = 1.0 M_cmp_c + 1.0 M_h_c + 1.0 M_ps120_c	R_Phosphatidylserine syntase n C120	NMB1318	0.00869084	0.00869414
R_PSD141b	1.0 M_h_c + 1.0 M_ps141b_c + 0.0000001 M_pydx5p_c = 1.0 M_pe141b_c + 1.0 M_co2_c	R_Phosphatidylserine decarboxylase n C140	NMB0963	0.00918707	0.00919048
R_PE141babcpp	1.0 M_atp_c + 1.0 M_h2o_c + 1.0 M_pe141b_c = 1.0 M_adp_c + 1.0 M_h_c + 1.0 M_pe141b_p + 1.0 M_pi_c	R_phosphatidylethanolamine transport via ABC system n C141b periplasm	NMB0319 AND NMB0182	0.00918707	0.00919056
R_PSSA141b	1.0 M_ser_L_c + 1.0 M_cdp141b_c = 1.0 M_ps141b_c + 1.0 M_cmp_c + 1.0 M_h_c	R_Phosphatidylserine syntase n C140	NMB1318	0.00918707	0.00919056
R_CA2tex	1.0 M_ca2_e = 1.0 M_ca2_p	R_calcium Ca2 transport via diffusion extracellular to periplasm	NMB1429 OR NMB2039	0.0092182	0.00922185
R_CLt4	1.0 M_cl_p = 1.0 M_cl_c	R_chloride transport via diffusion	NMB0982 OR NMB2006	0.0092182	0.00922185
R_CLtex	1.0 M_cl_e = 1.0 M_cl_p	R_chloride Cl 1 transport via diffusion extracellular to periplasm	NMB1429 OR NMB2039	0.0092182	0.00922185
R_EX_leu_L_e_	1.0 M_leu_L_e = 1.0 M_leu_L_b_xt	R_L_Leucine_exchange		0	0.00983104
R_AGPAT141	1.0 M_1tdec7eg3p_c + 1.0 M_tdeACP_c = 1.0 M_ACP_c + 1.0 M_pa141_c	R_1 tetradec 7 enoyl sn glycerol 3 phosphate O acyltransferase n C141	NMB2034 OR NMB1294	0.00998493	0.00999087
R_G3PAT141	1.0 M_glyc3p_c + 1.0 M_tdeACP_c = 1.0 M_ACP_c + 1.0 M_1tdec7eg3p_c	R_glycerol_3_phosphate_acyltransferase_C141_	Orphan	0.00998493	0.00999087
R_THFL	1.0 M_thf_c + 1.0 M_atp_c + 1.0 M_for_c = 1.0 M_adp_c + 1.0 M_pi_c + 1.0 M_10fthf_c	R_tetrahydrofolate ligase	NMB1839	-0.0606876	0.0101471
R_EX_cys_L_e_	1.0 M_cys_L_e = 1.0 M_cys_L_b_xt	R_L_Cysteine_exchange		0	0.0107248
R_EX_pro_L_e_	1.0 M_pro_L_e = 1.0 M_pro_L_b_xt	R_L_Proline_exchange		0	0.0111294
R_MCTP2App	1.0 M_murein5p5p5p_p = 2.0 M_ala_D_p + 1.0 M_murein5px4px4p_p	R_murein_crosslinking_transpeptidase_1A_A2pm_D_ala__periplasm_	NMB0413 OR NMB0357 OR NMB1807	0.010812	0.011372
R_MDDCP2pp	1.0 M_h2o_p + 1.0 M_murein5px4px4p_p = 1.0 M_ala_D_p + 1.0 M_murein4px4px4p_p	R_murein_D_D_carboxypeptidase_murein5px4px4p__periplasm_	NMB0749 OR NMB1797 OR NMB0877	0.010812	0.011372
R_DASYN120	1.0 M_ctp_c + 1.0 M_h_c + 1.0 M_pa120_c = 1.0 M_cdpdddecg_c + 1.0 M_ppi_c	R_CDP diacylglycerol synthetase n C120	NMB0185	0.0117091	0.0117134
R_PGPP161app	1.0 M_pgp161_p + 1.0 M_h2o_p = 1.0 M_pi_p + 1.0 M_pg161_p	R_phosphatidylglycerol phosphate phosphatase periplasm n C140	NMB0386	0	0.0118846
R_pgp161abcpp	1.0 M_atp_c + 1.0 M_h2o_c + 1.0 M_pgp161_c = 1.0 M_adp_c + 1.0 M_h_c + 1.0 M_pgp161_p + 1.0 M_pi_c	R_phosphatidylglycerophosphate transport via ABC system n C161a periplasm	NMB0319 AND NMB0182	0	0.0118846
R_PGSA161a	1.0 M_cdp161_c + 1.0 M_glyc3p_c = 1.0 M_cmp_c + 1.0 M_h_c + 1.0 M_pgp161_c	R_Phosphatidylglycerol synthase n C140	NMB1588	0.0118687	0.011885
R_pg161abcpp	1.0 M_atp_c + 1.0 M_h2o_c + 1.0 M_pg161_c = 1.0 M_adp_c + 1.0 M_h_c + 1.0 M_pg161_p + 1.0 M_pi_c	R_phosphatidylglycerol transport via ABC system n C161a periplasm	NMB0319 AND NMB0182	0	0.011885
R_PGPP161a	1.0 M_pgp161_c + 1.0 M_h2o_c = 1.0 M_pi_c + 1.0 M_pg161_c	R_phosphatidylglycerol phosphate phosphatase n C140	NMB0386	0	0.011885
R_EX_met_L_e_	1.0 M_met_L_e = 1.0 M_met_L_b_xt	R_L_Methionine_exchange		0	0.0119165
R_PGP160cabcpp	1.0 M_atp_c + 1.0 M_h2o_c + 1.0 M_pgp160c_c = 1.0 M_adp_c + 1.0 M_h_c + 1.0 M_pgp160c_p + 1.0 M_pi_c	R_phosphatidylglycerophosphate transport via ABC system n C160c periplasm	NMB0319 AND NMB0182	0	0.0119431
R_PGPP160cpp	1.0 M_pgp160c_p + 1.0 M_h2o_p = 1.0 M_pi_p + 1.0 M_pg160c_p	R_phosphatidylglycerol phosphate phosphatase periplasm n C160c	NMB0386	0	0.0119431
R_PG160cabcpp	1.0 M_atp_c + 1.0 M_h2o_c + 1.0 M_pg160c_c = 1.0 M_adp_c + 1.0 M_h_c + 1.0 M_pg160c_p + 1.0 M_pi_c	R_phosphatidylglycerol transport via ABC system n C160c periplasm	NMB0319 AND NMB0182	0	0.0119434
R_PGPP160c	1.0 M_pgp160c_c + 1.0 M_h2o_c = 1.0 M_pi_c + 1.0 M_pg160c_c	R_phosphatidylglycerol phosphate phosphatase n C160c	NMB0386	0	0.0119434
R_PGSA160c	1.0 M_cdp160c_c + 1.0 M_glyc3p_c = 1.0 M_cmp_c + 1.0 M_h_c + 1.0 M_pgp160c_c	R_Phosphatidylglycerol synthase n C160c	NMB1588	0.011927	0.0119434
R_EX_val_L_e_	1.0 M_val_L_e = 1.0 M_val_L_b_xt	R_L_Valine_exchange		0	0.0122889
R_AGPAT141b	1.0 M_1tdecg3p_c + 1.0 M_oct7eACP_c = 1.0 M_ACP_c + 1.0 M_pa141b_c	R_1 tetradecanoyl sn glycerol 3 phosphate O acyltransferase n C141b	NMB2034 OR NMB1294	0.012433	0.0124376
R_DASYN141b	1.0 M_ctp_c + 1.0 M_h_c + 1.0 M_pa141b_c = 1.0 M_cdp141b_c + 1.0 M_ppi_c	R_CDP diacylglycerol synthetase n C140	NMB0185	0.012433	0.0124376
R_EX_gln_L_e_	1.0 M_gln_L_e = 1.0 M_gln_L_b_xt	R_L_Glutamine_exchange		0	0.012823
R_pa161abcpp	1.0 M_atp_c + 1.0 M_h2o_c + 1.0 M_pa161_c = 1.0 M_adp_c + 1.0 M_h_c + 1.0 M_pa161_p + 1.0 M_pi_c	R_phosphatidate transport via ABC system n C161a periplasm	NMB0319 AND NMB0182	0.0129896	0.0130074
R_EX_thr_L_e_	1.0 M_thr_L_e = 1.0 M_thr_L_b_xt	R_L_Threonine_exchange		0	0.0131081
R_EX_glu_L_e_	1.0 M_glu_L_e = 1.0 M_glu_L_b_xt	R_L_Glutamate_exchange		0	0.0140442
R_AGMT	1.0 M_agm_c + 1.0 M_h2o_c = 1.0 M_ptrc_c + 1.0 M_urea_c	R_agmatinase	NMB0469	0.0150574	0.0150633
R_DM_UREA	1.0 M_urea_c = 1.0 M_urea_b_xt	R_Sink_needed_to_allow_urea_to_leave_system		0.0150574	0.0150633
R_ARGDC	1.0 M_arg_L_c + 1.0 M_h_c + 0.0000001 M_pydx5p_c = 1.0 M_agm_c + 1.0 M_co2_c	R_arginine_decarboxylase	NMB0468	0.0150574	0.0150635
R_AGPAT120	1.0 M_1ddecg3p_c + 1.0 M_ddcaACP_c = 1.0 M_ACP_c + 1.0 M_pa120_c	R_1 tetradecanoyl sn glycerol 3 phosphate O acyltransferase n C120	NMB2034 OR NMB1294	0.0153228	0.0153319
R_G3PAT120	1.0 M_glyc3p_c + 1.0 M_ddcaACP_c = 1.0 M_ACP_c + 1.0 M_1ddecg3p_c	R_glycerol_3_phosphate_acyltransferase_C120_	Orphan	0.0153228	0.0153319
R_MG2tex	1.0 M_mg2_e = 1.0 M_mg2_p	R_magnesium Mg2 transport via diffusion extracellular to periplasm	NMB1429 OR NMB2039	0.0153637	0.0153698
R_MG2t1pp	2.0 M_h_c + 1.0 M_mg2_p = 2.0 M_h_p + 1.0 M_mg2_c	R_magnesium_Mg2_transport_inout_via_proton_antiport_periplasm_	NMB0537	-0.279567	0.0153698
R_G1SAT	1.0 M_glu1sa_c = 1.0 M_5aop_c	R_glutamate_1_semialdehyde_aminotransferase	NMB1864	0.00694351	0.0160183
R_GLUTRR	1.0 M_glutrna_c + 1.0 M_h_c + 1.0 M_nadph_c = 1.0 M_glu1sa_c + 1.0 M_nadp_c + 1.0 M_trnaglu_c	R_glutamyl_tRNA_reductase	NMB0576	0.00694351	0.0160183
R_GLUTRS	1.0 M_atp_c + 1.0 M_glu_L_c + 1.0 M_trnaglu_c = 1.0 M_amp_c + 1.0 M_glutrna_c + 1.0 M_ppi_c	R_Glutamyl_tRNA_synthetase	NMB0003	0.00694351	0.0160183
R_EX_asn_L_e_	1.0 M_asn_L_e = 1.0 M_asn_L_b_xt	R_L_Asparagine_exchange		0	0.0163851
R_MDDCP6pp	3.0 M_h2o_p + 1.0 M_murein5p5p5p_p = 3.0 M_ala_D_p + 1.0 M_murein4p4p4p_p	R_murein_D_D_carboxypeptidase_murein5p5p5p__periplasm_	NMB0749 OR NMB1797 OR NMB0877	0.016218	0.016778
R_GLYCLTDy	1.0 M_glx_c + 1.0 M_nadph_c = 1.0 M_glyclt_c + 1.0 M_nadp_c	R_Glycolate_dehydrogenase_NADP_	NMB0029	0	0.0168528
R_H2AKGAL	1.0 M_4h2akg_c = 1.0 M_pyr_c + 1.0 M_glx_c + 1.0 M_h_c	R_4-hydroxy-2-oxoglutarate aldolase	NMB1394	0	0.0168528
R_HGTA	1.0 M_e4hglu_c + 1.0 M_akg_c = 1.0 M_4h2akg_c + 1.0 M_glu_L_c + 1.0 M_h_c	R_4-hydroxyglutamate transaminase	NMB0540	0	0.0168528
R_P3H5CD	1.0 M_pyr3h5c_c + 1.0 M_nadp_c + 2.0 M_h2o_c = 1.0 M_e4hglu_c + 1.0 M_nadph_c + 1.0 M_h_c	R_1-pyrroline-5-carboxylate dehydrogenase	NMB0401	0	0.0168528
R_P3H5CR	1.0 M_4hpro_c + 1.0 M_nadp_c = 1.0 M_pyr3h5c_c + 1.0 M_nadph_c + 1.0 M_h_c	R_pyrroline-5-carboxylate reductase	NMB0055	0	0.0168528
R_PROHX	1.0 M_pro_L_c + 1.0 M_akg_c + 1.0 M_o2_c + 0.0000001 M_fe2_c = 1.0 M_4hpro_c + 1.0 M_succ_c + 1.0 M_co2_c	R_proline hydroxlase	Orphan	0	0.0168528
R_GLYCLTDx	1.0 M_glx_c + 1.0 M_nadh_c = 1.0 M_glyclt_c + 1.0 M_nad_c	R_Glycolate_dehydrogenase_NAD_	NMB0029	0	0.0168528
R_SHSL2	1.0 M_suchms_c + 1.0 M_h2s_c = 1.0 M_hcys_L_c + 1.0 M_succ_c	R_O succinylhomoserine lyase L cysteine2	NMB1609	0	0.0168532
R_EX_lac_D_e_	1.0 M_lac_D_e = 1.0 M_lac_D_b_xt	R_D_lactate_exchange		0	0.0178747
R_EX_glyclt_e_	1.0 M_glyclt_e = 1.0 M_glyclt_b_xt	R_Glycolate_exchange		0.00130187	0.0181546
R_PE160abcpp	1.0 M_pe160_c + 1.0 M_h2o_c + 1.0 M_atp_c = 1.0 M_pi_c + 1.0 M_pe160_p + 1.0 M_h_c + 1.0 M_adp_c	R_phosphatidylethanolamine_transport_via_ABC_system_n_C160_periplasm_	NMB0319 AND NMB0182	0.018236	0.0182429
R_PE160aabcpp	1.0 M_atp_c + 1.0 M_h2o_c + 1.0 M_pe160a_c = 1.0 M_adp_c + 1.0 M_h_c + 1.0 M_pe160a_p + 1.0 M_pi_c	R_phosphatidylethanolamine transport via ABC system n C160a periplasm	NMB0319 AND NMB0182	0.0195962	0.0196037
R_PSD160a	1.0 M_h_c + 1.0 M_ps160a_c + 0.0000001 M_pydx5p_c = 1.0 M_pe160a_c + 1.0 M_co2_c	R_Phosphatidylserine decarboxylase n C160a	NMB0963	0.0195962	0.0196037
R_PSSA160a	1.0 M_ser_L_c + 1.0 M_cdp160a_c = 1.0 M_ps160a_c + 1.0 M_cmp_c + 1.0 M_h_c	R_Phosphatidylserine syntase n C160a	NMB1318	0.0195962	0.0196037
R_EX_asp_L_e_	1.0 M_asp_L_e = 1.0 M_asp_L_b_xt	R_L_Aspartate_exchange		0	0.0196621
R_PE140abcpp	1.0 M_atp_c + 1.0 M_h2o_c + 1.0 M_pe140_c = 1.0 M_adp_c + 1.0 M_h_c + 1.0 M_pe140_p + 1.0 M_pi_c	R_phosphatidylethanolamine transport via ABC system n C140 periplasm	NMB0319 AND NMB0182	0.0205089	0.0205167
R_PSD140	1.0 M_h_c + 1.0 M_ps140_c + 0.0000001 M_pydx5p_c = 1.0 M_co2_c + 1.0 M_pe140_c	R_Phosphatidylserine decarboxylase n C140	NMB0963	0.0205089	0.0205167
R_PSSA140	1.0 M_cdpdtdecg_c + 1.0 M_ser_L_c = 1.0 M_cmp_c + 1.0 M_h_c + 1.0 M_ps140_c	R_Phosphatidylserine syntase n C140	NMB1318	0.0205089	0.0205167
R_EX_h2s_e_	1.0 M_h2s_e = 1.0 M_h2s_b_xt	R_Hydrogen_sulfide_exchange		0	0.022687
R_H2St1pp	1.0 M_h2s_c = 1.0 M_h2s_p	R_h2s transport periplasm	Orphan	0	0.022687
R_DASYN140	1.0 M_ctp_c + 1.0 M_h_c + 1.0 M_pa140_c = 1.0 M_cdpdtdecg_c + 1.0 M_ppi_c	R_CDP diacylglycerol synthetase n C140	NMB0185	0.0230056	0.0230142
R_EX_ser_L_e_	1.0 M_ser_L_e = 1.0 M_ser_L_b_xt	R_L_Serine_exchange		0	0.0235946
R_EX_ala_D_e_	1.0 M_ala_D_e = 1.0 M_ala_D_b_xt	R_D_Alanine_exchange		0	0.0235946
R_H2SO	2.0 M_o2_c + 1.0 M_h2s_c = 2.0 M_h_c + 1.0 M_so4_c	R_Hydrogen_sulfide_oxidation	Orphan	0	0.0245775
R_EX_ala_L_e_	1.0 M_ala_L_e = 1.0 M_ala_L_b_xt	R_L_Alanine_exchange		0	0.0245777
R_AGPAT160a	1.0 M_1hdecg3p_c + 1.0 M_ddcaACP_c = 1.0 M_ACP_c + 1.0 M_pa160a_c	R_1 hexadecanoyl sn glycerol 3 phosphate O acyltransferase n C160a	NMB2034 OR NMB1294	0.0248738	0.024883
R_DASYN160a	1.0 M_ctp_c + 1.0 M_h_c + 1.0 M_pa160a_c = 1.0 M_cdp160a_c + 1.0 M_ppi_c	R_CDP diacylglycerol synthetase n C160a	NMB0185	0.0248738	0.024883
R_AGPAT140	1.0 M_1tdecg3p_c + 1.0 M_myrsACP_c = 1.0 M_ACP_c + 1.0 M_pa140_c	R_1 tetradecanoyl sn glycerol 3 phosphate O acyltransferase n C140	NMB2034 OR NMB1294	0.0252571	0.0252665
R_GALT2	1.0 M_gnagalicolipa_c + 1.0 M_udpgal_c = 1.0 M_galgnagalicolipa_c + 1.0 M_h_c + 1.0 M_udp_c	R_galactosyltransferase LPS core synthesis II	NMB1928	0.0266641	0.026674
R_GNAT2	1.0 M_galicolipa_c + 1.0 M_uacgam_c = 1.0 M_gnagalicolipa_c + 1.0 M_udp_c	R_GlcNActransferase LPS core synthesis II	NMB1929	0.0266641	0.026674
R_LPS3tex	1.0 M_lps_c = 1.0 M_lps_e	R_LPS immunotype L3 transport	Orphan	0.0266641	0.026674
R_DAGK160	1.0 M_12dgr160_c + 1.0 M_atp_c = 1.0 M_adp_c + 1.0 M_h_c + 1.0 M_pa160_c	R_diacylglycerol kinase n C160	NMB1558	0.0266641	0.026674
R_EDTXS1	1.0 M_ddcaACP_c + 1.0 M_kdo2lipid4_c = 1.0 M_ACP_c + 1.0 M_kdo2lipid4L_c	R_Endotoxin Synthesis lauroyl transferase1	NMB1801 AND NMB1418 AND NMB0220	0.0266641	0.026674
R_GALT1	1.0 M_icolipa_c + 1.0 M_udpgal_c = 1.0 M_galicolipa_c + 1.0 M_h_c + 1.0 M_udp_c	R_galactosyltransferase I LPS core synthesis	NMB1926	0.0266641	0.026674
R_GLCTR1	1.0 M_udpg_c + 1.0 M_peagnahhlipa_c = 1.0 M_udp_c + 1.0 M_h_c + 1.0 M_icolipa_c	R_glucosyltransferase III LPS core synthesis	NMB1704	0.0266641	0.026674
R_SIALT1	1.0 M_galgnagalicolipa_c + 1.0 M_cmpacnam_c = 1.0 M_lps_c + 1.0 M_cmp_c	R_CMP-N-acetylneuraminate-beta-galactosamide-alpha-2,3-sialyltransferase	NMB0922	0.0266641	0.026674
R_USHD	1.0 M_h2o_c + 1.0 M_u23ga_c = 2.0 M_h_c + 1.0 M_lipidX_c + 1.0 M_ump_c	R_UDP sugar hydrolase	NMB0544	0.0266641	0.026674
R_EDTXS2	1.0 M_kdo2lipid4L_c + 1.0 M_ddcaACP_c = 1.0 M_ACP_c + 1.0 M_lipa_c	R_Endotoxin Synthesis lauroyl transferase2	NMB1919 AND NMB0220	0.0266641	0.026674
R_LPADSS	1.0 M_lipidX_c + 1.0 M_u23ga_c = 1.0 M_h_c + 1.0 M_lipidAds_c + 1.0 M_udp_c	R_Lipid A disaccaride synthase	NMB0199	0.0266641	0.026674
R_MOAT	1.0 M_ckdo_c + 1.0 M_lipidA_c = 1.0 M_cmp_c + 1.0 M_h_c + 1.0 M_kdolipid4_c	R_3 deoxy D manno octulosonic acid transferase	NMB0014	0.0266641	0.026674
R_MOAT2	1.0 M_ckdo_c + 1.0 M_kdolipid4_c = 1.0 M_cmp_c + 1.0 M_h_c + 1.0 M_kdo2lipid4_c	R_3 deoxy D manno octulosonic acid transferase	NMB0014	0.0266641	0.026674
R_TDSK	1.0 M_atp_c + 1.0 M_lipidAds_c = 1.0 M_adp_c + 1.0 M_h_c + 1.0 M_lipidA_c	R_Tetraacyldisaccharide 4 kinase	NMB0672	0.0266641	0.026674
R_PEAT1	1.0 M_gnahhlipa_c + 1.0 M_pe160_c = 1.0 M_peagnahhlipa_c + 1.0 M_12dgr160_c	R_PEAtransferase LPS core synthesis	NMB2010	0.0266641	0.0266742
R_HEPT1	1.0 M_adphep_LD_c + 1.0 M_lipa_c = 1.0 M_adp_c + 1.0 M_h_c + 1.0 M_hlipa_c	R_heptosyltransferase I LPS core synthesis	NMB2156	0.0266641	0.0266742
R_HEPT2	1.0 M_adphep_LD_c + 1.0 M_hlipa_c = 1.0 M_adp_c + 1.0 M_h_c + 1.0 M_hhlipa_c	R_heptosyltransferase II LPS core synthesis	NMB1527	0.0266641	0.0266742
R_GNAT1	1.0 M_hhlipa_c + 1.0 M_uacgam_c = 1.0 M_gnahhlipa_c + 1.0 M_udp_c	R_GlcNActransferase LPS core synthesis I	NMB1705	0.0266641	0.0266743
R_MPTG2	1.0 M_murein5p5p_p + 1.0 M_uaagmda_c = 1.0 M_h_c + 1.0 M_murein5p5p5p_p + 1.0 M_udcpdp_c	R_murein polymerizing transglycosylase 2 three linked units	NMB1807 AND (Blank OR NMB0357)	0.0270299	0.0275933
R_MPTG	2.0 M_uaagmda_c = 2.0 M_h_c + 1.0 M_murein5p5p_p + 2.0 M_udcpdp_c	R_murein polymerizing transglycosylase	NMB1807 AND (Blank OR NMB0357)	0.0270299	0.027875
R_FE3abcpp1	1.0 M_atp_c + 1.0 M_fe3_p + 1.0 M_h2o_c = 1.0 M_adp_c + 1.0 M_fe3_c + 1.0 M_h_c + 1.0 M_pi_c	R_iron_III_transport_via_ABC_system_periplasm_to_cytoplasm_	NMB0633 AND NMB0634 AND (Blank OR NMB0632)	0.0285245	0.0285358
R_FE3tex	1.0 M_fe3_e = 1.0 M_fe3_p	R_iron III transport via diffusion extracellular to periplasm	NMB1429 OR NMB2039	0.0285245	0.0285358
R_PSD161a	1.0 M_h_c + 1.0 M_ps161_c + 0.0000001 M_pydx5p_c = 1.0 M_pe161_c + 1.0 M_co2_c	R_Phosphatidylserine decarboxylase n C140	NMB0963	0.0303965	0.0304081
R_pe161abcpp	1.0 M_atp_c + 1.0 M_h2o_c + 1.0 M_pe161_c = 1.0 M_adp_c + 1.0 M_h_c + 1.0 M_pe161_p + 1.0 M_pi_c	R_phosphatidylethanolamine transport via ABC system n C161a periplasm	NMB0319 AND NMB0182	0.0303965	0.0304081
R_PSSA161a	1.0 M_ser_L_c + 1.0 M_cdp161_c = 1.0 M_ps161_c + 1.0 M_cmp_c + 1.0 M_h_c	R_Phosphatidylserine syntase n C140	NMB1318	0.0303965	0.0304081
R_EX_etoh_e_	1.0 M_etoh_e = 1.0 M_etoh_b_xt	R_Ethanol_exchange		0	0.0310452
R_AGPAT160	1.0 M_1hdecg3p_c + 1.0 M_palmACP_c = 1.0 M_ACP_c + 1.0 M_pa160_c	R_1 hexadecanoyl sn glycerol 3 phosphate O acyltransferase n C160	NMB2034 OR NMB1294	0.0320973	0.0321164
R_AGPAT160e	1.0 M_1hdecg3p_c + 1.0 M_ocdcaACP_c = 1.0 M_ACP_c + 1.0 M_pa160e_c	R_1 hexadecanoyl sn glycerol 3 phosphate O acyltransferase n C160e	NMB2034 OR NMB1294	0.0361956	0.0362091
R_DASYN160e	1.0 M_ctp_c + 1.0 M_h_c + 1.0 M_pa160e_c = 1.0 M_cdp160e_c + 1.0 M_ppi_c	R_CDP diacylglycerol synthetase n C160e	NMB0185	0.0361956	0.0362091
R_PSD160e	1.0 M_h_c + 1.0 M_ps160e_c + 0.0000001 M_pydx5p_c = 1.0 M_pe160e_c + 1.0 M_co2_c	R_Phosphatidylserine decarboxylase n C160e	NMB0963	0.0361956	0.0362093
R_PE160eabcpp	1.0 M_atp_c + 1.0 M_h2o_c + 1.0 M_pe160e_c = 1.0 M_adp_c + 1.0 M_h_c + 1.0 M_pe160e_p + 1.0 M_pi_c	R_phosphatidylethanolamine transport via ABC system n C160e periplasm	NMB0319 AND NMB0182	0.0361956	0.0362094
R_PSSA160e	1.0 M_ser_L_c + 1.0 M_cdp160e_c = 1.0 M_ps160e_c + 1.0 M_cmp_c + 1.0 M_h_c	R_Phosphatidylserine syntase n C160e	NMB1318	0.0361956	0.0362094
R_EX_acald_e_	1.0 M_acald_e = 1.0 M_acald_b_xt	R_Acetaldehyde_exchange		0	0.0368661
R_RNDR4	1.0 M_trdrd_c + 1.0 M_udp_c = 1.0 M_dudp_c + 1.0 M_h2o_c + 1.0 M_trdox_c	R_ribonucleoside_diphosphate_reductase_UDP_	NMB1291 AND NMB1288	0	0.0377003
R_DTMPK	1.0 M_atp_c + 1.0 M_dtmp_c = 1.0 M_adp_c + 1.0 M_dtdp_c	R_dTMP_kinase	NMB0670	0.0376863	0.0377012
R_TMDS	1.0 M_dump_c + 1.0 M_mlthf_c = 1.0 M_dhf_c + 1.0 M_dtmp_c	R_thymidylate_synthase	NMB1709	0.0376863	0.0377012
R_DCTPD	1.0 M_dctp_c + 1.0 M_h2o_c + 1.0 M_h_c = 1.0 M_dutp_c + 1.0 M_nh4_c	R_dCTP_deaminase	NMB0849	0	0.0377012
R_NDPK4	1.0 M_atp_c + 1.0 M_dtdp_c = 1.0 M_adp_c + 1.0 M_dttp_c	R_nucleoside_diphosphate_kinase_ATPdTDP_	NMB1307	0.0376863	0.0377012
R_NDPK8	1.0 M_atp_c + 1.0 M_dadp_c = 1.0 M_adp_c + 1.0 M_datp_c	R_nucleoside_diphosphate_kinase_ATPdADP_	NMB0089 OR NMB1307	0.0376863	0.0377012
R_RNDR1	1.0 M_adp_c + 1.0 M_trdrd_c = 1.0 M_dadp_c + 1.0 M_h2o_c + 1.0 M_trdox_c	R_ribonucleoside_diphosphate_reductase_ADP_	NMB1291 AND NMB1288	0.0376863	0.0377012
R_G3PAT140	1.0 M_glyc3p_c + 1.0 M_myrsACP_c = 1.0 M_ACP_c + 1.0 M_1tdecg3p_c	R_glycerol_3_phosphate_acyltransferase_C140_	Orphan	0.0376901	0.0377042
R_DHFR	1.0 M_dhf_c + 1.0 M_h_c + 1.0 M_nadph_c = 1.0 M_nadp_c + 1.0 M_thf_c	R_dihydrofolate_reductase	NMB0308	0.0389882	0.0390036
R_NDPK5	1.0 M_atp_c + 1.0 M_dgdp_c = 1.0 M_adp_c + 1.0 M_dgtp_c	R_nucleoside_diphosphate_kinase_ATPdGDP_	NMB0089 OR NMB1307	0.0399774	0.0399932
R_RNDR2	1.0 M_gdp_c + 1.0 M_trdrd_c = 1.0 M_dgdp_c + 1.0 M_h2o_c + 1.0 M_trdox_c	R_ribonucleoside_diphosphate_reductase_GDP_	NMB1291 AND NMB1288	0.0399774	0.0399932
R_DASYN161a	1.0 M_ctp_c + 1.0 M_h_c + 1.0 M_pa161_c = 1.0 M_cdp161_c + 1.0 M_ppi_c	R_CDP diacylglycerol synthetase n C140	NMB0185	0.0422652	0.0422815
R_PSD181	1.0 M_h_c + 1.0 M_ps181_c + 0.0000001 M_pydx5p_c = 1.0 M_co2_c + 1.0 M_pe181_c	R_Phosphatidylserine decarboxylase n C181	NMB0963	0.042812	0.0428283
R_PSSA181	1.0 M_cdpdodec7eg_c + 1.0 M_ser_L_c = 1.0 M_cmp_c + 1.0 M_h_c + 1.0 M_ps181_c	R_Phosphatidylserine syntase n C181	NMB1318	0.042812	0.0428284
R_pe181abcpp	1.0 M_atp_c + 1.0 M_h2o_c + 1.0 M_pe181_c = 1.0 M_adp_c + 1.0 M_h_c + 1.0 M_pe181_p + 1.0 M_pi_c	R_phosphatidylethanolamine transport via ABC system n C181 periplasm	NMB0319 AND NMB0182	0.042812	0.0428284
R_DASYN181	1.0 M_ctp_c + 1.0 M_h_c + 1.0 M_pa181_c = 1.0 M_cdpdodec7eg_c + 1.0 M_ppi_c	R_CDP diacylglycerol synthetase n C181	NMB0185	0.0443182	0.0443347
R_EAR180y	1.0 M_h_c + 1.0 M_nadph_c + 1.0 M_toctd2eACP_c = 1.0 M_nadp_c + 1.0 M_ocdcaACP_c	R_enoyl acyl carrier protein reductase NADPH n C180	NMB0336	0	0.0443503
R_3HAD180	1.0 M_3hoctaACP_c = 1.0 M_h2o_c + 1.0 M_toctd2eACP_c	R_3_hydroxyacyl_acyl_carrier_protein_dehydratase_n_C180_	NMB0179	0.0443338	0.0443503
R_3OAR180	1.0 M_3ooctdACP_c + 1.0 M_nadph_c + 1.0 M_h_c = 1.0 M_nadp_c + 1.0 M_3hoctaACP_c	R_3_oxoacyl_acyl_carrier_protein_reductase_n_C180_	NMB1921 OR NMB1702	0.0443338	0.0443503
R_3OAS180	1.0 M_h_c + 1.0 M_malACP_c + 1.0 M_palmACP_c = 1.0 M_3ooctdACP_c + 1.0 M_ACP_c + 1.0 M_co2_c	R_3 oxoacyl acyl carrier protein synthase n C180	NMB1703 OR NMB0219	0.0443338	0.0443503
R_EAR180x	1.0 M_h_c + 1.0 M_nadh_c + 1.0 M_toctd2eACP_c = 1.0 M_nad_c + 1.0 M_ocdcaACP_c	R_enoyl acyl carrier protein reductase NADH n C180	NMB0336	0	0.0443503
R_PSD160	1.0 M_h_c + 1.0 M_ps160_c + 0.0000001 M_pydx5p_c = 1.0 M_co2_c + 1.0 M_pe160_c	R_Phosphatidylserine decarboxylase n C160	NMB0963	0.0449001	0.0449171
R_PSSA160	1.0 M_cdpdhdecg_c + 1.0 M_ser_L_c = 1.0 M_cmp_c + 1.0 M_h_c + 1.0 M_ps160_c	R_Phosphatidylserine syntase n C160	NMB1318	0.0449001	0.0449172
R_AGPAT181	1.0 M_1odec7eg3p_c + 1.0 M_oct7eACP_c = 1.0 M_ACP_c + 1.0 M_pa181_c	R_1 octadec 7 enoyl sn glycerol 3 phosphate O acyltransferase n C181	NMB2034 OR NMB1294	0.046064	0.0460811
R_G3PAT181	1.0 M_glyc3p_c + 1.0 M_oct7eACP_c = 1.0 M_1odec7eg3p_c + 1.0 M_ACP_c	R_glycerol 3 phosphate acyltransferase C181	Orphan	0.046064	0.0460811
R_EX_ac_e_	1.0 M_ac_e = 1.0 M_ac_b_xt	R_Acetate_exchange		0	0.0491545
R_GTPHs	1.0 M_gtp_c + 1.0 M_h2o_c + 1.0 M_h_c = 1.0 M_nh4_c + 1.0 M_xtp_c	R_GTP_amine_hydrolysis_spontaneous_	S	0	0.049155
R_NTPP11	1.0 M_h2o_c + 1.0 M_xtp_c = 1.0 M_h_c + 1.0 M_ppi_c + 1.0 M_xmp_c	R_Nucleoside_triphosphate_pyrophosphorylase_xtp_	NMB0639	0	0.049155
R_PSD160c	1.0 M_h_c + 1.0 M_ps160c_c + 0.0000001 M_pydx5p_c = 1.0 M_pe160c_c + 1.0 M_co2_c	R_Phosphatidylserine decarboxylase n C160c	NMB0963	0.0504209	0.05044
R_PE160cabcpp	1.0 M_atp_c + 1.0 M_h2o_c + 1.0 M_pe160c_c = 1.0 M_adp_c + 1.0 M_h_c + 1.0 M_pe160c_p + 1.0 M_pi_c	R_phosphatidylethanolamine transport via ABC system n C160c periplasm	NMB0319 AND NMB0182	0.0504209	0.0504401
R_PSSA160c	1.0 M_ser_L_c + 1.0 M_cdp160c_c = 1.0 M_ps160c_c + 1.0 M_cmp_c + 1.0 M_h_c	R_Phosphatidylserine syntase n C160c	NMB1318	0.0504209	0.0504401
R_DASYN160	1.0 M_ctp_c + 1.0 M_h_c + 1.0 M_pa160_c = 1.0 M_cdpdhdecg_c + 1.0 M_ppi_c	R_CDP diacylglycerol synthetase n C160	NMB0185	0.0512927	0.0513118
R_UAGAAT	1.0 M_3hddecACP_c + 1.0 M_uacgam_c = 1.0 M_ACP_c + 1.0 M_u3aga_c	R_UDP N acetylglucosamine acyltransferase	NMB0178 AND NMB0220	0.0533282	0.053348
R_U23GAAT	1.0 M_3hmrsACP_c + 1.0 M_u3hga_c = 1.0 M_ACP_c + 1.0 M_h_c + 1.0 M_u23ga_c	R_UDP 3 O 3 hydroxymyristoyl glucosamine acyltransferase	NMB0180	0.0533282	0.053348
R_UHGADA	1.0 M_h2o_c + 1.0 M_u3aga_c = 1.0 M_ac_c + 1.0 M_u3hga_c	R_UDP 3 O acetylglucosamine deacetylase	NMB0017	0.0533282	0.053348
R_A5PISO	1.0 M_ru5p_D_c = 1.0 M_ara5p_c	R_arabinose_5_phosphate_isomerase	NMB0352	0.0533282	0.053348
R_KDOCT2	1.0 M_ctp_c + 1.0 M_kdo_c = 1.0 M_ckdo_c + 1.0 M_ppi_c	R_3 deoxy manno octulosonate cytidylyltransferase	NMB0675	0.0533282	0.053348
R_KDOPP	1.0 M_h2o_c + 1.0 M_kdo8p_c = 1.0 M_kdo_c + 1.0 M_pi_c	R_3 deoxy manno octulosonate 8 phosphatase	NMB0353	0.0533282	0.053348
R_S7PI	1.0 M_s7p_c = 1.0 M_gmhep7p_c	R_sedoheptulose 7 phosphate isomerase	NMB2090	0.0533282	0.053348
R_AGMHE	1.0 M_adphep_DD_c + 0.0000001 M_nad_c = 1.0 M_adphep_LD_c	R_ADP D glycero D manno heptose epimerase	NMB0828	0.0533282	0.053348
R_GMHEPK	1.0 M_atp_c + 1.0 M_gmhep7p_c = 1.0 M_adp_c + 1.0 M_gmhep17bp_c + 1.0 M_h_c	R_D glycero D manno heptose 7 phosphate kinase	NMB2076 OR NMB0825	0.0533282	0.053348
R_UDPG4E	1.0 M_udpg_c = 1.0 M_udpgal_c	R_UDPglucose_4_epimerase	NMB0064 OR NMB0078	0.0533282	0.053348
R_KDOPS	1.0 M_ara5p_c + 1.0 M_h2o_c + 1.0 M_pep_c = 1.0 M_kdo8p_c + 1.0 M_pi_c	R_3 deoxy D manno octulosonic acid 8 phosphate synthase	NMB1283	0.0533282	0.0533486
R_GMHEPAT	1.0 M_atp_c + 1.0 M_gmhep1p_c + 1.0 M_h_c = 1.0 M_adphep_DD_c + 1.0 M_ppi_c	R_D glycero D manno hepose 1 phosphate adenyltransferase	NMB2076 OR NMB0825	0.0533282	0.0533486
R_GMHEPPA	1.0 M_gmhep17bp_c + 1.0 M_h2o_c = 1.0 M_gmhep1p_c + 1.0 M_pi_c	R_D glycero D manno heptose 1 7 bisphosphate phosphatase	NMB2033	0.0533282	0.0533486
R_AGPAT161a	1.0 M_1hdect9eg3p_c + 1.0 M_hdet9ACP_c = 1.0 M_ACP_c + 1.0 M_pa161_c	R_1 hexadec trans9 enoyl sn glycerol 3 phosphate O acyltransferase n C161a	NMB2034 OR NMB1294	0.0552547	0.0552889
R_G3PAT161ab	1.0 M_glyc3p_c + 1.0 M_hdet9ACP_c = 1.0 M_1hdect9eg3p_c + 1.0 M_ACP_c	R_glycerol 3 phosphate acyltransferase C161	Orphan	0.0552547	0.0552889
R_ADSR	1.0 M_aps_c + 1.0 M_trdrd_c = 1.0 M_so3_c + 1.0 M_amp_c + 1.0 M_trdox_c + 2.0 M_h_c	R_adenylyl_sulfate_reductase	NMB1155 OR NMB1193	0.0127826	0.0584054
R_SADT2	1.0 M_atp_c + 1.0 M_gtp_c + 1.0 M_h2o_c + 1.0 M_so4_c = 1.0 M_aps_c + 1.0 M_gdp_c + 1.0 M_pi_c + 1.0 M_ppi_c	R_Sulfate_adenyltransferase	NMB1191 AND (NMB1154 OR NMB1192)	0.0127826	0.0584054
R_ATPHs	1.0 M_atp_c + 1.0 M_h2o_c + 1.0 M_h_c = 1.0 M_itp_c + 1.0 M_nh4_c	R_ATP_amine_hydrolysis_spontaneous_	S	0	0.0589862
R_NTPP9	1.0 M_h2o_c + 1.0 M_itp_c = 1.0 M_h_c + 1.0 M_imp_c + 1.0 M_ppi_c	R_Nucleoside_triphosphate_pyrophosphorylase_itp_	NMB0639	0	0.0589862
R_DASYN160c	1.0 M_ctp_c + 1.0 M_h_c + 1.0 M_pa160c_c = 1.0 M_cdp160c_c + 1.0 M_ppi_c	R_CDP diacylglycerol synthetase n C160c	NMB0185	0.0623479	0.0623711
R_AGPAT160c	1.0 M_1hdecg3p_c + 1.0 M_hdet9ACP_c = 1.0 M_ACP_c + 1.0 M_pa160c_c	R_1 hexadecanoyl sn glycerol 3 phosphate O acyltransferase n C160c	NMB2034 OR NMB1294	0.0623479	0.0623711
R_LGTHL	1.0 M_gthrd_c + 1.0 M_mthgxl_c = 1.0 M_lgt_S_c	R_lactoylglutathione_lyase	NMB0340	0	0.0655401
R_MGSA	1.0 M_dhap_c = 1.0 M_mthgxl_c + 1.0 M_pi_c	R_methylglyoxal_synthase	Orphan	0	0.0655401
R_GLYOX	1.0 M_h2o_c + 1.0 M_lgt_S_c = 1.0 M_gthrd_c + 1.0 M_h_c + 1.0 M_lac_D_c	R_hydroxyacylglutathione_hydrolase	NMB1997	0	0.0655401
R_LDH_D	1.0 M_lac_D_c + 1.0 M_nad_c = 1.0 M_h_c + 1.0 M_nadh_c + 1.0 M_pyr_c	R_D lactate dehydrogenase	NMB1685 OR NMB0997	0	0.0655401
R_FBP	1.0 M_fdp_c + 1.0 M_h2o_c = 1.0 M_f6p_c + 1.0 M_pi_c	R_fructose_bisphosphatase	NMB1060	0	0.0655401
R_CTPS2	1.0 M_atp_c + 1.0 M_gln_L_c + 1.0 M_h2o_c + 1.0 M_utp_c = 1.0 M_adp_c + 1.0 M_ctp_c + 1.0 M_glu_L_c + 2.0 M_h_c + 1.0 M_pi_c	R_CTP synthase glutamine	NMB1554	0	0.0655401
R_GART	1.0 M_atp_c + 1.0 M_for_c + 1.0 M_gar_c = 1.0 M_adp_c + 1.0 M_fgam_c + 1.0 M_h_c + 1.0 M_pi_c	R_GAR transformylase T	NMB1566	0	0.0655403
R_GARFT1	1.0 M_10fthf_c + 1.0 M_gar_c = 1.0 M_fgam_c + 1.0 M_h_c + 1.0 M_thf_c	R_phosphoribosylglycinamide formyltransferase1	NMB1566	0	0.0655403
R_SO4tex	1.0 M_so4_e = 1.0 M_so4_p	R_sulfate transport via diffusion extracellular to periplasm	NMB1429 OR NMB2039	0.0204654	0.0660882
R_SULabcpp	1.0 M_atp_c + 1.0 M_h2o_c + 1.0 M_so4_p = 1.0 M_adp_c + 1.0 M_h_c + 1.0 M_pi_c + 1.0 M_so4_c	R_sulfate_transport_via_ABC_system_periplasm_	NMB0879 AND NMB1017 AND NMB0880 AND NMB0881	0.0204654	0.0660882
R_GLUCYS	1.0 M_atp_c + 1.0 M_cys_L_c + 1.0 M_glu_L_c = 1.0 M_adp_c + 1.0 M_glucys_c + 1.0 M_h_c + 1.0 M_pi_c	R_gamma_glutamylcysteine_synthetase	NMB1037	0	0.0737326
R_GTHS	1.0 M_atp_c + 1.0 M_glucys_c + 1.0 M_gly_c = 1.0 M_adp_c + 1.0 M_gthrd_c + 1.0 M_h_c + 1.0 M_pi_c	R_glutathione_synthetase	NMB1559	0	0.0737326
R_GTHRDHpp	1.0 M_gthrd_c + 1.0 M_h2o_c = 1.0 M_cgly_c + 1.0 M_glu_L_c	R_glutathione_hydralase_periplasmic_	NMB1057	0	0.0737326
R_AMPTASECG	1.0 M_cgly_c + 1.0 M_h2o_c + 0.0000001 M_zn2_c = 1.0 M_cys_L_c + 1.0 M_gly_c	R_alanyl_aminopeptidase_cys_gly_	NMB1416	0	0.0737326
R_GTPDPK	1.0 M_atp_c + 1.0 M_gtp_c = 1.0 M_amp_c + 1.0 M_gdptp_c + 1.0 M_h_c	R_GTP_diphosphokinase	NMB1735	0	0.0737326
R_GTPDPDP	1.0 M_gdptp_c + 1.0 M_h2o_c = 1.0 M_h_c + 1.0 M_pi_c + 1.0 M_ppgpp_c	R_guanosine_5_triphosphate_3_diphosphate_diphosphatase	NMB1467	0	0.0737326
R_CAT	2.0 M_h2o_c + 1.0 M_o2_c = 2.0 M_h2o2_c	R_catalase	NMB0216	0	0.0737332
R_Cuabcpp	1.0 M_cu2_p + 1.0 M_atp_c + 1.0 M_h2o_c = 1.0 M_cu2_c + 1.0 M_adp_c + 1.0 M_pi_c + 1.0 M_h_c	R_copper ABC transporter	NMB0578 AND NMB0579 AND Orphan	0	0.0768053
R_NDPK7	1.0 M_atp_c + 1.0 M_dcdp_c = 1.0 M_adp_c + 1.0 M_dctp_c	R_nucleoside_diphosphate_kinase_ATPdCDP_	NMB1307	0.0399774	0.0776944
R_RNDR3	1.0 M_cdp_c + 1.0 M_trdrd_c = 1.0 M_dcdp_c + 1.0 M_h2o_c + 1.0 M_trdox_c	R_ribonucleoside_diphosphate_reductase_CDP_	NMB1291 AND NMB1288	0.0399774	0.0776944
R_GALUi	1.0 M_g1p_c + 1.0 M_h_c + 1.0 M_utp_c = 1.0 M_ppi_c + 1.0 M_udpg_c	R_UTP_glucose_1_phosphate_uridylyltransferase_irreversible_	NMB0638	0.0799923	0.080022
R_UGMDDS	1.0 M_alaala_c + 1.0 M_atp_c + 1.0 M_ugmd_c = 1.0 M_adp_c + 1.0 M_h_c + 1.0 M_pi_c + 1.0 M_ugmda_c	R_UDP N acetylmuramoyl L alanyl D glutamyl meso 2 6 diaminopimeloyl D alanyl D alanine synthetase	NMB0416	0.0810898	0.0827698
R_ALAALAr	2.0 M_ala_D_c + 1.0 M_atp_c = 1.0 M_adp_c + 1.0 M_alaala_c + 1.0 M_h_c + 1.0 M_pi_c	R_D alanine D alanine ligase reversible	NMB0424	0.0810898	0.08278
R_UAAGDS	1.0 M_26dap_M_c + 1.0 M_atp_c + 1.0 M_uamag_c = 1.0 M_adp_c + 1.0 M_h_c + 1.0 M_pi_c + 1.0 M_ugmd_c	R_UDP N acetylmuramoyl L alanyl D glutamyl meso 2 6 diaminopimelate synthetase	NMB0414	0.0810898	0.08278
R_UAMAGS	1.0 M_atp_c + 1.0 M_glu_D_c + 1.0 M_uama_c = 1.0 M_adp_c + 1.0 M_h_c + 1.0 M_pi_c + 1.0 M_uamag_c	R_UDP N acetylmuramoyl L alanyl D glutamate synthetase	NMB0420	0.0810898	0.08278
R_UAMAS	1.0 M_ala_L_c + 1.0 M_atp_c + 1.0 M_uamr_c = 1.0 M_adp_c + 1.0 M_h_c + 1.0 M_pi_c + 1.0 M_uama_c	R_UDP N acetylmuramoyl L alanine synthetase	NMB0423	0.0810898	0.08278
R_PAPPT3	1.0 M_udcpp_c + 1.0 M_ugmda_c = 1.0 M_uagmda_c + 1.0 M_ump_c	R_phospho N acetylmuramoyl pentapeptide transferase meso 2 6 diaminopimelate	NMB0418	0.0810898	0.08278
R_UAGCVT	1.0 M_pep_c + 1.0 M_uacgam_c = 1.0 M_pi_c + 1.0 M_uaccg_c	R_UDP N acetylglucosamine epimerase	NMB0011	0.0810898	0.08278
R_UAGPT3	1.0 M_uacgam_c + 1.0 M_uagmda_c = 1.0 M_h_c + 1.0 M_uaagmda_c + 1.0 M_udp_c	R_UDP N acetylglucosamine N acetylmuramyl pentapeptide pyrophosphoryl undecaprenol N acetylglucosamine transferase	NMB0422	0.0810898	0.08278
R_UAPGR	1.0 M_h_c + 1.0 M_nadph_c + 1.0 M_uaccg_c + 0.0000001 M_fad_c = 1.0 M_nadp_c + 1.0 M_uamr_c	R_UDP N acetylenolpyruvoylglucosamine reductase	NMB0811	0.0810898	0.08278
R_UDCPDP	1.0 M_h2o_c + 1.0 M_udcpdp_c = 1.0 M_h_c + 1.0 M_pi_c + 1.0 M_udcpp_c	R_undecaprenyl diphosphatase	NMB0408	0.0810898	0.08278
R_ALADt	1.0 M_ala_D_p = 1.0 M_ala_D_c	R_alanine_D_transport	Orphan	0.0574952	0.0844701
R_ASNN	1.0 M_asn_L_c + 1.0 M_h2o_c = 1.0 M_asp_L_c + 1.0 M_nh4_c	R_L_asparaginase	NMB1688	0	0.0983101
R_ASNNpp	1.0 M_asn_L_p + 1.0 M_h2o_p = 1.0 M_asp_L_p + 1.0 M_nh4_p	R_L_asparaginase	NMB1688	0	0.0983101
R_ASPt1pp	1.0 M_asp_L_p + 1.0 M_h_p = 1.0 M_asp_L_c + 1.0 M_h_c	R_L aspartate reversible transport via proton symport periplasm	NMB1647 OR NMB0194	-999999	0.0983101
R_EAR181x	1.0 M_h_c + 1.0 M_nadh_c + 1.0 M_t3c7vaceACP_c = 1.0 M_nad_c + 1.0 M_oct7eACP_c	R_enoyl acyl carrier protein reductase NADH n C181	NMB0336	0	0.1046
R_3HAD161x	1.0 M_3hcpalm5eACP_c = 1.0 M_h2o_c + 1.0 M_t3c5palmeACP_c	R_3 hydroxyacyl acyl carrier protein dehydratase n C161	NMB0179	0.104561	0.1046
R_3HAD181a	1.0 M_3hcvac7eACP_c = 1.0 M_h2o_c + 1.0 M_t3c7vaceACP_c	R_3 hydroxyacyl acyl carrier protein dehydratase n C181	NMB0179	0.104561	0.1046
R_3OAR161x	1.0 M_3ocpalm5eACP_c + 1.0 M_h_c + 1.0 M_nadph_c = 1.0 M_3hcpalm5eACP_c + 1.0 M_nadp_c	R_3 oxoacyl acyl carrier protein reductase n C161	NMB1921 OR NMB1702	0.104561	0.1046
R_3OAR181x	1.0 M_3ocvac7eACP_c + 1.0 M_h_c + 1.0 M_nadph_c = 1.0 M_3hcvac7eACP_c + 1.0 M_nadp_c	R_3 oxoacyl acyl carrier protein reductase n C181	NMB1921 OR NMB1702	0.104561	0.1046
R_EAR161a	1.0 M_h_c + 1.0 M_nadh_c + 1.0 M_t3c5palmeACP_c = 1.0 M_h5deACP_c + 1.0 M_nad_c	R_enoyl acyl carrier protein reductase NADH n C161	NMB0336	0.104561	0.1046
R_EAR181y	1.0 M_h_c + 1.0 M_nadph_c + 1.0 M_t3c7vaceACP_c = 1.0 M_nadp_c + 1.0 M_oct7eACP_c	R_enoyl acyl carrier protein reductase NADPH n C181	NMB0336	0	0.1046
R_T2MRSI	1.0 M_tmrs2eACP_c = 1.0 M_cmrs3eACP_c	R_trans 2 myristoyl ACP isomerase	NMB0179	0.104561	0.1046
R_3OAS161a	1.0 M_h_c + 1.0 M_malACP_c + 1.0 M_cmrs3eACP_c = 1.0 M_3ocpalm5eACP_c	R_3 oxoacyl acyl carrier protein synthase n C161	NMB1703 OR NMB0219	0.104561	0.1046
R_3OAS181a	1.0 M_h_c + 1.0 M_h5deACP_c + 1.0 M_malACP_c = 1.0 M_3ocvac7eACP_c + 1.0 M_ACP_c + 1.0 M_co2_c	R_3 oxoacyl acyl carrier protein synthase n C181	NMB1703 OR NMB0219	0.104561	0.1046
R_PNTK	1.0 M_atp_c + 1.0 M_pnto_R_c = 1.0 M_4ppan_c + 1.0 M_adp_c + 1.0 M_h_c	R_pantothenate_kinase	NMB2075	0.105682	0.105721
R_PPNCL2	1.0 M_4ppan_c + 1.0 M_ctp_c + 1.0 M_cys_L_c = 1.0 M_4ppcys_c + 1.0 M_cmp_c + 1.0 M_h_c + 1.0 M_ppi_c	R_phosphopantothenate_cysteine_ligase	NMB1658	0.105682	0.105721
R_ASP1DC	1.0 M_asp_L_c + 1.0 M_h_c = 1.0 M_ala_B_c + 1.0 M_co2_c	R_aspartate_1_decarboxylase	NMB1282	0.105682	0.105721
R_DPR	1.0 M_2dhp_c + 1.0 M_h_c + 1.0 M_nadph_c = 1.0 M_nadp_c + 1.0 M_pant_R_c	R_2_dehydropantoate_2_reductase	Orphan	0.105682	0.105721
R_PANTS	1.0 M_ala_B_c + 1.0 M_atp_c + 1.0 M_pant_R_c = 1.0 M_amp_c + 1.0 M_h_c + 1.0 M_pnto_R_c + 1.0 M_ppi_c	R_pantothenate_synthase	NMB0871	0.105682	0.105721
R_MOHMT	1.0 M_3mob_c + 1.0 M_h2o_c + 1.0 M_mlthf_c = 1.0 M_2dhp_c + 1.0 M_thf_c	R_3_methyl_2_oxobutanoate_hydroxymethyltransferase	NMB0870	0.105682	0.105721
R_PPCDC	1.0 M_4ppcys_c + 1.0 M_h_c = 1.0 M_co2_c + 1.0 M_pan4p_c	R_phosphopantothenoylcysteine_decarboxylase	NMB1658	0.105682	0.105721
R_ACPS1	1.0 M_coa_c = 1.0 M_ACP_c + 1.0 M_h_c + 1.0 M_pap_c	R_acyl_carrier_protein_synthase_ACP_apoenzyme not included in equation	NMB0452	0.104561	0.108914
R_DM_PAP	1.0 M_pap_c = 1.0 M_pap_b_xt	R_Sink_needed_to_allow_pap_to_leave_system		0.104561	0.108914
R_URIDK2r	1.0 M_atp_c + 1.0 M_dump_c = 1.0 M_adp_c + 1.0 M_dudp_c	R_uridylate_kinase_dUMP_	NMB0670	-0.0377012	0.109779
R_DPCOAK	1.0 M_atp_c + 1.0 M_dpcoa_c = 1.0 M_adp_c + 1.0 M_coa_c + 1.0 M_h_c	R_dephospho_CoA_kinase	NMB0331	0.105682	0.110035
R_PTPATi	1.0 M_atp_c + 1.0 M_h_c + 1.0 M_pan4p_c = 1.0 M_dpcoa_c + 1.0 M_ppi_c	R_pantetheine_phosphate_adenylyltransferase	NMB2019	0.105682	0.110035
R_ALAR	1.0 M_ala_L_c = 1.0 M_ala_D_c	R_alanine_racemase	NMB1651	0.0810898	0.112033
R_SERD_L	1.0 M_ser_L_c + 0.0000001 M_pydx5p_c = 1.0 M_nh4_c + 1.0 M_pyr_c	R_L_serine_deaminase	NMB0211 OR NMB0878	0	0.117971
R_NDPK6	1.0 M_atp_c + 1.0 M_dudp_c = 1.0 M_adp_c + 1.0 M_dutp_c	R_nucleoside_diphosphate_kinase_ATPdUDP_	NMB1307	-0.0377012	0.138044
R_TRPS1	1.0 M_3ig3p_c + 1.0 M_ser_L_c = 1.0 M_g3p_c + 1.0 M_h2o_c + 1.0 M_trp_L_c	R_tryptophan synthase indoleglycerol phosphate	NMB0678 AND NMB0699	-999999	0.138745
R_ANPRT	1.0 M_anth_c + 1.0 M_prpp_c = 1.0 M_ppi_c + 1.0 M_pran_c	R_anthranilate phosphoribosyltransferase	NMB0967	0.134173	0.138745
R_PRAIi	1.0 M_pran_c = 1.0 M_2cpr5p_c	R_phosphoribosylanthranilate isomerase irreversible	NMB0688	0.134173	0.138745
R_ANS	1.0 M_chor_c + 1.0 M_gln_L_c = 1.0 M_anth_c + 1.0 M_glu_L_c + 1.0 M_h_c + 1.0 M_pyr_c	R_anthranilate synthase	NMB1021	0.134173	0.138745
R_IGPS	1.0 M_2cpr5p_c + 1.0 M_h_c = 1.0 M_3ig3p_c + 1.0 M_co2_c + 1.0 M_h2o_c	R_indole 3 glycerol phosphate synthase	NMB0275	0.134173	0.138745
R_MACPD	1.0 M_h_c + 1.0 M_malACP_c = 1.0 M_acACP_c + 1.0 M_co2_c	R_Malonyl ACP decarboxylase	NMB0219	0	0.147455
R_GDPMNP	1.0 M_gdpmann_c + 1.0 M_h2o_c = 2.0 M_h_c + 1.0 M_man1p_c + 1.0 M_gmp_c	R_GDP_mannose_phyrophosphatase	Orphan	0	0.147465
R_MAN1PT2	1.0 M_gdp_c + 1.0 M_h_c + 1.0 M_man1p_c = 1.0 M_gdpmann_c + 1.0 M_pi_c	R_mannose 1 phosphate guanylyltransferase GDP	NMB1841	0	0.147465
R_NTP3	1.0 M_gtp_c + 1.0 M_h2o_c = 1.0 M_gdp_c + 1.0 M_h_c + 1.0 M_pi_c	R_nucleoside_triphosphatase_GTP_	NMB0639	0	0.147465
R_P5CD	1.0 M_1pyr5c_c + 2.0 M_h2o_c + 1.0 M_nad_c = 1.0 M_glu_L_c + 1.0 M_h_c + 1.0 M_nadh_c	R_1_pyrroline_5_carboxylate_dehydrogenase	NMB0401	0	0.147465
R_NTP10	1.0 M_h2o_c + 1.0 M_itp_c = 1.0 M_h_c + 1.0 M_idp_c + 1.0 M_pi_c	R_nucleoside_triphosphatase_ITP_	NMB0639	0	0.147465
R_G6PP	1.0 M_g6p_c + 1.0 M_h2o_c = 1.0 M_glc_D_c + 1.0 M_pi_c	R_glucose_6_phosphate_phosphatase	NMB1663	0	0.147465
R_PPA	1.0 M_h2o_c + 1.0 M_ppi_c = 1.0 M_h_c + 2.0 M_pi_c	R_inorganic_diphosphatase	NMB1467 OR NMB0641	0	0.147465
R_ZN2abcpp	1.0 M_atp_c + 1.0 M_h2o_c + 1.0 M_zn2_c = 1.0 M_adp_c + 1.0 M_h_c + 1.0 M_pi_c + 1.0 M_zn2_p	R_Zinc_Zn2_ABC_transporter_periplasm_	NMB0586 AND NMB0587 AND NMB0588	0	0.147465
R_CU2abcpp	1.0 M_atp_c + 1.0 M_cu2_c + 1.0 M_h2o_c = 1.0 M_adp_c + 1.0 M_cu2_p + 1.0 M_h_c + 1.0 M_pi_c	R_Copper_Cu2_ABC_transporter_periplasm_	NMB1042 OR NMB1325	0	0.147465
R_NTP1	1.0 M_atp_c + 1.0 M_h2o_c = 1.0 M_adp_c + 1.0 M_h_c + 1.0 M_pi_c	R_nucleoside_triphosphatase_ATP_	NMB0639	0	0.147465
R_2MAHMP	1.0 M_2mahmp_c + 1.0 M_h2o_c = 1.0 M_4ampm_c + 1.0 M_h_c + 1.0 M_pi_c	R_2_Methyl_4_amino_5_hydroxymethylpyrimidine_diphosphatase	NMB0453	0	0.147465
R_NTP5	1.0 M_ctp_c + 1.0 M_h2o_c = 1.0 M_cdp_c + 1.0 M_h_c + 1.0 M_pi_c	R_nucleoside_triphosphatase_CTP_	NMB0639	0	0.147465
R_PPA2	1.0 M_h2o_c + 1.0 M_pppi_c = 1.0 M_h_c + 1.0 M_pi_c + 1.0 M_ppi_c	R_inorganic_triphosphatase	NMB1467	0	0.147465
R_PPK2r	1.0 M_atp_c + 1.0 M_ppi_c = 1.0 M_adp_c + 1.0 M_pppi_c	R_polyphosphate kinase	NMB1900	0	0.147465
R_TDP	1.0 M_h2o_c + 1.0 M_thmpp_c = 1.0 M_h_c + 1.0 M_pi_c + 1.0 M_thmmp_c	R_thiamin_pyrophosphatase	NMB0639	0	0.147465
R_NADDP	1.0 M_h2o_c + 1.0 M_nad_c = 1.0 M_amp_c + 2.0 M_h_c + 1.0 M_nmn_c	R_NAD_diphosphatase	NMB0666	0	0.147465
R_NMNAT	1.0 M_atp_c + 1.0 M_h_c + 1.0 M_nmn_c = 1.0 M_nad_c + 1.0 M_ppi_c	R_nicotinamide_nucleotide_adenylyltransferase	NMB2024	0	0.147465
R_GDPDPK	1.0 M_atp_c + 1.0 M_gdp_c = 1.0 M_amp_c + 1.0 M_h_c + 1.0 M_ppgpp_c	R_GDP_diphosphokinase	NMB1659	0	0.147465
R_PPGPPDP	1.0 M_h2o_c + 1.0 M_ppgpp_c = 1.0 M_gdp_c + 1.0 M_ppi_c	R_guanosine_3_5_bis_diphosphate_3_diphosphatase	NMB1659	0	0.147465
R_DUTPDP	1.0 M_dutp_c + 1.0 M_h2o_c = 1.0 M_dump_c + 1.0 M_h_c + 1.0 M_ppi_c	R_dUTP_diphosphatase	NMB0893	0	0.147465
R_NTPP4	1.0 M_ctp_c + 1.0 M_h2o_c = 1.0 M_cmp_c + 1.0 M_h_c + 1.0 M_ppi_c	R_Nucleoside_triphosphate_pyrophosphorylase_ctp_	NMB0639	0	0.147465
R_NTPP2	1.0 M_gtp_c + 1.0 M_h2o_c = 1.0 M_gmp_c + 1.0 M_h_c + 1.0 M_ppi_c	R_Nucleoside_triphosphate_pyrophosphorylase_gtp_	NMB0639	0	0.147465
R_NHFRBO	1.0 M_h_c + 1.0 M_nadh_c + 2.0 M_no_c = 1.0 M_h2o_c + 1.0 M_n2o_c + 1.0 M_nad_c	R_NADHflavorubredoxin oxidoreductase	NMB1622	0	0.147466
R_METOX1s	1.0 M_h2o2_c + 1.0 M_met_L_c = 1.0 M_h2o_c + 1.0 M_metsox_S_L_c	R_methionine_oxidation_spontaneous_	S	0	0.147901
R_METOX2s	1.0 M_h2o2_c + 1.0 M_met_L_c = 1.0 M_h2o_c + 1.0 M_metsox_R_L_c	R_methionine_oxidation_2_spontaneous_	S	0	0.147901
R_METSOXR1	1.0 M_metsox_S_L_c + 1.0 M_trdrd_c = 1.0 M_h2o_c + 1.0 M_met_L_c + 1.0 M_trdox_c	R_L_methionine_S_oxide_reductase	NMB0006 AND NMB0044	0	0.147901
R_METSOXR2	1.0 M_metsox_R_L_c + 1.0 M_trdrd_c = 1.0 M_h2o_c + 1.0 M_met_L_c + 1.0 M_trdox_c	R_L_methionine_R_sulfoxide_reductase	NMB0006 AND NMB0044	0	0.147901
R_THIORDXi	1.0 M_h2o2_c + 1.0 M_trdrd_c = 2.0 M_h2o_c + 1.0 M_trdox_c	R_hydrogen peroxide reductase thioredoxin	NMB0750 AND NMB0006	0	0.147901
R_PMPK	1.0 M_4ampm_c + 1.0 M_atp_c = 1.0 M_2mahmp_c + 1.0 M_adp_c	R_phosphomethylpyrimidine_kinase	NMB1616	0.000447182	0.147912
R_TMPK	1.0 M_atp_c + 1.0 M_thmmp_c = 1.0 M_adp_c + 1.0 M_thmpp_c	R_thiamine_phosphate_kinase	NMB0385	0.000447182	0.147912
R_CU2tpp	1.0 M_cu2_p = 1.0 M_cu2_c	R_copper_transport_in_via_permease_no_H_	Orphan	0	0.153611
R_G3PAT160	1.0 M_glyc3p_c + 1.0 M_palmACP_c = 1.0 M_ACP_c + 1.0 M_1hdecg3p_c	R_glycerol_3_phosphate_acyltransferase_C160_	Orphan	0.158714	0.158773
R_EAR161y	1.0 M_nadph_c + 1.0 M_h_c + 1.0 M_t3c9palmeACP_c = 1.0 M_nadp_c + 1.0 M_hdeACP_c	R_enoyl_acyl_carrier_protein_reductase_NADPH__n_C161_	NMB0336	0	0.172942
R_T2HDECI	1.0 M_hdeACP_c = 1.0 M_hdet9ACP_c	R_trans 9 hexadecenoyl ACP isomerase	NMB0181	0.172857	0.172942
R_3HAD161	1.0 M_3hcpalm9eACP_c = 1.0 M_h2o_c + 1.0 M_t3c9palmeACP_c	R_3_hydroxyacyl_acyl_carrier_protein_dehydratase_n_C161_	NMB0179	0.172857	0.172942
R_3OAR161	1.0 M_nadph_c + 1.0 M_h_c + 1.0 M_3ocpalm9eACP_c = 1.0 M_3hcpalm9eACP_c + 1.0 M_nadp_c	R_3_oxoacyl_acyl_carrier_protein_reductase_n_C161_	NMB1921 OR NMB1702	0.172857	0.172942
R_3OAS161	1.0 M_h_c + 1.0 M_malACP_c + 1.0 M_tdeACP_c = 1.0 M_3ocpalm9eACP_c + 1.0 M_ACP_c + 1.0 M_co2_c	R_3 oxoacyl acyl carrier protein synthase n C161	NMB1703 OR NMB0219	0.172857	0.172942
R_EAR161x	1.0 M_t3c9palmeACP_c + 1.0 M_h_c + 1.0 M_nadh_c = 1.0 M_nad_c + 1.0 M_hdeACP_c	R_enoyl_acyl_carrier_protein_reductase_NADH__n_C161_	NMB0336	0	0.172942
R_3OAR121	1.0 M_nadph_c + 1.0 M_h_c + 1.0 M_3ocddec5eACP_c = 1.0 M_3hcddec5eACP_c + 1.0 M_nadp_c	R_3_oxoacyl_acyl_carrier_protein_reductase_n_C121_	NMB1921 OR NMB1702	0.192827	0.192924
R_3OAS121	1.0 M_cdec3eACP_c + 1.0 M_h_c + 1.0 M_malACP_c = 1.0 M_3ocddec5eACP_c + 1.0 M_ACP_c + 1.0 M_co2_c	R_3 oxoacyl acyl carrier protein synthase n C121	NMB1703 OR NMB0219	0.192827	0.192924
R_T2DECAI	1.0 M_tdec2eACP_c = 1.0 M_cdec3eACP_c	R_trans_2_decenoyl_ACP_isomerase	Orphan	0.192827	0.192924
R_3HAD121	1.0 M_3hcddec5eACP_c = 1.0 M_h2o_c + 1.0 M_t3c5ddeceACP_c	R_3_hydroxyacyl_acyl_carrier_protein_dehydratase_n_C121_	NMB0179	0.192827	0.192924
R_3HAD141	1.0 M_3hcmrs7eACP_c = 1.0 M_h2o_c + 1.0 M_t3c7mrseACP_c	R_3_hydroxyacyl_acyl_carrier_protein_dehydratase_n_C141_	NMB0179	0.192827	0.192924
R_3OAR141	1.0 M_nadph_c + 1.0 M_h_c + 1.0 M_3ocmrs7eACP_c = 1.0 M_3hcmrs7eACP_c + 1.0 M_nadp_c	R_3_oxoacyl_acyl_carrier_protein_reductase_n_C141_	NMB1921 OR NMB1702	0.192827	0.192924
R_3OAS141	1.0 M_cddec5eACP_c + 1.0 M_h_c + 1.0 M_malACP_c = 1.0 M_3ocmrs7eACP_c + 1.0 M_ACP_c + 1.0 M_co2_c	R_3 oxoacyl acyl carrier protein synthase n C141	NMB1703 OR NMB0219	0.192827	0.192924
R_EAR121y	1.0 M_nadph_c + 1.0 M_h_c + 1.0 M_t3c5ddeceACP_c = 1.0 M_nadp_c + 1.0 M_cddec5eACP_c	R_enoyl_acyl_carrier_protein_reductase_NADPH__n_C121_	NMB0336	0	0.192924
R_EAR141y	1.0 M_t3c7mrseACP_c + 1.0 M_nadph_c + 1.0 M_h_c = 1.0 M_tdeACP_c + 1.0 M_nadp_c	R_enoyl_acyl_carrier_protein_reductase_NADPH__n_C141_	NMB0336	0	0.192924
R_EAR121x	1.0 M_t3c5ddeceACP_c + 1.0 M_h_c + 1.0 M_nadh_c = 1.0 M_nad_c + 1.0 M_cddec5eACP_c	R_enoyl_acyl_carrier_protein_reductase_NADH__n_C121_	NMB0336	0	0.192924
R_EAR141x	1.0 M_t3c7mrseACP_c + 1.0 M_nadh_c + 1.0 M_h_c = 1.0 M_tdeACP_c + 1.0 M_nad_c	R_enoyl_acyl_carrier_protein_reductase_NADH__n_C141_	NMB0336	0	0.192924
R_ME1	1.0 M_mal_L_c + 1.0 M_nad_c = 1.0 M_co2_c + 1.0 M_nadh_c + 1.0 M_pyr_c	R_malic_enzyme_NAD_	NMB0671	0	0.196618
R_ME2	1.0 M_mal_L_c + 1.0 M_nadp_c = 1.0 M_co2_c + 1.0 M_nadph_c + 1.0 M_pyr_c	R_malic_enzyme_NADP_	NMB0671	0	0.196618
R_GLNabcpp	1.0 M_atp_c + 1.0 M_gln_L_p + 1.0 M_h2o_c = 1.0 M_adp_c + 1.0 M_gln_L_c + 1.0 M_h_c + 1.0 M_pi_c	R_L glutamine transport via ABC system periplasm	(NMB0789 AND NMB0788 AND NMB0787) OR (NMB1509 AND NMB0696 AND NMB1612)	0	0.19662
R_ALAabcpp	1.0 M_atp_c + 1.0 M_ala_L_p + 1.0 M_h2o_c = 1.0 M_adp_c + 1.0 M_ala_L_c + 1.0 M_h_c + 1.0 M_pi_c	R_L alanine reversible transport via ABC system periplasm	(NMB0789 AND NMB0788 AND NMB0787) OR (NMB1509 AND NMB0696 AND NMB1612)	0	0.19662
R_MAc5	1.0 M_accoa_c + 1.0 M_murein4p4pOAc_p + 1.0 M_h2o_p = 1.0 M_coa_c + 1.0 M_murein4p4pdOAc_p	R_murein_O_acytlation_murein4p4pOAc__periplasm_	NMB1274 AND NMB1273 AND Orphan	0	0.19662
R_MAc6	1.0 M_accoa_c + 1.0 M_murein4p3p_p + 1.0 M_h2o_p = 1.0 M_coa_c + 1.0 M_murein4p3pOAc_p	R_murein_O_acytlation_murein4p3p__periplasm_	NMB1274 AND NMB1273 AND Orphan	0	0.19662
R_MAc8	1.0 M_accoa_c + 1.0 M_murein4p4p4pdOAc_p + 1.0 M_h2o_p = 1.0 M_coa_c + 1.0 M_murein4p4p4ptOAc_p	R_murein_O_acytlation_murein4p4p4pdiOAc__periplasm_	NMB1274 AND NMB1273 AND Orphan	0	0.19662
R_MAc7	1.0 M_accoa_c + 1.0 M_murein4p4p4pOAc_p + 1.0 M_h2o_p = 1.0 M_coa_c + 1.0 M_murein4p4p4pdOAc_p	R_murein_O_acytlation_murein4p4p4pOAc__periplasm_	NMB1274 AND NMB1273 AND Orphan	0	0.19662
R_MAc3	1.0 M_accoa_c + 1.0 M_murein5p4p_p + 1.0 M_h2o_p = 1.0 M_coa_c + 1.0 M_murein5p4pOAc_p	R_murein_O_acytlation_murein5p4p__periplasm_	NMB1274 AND NMB1273 AND Orphan	0	0.19662
R_MAc4	1.0 M_accoa_c + 1.0 M_murein4p4p_p + 1.0 M_h2o_p = 1.0 M_coa_c + 1.0 M_murein4p4pOAc_p	R_murein_O_acytlation_murein4p4p__periplasm_	NMB1274 AND NMB1273 AND Orphan	0	0.19662
R_ARGabcpp	1.0 M_arg_L_p + 1.0 M_atp_c + 1.0 M_h2o_c = 1.0 M_adp_c + 1.0 M_arg_L_c + 1.0 M_h_c + 1.0 M_pi_c	R_L arginine transport via ABC system periplasm	(NMB0789 AND NMB0788 AND NMB0787) OR (NMB1509 AND NMB0696 AND NMB1612)	0	0.19662
R_THRabcpp	1.0 M_atp_c + 1.0 M_thr_L_p + 1.0 M_h2o_c = 1.0 M_adp_c + 1.0 M_thr_L_c + 1.0 M_h_c + 1.0 M_pi_c	R_L threonine reversible transport via ABC system periplasm	(NMB0789 AND NMB0788 AND NMB0787) OR (NMB1509 AND NMB0696 AND NMB1612)	0	0.19662
R_LYSabcpp	1.0 M_atp_c + 1.0 M_lys_L_p + 1.0 M_h2o_c = 1.0 M_adp_c + 1.0 M_lys_L_c + 1.0 M_h_c + 1.0 M_pi_c	R_L lysine reversible transport via ABC system periplasm	(NMB0789 AND NMB0788 AND NMB0787) OR (NMB1509 AND NMB0696 AND NMB1612)	0	0.19662
R_ASNabcpp	1.0 M_asn_L_p + 1.0 M_atp_c + 1.0 M_h2o_c = 1.0 M_adp_c + 1.0 M_asn_L_c + 1.0 M_h_c + 1.0 M_pi_c	R_L asparagine transport via ABC system periplasm	(NMB0789 AND NMB0788 AND NMB0787) OR (NMB1509 AND NMB0696 AND NMB1612)	0	0.19662
R_HISabcpp	1.0 M_atp_c + 1.0 M_h2o_c + 1.0 M_his_L_p = 1.0 M_adp_c + 1.0 M_h_c + 1.0 M_his_L_c + 1.0 M_pi_c	R_L histidine transport via ABC system periplasm	(NMB0789 AND NMB0788 AND NMB0787) OR (NMB1509 AND NMB0696 AND NMB1612)	0	0.19662
R_SERabcpp	1.0 M_atp_c + 1.0 M_ser_L_p + 1.0 M_h2o_c = 1.0 M_adp_c + 1.0 M_ser_L_c + 1.0 M_h_c + 1.0 M_pi_c	R_L serine transport via ABC system periplasm	(NMB0789 AND NMB0788 AND NMB0787) OR (NMB1509 AND NMB0696 AND NMB1612)	0	0.19662
R_TRPabcpp	1.0 M_atp_c + 1.0 M_trp_L_p + 1.0 M_h2o_c = 1.0 M_adp_c + 1.0 M_trp_L_c + 1.0 M_h_c + 1.0 M_pi_c	R_L tryptophan reversible transport via ABC system periplasm	(NMB0789 AND NMB0788 AND NMB0787) OR (NMB1509 AND NMB0696 AND NMB1612)	0	0.19662
R_TYRabcpp	1.0 M_atp_c + 1.0 M_tyr_L_p + 1.0 M_h2o_c = 1.0 M_adp_c + 1.0 M_tyr_L_c + 1.0 M_h_c + 1.0 M_pi_c	R_L tyrosine reversible transport via ABC system periplasm	(NMB0789 AND NMB0788 AND NMB0787) OR (NMB1509 AND NMB0696 AND NMB1612)	0	0.19662
R_GLUabcpp	1.0 M_atp_c + 1.0 M_glu_L_p + 1.0 M_h2o_c = 1.0 M_adp_c + 1.0 M_glu_L_c + 1.0 M_h_c + 1.0 M_pi_c	R_L glutamate transport via ABC system periplasm	(NMB0789 AND NMB0788 AND NMB0787) OR (NMB1509 AND NMB0696 AND NMB1612)	0	0.19662
R_PPS	1.0 M_atp_c + 1.0 M_h2o_c + 1.0 M_pyr_c = 1.0 M_amp_c + 2.0 M_h_c + 1.0 M_pep_c + 1.0 M_pi_c	R_phosphoenolpyruvate_synthase	NMB0618	0	0.19662
R_VALabcpp	1.0 M_atp_c + 1.0 M_val_L_p + 1.0 M_h2o_c = 1.0 M_adp_c + 1.0 M_val_L_c + 1.0 M_h_c + 1.0 M_pi_c	R_L valine reversible transport via ABC system periplasm	(NMB0789 AND NMB0788 AND NMB0787) OR (NMB1509 AND NMB0696 AND NMB1612)	0	0.19662
R_PROabcpp	1.0 M_atp_c + 1.0 M_pro_L_p + 1.0 M_h2o_c = 1.0 M_adp_c + 1.0 M_pro_L_c + 1.0 M_h_c + 1.0 M_pi_c	R_L-proline transport via ABC system periplasm	(NMB0789 AND NMB0788 AND NMB0787) OR (NMB1509 AND NMB0696 AND NMB1612)	0	0.19662
R_ILEabcpp	1.0 M_atp_c + 1.0 M_ile_L_p + 1.0 M_h2o_c = 1.0 M_adp_c + 1.0 M_ile_L_c + 1.0 M_h_c + 1.0 M_pi_c	R_L isoleucine reversible transport via ABC system periplasm	(NMB0789 AND NMB0788 AND NMB0787) OR (NMB1509 AND NMB0696 AND NMB1612)	0	0.19662
R_LEUabcpp	1.0 M_atp_c + 1.0 M_leu_L_p + 1.0 M_h2o_c = 1.0 M_adp_c + 1.0 M_leu_L_c + 1.0 M_h_c + 1.0 M_pi_c	R_L leucine reversible transport via ABC system periplasm	(NMB0789 AND NMB0788 AND NMB0787) OR (NMB1509 AND NMB0696 AND NMB1612)	0	0.19662
R_ASPabcpp	1.0 M_asp_L_p + 1.0 M_atp_c + 1.0 M_h2o_c = 1.0 M_adp_c + 1.0 M_asp_L_c + 1.0 M_h_c + 1.0 M_pi_c	R_L aspartate transport via ABC system periplasm	(NMB0789 AND NMB0788 AND NMB0787) OR (NMB1509 AND NMB0696 AND NMB1612)	0	0.19662
R_CYSabcpp	1.0 M_atp_c + 1.0 M_cys_L_p + 1.0 M_h2o_c = 1.0 M_adp_c + 1.0 M_cys_L_c + 1.0 M_h_c + 1.0 M_pi_c	R_L cysteine uptake via ABC system periplasm	(NMB0789 AND NMB0788 AND NMB0787) OR (NMB1509 AND NMB0696 AND NMB1612)	0	0.19662
R_METLabcpp	1.0 M_atp_c + 1.0 M_met_L_p + 1.0 M_h2o_c = 1.0 M_adp_c + 1.0 M_met_L_c + 1.0 M_h_c + 1.0 M_pi_c	R_L methionine transport via ABC system periplasm	(NMB0789 AND NMB0788 AND NMB0787) OR (NMB1509 AND NMB0696 AND NMB1612)	0	0.19662
R_PHEabcpp	1.0 M_atp_c + 1.0 M_phe_L_p + 1.0 M_h2o_c = 1.0 M_adp_c + 1.0 M_phe_L_c + 1.0 M_h_c + 1.0 M_pi_c	R_L phenylalanine reversible transport via ABC system periplasm	(NMB0789 AND NMB0788 AND NMB0787) OR (NMB1509 AND NMB0696 AND NMB1612)	0	0.19662
R_PRAMPC	1.0 M_h2o_c + 1.0 M_prbamp_c = 1.0 M_prfp_c	R_phosphoribosyl_AMP_cyclohydrolase	NMB0627	0.196801	0.204315
R_IGPDH	1.0 M_eig3p_c = 1.0 M_h2o_c + 1.0 M_imacp_c	R_imidazoleglycerol_phosphate_dehydratase	NMB1583	0.196801	0.204315
R_PRATPP	1.0 M_h2o_c + 1.0 M_prbatp_c = 1.0 M_h_c + 1.0 M_ppi_c + 1.0 M_prbamp_c	R_phosphoribosyl_ATP_pyrophosphatase	NMB0603	0.196801	0.204315
R_PRMICI	1.0 M_prfp_c = 1.0 M_prlp_c	R_1_5_phosphoribosyl_5_5_phosphoribosylamino_methylideneamino_imidazole_4_carboxamide_isomerase	NMB0629	0.196801	0.204315
R_ATPPRT	1.0 M_atp_c + 1.0 M_prpp_c = 1.0 M_ppi_c + 1.0 M_prbatp_c	R_ATP_phosphoribosyltransferase	NMB1579 AND (Blank OR NMB0814)	0.196801	0.204315
R_HISTD	1.0 M_h2o_c + 1.0 M_histd_c + 2.0 M_nad_c = 3.0 M_h_c + 1.0 M_his_L_c + 2.0 M_nadh_c	R_histidinol_dehydrogenase	NMB1581	0.196801	0.204315
R_HISTP	1.0 M_h2o_c + 1.0 M_hisp_c = 1.0 M_histd_c + 1.0 M_pi_c	R_histidinol_phosphatase	Orphan	0.196801	0.204315
R_HSTPT	1.0 M_glu_L_c + 1.0 M_imacp_c = 1.0 M_akg_c + 1.0 M_hisp_c	R_histidinol_phosphate_transaminase	NMB1582	0.196801	0.204315
R_IG3PS	1.0 M_gln_L_c + 1.0 M_prlp_c = 1.0 M_aicar_c + 1.0 M_eig3p_c + 1.0 M_glu_L_c + 1.0 M_h_c	R_Imidazole_glycerol_3_phosphate_synthase	NMB0630 AND NMB0628	0.196801	0.204315
R_MAc2	1.0 M_accoa_c + 1.0 M_murein4px4px4p_p + 1.0 M_h2o_p = 1.0 M_coa_c + 1.0 M_murein4px4px4pOAc_p	R_murein_O_acytlation_murein4px4px4p__periplasm_	NMB1274 AND NMB1273 AND Orphan	0.010812	0.207432
R_TSULabcpp	1.0 M_atp_c + 1.0 M_h2o_c + 1.0 M_tsul_p = 1.0 M_adp_c + 1.0 M_h_c + 1.0 M_pi_c + 1.0 M_tsul_c	R_thiosulfate_transport_via_ABC_system_periplasm_	NMB0879 AND NMB0880 AND NMB0881 AND NMB1017	0.182683	0.211453
R_TSULtex	1.0 M_tsul_e = 1.0 M_tsul_p	R_thiosulfate transport via diffusion extracellular to periplasm	NMB1429 OR NMB2039	0.182683	0.211453
R_SHSL4	1.0 M_achser_L_c + 1.0 M_tsul_c + 1.0 M_trdrd_c + 1.0 M_h_c = 1.0 M_hcys_L_c + 1.0 M_so3_c + 1.0 M_trdox_c + 1.0 M_ac_c	R_O succinylhomoserine lyase L cysteine4	NMB0802	0.182683	0.211453
R_HSTA	1.0 M_hom_L_c + 1.0 M_accoa_c = 1.0 M_achser_L_c + 1.0 M_coa_c	R_homoserine O-acetyltransferase	NMB0940	0.182683	0.211453
R_METS	1.0 M_5mthf_c + 1.0 M_hcys_L_c + 0.0000001 M_zn2_c = 1.0 M_h_c + 1.0 M_met_L_c + 1.0 M_thf_c	R_methionine_synthase	NMB0944	0.200405	0.212321
R_MAc1	1.0 M_accoa_c + 1.0 M_murein4p4p4p_p + 1.0 M_h2o_p = 1.0 M_coa_c + 1.0 M_murein4p4p4pOAc_p	R_murein_O_acytlation_murein4p4p4p__periplasm_	NMB1274 AND NMB1273 AND Orphan	0.016218	0.212838
R_SERAT	1.0 M_accoa_c + 1.0 M_ser_L_c = 1.0 M_acser_c + 1.0 M_coa_c	R_serine_O_acetyltransferase	NMB0560	0.224236	0.23496
R_CYSS	1.0 M_acser_c + 1.0 M_h2s_c + 0.0000001 M_pydx5p_c = 1.0 M_ac_c + 1.0 M_cys_L_c + 1.0 M_h_c	R_cysteine_synthase	NMB0763	0.224236	0.23496
R_EAR160x	1.0 M_tpalm2eACP_c + 1.0 M_h_c + 1.0 M_nadh_c = 1.0 M_nad_c + 1.0 M_palmACP_c	R_enoyl_acyl_carrier_protein_reductase_NADH__n_C160_	NMB0336	0	0.235232
R_3OAS160	1.0 M_malACP_c + 1.0 M_h_c + 1.0 M_myrsACP_c = 1.0 M_ACP_c + 1.0 M_co2_c + 1.0 M_3opalmACP_c	R_3_oxoacyl_acyl_carrier_protein_synthase_n_C160_	NMB1703 OR NMB0219	0.235145	0.235232
R_3OAR160	1.0 M_3opalmACP_c + 1.0 M_nadph_c + 1.0 M_h_c = 1.0 M_3hpalmACP_c + 1.0 M_nadp_c	R_3_oxoacyl_acyl_carrier_protein_reductase_n_C160_	NMB1921 OR NMB1702	0.235145	0.235232
R_3HAD160	1.0 M_3hpalmACP_c = 1.0 M_h2o_c + 1.0 M_tpalm2eACP_c	R_3_hydroxyacyl_acyl_carrier_protein_dehydratase_n_C160_	NMB0179	0.235145	0.235232
R_EAR160y	1.0 M_nadph_c + 1.0 M_h_c + 1.0 M_tpalm2eACP_c = 1.0 M_nadp_c + 1.0 M_palmACP_c	R_enoyl_acyl_carrier_protein_reductase_NADPH__n_C160_	NMB0336	0	0.235232
R_SULRi	5.0 M_h_c + 3.0 M_nadph_c + 1.0 M_so3_c + 0.0000001 M_sheme_c + 0.0000001 M_fad_c + 0.0000001 M_fmn_c = 3.0 M_h2o_c + 1.0 M_h2s_c + 3.0 M_nadp_c	R_sulfite_reductase_NADPH2_	(NMB1151 OR NMB1189) AND NMB1190	0.224236	0.248813
R_IMPD	1.0 M_h2o_c + 1.0 M_imp_c + 1.0 M_nad_c = 1.0 M_h_c + 1.0 M_nadh_c + 1.0 M_xmp_c	R_IMP dehydrogenase	NMB1201	0.261578	0.263348
R_PPND	1.0 M_nad_c + 1.0 M_pphn_c = 1.0 M_34hpp_c + 1.0 M_co2_c + 1.0 M_nadh_c	R_prephenate dehydrogenase	NMB0440	0.2782	0.284158
R_VALt2pp	1.0 M_val_L_c + 1.0 M_h_p = 1.0 M_val_L_p + 1.0 M_h_c	R_L valine reversible transport via proton antiport periplasm	NMB0892	0	0.29493
R_NADH5	1.0 M_h_c + 1.0 M_nadh_c + 1.0 M_q8_c + 0.0000001 M_fad_c = 1.0 M_nad_c + 1.0 M_q8h2_c	R_NADH dehydrogenase ubiquinone 8	NMB0241	0	0.29493
R_LEUt2pp	1.0 M_leu_L_c + 1.0 M_h_p = 1.0 M_leu_L_p + 1.0 M_h_c	R_L leucine reversible transport via proton antiport periplasm	NMB0892	0	0.29493
R_URAt1pp	1.0 M_h_p + 1.0 M_ura_p = 1.0 M_h_c + 1.0 M_ura_c	R_uracil transport in via proton symport periplasm	NMB1315 OR NMB0930 OR NMB0428	0	0.29493
R_XANt2pp	1.0 M_h_p + 1.0 M_xan_p = 1.0 M_h_c + 1.0 M_xan_c	R_xanthine transport in via proton symport periplasm	NMB0930 OR NMB0428 OR NMB2067	0	0.29493
R_Kt2pp	1.0 M_h_p + 1.0 M_k_c = 1.0 M_h_c + 1.0 M_k_p	R_potassium_transport_out_via_proton_antiport_periplasm_	NMB0209	0	0.29493
R_MG2t2pp	1.0 M_mg2_p = 1.0 M_mg2_c	R_magnesium Mg2 transport inout via diffusion periplasm	NMB1999	0	0.29493
R_ILEt2pp	1.0 M_ile_L_c + 1.0 M_h_p = 1.0 M_ile_L_p + 1.0 M_h_c	R_L isoleucine reversible transport via proton antiport periplasm	NMB0892	0	0.29493
R_THD2pp	2.0 M_h_p + 1.0 M_nadh_c + 1.0 M_nadp_c = 2.0 M_h_c + 1.0 M_nad_c + 1.0 M_nadph_c	R_NAD P transhydrogenase periplasm	NMB0978 AND NMB0980	0	0.29493
R_NADPHQR2	1.0 M_h_c + 1.0 M_nadph_c + 1.0 M_q8_c + 0.0000001 M_fad_c = 1.0 M_nadp_c + 1.0 M_q8h2_c	R_NADPH Quinone Reductase Ubiquinone 8	NMB0977	0	0.29493
R_NOtpp	1.0 M_no_p = 1.0 M_no_c	R_NO_transport_diffusion_	S	0	0.294933
R_ASPT	1.0 M_asp_L_c = 1.0 M_fum_c + 1.0 M_nh4_c	R_L_aspartase	NMB1029	0	0.294935
R_EAR140x	1.0 M_tmrs2eACP_c + 1.0 M_h_c + 1.0 M_nadh_c = 1.0 M_nad_c + 1.0 M_myrsACP_c	R_enoyl_acyl_carrier_protein_reductase_NADH__n_C140_	NMB0336	0	0.301403
R_EAR140y	1.0 M_nadph_c + 1.0 M_h_c + 1.0 M_tmrs2eACP_c = 1.0 M_myrsACP_c + 1.0 M_nadp_c	R_enoyl_acyl_carrier_protein_reductase_NADPH__n_C140_	NMB0336	0	0.301403
R_GMPS2	1.0 M_atp_c + 1.0 M_gln_L_c + 1.0 M_h2o_c + 1.0 M_xmp_c = 1.0 M_amp_c + 1.0 M_glu_L_c + 1.0 M_gmp_c + 2.0 M_h_c + 1.0 M_ppi_c	R_GMP synthase	NMB1920	0.261578	0.310738
R_Ktex	1.0 M_k_e = 1.0 M_k_p	R_potassium transport via diffusion extracellular to periplasm	NMB1429 OR NMB2039	0.34561	0.345747
R_PPNDH	1.0 M_h_c + 1.0 M_pphn_c = 1.0 M_co2_c + 1.0 M_h2o_c + 1.0 M_phpyr_c	R_prephenate dehydratase	NMB0446	0.387303	0.393029
R_3HAD140	1.0 M_3hmrsACP_c = 1.0 M_h2o_c + 1.0 M_tmrs2eACP_c	R_3_hydroxyacyl_acyl_carrier_protein_dehydratase_n_C140_	NMB0179	0.405852	0.406003
R_GK1	1.0 M_atp_c + 1.0 M_gmp_c = 1.0 M_adp_c + 1.0 M_gdp_c	R_guanylate_kinase_GMPATP_	NMB1661	0.261578	0.409048
R_3OAS140	1.0 M_ddcaACP_c + 1.0 M_h_c + 1.0 M_malACP_c = 1.0 M_3omrsACP_c + 1.0 M_ACP_c + 1.0 M_co2_c	R_3 oxoacyl acyl carrier protein synthase n C140	NMB1703 OR NMB0219	0.45918	0.459351
R_3OAR140	1.0 M_3omrsACP_c + 1.0 M_nadph_c + 1.0 M_h_c = 1.0 M_nadp_c + 1.0 M_3hmrsACP_c	R_3_oxoacyl_acyl_carrier_protein_reductase_n_C140_	NMB1921 OR NMB1702	0.45918	0.459351
R_P5CR	1.0 M_1pyr5c_c + 2.0 M_h_c + 1.0 M_nadph_c = 1.0 M_nadp_c + 1.0 M_pro_L_c	R_pyrroline_5_carboxylate_reductase	NMB0055	0.479592	0.503793
R_OMPDC	1.0 M_h_c + 1.0 M_orot5p_c = 1.0 M_co2_c + 1.0 M_ump_c	R_orotidine 5 phosphate decarboxylase	NMB0824	0.50898	0.509182
R_ASPCT	1.0 M_asp_L_c + 1.0 M_cbp_c = 1.0 M_cbasp_c + 1.0 M_h_c + 1.0 M_pi_c	R_aspartate carbamoyltransferase	NMB0107 AND NMB0106	0.50898	0.509187
R_DHORD2	1.0 M_dhor_S_c + 1.0 M_q8_c + 0.0000001 M_fad_c + 0.0000001 M_fmn_c = 1.0 M_orot_c + 1.0 M_q8h2_c	R_dihydoorotic acid dehydrogenase quinone8	NMB0221	0.50898	0.509187
R_TRDR2	1.0 M_h_c + 1.0 M_nadph_c + 1.0 M_trdox_c = 1.0 M_nadp_c + 1.0 M_trdrd_c	R_thioredoxin reductase NADPH	NMB1324 AND NMB1958	0.379998	0.527464
R_EAR120x	1.0 M_tddec2eACP_c + 1.0 M_h_c + 1.0 M_nadh_c = 1.0 M_nad_c + 1.0 M_ddcaACP_c	R_enoyl_acyl_carrier_protein_reductase_NADH__n_C120_	NMB0336	0	0.568244
R_3HAD120	1.0 M_3hddecACP_c = 1.0 M_h2o_c + 1.0 M_tddec2eACP_c	R_3_hydroxyacyl_acyl_carrier_protein_dehydratase_n_C120_	NMB0179	0.568028	0.568244
R_EAR120y	1.0 M_tddec2eACP_c + 1.0 M_nadph_c + 1.0 M_h_c = 1.0 M_ddcaACP_c + 1.0 M_nadp_c	R_enoyl_acyl_carrier_protein_reductase_NADPH__n_C120_	NMB0336	0	0.568244
R_THRD_L	1.0 M_thr_L_c + 0.0000001 M_pydx5p_c = 1.0 M_2obut_c + 1.0 M_nh4_c	R_L threonine deaminase	NMB0878	0	0.568336
R_SHSL5	1.0 M_suchms_c + 1.0 M_h2o_c + 0.0000001 M_pydx5p_c = 1.0 M_2obut_c + 1.0 M_succ_c + 1.0 M_nh4_c	R_O-succinyl-L-homoserine succinate-lyase	NMB0802	0	0.57623
R_DHAD2	1.0 M_23dhmp_c = 1.0 M_3mop_c + 1.0 M_h2o_c	R_Dihydroxy acid dehydratase 2 3 dihydroxy 3 methylpentanoate	NMB1188 OR NMB1150	0.568037	0.57623
R_KARA2	1.0 M_2ahbut_c + 1.0 M_h_c + 1.0 M_nadph_c = 1.0 M_23dhmp_c + 1.0 M_nadp_c	R_ketol acid reductoisomerase 2 Acetolactate	NMB1574	0.568037	0.57623
R_ACHBS	1.0 M_2obut_c + 1.0 M_h_c + 1.0 M_pyr_c + 0.0000001 M_thmpp_c = 1.0 M_2ahbut_c + 1.0 M_co2_c	R_2 aceto 2 hydroxybutanoate synthase	NMB1577 AND (Blank OR NMB1576)	0.568037	0.57623
R_HSST	1.0 M_hom_L_c + 1.0 M_succoa_c = 1.0 M_coa_c + 1.0 M_suchms_c	R_homoserine_O_succinyltransferase	Orphan	0	0.584891
R_ASNSYN	1.0 M_asp_L_c + 1.0 M_atp_c + 1.0 M_gln_L_c + 1.0 M_h_c = 1.0 M_adp_c + 1.0 M_pi_c + 1.0 M_glu_L_c + 1.0 M_asn_L_c + 1.0 M_h2o_c	R_asparaginyl synthase (via tRNA)	NMB0466 AND NMB1355 AND NMB1356 AND NMB1358	0.489633	0.587943
R_PYK	1.0 M_adp_c + 1.0 M_h_c + 1.0 M_pep_c = 1.0 M_atp_c + 1.0 M_pyr_c	R_pyruvate_kinase	NMB0089	0	0.58986
R_COBALT2t2pp	1.0 M_cobalt2_c + 1.0 M_h_p = 1.0 M_cobalt2_p + 1.0 M_h_c	R_cobalt_Co2_transport_out_via_proton_antiport_periplasm_	NMB1732 OR NMB0537	0	0.589861
R_ZN2t3pp	1.0 M_h_p + 1.0 M_zn2_c = 1.0 M_h_c + 1.0 M_zn2_p	R_zinc_Zn2_transport_out_via_proton_antiport_periplasm_	NMB1732	0	0.589861
R_ACNAMSYN	1.0 M_acmana_c + 1.0 M_pep_c + 1.0 M_h2o_c = 1.0 M_pi_c + 1.0 M_acnam_c	R_Neu5NAc condensing enzyme	NMB0068	0.594896	0.594906
R_UAG3E	1.0 M_uacgam_c + 1.0 M_h2o_c = 1.0 M_acmana_c + 1.0 M_udp_c + 1.0 M_h_c	R_UDP N acetylglucosamine epimerase	NMB0070	0.594896	0.594906
R_CACNAMSYN	1.0 M_acnam_c + 1.0 M_ctp_c = 1.0 M_cmpacnam_c + 1.0 M_ppi_c	R_CMP-Neu5NAc synthetase	NMB0069	0.594896	0.594906
R_ZN2tpp	1.0 M_zn2_p = 1.0 M_zn2_c	R_zinc_transport_in_via_permease_no_H_	NMB0175	0.00614549	0.596006
R_COBALT2t1pp	1.0 M_cobalt2_p = 1.0 M_cobalt2_c	R_cobalt_transport_in_via_permease_no_H_	Orphan	0.00614555	0.596006
R_ADSS	1.0 M_asp_L_c + 1.0 M_gtp_c + 1.0 M_imp_c = 1.0 M_dcamp_c + 1.0 M_gdp_c + 2.0 M_h_c + 1.0 M_pi_c	R_adenylosuccinate synthase	NMB0815	0.557386	0.616377
R_ADSL1r	1.0 M_dcamp_c = 1.0 M_amp_c + 1.0 M_fum_c	R_adenylsuccinate lyase	NMB0284	0.557386	0.616377
R_UMPK	1.0 M_atp_c + 1.0 M_ump_c = 1.0 M_adp_c + 1.0 M_udp_c	R_UMP_kinase	NMB2103 OR NMB1300	0.616734	0.618414
R_3OAR120	1.0 M_3oddecACP_c + 1.0 M_nadph_c + 1.0 M_h_c = 1.0 M_3hddecACP_c + 1.0 M_nadp_c	R_3_oxoacyl_acyl_carrier_protein_reductase_n_C120_	NMB1921 OR NMB1702	0.621356	0.621587
R_3OAS120	1.0 M_dcaACP_c + 1.0 M_h_c + 1.0 M_malACP_c = 1.0 M_3oddecACP_c + 1.0 M_ACP_c + 1.0 M_co2_c	R_3 oxoacyl acyl carrier protein synthase n C120	NMB1703 OR NMB0219	0.621356	0.621587
R_EAR100y	1.0 M_nadph_c + 1.0 M_h_c + 1.0 M_tdec2eACP_c = 1.0 M_dcaACP_c + 1.0 M_nadp_c	R_enoyl_acyl_carrier_protein_reductase_NADPH__n_C100_	NMB0336	0	0.621592
R_EAR100x	1.0 M_h_c + 1.0 M_nadh_c + 1.0 M_tdec2eACP_c = 1.0 M_dcaACP_c + 1.0 M_nad_c	R_enoyl_acyl_carrier_protein_reductase_NADH__n_C100_	NMB0336	0	0.621592
R_G5SADs	1.0 M_glu5sa_c = 1.0 M_1pyr5c_c + 1.0 M_h2o_c + 1.0 M_h_c	R_L_glutamate_5_semialdehyde_dehydratase_spontaneous_	S	0.479592	0.627057
R_G5SD	1.0 M_glu5p_c + 1.0 M_h_c + 1.0 M_nadph_c = 1.0 M_glu5sa_c + 1.0 M_nadp_c + 1.0 M_pi_c	R_glutamate_5_semialdehyde_dehydrogenase	NMB1068	0.479592	0.627057
R_GLU5K	1.0 M_atp_c + 1.0 M_glu_L_c = 1.0 M_adp_c + 1.0 M_glu5p_c	R_glutamate_5_kinase	NMB1069	0.479592	0.627057
R_ADSL2r	1.0 M_25aics_c = 1.0 M_aicar_c + 1.0 M_fum_c	R_adenylosuccinate lyase	NMB0284	0.622163	0.630309
R_PRASCSi	1.0 M_5aizc_c + 1.0 M_asp_L_c + 1.0 M_atp_c = 1.0 M_25aics_c + 1.0 M_adp_c + 1.0 M_h_c + 1.0 M_pi_c	R_phosphoribosylaminoimidazolesuccinocarboxamide synthase	NMB0757	0.622163	0.630309
R_AIRC2	1.0 M_air_c + 1.0 M_atp_c + 1.0 M_hco3_c = 1.0 M_5caiz_c + 1.0 M_adp_c + 1.0 M_h_c + 1.0 M_pi_c	R_phosphoribosylaminoimidazole carboxylase	NMB1019	0.622163	0.630309
R_GARFT2	1.0 M_methf_c + 1.0 M_gar_c + 1.0 M_h2o_c = 1.0 M_fgam_c + 1.0 M_thf_c	R_phosphoribosylglycinamide formyltransferase2	NMB1566	0.55708	0.630756
R_MTHFD	1.0 M_mlthf_c + 1.0 M_nadp_c = 1.0 M_methf_c + 1.0 M_nadph_c	R_methylenetetrahydrofolate_dehydrogenase_NADP_	NMB0943	0.55708	0.630756
R_GLUPRT	1.0 M_gln_L_c + 1.0 M_h2o_c + 1.0 M_prpp_c = 1.0 M_glu_L_c + 1.0 M_ppi_c + 1.0 M_pram_c	R_glutamine phosphoribosyldiphosphate amidotransferase	NMB0690	0.62262	0.630756
R_PRAGSr	1.0 M_atp_c + 1.0 M_gly_c + 1.0 M_pram_c = 1.0 M_adp_c + 1.0 M_gar_c + 1.0 M_h_c + 1.0 M_pi_c	R_phosphoribosylglycinamide synthase	NMB2151	0.62262	0.630756
R_PRAIS	1.0 M_atp_c + 1.0 M_fpram_c = 1.0 M_adp_c + 1.0 M_air_c + 2.0 M_h_c + 1.0 M_pi_c	R_phosphoribosylaminoimidazole synthase	NMB1252	0.62262	0.630756
R_PRFGS	1.0 M_atp_c + 1.0 M_fgam_c + 1.0 M_gln_L_c + 1.0 M_h2o_c = 1.0 M_adp_c + 1.0 M_fpram_c + 1.0 M_glu_L_c + 1.0 M_h_c + 1.0 M_pi_c	R_phosphoribosylformylglycinamidine synthase	NMB1996	0.62262	0.630756
R_Ktpp	1.0 M_h_p + 1.0 M_k_p = 1.0 M_h_c + 1.0 M_k_c	R_potassium_transport_in_via_proton_symport_periplasm_	NMB0661	0.34561	0.64054
R_ACGK	1.0 M_acglu_c + 1.0 M_atp_c = 1.0 M_acg5p_c + 1.0 M_adp_c	R_acetylglutamate_kinase	NMB1074	0.649889	0.65797
R_ACODA	1.0 M_acorn_c + 1.0 M_glu_L_c = 1.0 M_acglu_c + 1.0 M_orn_c	R_acetylornithine_deacetylase	NMB1530	0.649889	0.65797
R_ARGSS	1.0 M_asp_L_c + 1.0 M_atp_c + 1.0 M_citr_L_c = 1.0 M_amp_c + 1.0 M_argsuc_c + 1.0 M_h_c + 1.0 M_ppi_c	R_argininosuccinate_synthase	NMB2129 OR NMB2005	0.649889	0.65797
R_OCBT	1.0 M_cbp_c + 1.0 M_orn_c = 1.0 M_citr_L_c + 1.0 M_h_c + 1.0 M_pi_c	R_ornithine_carbamoyltransferase	NMB1573	0.649889	0.65797
R_ARGSL	1.0 M_argsuc_c = 1.0 M_arg_L_c + 1.0 M_fum_c	R_argininosuccinate_lyase	NMB0637	0.649889	0.65797
R_CHORM	1.0 M_chor_c = 1.0 M_pphn_c	R_chorismate mutase	NMB0446 OR NMB1692	0.665502	0.671461
R_ACKr	1.0 M_ac_c + 1.0 M_atp_c = 1.0 M_actp_c + 1.0 M_adp_c	R_acetate kinase	NMB0435 OR NMB1518	-999993	0.673721
R_DAPDC	1.0 M_26dap_M_c + 1.0 M_h_c + 0.0000001 M_pydx5p_c = 1.0 M_co2_c + 1.0 M_lys_L_c	R_diaminopimelate decarboxylase	NMB1976	0.683159	0.691708
R_DAPE	1.0 M_26dap_LL_c = 1.0 M_26dap_M_c	R_diaminopimelate epimerase	NMB0760	0.764249	0.772797
R_DHDPRy	1.0 M_23dhdp_c + 1.0 M_h_c + 1.0 M_nadph_c = 1.0 M_nadp_c + 1.0 M_thdp_c	R_dihydrodipicolinate reductase NADPH	NMB0203	0.764249	0.772797
R_DHDPS	1.0 M_aspsa_c + 1.0 M_pyr_c = 1.0 M_23dhdp_c + 2.0 M_h2o_c + 1.0 M_h_c	R_dihydrodipicolinate synthase	NMB0929	0.764249	0.772797
R_THDPS	1.0 M_h2o_c + 1.0 M_succoa_c + 1.0 M_thdp_c = 1.0 M_coa_c + 1.0 M_sl2a6o_c	R_tetrahydrodipicolinate succinylase	NMB0335	0.764249	0.772797
R_SDPDS	1.0 M_h2o_c + 1.0 M_sl26da_c = 1.0 M_26dap_LL_c + 1.0 M_succ_c	R_succinyl diaminopimelate desuccinylase	NMB1530	0.764249	0.772797
R_SHK3Dr	1.0 M_3dhsk_c + 1.0 M_h_c + 1.0 M_nadph_c = 1.0 M_nadp_c + 1.0 M_skm_c	R_shikimate dehydrogenase	NMB0358	0.801411	0.807369
R_SHKK	1.0 M_atp_c + 1.0 M_skm_c = 1.0 M_adp_c + 1.0 M_h_c + 1.0 M_skm5p_c	R_shikimate kinase	NMB1813	0.801411	0.807369
R_DHQTi	1.0 M_3dhq_c = 1.0 M_3dhsk_c + 1.0 M_h2o_c	R_3 dehydroquinate dehydratase irreversible	NMB1446	0.801411	0.807369
R_PSCVT	1.0 M_pep_c + 1.0 M_skm5p_c = 1.0 M_3psme_c + 1.0 M_pi_c	R_3 phosphoshikimate 1 carboxyvinyltransferase	NMB1432	0.801411	0.807369
R_DDPA	1.0 M_e4p_c + 1.0 M_h2o_c + 1.0 M_pep_c = 1.0 M_2dda7p_c + 1.0 M_pi_c	R_3 deoxy D arabino heptulosonate 7 phosphate synthetase	NMB0307	0.801411	0.807369
R_DHQS	1.0 M_2dda7p_c + 0.0000001 M_nad_c + 0.0000001 M_cobalt2_c = 1.0 M_3dhq_c + 1.0 M_pi_c	R_3 dehydroquinate synthase	NMB1814	0.801411	0.807369
R_CHORS	1.0 M_3psme_c + 0.0000001 M_fad_c = 1.0 M_chor_c + 1.0 M_pi_c	R_chorismate synthase	NMB1680	0.801411	0.807369
R_EAR40x	1.0 M_but2eACP_c + 1.0 M_h_c + 1.0 M_nadh_c = 1.0 M_butACP_c + 1.0 M_nad_c	R_enoyl acyl carrier protein reductase NADH n C40	NMB0336	0	0.814493
R_EAR60x	1.0 M_h_c + 1.0 M_nadh_c + 1.0 M_thex2eACP_c = 1.0 M_hexACP_c + 1.0 M_nad_c	R_enoyl acyl carrier protein reductase NADH n C60	NMB0336	0	0.814493
R_EAR80x	1.0 M_h_c + 1.0 M_nadh_c + 1.0 M_toct2eACP_c = 1.0 M_nad_c + 1.0 M_ocACP_c	R_enoyl acyl carrier protein reductase NADH n C80	NMB0336	0	0.814493
R_3OAR40	1.0 M_actACP_c + 1.0 M_nadph_c + 1.0 M_h_c = 1.0 M_3haACP_c + 1.0 M_nadp_c	R_3_oxoacyl_acyl_carrier_protein_reductase_n_C40_	NMB1921 OR NMB1702	0.814183	0.814493
R_3HAD100	1.0 M_3hdecACP_c = 1.0 M_h2o_c + 1.0 M_tdec2eACP_c	R_3_hydroxyacyl_acyl_carrier_protein_dehydratase_n_C100_	NMB0179	0.814183	0.814493
R_3HAD40	1.0 M_3haACP_c = 1.0 M_h2o_c + 1.0 M_but2eACP_c	R_3_hydroxyacyl_acyl_carrier_protein_dehydratase_n_C40_	NMB0179	0.814183	0.814493
R_3HAD60	1.0 M_3hhexACP_c = 1.0 M_h2o_c + 1.0 M_thex2eACP_c	R_3_hydroxyacyl_acyl_carrier_protein_dehydratase_n_C60_	NMB0179	0.814183	0.814493
R_3HAD80	1.0 M_3hoctACP_c = 1.0 M_h2o_c + 1.0 M_toct2eACP_c	R_3_hydroxyacyl_acyl_carrier_protein_dehydratase_n_C80_	NMB0179	0.814183	0.814493
R_3OAR100	1.0 M_3odecACP_c + 1.0 M_h_c + 1.0 M_nadph_c = 1.0 M_3hdecACP_c + 1.0 M_nadp_c	R_3_oxoacyl_acyl_carrier_protein_reductase_n_C100_	NMB1921 OR NMB1702	0.814183	0.814493
R_3OAR60	1.0 M_3ohexACP_c + 1.0 M_nadph_c + 1.0 M_h_c = 1.0 M_nadp_c + 1.0 M_3hhexACP_c	R_3_oxoacyl_acyl_carrier_protein_reductase_n_C60_	NMB1921 OR NMB1702	0.814183	0.814493
R_3OAR80	1.0 M_3ooctACP_c + 1.0 M_h_c + 1.0 M_nadph_c = 1.0 M_3hoctACP_c + 1.0 M_nadp_c	R_3_oxoacyl_acyl_carrier_protein_reductase_n_C80_	NMB1921 OR NMB1702	0.814183	0.814493
R_3OAS100	1.0 M_h_c + 1.0 M_malACP_c + 1.0 M_ocACP_c = 1.0 M_3odecACP_c + 1.0 M_ACP_c + 1.0 M_co2_c	R_3 oxoacyl acyl carrier protein synthase n C100	NMB1703 OR NMB0219	0.814183	0.814493
R_3OAS60	1.0 M_butACP_c + 1.0 M_malACP_c + 1.0 M_h_c = 1.0 M_ACP_c + 1.0 M_co2_c + 1.0 M_3ohexACP_c	R_3_oxoacyl_acyl_carrier_protein_synthase_n_C60_	NMB1703 OR NMB0219	0.814183	0.814493
R_3OAS80	1.0 M_hexACP_c + 1.0 M_malACP_c + 1.0 M_h_c = 1.0 M_co2_c + 1.0 M_3ooctACP_c + 1.0 M_ACP_c	R_3_oxoacyl_acyl_carrier_protein_synthase_n_C80_	NMB1703 OR NMB0219	0.814183	0.814493
R_EAR40y	1.0 M_but2eACP_c + 1.0 M_h_c + 1.0 M_nadph_c = 1.0 M_butACP_c + 1.0 M_nadp_c	R_enoyl acyl carrier protein reductase NADPH n C40	NMB0336	0	0.814493
R_EAR60y	1.0 M_h_c + 1.0 M_nadph_c + 1.0 M_thex2eACP_c = 1.0 M_hexACP_c + 1.0 M_nadp_c	R_enoyl acyl carrier protein reductase NADPH n C60	NMB0336	0	0.814493
R_EAR80y	1.0 M_h_c + 1.0 M_nadph_c + 1.0 M_toct2eACP_c = 1.0 M_nadp_c + 1.0 M_ocACP_c	R_enoyl acyl carrier protein reductase NADPH n C80	NMB0336	0	0.814493
R_ACOATA	1.0 M_ACP_c + 1.0 M_accoa_c = 1.0 M_acACP_c + 1.0 M_coa_c	R_Acetyl CoA ACP transacylase	NMB1916 AND NMB0220	-0.147455	0.814495
R_KAS14	1.0 M_acACP_c + 1.0 M_h_c + 1.0 M_malACP_c = 1.0 M_ACP_c + 1.0 M_actACP_c + 1.0 M_co2_c	R_beta ketoacyl ACP synthase	NMB1703 OR NMB0219	0	0.814495
R_KAS15	1.0 M_accoa_c + 1.0 M_h_c + 1.0 M_malACP_c = 1.0 M_actACP_c + 1.0 M_co2_c + 1.0 M_coa_c	R_beta ketoacyl ACP synthase 2	NMB1916	0	0.814495
R_AICART	1.0 M_10fthf_c + 1.0 M_aicar_c = 1.0 M_fprica_c + 1.0 M_thf_c	R_phosphoribosylaminoimidazolecarboxamide formyltransferase	NMB0983	0.818964	0.82711
R_GF6PTA	1.0 M_f6p_c + 1.0 M_gln_L_c = 1.0 M_gam6p_c + 1.0 M_glu_L_c	R_glutamine fructose 6 phosphate transaminase	NMB0031	0.863732	0.867092
R_UAGDP	1.0 M_acgam1p_c + 1.0 M_h_c + 1.0 M_utp_c = 1.0 M_ppi_c + 1.0 M_uacgam_c	R_UDP N acetylglucosamine diphosphorylase	NMB0038	0.863732	0.867112
R_G1PACT	1.0 M_accoa_c + 1.0 M_gam1p_c = 1.0 M_acgam1p_c + 1.0 M_coa_c + 1.0 M_h_c	R_glucosamine_1_phosphate_N_acetyltransferase	NMB0038 OR NMB1801	0.863732	0.867112
R_MTHF	1.0 M_5mthf_c = 1.0 M_10fthf_c	0	S	0.812715	0.880096
R_IPMD	1.0 M_3c2hmp_c + 1.0 M_nad_c = 1.0 M_3c4mop_c + 1.0 M_h_c + 1.0 M_nadh_c	R_3 isopropylmalate dehydrogenase	NMB1031	0.919732	0.929563
R_LEUTAi	1.0 M_4mop_c + 1.0 M_glu_L_c = 1.0 M_akg_c + 1.0 M_leu_L_c	R_leucine transaminase irreversible	NMB0337	0.919732	0.929563
R_OMCDC	1.0 M_3c4mop_c + 1.0 M_h_c = 1.0 M_4mop_c + 1.0 M_co2_c	R_2 Oxo 4 methyl 3 carboxypentanoate decarboxylation	NMB1031	0.919732	0.929563
R_IPPS	1.0 M_3mob_c + 1.0 M_accoa_c + 1.0 M_h2o_c + 0.0000001 M_nad_c = 1.0 M_3c3hmp_c + 1.0 M_coa_c + 1.0 M_h_c	R_2 isopropylmalate synthase	NMB1070	0.919732	0.929563
R_MTHFR2	2.0 M_h_c + 1.0 M_mlthf_c + 1.0 M_nadh_c + 0.0000001 M_fad_c = 1.0 M_5mthf_c + 1.0 M_nad_c	R_5_10_methylenetetrahydrofolate_reductase_NADH_	NMB0943	1.01312	1.0805
R_THRS	1.0 M_h2o_c + 1.0 M_phom_c + 0.0000001 M_pydx5p_c = 1.0 M_pi_c + 1.0 M_thr_L_c	R_threonine synthase	NMB1046	0.562427	1.13095
R_HSK	1.0 M_atp_c + 1.0 M_hom_L_c = 1.0 M_adp_c + 1.0 M_h_c + 1.0 M_phom_c	R_homoserine kinase	NMB2029	0.562427	1.13095
R_CBPS	2.0 M_atp_c + 1.0 M_gln_L_c + 1.0 M_h2o_c + 1.0 M_hco3_c = 2.0 M_adp_c + 1.0 M_cbp_c + 1.0 M_glu_L_c + 2.0 M_h_c + 1.0 M_pi_c	R_carbamoyl_phosphate_synthase_glutamine_hydrolysing_	NMB1849 AND NMB1855	1.15887	1.16695
R_NDPK3	1.0 M_atp_c + 1.0 M_cdp_c = 1.0 M_adp_c + 1.0 M_ctp_c	R_nucleoside_diphosphate_kinase_ATPCDP_	NMB1307	1.0033	1.17903
R_CYTK1	1.0 M_atp_c + 1.0 M_cmp_c = 1.0 M_adp_c + 1.0 M_cdp_c	R_cytidylate_kinase_CMP_	NMB1300	1.08097	1.22843
R_SUCOAS	1.0 M_atp_c + 1.0 M_coa_c + 1.0 M_succ_c = 1.0 M_adp_c + 1.0 M_pi_c + 1.0 M_succoa_c	R_succinyl_CoA_synthetase_ADP_forming_	NMB0959 AND NMB0960	-26.6968	1.34914
R_NDPK2	1.0 M_atp_c + 1.0 M_udp_c = 1.0 M_adp_c + 1.0 M_utp_c	R_nucleoside_diphosphate_kinase_ATPUDP_	NMB1307	1.41502	1.45608
R_PRPPS	1.0 M_atp_c + 1.0 M_r5p_c = 1.0 M_amp_c + 1.0 M_h_c + 1.0 M_prpp_c	R_phosphoribosylpyrophosphate synthetase	NMB0875	1.46875	1.47626
R_PItex	1.0 M_pi_e = 1.0 M_pi_p	R_phosphate transport via diffusion extracellular to periplasm	NMB1429 OR NMB2039	1.75473	1.76343
R_PIt2rpp	1.0 M_h_p + 1.0 M_pi_p = 1.0 M_h_c + 1.0 M_pi_c	R_phosphate_reversible_transport_via_symport_periplasm_	NMB0378	1.75473	1.81439
R_GHMT2r	1.0 M_ser_L_c + 1.0 M_thf_c = 1.0 M_gly_c + 1.0 M_h2o_c + 1.0 M_mlthf_c	R_glycine_hydroxymethyltransferase_reversible	NMB1055	1.81693	1.82914
R_DHAD1	1.0 M_23dhmb_c = 1.0 M_3mob_c + 1.0 M_h2o_c	R_dihydroxy acid dehydratase 2 3 dihydroxy 3 methylbutanoate	NMB1188 OR NMB1150	1.88023	1.89252
R_ACLS	1.0 M_h_c + 2.0 M_pyr_c + 0.0000001 M_thmpp_c = 1.0 M_alac_S_c + 1.0 M_co2_c	R_acetolactate synthase	NMB1577 AND (Blank OR NMB1576)	1.88023	1.89252
R_DM_BIOMASS	1.0 M_biomass = 1.0 M_biomass_xt	R_Sink_needed_to_allow_biomass_to_leave_system		1.946	1.946
R_Nm_biomass	0.1483 M_lipids_p + 5.55 M_protein + 0.0798 M_dna_c + 0.4432 M_rna_c + 0.1389 M_pepglycan_p + 0.013702 M_lps_e + 0.00146 M_capsule_e + 0.0077376 M_ptrc_c + 0.000223 M_mlthf_c + 0.000223 M_fad_c + 0.000223 M_pheme_c + 0.007106 M_fe3_c + 0.000223 M_thmpp_c + 0.000447 M_nadp_c + 0.003158 M_mobd_c + 0.011843 M_nh4_c + 0.000223 M_thf_c + 0.000223 M_10fthf_c + 0.003158 M_cobalt2_c + 0.003158 M_cu2_c + …	R_N_meningitidis_MC58_biomass_objective_function_fast growth_Baart_Rahman		1.946	1.946
R_PLIPIDS	0.001857 M_pa120_p + 0.001157 M_pa140_p + 0.003838 M_pa160_p + 0.000484 M_pa180_p + 0.001202 M_pa141_p + 0.006675 M_pa161_p + 0.0008971 M_pa181_p + 0.004466 M_pe120_p + 0.010539 M_pe140_p + 0.009371 M_pe160_p + 0.001189 M_pe180_p + 0.002913 M_pe141_p + 0.01562 M_pe161_p + 0.0220 M_pe181_p + 0.01007 M_pe160a_p + 0.02591 M_pe160c_p + 0.01860 M_pe160e_p + 0.004721 M_pe141b_p + 0.001551 M_pg120_p + 0…	R_Phospholipids		1.946	1.94674
R_DNAS	0.0193660372420178 M_dttp_c + 0.0205433507259598 M_dgtp_c + 0.0205433507259598 M_dctp_c + 0.0193660372420178 M_datp_c + 0.109511360584131 M_atp_c + 0.189330136520086 M_h2o_c = 0.0798 M_dna_c + 0.0798187759359552 M_ppi_c + 0.109511360584131 M_adp_c + 0.109511360584131 M_pi_c + 0.109511360584131 M_h_c	R_DNA_polymerisation		1.946	1.94679
R_PEPGLY	0.005556 M_murein4px4px4pOAc_p + 0.008334 M_murein4p4p4pOAc_p = 0.1389 M_pepglycan_p	R_Peptidoglycan		1.946	1.94679
R_PROTS	0.328506 M_asp_L_c + 0.060692 M_cys_L_c + 0.14273 M_tyr_L_c + 0.417927 M_glu_L_c + 0.801362 M_ala_L_c + 0.24645 M_pro_L_c + 0.2919 M_ile_L_c + 0.246224 M_gln_L_c + 0.101131 M_his_L_c + 0.326224 M_arg_L_c + 0.351058 M_lys_L_c + 0.43927 M_val_L_c + 0.199025 M_phe_L_c + 0.289017 M_thr_L_c + 0.298591 M_ser_L_c + 0.102311 M_met_L_c + 0.25161 M_asn_L_c + 0.632003 M_gly_c + 0.472627 M_leu_L_c + 0.068948…	R_protein_synthesis		1.946	1.94679
R_RNAS	0.112753363956914 M_ctp_c + 0.112753363956914 M_gtp_c + 0.108889121528625 M_utp_c + 0.286203109917056 M_atp_c + 0.620598959359509 M_h2o_c = 0.4432 M_rna_c + 0.443284970971078 M_ppi_c + 0.177313988388431 M_adp_c + 0.177313988388431 M_pi_c + 0.177313988388431 M_h_c	R_RNA_polymerisation		1.946	1.94679
R_ASPK	1.0 M_asp_L_c + 1.0 M_atp_c = 1.0 M_4pasp_c + 1.0 M_adp_c	R_aspartate kinase	NMB1498	2.09425	2.10736
R_PGI	1.0 M_g6p_c = 1.0 M_f6p_c	R_glucose_6_phosphate_isomerase	NMB1388 AND (Blank OR NMB0334)	-52.7702	2.22296
R_ATPM	1.0 M_h2o_c + 1.0 M_atp_c = 1.0 M_pi_c + 1.0 M_h_c + 1.0 M_adp_c	R_ATP_maintenance_requirement		2.99	2.99
R_PGCD	1.0 M_3pg_c + 1.0 M_nad_c + 0.0000001 M_pydx5p_c = 1.0 M_3php_c + 1.0 M_h_c + 1.0 M_nadh_c	R_phosphoglycerate_dehydrogenase	Orphan	3.0271	3.14507
R_PSERT	1.0 M_3php_c + 1.0 M_glu_L_c + 0.0000001 M_pydx5p_c = 1.0 M_akg_c + 1.0 M_pser_L_c	R_phosphoserine_transaminase	NMB1640	3.0271	3.14507
R_PSP_L	1.0 M_h2o_c + 1.0 M_pser_L_c = 1.0 M_pi_c + 1.0 M_ser_L_c	R_phosphoserine_phosphatase_L_serine_	NMB0981	3.0271	3.14507
R_GLNS	1.0 M_atp_c + 1.0 M_glu_L_c + 1.0 M_nh4_c = 1.0 M_adp_c + 1.0 M_gln_L_c + 1.0 M_h_c + 1.0 M_pi_c	R_glutamine_synthetase	NMB0359	4.83049	4.9288
R_ACCOAC	1.0 M_accoa_c + 1.0 M_atp_c + 1.0 M_hco3_c + 0.000001 M_btn_c = 1.0 M_adp_c + 1.0 M_h_c + 1.0 M_malcoa_c + 1.0 M_pi_c	R_acetyl CoA carboxylase	(NMB1177 OR NMB1139) AND NMB1861 AND NMB0679 AND NMB1860 AND NMB2075	5.38438	5.53184
R_MCOATA	1.0 M_ACP_c + 1.0 M_malcoa_c = 1.0 M_coa_c + 1.0 M_malACP_c	R_Malonyl CoA ACP transacylase	NMB1918 AND NMB0220	5.38438	5.53184
R_EX_h_e_	1.0 M_h_e = 1.0 M_h_b_xt	R_H_exchange		4.85896	5.64543
R_PPC	1.0 M_co2_c + 1.0 M_h2o_c + 1.0 M_pep_c = 1.0 M_h_c + 1.0 M_oaa_c + 1.0 M_pi_c	R_phosphoenolpyruvate_carboxylase	NMB2061	6.3535	6.55012
R_HCO3E	1.0 M_co2_c + 1.0 M_h2o_c = 1.0 M_h_c + 1.0 M_hco3_c	R_HCO3 equilibration reaction	NMB2025 OR S	7.16541	7.31288
R_GLCtpp	1.0 M_glc_D_p + 1.0 M_h_p = 1.0 M_glc_D_c + 1.0 M_h_c	R_D glucose transport in via proton symport periplasm	NMB0388 OR NMB0535	15.0935	15.88
R_HEX1	1.0 M_atp_c + 1.0 M_glc_D_c = 1.0 M_adp_c + 1.0 M_g6p_c + 1.0 M_h_c	R_hexokinase_D_glucoseATP_	NMB1390	15.0935	15.88
R_GLCptspp	1.0 M_pep_c + 1.0 M_glc_D_p = 1.0 M_g6p_c + 1.0 M_pyr_c	R_D_glucose_transport_via_PEPPyr_PTS_periplasm_	NMB0736 AND NMB2045 AND NMB2044	15.22	16.0065
R_NH4tex	1.0 M_nh4_e = 1.0 M_nh4_p	R_ammonia transport via diffusion extracellular to periplasm	NMB1429 OR NMB2039	22.1312	22.1719
R_NH4tpp	1.0 M_nh4_p = 1.0 M_nh4_c	R_ammonia_reversible_transport_periplasm_	NMB0615	22.1312	22.2295
R_ENO	1.0 M_2pg_c = 1.0 M_h2o_c + 1.0 M_pep_c	R_enolase	NMB1285	24.3776	24.4955
R_TKT2	1.0 M_e4p_c + 1.0 M_xu5p_D_c = 1.0 M_f6p_c + 1.0 M_g3p_c	R_transketolase	NMB1457	-1.08258	26.3833
R_TALA	1.0 M_g3p_c + 1.0 M_s7p_c = 1.0 M_e4p_c + 1.0 M_f6p_c	R_transaldolase	NMB0351	-0.278663	27.1851
R_TKT1	1.0 M_r5p_c + 1.0 M_xu5p_D_c = 1.0 M_g3p_c + 1.0 M_s7p_c	R_transketolase	NMB1457	-0.225335	27.2385
R_AKGDH	1.0 M_akg_c + 1.0 M_coa_c + 1.0 M_nad_c = 1.0 M_co2_c + 1.0 M_nadh_c + 1.0 M_succoa_c	R_2_Oxogluterate_dehydrogenase	NMB0957 AND NMB1216 AND NMB1217 AND NMB0955 AND NMB0956	0	27.461
R_EDA	1.0 M_2ddg6p_c = 1.0 M_g3p_c + 1.0 M_pyr_c	R_2 dehydro 3 deoxy phosphogluconate aldolase	NMB1394	1.34065	28.866
R_EDD	1.0 M_6pgc_c = 1.0 M_2ddg6p_c + 1.0 M_h2o_c	R_6 phosphogluconate dehydratase	NMB1393	1.34065	28.866
R_MDH2	1.0 M_mal_L_c + 1.0 M_q8_c = 1.0 M_oaa_c + 1.0 M_q8h2_c	R_Malate_dehydrogenase_ubiquinone_8_as_acceptor_	NMB2096	1.63284	29.5789
R_FUM	1.0 M_fum_c + 1.0 M_h2o_c = 1.0 M_mal_L_c	R_fumarase	NMB1613	1.82945	29.5789
R_CS	1.0 M_accoa_c + 1.0 M_h2o_c + 1.0 M_oaa_c + 0.000001 M_thmpp_c = 1.0 M_cit_c + 1.0 M_coa_c + 1.0 M_h_c	R_citrate_synthase	NMB0954	2.51125	29.9723
R_ACONTa	1.0 M_cit_c = 1.0 M_acon_C_c + 1.0 M_h2o_c	R_aconitase_half_reaction_A_Citrate_hydro_lyase_	NMB1572	2.51125	29.9723
R_ACONTb	1.0 M_acon_C_c + 1.0 M_h2o_c = 1.0 M_icit_c	R_aconitase_half_reaction_B_Isocitrate_hydro_lyase_	NMB1572	2.51125	29.9723
R_ICDHyr	1.0 M_icit_c + 1.0 M_nadp_c = 1.0 M_akg_c + 1.0 M_co2_c + 1.0 M_nadph_c	R_isocitrate_dehydrogenase_NADP_	NMB0920	2.51125	29.9723
R_GLCtex	1.0 M_glc_D_e = 1.0 M_glc_D_p	R_glucose transport via diffusion extracellular to periplasm	NMB1429 OR NMB2039	31.0887	31.1
R_PDH	1.0 M_coa_c + 1.0 M_nad_c + 1.0 M_pyr_c + 0.000001 M_thmpp_c = 1.0 M_accoa_c + 1.0 M_co2_c + 1.0 M_nadh_c	R_pyruvate_dehydrogenase	(NMB0947 OR NMB1344) AND NMB1216 AND NMB1217 AND NMB1341 AND NMB1342	10.467	37.928
R_RPE	1.0 M_ru5p_D_c = 1.0 M_xu5p_D_c	R_ribulose 5 phosphate 3 epimerase	NMB1244	-1.3059	53.6217
R_GND	1.0 M_6pgc_c + 1.0 M_nadp_c = 1.0 M_co2_c + 1.0 M_nadph_c + 1.0 M_ru5p_D_c	R_phosphogluconate dehydrogenase	NMB0015	0	82.384
R_G6PDH2r	1.0 M_g6p_c + 1.0 M_nadp_c = 1.0 M_6pgl_c + 1.0 M_h_c + 1.0 M_nadph_c	R_glucose 6 phosphate dehydrogenase	NMB1392	28.7909	83.7902
R_PGL	1.0 M_6pgl_c + 1.0 M_h2o_c = 1.0 M_6pgc_c + 1.0 M_h_c	R_6 phosphogluconolactonase	NMB1391	28.7909	83.7902
R_CYOX	4.0 M_cytcr_p + 4.0 M_h_c + 1.0 M_o2_c = 2.0 M_h2o_c + 4.0 M_cytco_p	R_cytochrome c oxidase	NMB1723 AND NMB1724 AND NMB1725 AND (NMB0923 OR NMB1805)	87.2817	87.3802
R_O2tex	1.0 M_o2_e = 1.0 M_o2_p	R_oxygen transport via diffusion extracellular to periplasm	NMB1429 OR NMB2039	87.2826	87.3809
R_O2tpp	1.0 M_o2_p = 1.0 M_o2_c	R_o2_transport_via_diffusion_periplasm_	S	87.2826	87.3809
R_EX_co2_e_	1.0 M_co2_e = 1.0 M_co2_b_xt	R_CO2_exchange		92.8601	92.9584
R_EX_h2o_e_	1.0 M_h2o_e = 1.0 M_h2o_b_xt	R_H2O_exchange		145.451	145.844
R_ATPS4rpp	1.0 M_adp_c + 4.0 M_h_p + 1.0 M_pi_c = 1.0 M_atp_c + 1.0 M_h2o_c + 3.0 M_h_c	R_ATP_synthase_four_protons_for_one_ATP__periplasm_	(NMB1938 AND NMB1939 AND NMB1940 AND NMB1933 AND NMB1934 AND NMB1935 AND NMB1936 AND NMB1937) OR (NMB1938 AND NMB1939 AND NMB1940 AND NMB1933 AND NMB1934 AND NMB1935 AND NMB1936 AND NMB1937 AND NMB1941)	140.378	168.035
R_NADHQNa	1.0 M_h_c + 1.0 M_q8_c + 1.0 M_nadh_c + 2.0 M_na1_c + 0.0000001 M_fad_c + 0.0000001 M_fmn_c = 1.0 M_q8h2_c + 1.0 M_nad_c + 2.0 M_na1_p	R_Na translocating Quinone Reductase	NMB0564 AND NMB0565 AND NMB0566 AND NMB0567 AND NMB0568 AND NMB0569	0	172.611
R_NADH16pp	3.0 M_h_c + 1.0 M_nadh_c + 1.0 M_q8_c + 0.0000001 M_fad_c = 2.0 M_h_p + 1.0 M_nad_c + 1.0 M_q8h2_c	R_NADH dehydrogenase ubiquinone 8 4 protons periplasm	NMB0241 AND NMB0242 AND NMB0243 AND NMB0244 AND NMB0245 AND NMB0246 AND NMB0249 AND NMB0250 AND NMB0251 AND NMB0253 AND NMB0254 AND NMB0257 AND NMB0258 AND NMB0259	0	172.613
R_UCYR	1.0 M_q8h2_c + 2.0 M_cytco_p = 1.0 M_q8_c + 2.0 M_cytcr_p + 2.0 M_h_p	R_ubiquinol cytc oxidoreductase	NMB2051 AND NMB2052 AND NMB2053 AND (NMB0923 OR NMB1805 OR Orphan)	174.563	174.76
R_FUMR	1.0 M_fum_c + 1.0 M_q8h2_c + 0.00000001 M_fad_c = 1.0 M_q8_c + 1.0 M_succ_c	R_fumarate reductase	NMB0998	0	87908.1
R_SUCD1	1.0 M_q8_c + 1.0 M_succ_c + 0.00000001 M_fad_c = 1.0 M_fum_c + 1.0 M_q8h2_c	R_succinate dehydrogenase irreversible	NMB0950 AND NMB0951 AND NMB0948 AND NMB0949	-2.38498e-17	87908.1
R_GAPD1	1.0 M_13dpg_c + 1.0 M_h_c + 1.0 M_nadph_c = 1.0 M_g3p_c + 1.0 M_nadp_c + 1.0 M_pi_c	R_glyceraldehyde 3 phosphate dehydrogenase	NMB0207	0	999972
R_GLUDy1	1.0 M_glu_L_c + 1.0 M_h2o_c + 1.0 M_nadp_c = 1.0 M_akg_c + 1.0 M_h_c + 1.0 M_nadph_c + 1.0 M_nh4_c	R_glutamate dehydrogenase NADP	NMB1710	-999999	999981
R_GLUDy2	1.0 M_glu_L_c + 1.0 M_h2o_c + 1.0 M_nad_c = 1.0 M_akg_c + 1.0 M_h_c + 1.0 M_nadh_c + 1.0 M_nh4_c	R_glutamate dehydrogenase NADP	NMB1476	-999999	999981
R_PTAr	1.0 M_accoa_c + 1.0 M_pi_c = 1.0 M_actp_c + 1.0 M_coa_c	R_phosphotransacetylase	NMB0631	-0.673721	999993
R_ACS	1.0 M_ac_c + 1.0 M_atp_c + 1.0 M_coa_c = 1.0 M_accoa_c + 1.0 M_amp_c + 1.0 M_ppi_c	R_acetyl CoA synthetase	NMB1555	0	999993
R_ADK3	1.0 M_amp_c + 1.0 M_gtp_c = 1.0 M_adp_c + 1.0 M_gdp_c	R_adentylate_kinase_GTP_	NMB0823	-999996	999998
R_ADK1	1.0 M_amp_c + 1.0 M_atp_c = 2.0 M_adp_c	R_adenylate_kinase	NMB0823	-999995	999999
R_ALAt2pp	1.0 M_ala_L_p + 1.0 M_na1_p = 1.0 M_ala_L_c + 1.0 M_na1_c	R_L alanine transport in via sodium symport periplasm	NMB0177 OR NMB0194 OR NMB1647 OR NMB2133	0	999999
R_ALDD2x	1.0 M_acald_c + 1.0 M_h2o_c + 1.0 M_nad_c = 1.0 M_ac_c + 2.0 M_h_c + 1.0 M_nadh_c	R_aldehyde_dehydrogenase_acetaldehyde_NAD_	NMB1353	-999999	999999
R_ALDD2y	1.0 M_acald_c + 1.0 M_h2o_c + 1.0 M_nadp_c = 1.0 M_ac_c + 2.0 M_h_c + 1.0 M_nadph_c	R_aldehyde_dehydrogenase_acetaldehyde_NADP_	NMB1353	-999999	999999
R_ARGt1pp	1.0 M_arg_L_p + 1.0 M_h_p = 1.0 M_arg_L_c + 1.0 M_h_c	R_L arginine reversible transport via proton symport periplasm	NMB1647 OR NMB0194	-999999	999999
R_ARGt2pp	1.0 M_arg_L_p + 1.0 M_na1_p = 1.0 M_arg_L_c + 1.0 M_na1_c	R_L arginine transport via sodium symport periplasm	NMB2133	-999999	999999
R_ASNt1pp	1.0 M_asn_L_p + 1.0 M_h_p = 1.0 M_asn_L_c + 1.0 M_h_c	R_L asparagine reversible transport via proton symport periplasm	NMB1647 OR NMB0194	-999999	999999
R_ASNt2pp	1.0 M_asn_L_p + 1.0 M_na1_p = 1.0 M_asn_L_c + 1.0 M_na1_c	R_L asparagine transport via sodium symport periplasm	NMB2133	-999999	999999
R_ASPt2pp	1.0 M_asp_L_p + 1.0 M_na1_p = 1.0 M_asp_L_c + 1.0 M_na1_c	R_Naaspartate symport periplasm	NMB0792 OR NMB2133	0	999999
R_CYSt1pp	1.0 M_cys_L_p + 1.0 M_h_p = 1.0 M_cys_L_c + 1.0 M_h_c	R_L cystine reversible transport via proton symport periplasm	NMB1647 OR NMB0194	-999999	999999
R_CYSt2pp	1.0 M_cys_L_p + 1.0 M_na1_p = 1.0 M_cys_L_c + 1.0 M_na1_c	R_L cystine transport via sodium symport periplasm	NMB2133	-999999	999999
R_GAPD2	1.0 M_g3p_c + 1.0 M_nad_c + 1.0 M_pi_c = 1.0 M_13dpg_c + 1.0 M_h_c + 1.0 M_nadh_c	R_glyceraldehyde 3 phosphate dehydrogenase	NMB2159	27.4571	999999
R_GLNt1pp	1.0 M_gln_L_p + 1.0 M_h_p = 1.0 M_gln_L_c + 1.0 M_h_c	R_L glutamine reversible transport via proton symport periplasm	NMB1647 OR NMB0194	-999999	999999
R_GLNt2pp	1.0 M_gln_L_p + 1.0 M_na1_p = 1.0 M_gln_L_c + 1.0 M_na1_c	R_L glutamine transport via sodium symport periplasm	NMB2133	-999999	999999
R_GLUt2pp	1.0 M_glu_L_p + 1.0 M_na1_p = 1.0 M_glu_L_c + 1.0 M_na1_c	R_Naglutamate symport periplasm	NMB0085 OR NMB0792 OR NMB2133	0	999999
R_HISt1pp	1.0 M_his_L_p + 1.0 M_h_p = 1.0 M_his_L_c + 1.0 M_h_c	R_L histidine reversible transport via proton symport periplasm	NMB1647 OR NMB0194	-999999	999999
R_HISt2pp	1.0 M_his_L_p + 1.0 M_na1_p = 1.0 M_his_L_c + 1.0 M_na1_c	R_L histidine transport via sodium symport periplasm	NMB2133	-999999	999999
R_ILEt1pp	1.0 M_ile_L_p + 1.0 M_h_p = 1.0 M_ile_L_c + 1.0 M_h_c	R_L isoleucine export reversible transport via proton symport periplasm	NMB1647 OR NMB0194	-999999	999999
R_ILEt3pp	1.0 M_ile_L_p + 1.0 M_na1_p = 1.0 M_ile_L_c + 1.0 M_na1_c	R_L isoleucine transport via sodium symport periplasm	NMB2133	-999999	999999
R_LEUt1pp	1.0 M_leu_L_p + 1.0 M_h_p = 1.0 M_leu_L_c + 1.0 M_h_c	R_L leucine reversible export transport via proton symport periplasm	NMB1647 OR NMB0194	-999999	999999
R_LEUt3pp	1.0 M_leu_L_p + 1.0 M_na1_p = 1.0 M_leu_L_c + 1.0 M_na1_c	R_L leucine transport via sodium symport periplasm	NMB2133	-999999	999999
R_LYSt1pp	1.0 M_lys_L_p + 1.0 M_h_p = 1.0 M_lys_L_c + 1.0 M_h_c	R_L lysine reversible transport via proton symport periplasm	NMB1647 OR NMB0194	-999999	999999
R_LYSt2pp	1.0 M_lys_L_p + 1.0 M_na1_p = 1.0 M_lys_L_c + 1.0 M_na1_c	R_L lysine transport via sodium symport periplasm	NMB2133	-999999	999999
R_METt1pp	1.0 M_met_L_p + 1.0 M_h_p = 1.0 M_met_L_c + 1.0 M_h_c	R_L methionine reversible export transport via proton symport periplasm	NMB1647 OR NMB0194	-999999	999999
R_METt2pp	1.0 M_met_L_p + 1.0 M_na1_p = 1.0 M_met_L_c + 1.0 M_na1_c	R_L methionine transport via sodium symport periplasm	NMB2133	-999999	999999
R_NADTRHD	1.0 M_nad_c + 1.0 M_nadph_c = 1.0 M_nadh_c + 1.0 M_nadp_c	R_NAD transhydrogenase	NMB0978 AND NMB0980	0	999999
R_NAtpp	1.0 M_h_p + 1.0 M_na1_c = 1.0 M_h_c + 1.0 M_na1_p	R_sodium_transport_out_via_proton_antiport_cytoplasm_to_periplasm_	NMB0536 OR NMB0716 OR NMB0531	0	999999
R_NDPK1	1.0 M_atp_c + 1.0 M_gdp_c = 1.0 M_adp_c + 1.0 M_gtp_c	R_nucleoside_diphosphate_kinase_ATPGDP_	NMB0089 OR NMB1307	-999995	999999
R_PHEt1pp	1.0 M_phe_L_p + 1.0 M_h_p = 1.0 M_phe_L_c + 1.0 M_h_c	R_L phenylalanine reversible transport via proton symport periplasm	NMB1647 OR NMB0194	-999999	999999
R_PHEt2pp	1.0 M_phe_L_p + 1.0 M_na1_p = 1.0 M_phe_L_c + 1.0 M_na1_c	R_L phenylalanine transport via sodium symport periplasm	NMB2133	-999999	999999
R_PROt1pp	1.0 M_pro_L_p + 1.0 M_na1_p = 1.0 M_pro_L_c + 1.0 M_na1_c	R_L proline transport via sodium symport periplasm	NMB2133 OR NMB0402	-999999	999999
R_PROt2rpp	1.0 M_h_p + 1.0 M_pro_L_p = 1.0 M_h_c + 1.0 M_pro_L_c	R_L_proline_reversible_transport_via_proton_symport_periplasm_	NMB1647 OR NMB0194	-999999	999999
R_SERt2pp	1.0 M_na1_p + 1.0 M_ser_L_p = 1.0 M_ser_L_c + 1.0 M_na1_c	R_L_serine_via_sodium_symport_periplasm_	NMB2133	0	999999
R_THRt1rpp	1.0 M_h_p + 1.0 M_thr_L_p = 1.0 M_h_c + 1.0 M_thr_L_c	R_L threonine reversible transport via proton symport periplasm	NMB1647 OR NMB0194	-999999	999999
R_THRt2pp	1.0 M_na1_p + 1.0 M_thr_L_p = 1.0 M_thr_L_c + 1.0 M_na1_c	R_L_threonine_via_sodium_symport_periplasm_	NMB2133	-999999	999999
R_TRPS2	1.0 M_indole_c + 1.0 M_ser_L_c = 1.0 M_h2o_c + 1.0 M_trp_L_c	R_tryptophan synthase indole	NMB0699	0	999999
R_TRPS3	1.0 M_3ig3p_c = 1.0 M_g3p_c + 1.0 M_indole_c	R_tryptophan synthase indoleglycerol phosphate	NMB0678	0	999999
R_VALt1pp	1.0 M_val_L_p + 1.0 M_h_p = 1.0 M_val_L_c + 1.0 M_h_c	R_L valine reversible export transport via proton symport periplasm	NMB1647 OR NMB0194	-999999	999999
R_VALt3pp	1.0 M_val_L_p + 1.0 M_na1_p = 1.0 M_val_L_c + 1.0 M_na1_c	R_L valine transport via sodium symport periplasm	NMB2133	-999999	999999

## Sheet: Serum FVA
Reaction ID	Reaction	Name	Gene	Min Flux	Max Flux	Dead-end reaction
R_CO2tex	1.0 M_co2_e = 1.0 M_co2_p	R_CO2 transport via diffusion extracellular to periplasm	NMB1429 OR NMB2039	-64.5	-11.3245
R_CO2tpp	1.0 M_co2_p = 1.0 M_co2_c	R_CO2 transporter via diffusion periplasm	S	-64.5	-11.3245
R_EX_o2_e_	1.0 M_o2_e = 1.0 M_o2_b_xt	R_O2_exchange	R_O2_exchange	-58.548	-3.91109
R_H2Otpp	1.0 M_h2o_p = 1.0 M_h2o_c	R_H2O transport via diffusion periplasm	S	-241.871	-3.59935
R_EX_gln_L_e_	1.0 M_gln_L_e = 1.0 M_gln_L_b_xt	R_L_Glutamine_exchange		-0.716	-0.712882
R_ASPTA	1.0 M_akg_c + 1.0 M_asp_L_c = 1.0 M_glu_L_c + 1.0 M_oaa_c	R_aspartate_transaminase	NMB0540	-114.264	-0.485414
R_EX_pi_e_	1.0 M_pi_e = 1.0 M_pi_b_xt	R_Phosphate_exchange		-0.325364	-0.322802
R_EX_gly_e_	1.0 M_gly_e = 1.0 M_gly_b_xt	R_Glycine_exchange		-0.3	-0.293764
R_EX_ala_L_e_	1.0 M_ala_L_e = 1.0 M_ala_L_b_xt	R_L_Alanine_exchange		-0.333	-0.215017
R_EX_pro_L_e_	1.0 M_pro_L_e = 1.0 M_pro_L_b_xt	R_L_Proline_exchange		-0.208	-0.201764
R_PGAMT	1.0 M_gam1p_c = 1.0 M_gam6p_c	R_phosphoglucosamine mutase	NMB1690	-0.161393	-0.158898
R_RPI	1.0 M_r5p_c = 1.0 M_ru5p_D_c	R_ribose 5 phosphate isomerase	NMB1511	-17.4325	-0.143119
R_EX_val_L_e_	1.0 M_val_L_e = 1.0 M_val_L_b_xt	R_L_Valine_exchange		-0.254	-0.136017
R_EX_lys_L_e_	1.0 M_lys_L_e = 1.0 M_lys_L_b_xt	R_L_Lysine_exchange		-0.125955	-0.122561
R_EX_thr_L_e_	1.0 M_thr_L_e = 1.0 M_thr_L_b_xt	R_L_Threonine_exchange		-0.125	-0.118764
R_EX_glu_L_e_	1.0 M_glu_L_e = 1.0 M_glu_L_b_xt	R_L_Glutamate_exchange		-0.122	-0.115764
R_EX_ser_L_e_	1.0 M_ser_L_e = 1.0 M_ser_L_b_xt	R_L_Serine_exchange		-0.121	-0.114764
R_IMPC	1.0 M_h2o_c + 1.0 M_imp_c = 1.0 M_fprica_c	R_IMP cyclohydrolase	NMB0983	-0.116532	-0.114453
R_AIRC3	1.0 M_5aizc_c = 1.0 M_5caiz_c	R_phosphoribosylaminoimidazole carboxylase mutase rxn	NMB1439	-0.11584	-0.114453
R_ORPT	1.0 M_orot5p_c + 1.0 M_ppi_c = 1.0 M_orot_c + 1.0 M_prpp_c	R_orotate phosphoribosyltransferase	NMB1874	-0.0938403	-0.0936356
R_DHORTS	1.0 M_dhor_S_c + 1.0 M_h2o_c = 1.0 M_cbasp_c + 1.0 M_h_c	R_dihydroorotase	NMB0682	-0.0938414	-0.0936356
R_EX_asn_L_e_	1.0 M_asn_L_e = 1.0 M_asn_L_b_xt	R_L_Asparagine_exchange		-0.092	-0.0888819
R_EX_leu_L_e_	1.0 M_leu_L_e = 1.0 M_leu_L_b_xt	R_L_Leucine_exchange		-0.0893	-0.0830639
R_IPPMIa	1.0 M_3c2hmp_c = 1.0 M_2ippm_c + 1.0 M_h2o_c	R_3 isopropylmalate dehydratase	NMB1034 AND NMB1036	-0.0861366	-0.0799005
R_IPPMIb	1.0 M_2ippm_c + 1.0 M_h2o_c = 1.0 M_3c3hmp_c	R_2 isopropylmalate hydratase	NMB1034 AND NMB1036	-0.0861366	-0.0799005
R_EX_orn_e_	1.0 M_orn_e = 1.0 M_orn_b_xt	R_Ornithine_exchange		-0.08	-0.0768819
R_TPI	1.0 M_dhap_c = 1.0 M_g3p_c	R_triose_phosphate_isomerase	NMB1887	-32.0321	-0.0705064
R_G3PD2	1.0 M_glyc3p_c + 1.0 M_nadp_c = 1.0 M_dhap_c + 1.0 M_h_c + 1.0 M_nadph_c	R_glycerol_3_phosphate_dehydrogenase_NADP_	NMB2060	-0.0698791	-0.0696908
R_EX_ile_L_e_	1.0 M_ile_L_e = 1.0 M_ile_L_b_xt	R_L_Isoleucine_exchange		-0.0727	-0.0664638
R_EX_k_e_	1.0 M_k_e = 1.0 M_k_b_xt	R_K_exchange		-0.0637198	-0.0635808
R_EX_nh4_e_	1.0 M_nh4_e = 1.0 M_nh4_b_xt	R_Ammonia_exchange		-0.065	-0.0587638
R_EX_asp_L_e_	1.0 M_asp_L_e = 1.0 M_asp_L_b_xt	R_L_Aspartate_exchange		-0.0627	-0.0564638
R_EX_phe_L_e_	1.0 M_phe_L_e = 1.0 M_phe_L_b_xt	R_L_Phenylalanine_exchange		-0.0606	-0.0543639
R_EX_tyr_L_e_	1.0 M_tyr_L_e = 1.0 M_tyr_L_b_xt	R_L_Tyrosine_exchange		-0.0513225	-0.0449424
R_ASAD	1.0 M_aspsa_c + 1.0 M_nadp_c + 1.0 M_pi_c = 1.0 M_4pasp_c + 1.0 M_h_c + 1.0 M_nadph_c	R_aspartate semialdehyde dehydrogenase	NMB2079	-0.0426305	-0.0363943
R_EX_cys_L_e_	1.0 M_cys_L_e = 1.0 M_cys_L_b_xt	R_L_Cysteine_exchange		-0.0413691	-0.0350148
R_EX_his_L_e_	1.0 M_his_L_e = 1.0 M_his_L_b_xt	R_L_Histidine_exchange		-0.036284	-0.0341262
R_ILETA	1.0 M_akg_c + 1.0 M_ile_L_c = 1.0 M_3mop_c + 1.0 M_glu_L_c	R_isoleucine transaminase	NMB0337	-0.0380364	-0.0318002
R_EX_trp_L_e_	1.0 M_trp_L_e = 1.0 M_trp_L_b_xt	R_L_Tryptophan_exchange		-0.0247373	-0.0215653
R_HSDy	1.0 M_hom_L_c + 1.0 M_nadp_c = 1.0 M_aspsa_c + 1.0 M_h_c + 1.0 M_nadph_c	R_homoserine dehydrogenase NADPH	NMB1228	-0.0277126	-0.0214764
R_AGPR	1.0 M_acg5sa_c + 1.0 M_nadp_c + 1.0 M_pi_c = 1.0 M_acg5p_c + 1.0 M_h_c + 1.0 M_nadph_c	R_N_acetyl_g_glutamyl_phosphate_reductase	NMB1787	-0.0244763	-0.0213583
R_ACOTA	1.0 M_acorn_c + 1.0 M_akg_c = 1.0 M_acg5sa_c + 1.0 M_glu_L_c	R_acetylornithine_transaminase	NMB1371	-0.0244763	-0.0213583
R_EX_met_L_e_	1.0 M_met_L_e = 1.0 M_met_L_b_xt	R_L_Methionine_exchange		-0.0255	-0.0192639
R_EX_arg_L_e_	1.0 M_arg_L_e = 1.0 M_arg_L_b_xt	R_L_Arginine_exchange		-0.0182	-0.016641
R_SDPTA	1.0 M_akg_c + 1.0 M_sl26da_c = 1.0 M_glu_L_c + 1.0 M_sl2a6o_c	R_succinyldiaminopimelate transaminase	NMB0894	-0.0180359	-0.0149179
R_GLUR	1.0 M_glu_D_c = 1.0 M_glu_L_c	R_glutamate racemase	NMB0458	-0.0161651	-0.0149179
R_PGMT1	1.0 M_g1p_c = 1.0 M_g6p_c	R_phosphoglucomutase	NMB0790	-0.0147465	-0.0147159
R_EX_so4_e_	1.0 M_so4_e = 1.0 M_so4_b_xt	R_Sulfate_exchange		-0.71	-0.0126215
R_PHETA1	1.0 M_akg_c + 1.0 M_phe_L_c = 1.0 M_glu_L_c + 1.0 M_phpyr_c	R_phenylalanine transaminase	NMB0540 OR NMB1678 OR NMB1582	-0.0168871	-0.010651
R_EX_mg2_e_	1.0 M_mg2_e = 1.0 M_mg2_b_xt	R_Mg_exchange		-0.00283245	-0.00282641
R_EX_TfFe3_e_	1.0 M_TfFe3_e = 1.0 M_TfFe3_b_xt	R_Transferrin_exchange		-0.02	-0.00262378
R_KARA1	1.0 M_23dhmb_c + 1.0 M_nadp_c = 1.0 M_alac_S_c + 1.0 M_h_c + 1.0 M_nadph_c	R_ketol acid reductoisomerase 2 3 dihydroxy 3 methylbutanoate	NMB1574	-0.120584	-0.0026011
R_EX_cl_e_	1.0 M_cl_e = 1.0 M_cl_b_xt	R_Chloride_exchange		-0.00169955	-0.00169585
R_CAt1pp	1.0 M_na1_p + 1.0 M_ca2_c = 1.0 M_na1_c + 1.0 M_ca2_p	R_calcium_sodium_antiporter_11_	Orphan	-0.00169947	-0.00169585
R_EX_ca2_e_	1.0 M_ca2_e = 1.0 M_ca2_b_xt	R_Calcium_exchange		-0.00169947	-0.00169585
R_EX_zn2_e_	1.0 M_zn2_e = 1.0 M_zn2_b_xt	R_Zinc_exchange		-0.00113757	-0.00113057
R_EX_cobalt2_e_	1.0 M_cobalt2_e = 1.0 M_cobalt2_b_xt	R_Co2_exchange		-0.00113304	-0.00113057
R_EX_cu2_e_	1.0 M_cu2_e = 1.0 M_cu2_b_xt	R_Cu2_exchange		-0.00113298	-0.00113056
R_EX_mn2_e_	1.0 M_mn2_e = 1.0 M_mn2_b_xt	R_Mn2_exchange		-0.00113298	-0.00113056
R_EX_mobd_e_	1.0 M_mobd_e = 1.0 M_mobd_b_xt	R_Molybdate_exchange		-0.00113298	-0.00113056
R_GLYCLTt2rpp	1.0 M_glyclt_p + 1.0 M_h_p = 1.0 M_glyclt_c + 1.0 M_h_c	R_glycolate transport via proton symport reversible periplasm	NMB0543	-10.971	-0.000239502
R_GLYCLTtex	1.0 M_glyclt_e = 1.0 M_glyclt_p	R_glycolate transport via diffusion extracellular to periplasm	NMB1429 OR NMB2039	-10.971	-0.000239502
R_NAtex	1.0 M_na1_e = 1.0 M_na1_p	R_sodium transport via diffusion extracellular to periplasm	NMB1429 OR NMB2039	-3.49246e-10	-3.49246e-10
R_ACALDtex	1.0 M_acald_e = 1.0 M_acald_p	R_acetaldehyde transport via diffusion extracellular to periplasm	NMB1429 OR NMB2039	-17.2893	-1.16415e-10
R_ACALDtpp	1.0 M_acald_p = 1.0 M_acald_c	R_acetaldehyde reversible transport periplasm	Orphan	-17.2893	-1.16415e-10
R_TYRTA	1.0 M_akg_c + 1.0 M_tyr_L_c = 1.0 M_34hpp_c + 1.0 M_glu_L_c	R_tyrosine transaminase	NMB0540 OR NMB1678 OR NMB1582	-0.00623614	-1.12587e-20
R_URAt2rpp	1.0 M_xan_p + 1.0 M_ura_p = 1.0 M_xan_c + 1.0 M_ura_c	R_uracil transport in via xanthine symport periplasm	NMB0930	-183.864	0
R_ADK4	1.0 M_amp_c + 1.0 M_itp_c = 1.0 M_adp_c + 1.0 M_idp_c	R_adentylate_kinase_ITP_	NMB0823	-91.9322	0
R_N2Otpp	1.0 M_n2o_p = 1.0 M_n2o_c	R_nitrious_oxide_transport_diffusion_	S	-90.1536	0
R_NOR	2.0 M_h_c + 2.0 M_cytcr_p + 2.0 M_no_p = 1.0 M_h2o_p + 1.0 M_n2o_p + 2.0 M_cytco_p	R_nitric oxide reductase	NMB1622 AND NMB1677	-90.1536	0
R_FBA	1.0 M_fdp_c = 1.0 M_dhap_c + 1.0 M_g3p_c	R_fructose_bisphosphate_aldolase	NMB1869	-31.9616	0
R_ACt2rpp	1.0 M_ac_p + 1.0 M_h_p = 1.0 M_ac_c + 1.0 M_h_c	R_acetate reversible transport via proton symport periplasm	Orphan	-17.2893	0
R_ACtex	1.0 M_ac_e = 1.0 M_ac_p	R_Acetate transport via diffusion extracellular to periplasm	NMB1429 OR NMB2039	-17.2893	0
R_ALCD2x	1.0 M_etoh_c + 1.0 M_nad_c = 1.0 M_acald_c + 1.0 M_h_c + 1.0 M_nadh_c	R_alcohol dehydrogenase ethanol	NMB1395 OR NMB1304 OR NMB0546	-17.2893	0
R_ETOHt2rpp	1.0 M_etoh_p + 1.0 M_h_p = 1.0 M_etoh_c + 1.0 M_h_c	R_ethanol reversible transport via proton symport periplasm	Orphan	-17.2893	0
R_ETOHtex	1.0 M_etoh_e = 1.0 M_etoh_p	R_ethanol transport via diffusion extracellular to periplasm	NMB1429 OR NMB2039	-17.2893	0
R_D_LACtex	1.0 M_lac_D_e = 1.0 M_lac_D_p	R_D lactate transport via diffusion extracellular to periplasm	NMB1429 OR NMB2039	-10.6539	0
R_DLACt2pp	1.0 M_h_p + 1.0 M_lac_D_p = 1.0 M_h_c + 1.0 M_lac_D_c	R_D lactate transport via proton symport periplasm	NMB1712 OR NMB0543	-10.6539	0
R_EX_glc_D_e_	1.0 M_glc_D_e = 1.0 M_glc_D_b_xt	R_D_Glucose_exchange		-6.1	0
R_EX_akg_e_	1.0 M_akg_e = 1.0 M_akg_b_xt	R_2_Oxoglutarate_exchange		-5	0
R_EX_lac_L_e_	1.0 M_lac_L_e = 1.0 M_lac_L_b_xt	R_L_Lactate_exchange		-2.2	0
R_H2Stex	1.0 M_h2s_e = 1.0 M_h2s_p	R_h2s transport via diffusion extracellular to periplasm	NMB1429 OR NMB2039	-0.697378	0
R_EX_pyr_e_	1.0 M_pyr_e = 1.0 M_pyr_b_xt	R_Pyruvate_exchange		-0.1	0
R_DALAtex	1.0 M_ala_D_e = 1.0 M_ala_D_p	R_D Alanine transport via diffusion extracellular to periplasm	NMB1429 OR NMB2039	-0.0174123	0
R_VALTA	1.0 M_akg_c + 1.0 M_val_L_c = 1.0 M_3mob_c + 1.0 M_glu_L_c	R_valine transaminase	NMB0337	-0.00623615	0
R_COtex	1.0 M_co_e = 1.0 M_co_p	R_CO transport via diffusion extracellular to periplasm	NMB1429 OR NMB2039	-0.00155904	0
R_COtpp	1.0 M_co_p = 1.0 M_co_c	R_CO transporter via diffusion periplasm	S	-0.00155904	0
R_ADEt2rpp	1.0 M_ade_p + 1.0 M_h_p = 1.0 M_ade_c + 1.0 M_h_c	R_adenine transport via proton symport reversible periplasm	NMB2067	-0.0012472	0
R_ADEtex	1.0 M_ade_e = 1.0 M_ade_p	R_adenine transport via diffusion extracellular to periplasm	NMB1429 OR NMB2039	-0.0012472	0
R_3PEPTtex	1.0 M_LalaDgluMdap_e = 1.0 M_LalaDgluMdap_p	R_LalaDgluMdap tripeptide transport via diffusion extracellular to periplasm	NMB1429 OR NMB2039	-0.0012472	0
R_ANHGMtex	1.0 M_anhgm_e = 1.0 M_anhgm_p	R_GlcNAc anhMurNAc transport via diffusion extracellular to periplasm	NMB1429 OR NMB2039	-0.0012472	0
R_4PEPTtex	1.0 M_LalaDgluMdapDala_e = 1.0 M_LalaDgluMdapDala_p	R_LalaDgluMdapDala pentapeptide transport via diffusion extracellular to periplasm	NMB1429 OR NMB2039	-0.0012472	0
R_12DGR120tipp	1.0 M_12dgr120_p = 1.0 M_12dgr120_c	R_1 2 diacylglycerol transport via flipping periplasm to cytoplasm n C120	S	0	0	12dgr120_p is a dead end metabolite, being only ever consumed
R_12DGR140tipp	1.0 M_12dgr140_p = 1.0 M_12dgr140_c	R_1 2 diacylglycerol transport via flipping periplasm to cytoplasm n C140	S	0	0	12dgr140_p is a dead end metabolite, being only ever consumed
R_12DGR141tipp	1.0 M_12dgr141_p = 1.0 M_12dgr141_c	R_1 2 diacylglycerol transport via flipping periplasm to cytoplasm n C141	S	0	0	12dgr141_p is a dead end metabolite, being only ever consumed
R_12DGR160tipp	1.0 M_12dgr160_p = 1.0 M_12dgr160_c	R_1 2 diacylglycerol transport via flipping periplasm to cytoplasm n C160	S	0	0	12dgr160_p is a dead end metabolite, being only ever consumed
R_12DGR161tipp	1.0 M_12dgr161_p = 1.0 M_12dgr161_c	R_1 2 diacylglycerol transport via flipping periplasm to cytoplasm n C161	S	0	0	12dgr161_c is a dead end metabolite, being only ever produced
R_12DGR180tipp	1.0 M_12dgr180_p = 1.0 M_12dgr180_c	R_1 2 diacylglycerol transport via flipping periplasm to cytoplasm n C180	S	0	0	12dgr180_p is a dead end metabolite, being only ever consumed
R_12DGR181tipp	1.0 M_12dgr181_p = 1.0 M_12dgr181_c	R_1 2 diacylglycerol transport via flipping periplasm to cytoplasm n C181	S	0	0
R_2AGPA120tipp	1.0 M_2ddecg3p_p = 1.0 M_2ddecg3p_c	R_2 Acyl sn glycero 3 phosphatidate n C120 transporter via facilitated diffusion periplasm	NMB0319 AND NMB0182	0	0	2ddecg3p_c is a dead end metabolite, being only ever produced
R_2AGPA140tipp	1.0 M_2tdecg3p_p = 1.0 M_2tdecg3p_c	R_2 Acyl sn glycero 3 phosphatidate n C140 transporter via facilitated diffusion periplasm	NMB0319 AND NMB0182	0	0	2tdecg3p_c is a dead end metabolite, being only ever produced
R_2AGPA141tipp	1.0 M_2tdec7eg3p_p = 1.0 M_2tdec7eg3p_c	R_2 Acyl sn glycero 3 phosphatidate n C141 transporter via facilitated diffusion periplasm	NMB0319 AND NMB0182	0	0	2tdec7eg3p_c is a dead end metabolite, being only ever produced
R_2AGPA160tipp	1.0 M_2hdecg3p_p = 1.0 M_2hdecg3p_c	R_2 Acyl sn glycero 3 phosphatidate n C160 transporter via facilitated diffusion periplasm	NMB0319 AND NMB0182	0	0	2hdecg3p_c is a dead end metabolite, being only ever produced
R_2AGpa161tipp	1.0 M_2hdect9g3p_p = 1.0 M_2hdect9g3p_c	R_2-hexadec-trans-9-enoyl-sn-glycerol-3-phosphate transporter via facilitated diffusion periplasm	NMB0319 AND NMB0182	0	0	2hdect9g3p_c is a dead end metabolite, being only ever produced
R_2AGPA161tipp	1.0 M_2hdect9g3p_p = 1.0 M_2hdect9g3p_c	R_2-hexadec-trans-9-enoyl-sn-glycerol-3-phosphate transporter via facilitated diffusion periplasm	NMB0319 AND NMB0182	0	0	2hdect9g3p_c is a dead end metabolite, being only ever produced
R_2AGPA180tipp	1.0 M_2odecg3p_p = 1.0 M_2odecg3p_c	R_2 Acyl sn glycero 3 phosphatidate n C180 transporter via facilitated diffusion periplasm	NMB0319 AND NMB0182	0	0	2odecg3p_c is a dead end metabolite, being only ever produced
R_2AGPA181atipp	1.0 M_2ocdecc7g3p_p = 1.0 M_2ocdecc7g3p_c	R_2-octadec-7-enoyl-sn-glycerol-3-phosphate transporter via facilitated diffusion periplasm	NMB0319 AND NMB0182	0	0	2ocdecc7g3p_c is a dead end metabolite, being only ever produced
R_2AGPA181tipp	1.0 M_2odec7eg3p_p = 1.0 M_2odec7eg3p_c	R_2 Acyl sn glycero 3 phosphatidate n C181 transporter via facilitated diffusion periplasm	NMB0319 AND NMB0182	0	0	2odec7eg3p_c is a dead end metabolite, being only ever produced
R_2AGPE120tipp	1.0 M_2agpe120_p = 1.0 M_2agpe120_c	R_2 Acyl sn glycero 3 phosphoethanolamine n C120 transporter via facilitated diffusion periplasm	NMB0319 AND NMB0182	0	0	2agpe120_c is a dead end metabolite, being only ever produced
R_2AGPE140tipp	1.0 M_2agpe140_p = 1.0 M_2agpe140_c	R_2 Acyl sn glycero 3 phosphoethanolamine n C140 transporter via facilitated diffusion periplasm	NMB0319 AND NMB0182	0	0	2agpe140_c is a dead end metabolite, being only ever produced
R_2AGPE141tipp	1.0 M_2agpe141_p = 1.0 M_2agpe141_c	R_2 Acyl sn glycero 3 phosphoethanolamine n C141 transporter via facilitated diffusion periplasm	NMB0319 AND NMB0182	0	0	2agpe141_c is a dead end metabolite, being only ever produced
R_2AGPE160tipp	1.0 M_2agpe160_p = 1.0 M_2agpe160_c	R_2 Acyl sn glycero 3 phosphoethanolamine n C160 transporter via facilitated diffusion periplasm	NMB0319 AND NMB0182	0	0	2agpe160_c is a dead end metabolite, being only ever produced
R_2AGpe161tipp	1.0 M_2agpe161_p = 1.0 M_2agpe161_c	R_2 Acyl sn glycero 3 phosphoethanolamine n C161a transporter via facilitated diffusion periplasm	NMB0319 AND NMB0182	0	0	2agpe161_c is a dead end metabolite, being only ever produced
R_2AGPE161tipp	1.0 M_2agpe161_p = 1.0 M_2agpe161_c	R_2 Acyl sn glycero 3 phosphoethanolamine n C161a transporter via facilitated diffusion periplasm	NMB0319 AND NMB0182	0	0	2agpe161_c is a dead end metabolite, being only ever produced
R_2AGPE180tipp	1.0 M_2agpe180_p = 1.0 M_2agpe180_c	R_2 Acyl sn glycero 3 phosphoethanolamine n C180 transporter via facilitated diffusion periplasm	NMB0319 AND NMB0182	0	0	2agpe180_c is a dead end metabolite, being only ever produced
R_2agpe181tipp	1.0 M_2agpe181_p = 1.0 M_2agpe181_c	R_2 Acyl sn glycero 3 phosphoethanolamine n C181a transporter via facilitated diffusion periplasm	NMB0319 AND NMB0182	0	0	2agpe181_c is a dead end metabolite, being only ever produced
R_2AGPG120tipp	1.0 M_2agpg120_p = 1.0 M_2agpg120_c	R_2 Acyl sn glycero 3 phosphoglycerol n C120 transporter via facilitated diffusion periplasm	NMB0319 AND NMB0182	0	0	2agpg120_c is a dead end metabolite, being only ever produced
R_2AGPG140tipp	1.0 M_2agpg140_p = 1.0 M_2agpg140_c	R_2 Acyl sn glycero 3 phosphoglycerol n C140 transporter via facilitated diffusion periplasm	NMB0319 AND NMB0182	0	0	2agpg140_c is a dead end metabolite, being only ever produced
R_2AGPG141tipp	1.0 M_2agpg141_p = 1.0 M_2agpg141_c	R_2 Acyl sn glycero 3 phosphoglycerol n C141 transporter via facilitated diffusion periplasm	NMB0319 AND NMB0182	0	0	2agpg141_c is a dead end metabolite, being only ever produced
R_2AGPG160tipp	1.0 M_2agpg160_p = 1.0 M_2agpg160_c	R_2 Acyl sn glycero 3 phosphoglycerol n C160 transporter via facilitated diffusion periplasm	NMB0319 AND NMB0182	0	0	2agpg160_c is a dead end metabolite, being only ever produced
R_2AGpg161tipp	1.0 M_2agpg161_p = 1.0 M_2agpg161_c	R_2 Acyl sn glycero 3 phosphoglycerol n C161a transporter via facilitated diffusion periplasm	NMB0319 AND NMB0182	0	0	2agpg161_c is a dead end metabolite, being only ever produced
R_2AGPG161tipp	1.0 M_2agpg161_p = 1.0 M_2agpg161_c	R_2 Acyl sn glycero 3 phosphoglycerol n C161a transporter via facilitated diffusion periplasm	NMB0319 AND NMB0182	0	0	2agpg161_c is a dead end metabolite, being only ever produced
R_2AGPG180tipp	1.0 M_2agpg180_p = 1.0 M_2agpg180_c	R_2 Acyl sn glycero 3 phosphoglycerol n C180 transporter via facilitated diffusion periplasm	NMB0319 AND NMB0182	0	0	2agpg180_c is a dead end metabolite, being only ever produced
R_2agpg181tipp	1.0 M_2agpg181_p = 1.0 M_2agpg181_c	R_2 Acyl sn glycero 3 phosphoglycerol n C181a transporter via facilitated diffusion periplasm	NMB0319 AND NMB0182	0	0	2agpg181_c is a dead end metabolite, being only ever produced
R_34dhpactex	1.0 M_34dhpac_e = 1.0 M_34dhpac_p	R_dihydroxyphenylacetaldehyde transport via diffusion extracellular to periplasm	NMB1429 OR NMB2039	0	0
R_3AMPtex	1.0 M_3amp_e = 1.0 M_3amp_p	R_3AMP transport via diffusion extracellular to periplasm	NMB1429 OR NMB2039	0	0
R_3CMPtex	1.0 M_3cmp_e = 1.0 M_3cmp_p	R_3CMP transport via diffusion extracellular to periplasm	NMB1429 OR NMB2039	0	0
R_3UMPtex	1.0 M_3ump_e = 1.0 M_3ump_p	R_3UMP transport via diffusion extracellular to periplasm	NMB1429 OR NMB2039	0	0
R_4HOXPACDtex	1.0 M_4hoxpacd_e = 1.0 M_4hoxpacd_p	R_4 hydroxyphenylacetaldehyde transport via diffusion extracellular to periplasm	NMB1429 OR NMB2039	0	0
R_4HTHRS	1.0 M_h2o_c + 1.0 M_phthr_c = 1.0 M_4hthr_c + 1.0 M_pi_c	R_4_Hydroxy_L_threonine_synthase	NMB1046	0	0	4hthr_c is a dead end metabolite, being only ever produced
R_5DGLCNtex	1.0 M_5dglcn_e = 1.0 M_5dglcn_p	R_5 Dehydro D gluconate transport via diffusion extracellular to periplasm	NMB1429 OR NMB2039	0	0
R_ABUTtex	1.0 M_4abut_e = 1.0 M_4abut_p	R_4 aminobutyrate transport via diffusion extracellular to periplasm	NMB1429 OR NMB2039	0	0
R_ACACtex	1.0 M_acac_e = 1.0 M_acac_p	R_acetoacetate transport via diffusion extracellular to periplasm	NMB1429 OR NMB2039	0	0
R_ACGALtex	1.0 M_acgal_e = 1.0 M_acgal_p	R_N acetyl D galactosamine transport via diffusion extracellular to periplasm	NMB1429 OR NMB2039	0	0
R_ACGAM1Ptex	1.0 M_acgam1p_e = 1.0 M_acgam1p_p	R_N acetyl D glucosamine 1 phosphate transport via diffusion extracellular to periplasm	NMB1429 OR NMB2039	0	0
R_ACGAMT	1.0 M_uacgam_c + 1.0 M_udcpp_c = 1.0 M_ump_c + 1.0 M_unaga_c	R_UDP N acetylglucosamineundecaprenylphosphate N acetylglucosamine 1 phosphate transferase	NMB0418	0	0	unaga_c is a dead end metabolite, being only ever produced
R_ACGAtex	1.0 M_acgam_e = 1.0 M_acgam_p	R_N Acetyl D glucosamine transport via diffusion extracellular to periplasm	NMB1429 OR NMB2039	0	0
R_ACMANAtex	1.0 M_acmana_e = 1.0 M_acmana_p	R_N acetyl D mannosamine transport via diffusion extracellular to periplasm	NMB1429 OR NMB2039	0	0
R_ACMUMtex	1.0 M_acmum_e = 1.0 M_acmum_p	R_N acetylmuramate transport via diffusion extracellular to periplasm	NMB1429 OR NMB2039	0	0
R_ACONIs	1.0 M_acon_T_c = 1.0 M_acon_C_c	R_aconitate isomerase spontaneous	S	0	0
R_ACSERtex	1.0 M_acser_e = 1.0 M_acser_p	R_O Acetyl L serine transport via diffusion extracellular to periplasm	NMB1429 OR NMB2039	0	0
R_ADPRDP	1.0 M_adprib_c + 1.0 M_h2o_c = 1.0 M_amp_c + 2.0 M_h_c + 1.0 M_r5p_c	R_ADPribose_diphosphatase	NMB1064	0	0	adprib_c is a dead end metabolite, being only ever consumed
R_AGM3PA	1.0 M_h2o_c + 1.0 M_anhgm3p_c = 1.0 M_LalaDgluMdap_c + 1.0 M_anhgm_c	R_N_Acetyl_D_glucosamine_anhydrous_N_Acetylmuramyl_tripeptide_amidase	NMB0668	0	0
R_AGM3PH	1.0 M_h2o_c + 1.0 M_anhgm3p_c = 1.0 M_anhm3p_c + 1.0 M_acgam_c	R_N_Acetyl_D_glucosamine_anhydrous_N_Acetylmuramyl_tripeptide_beta_1_4_N_acetylglucosaminidase	NMB0530	0	0	acgam_c is a dead end metabolite, being only ever produced
R_AGM3Pt2pp	1.0 M_h_p + 1.0 M_anhgm3p_p = 1.0 M_h_c + 1.0 M_anhgm3p_c	R_GlcNAc_anhMurNAc_tripeptide_transport_in_via_proton_symport_periplasm_	NMB0360	0	0
R_AGM4PA	1.0 M_h2o_c + 1.0 M_anhgm4p_c = 1.0 M_anhgm_c + 1.0 M_LalaDgluMdapDala_c	R_N_Acetyl_D_glucosamine_anhydrous_N_Acetylmuramyl_tetrapeptide_amidase	NMB0668	0	0
R_AGM4PCP	1.0 M_h2o_c + 1.0 M_anhgm4p_c = 1.0 M_ala_D_c + 1.0 M_anhgm3p_c	R_N_Acetyl_D_glucosamine_anhydrous_N_Acetylmuramyl_tetrapeptide_L_D_carboxypeptidase	NMB1620	0	0
R_AGM4PH	1.0 M_h2o_c + 1.0 M_anhgm4p_c = 1.0 M_anhm4p_c + 1.0 M_acgam_c	R_N_Acetyl_D_glucosamine_anhydrous_N_Acetylmuramyl_tetrapeptide_beta_1_4_N_acetylglucosaminidase	NMB0530	0	0	acgam_c is a dead end metabolite, being only ever produced
R_AGM4Pt2pp	1.0 M_h_p + 1.0 M_anhgm4p_p = 1.0 M_h_c + 1.0 M_anhgm4p_c	R_GlcNAc_anhMurNAc_tetrapeptide_transport_in_via_proton_symport_periplasm_	NMB0360	0	0
R_AGMH	1.0 M_anhgm_c + 1.0 M_h2o_c = 1.0 M_anhm_c + 1.0 M_acgam_c	R_N_Acetyl_D_glucosamine_anhydrous_N_Acetylmuramyl_beta_1_4_N_acetylglucosaminidase	NMB0530	0	0	acgam_c is a dead end metabolite, being only ever produced
R_AGMt2pp	1.0 M_h_p + 1.0 M_anhgm_p = 1.0 M_anhgm_c + 1.0 M_h_c	R_GlcNAc_anhMurNAc_transport_in_via_proton_symport_periplasm_	NMB0360	0	0
R_AGMtex	1.0 M_agm_e = 1.0 M_agm_p	R_agmatine transport via diffusion extracellular to periplasm	NMB1429 OR NMB2039	0	0
R_Agt	1.0 M_ag_c + 1.0 M_h_e = 1.0 M_ag_e + 1.0 M_h_c	R_silver_transport_out_via_proton_antiport	NMB1714	0	0	ag_c is a dead end metabolite, being only ever consumed
R_ALAALAtex	1.0 M_alaala_e = 1.0 M_alaala_p	R_D alanyl D alanine DalaDala transport via diffusion extracellular to periplasm	NMB1429 OR NMB2039	0	0
R_ALCD19	1.0 M_glyald_c + 1.0 M_h_c + 1.0 M_nadh_c = 1.0 M_glyc_c + 1.0 M_nad_c	R_alcohol_dehydrogenase_glycerol_	NMB1395 OR NMB1304 OR NMB0546	0	0
R_ALDD3y	1.0 M_h2o_c + 1.0 M_nadp_c + 1.0 M_ppal_c = 2.0 M_h_c + 1.0 M_nadph_c + 1.0 M_ppa_c	R_aldehyde_dehydrogenase_propanal_NADP_	NMB0546	0	0	ppal_c is a dead end metabolite, being only ever consumed
R_ALLtex	1.0 M_all_D_e = 1.0 M_all_D_p	R_Allose transport via diffusion extracellular to periplasm	NMB1429 OR NMB2039	0	0
R_ALLTNtex	1.0 M_alltn_e = 1.0 M_alltn_p	R_allantoin transport via diffusion extracellular to periplasm	NMB1429 OR NMB2039	0	0
R_AM3PA	1.0 M_h2o_c + 1.0 M_anhm3p_c = 1.0 M_LalaDgluMdap_c + 1.0 M_anhm_c	R_anhydrous_N_Acetylmuramyl_tripeptide_amidase	NMB0668	0	0
R_AM4PA	1.0 M_anhm4p_c + 1.0 M_h2o_c = 1.0 M_LalaDgluMdapDala_c + 1.0 M_anhm_c	R_anhydrous_N_Acetylmuramyl_tetrapeptide_amidase	NMB0668	0	0
R_AM4PCP	1.0 M_anhm4p_c + 1.0 M_h2o_c = 1.0 M_ala_D_c + 1.0 M_anhm3p_c	R_anhydrous_N_Acetylmuramyl_tetrapeptide_L_D_carboxypeptidase	NMB1620	0	0
R_AMPTASEAGl	1.0 M_LalaDglu_c + 1.0 M_h2o = 1.0 M_ala_L_c + 1.0 M_glu_D_c	R_aminopeptidase_ala_glut_	NMB1416	0	0	0
R_AMPtex	1.0 M_amp_e = 1.0 M_amp_p	R_AMP transport via diffusion extracellular to periplasm	NMB1429 OR NMB2039	0	0
R_ANHMK	1.0 M_h2o_c + 1.0 M_atp_c + 1.0 M_anhm_c = 1.0 M_acmum6p_c + 1.0 M_h_c + 1.0 M_adp_c	R_1_6_anhydrous_N_Acetylmuramate_kinase	NMB0377	0	0	acmum6p_c is a dead end metabolite, being only ever produced
R_ARBtex	1.0 M_arab_L_e = 1.0 M_arab_L_p	R_L arabinose transport via diffusion extracellular to periplasm	NMB1429 OR NMB2039	0	0
R_ASCBptspp	1.0 M_ascb_L_p + 1.0 M_pep_c = 1.0 M_ascb6p_c + 1.0 M_pyr_c	R_L ascorbate transport via PEPPyr PTS periplasm	NMB2045 AND NMB2044 AND NMB0736	0	0	ascb6p_c is a dead end metabolite, being only ever produced
R_ASCBtex	1.0 M_ascb_L_e = 1.0 M_ascb_L_p	R_L ascorbate transport via diffusion extracellular to periplasm	NMB1429 OR NMB2039	0	0
R_ASO3tex	1.0 M_aso3_e = 1.0 M_aso3_p	R_arsenite transport via diffusion extracellular to periplasm	NMB1429 OR NMB2039	0	0
R_ATHRDHr	1.0 M_athr_L_c + 1.0 M_nadp_c = 1.0 M_2aobut_c + 1.0 M_h_c + 1.0 M_nadph_c	R_L allo threonine dehydrogenase	NMB0924	0	0
R_BALAtex	1.0 M_ala_B_e = 1.0 M_ala_B_p	R_beta alanine transport via diffusion extracellular to periplasm	NMB1429 OR NMB2039	0	0
R_BUTSO3tex	1.0 M_butso3_e = 1.0 M_butso3_p	R_butanesulfonate transport via diffusion extracellular to periplasm	NMB1429 OR NMB2039	0	0
R_BUTtex	1.0 M_but_e = 1.0 M_but_p	R_Butyrate transport via diffusion extracellular to periplasm	NMB1429 OR NMB2039	0	0
R_CD2t3pp	1.0 M_cd2_c + 1.0 M_h_p = 1.0 M_cd2_p + 1.0 M_h_c	R_cadmium_Cd2_transport_out_via_proton_antiport_periplasm_	NMB1955 OR NMB1732	0	0	cd2_c is a dead end metabolite, being only ever consumed
R_CD2tex	1.0 M_cd2_e = 1.0 M_cd2_p	R_cadmium Cd2 transport via diffusion extracellular to periplasm	NMB1429 OR NMB2039	0	0
R_CGLYtex	1.0 M_cgly_e = 1.0 M_cgly_p	R_L Cysteinylglycine transport via diffusion extracellular to periplasm	NMB1429 OR NMB2039	0	0
R_CHLt2pp	1.0 M_chol_p + 1.0 M_h_p = 1.0 M_chol_c + 1.0 M_h_c	R_choline transport via proton symport periplasm	NMB1277	0	0	chol_c is a dead end metabolite, being only ever produced
R_CHLtex	1.0 M_chol_e = 1.0 M_chol_p	R_choline transport via diffusion extracellular to periplasm	NMB1429 OR NMB2039	0	0
R_CITt1pp	1.0 M_cit_p + 1.0 M_na1_p = 1.0 M_cit_c + 1.0 M_na1_c	R_Citrate transport via Na symport periplasm	NMB0792	0	0
R_CITt2pp	1.0 M_cit_p + 1.0 M_h_p = 1.0 M_cit_c + 1.0 M_h_c	R_Citrate transport via H symport periplasm	NMB1794	0	0
R_CITtex	1.0 M_cit_e = 1.0 M_cit_p	R_citrate transport via diffusion extracellular to periplasm	NMB1429 OR NMB2039	0	0
R_CMPtex	1.0 M_cmp_e = 1.0 M_cmp_p	R_CMP transport via diffusion extracellular to periplasm	NMB1429 OR NMB2039	0	0
R_CRNtex	1.0 M_crn_e = 1.0 M_crn_p	R_L carnitine transport via diffusion extracellular to periplasm	NMB1429 OR NMB2039	0	0
R_CSNt2pp	1.0 M_csn_p + 1.0 M_h_p = 1.0 M_csn_c + 1.0 M_h_c	R_cytosine transport in via proton symport periplasm	NMB2067	0	0	csn_c is a dead end metabolite, being only ever produced
R_CSNtex	1.0 M_csn_e = 1.0 M_csn_p	R_cytosine transport via diffusion extracellular to periplasm	NMB1429 OR NMB2039	0	0
R_CU1abcpp	1.0 M_atp_c + 1.0 M_cu_c + 1.0 M_h2o_c = 1.0 M_adp_c + 1.0 M_cu_p + 1.0 M_h_c + 1.0 M_pi_c	R_Copper_Cu_1_ABC_transporter_periplasm_	NMB1042	0	0	cu_c is a dead end metabolite, being only ever consumed
R_CU1Opp	4.0 M_cu_p + 4.0 M_h_p + 1.0 M_o2_p = 4.0 M_cu2_p + 2.0 M_h2o_p	R_Cuprous_Oxidase_Cu1_	NMB1623	0	0
R_CUtex	1.0 M_cu_e = 1.0 M_cu_p	R_copper Cu1 transport via diffusion extracellular to periplasm	NMB1429 OR NMB2039	0	0
R_CYANtex	1.0 M_cyan_e = 1.0 M_cyan_p	R_Cyanide transport via diffusion extracellular to periplasm	NMB1429 OR NMB2039	0	0
R_CYNTtex	1.0 M_cynt_e = 1.0 M_cynt_p	R_Cyanate transport via diffusion extracellular to periplasm	NMB1429 OR NMB2039	0	0
R_CYSDtex	1.0 M_cys_D_e = 1.0 M_cys_D_p	R_D cysteine transport via diffusion extracellular to periplasm	NMB1429 OR NMB2039	0	0
R_CYTCS	1.0 M_pheme_c = 1.0 M_cytcr_p	R_Cytochrome_c_synthesis	NMB0718	0	0
R_CYTDtex	1.0 M_cytd_e = 1.0 M_cytd_p	R_cytidine transport via diffusion extracellular to periplasm	NMB1429 OR NMB2039	0	0
R_CYTK2	1.0 M_atp_c + 1.0 M_dcmp_c = 1.0 M_adp_c + 1.0 M_dcdp_c	R_cytidylate_kinase_dCMP_	NMB1300	0	0
R_DADK	1.0 M_atp_c + 1.0 M_damp_c = 1.0 M_adp_c + 1.0 M_dadp_c	R_deoxyadenylate_kinase	NMB0823	0	0
R_DAGK120	1.0 M_12dgr120_c + 1.0 M_atp_c = 1.0 M_adp_c + 1.0 M_h_c + 1.0 M_pa120_c	R_diacylglycerol kinase n C120	NMB1558	0	0
R_DAGK140	1.0 M_12dgr140_c + 1.0 M_atp_c = 1.0 M_adp_c + 1.0 M_h_c + 1.0 M_pa140_c	R_diacylglycerol kinase n C140	NMB1558	0	0
R_DAGK141	1.0 M_12dgr141_c + 1.0 M_atp_c = 1.0 M_adp_c + 1.0 M_h_c + 1.0 M_pa141_c	R_diacylglycerol kinase n C141	NMB1558	0	0
R_DAGK180	1.0 M_12dgr180_c + 1.0 M_atp_c = 1.0 M_adp_c + 1.0 M_h_c + 1.0 M_pa180_c	R_diacylglycerol kinase n C180	NMB1558	0	0
R_DAGK181	1.0 M_12dgr181_c + 1.0 M_atp_c = 1.0 M_adp_c + 1.0 M_h_c + 1.0 M_pa181_c	R_diacylglycerol kinase n C181	NMB0185	0	0
R_DAMPtex	1.0 M_damp_e = 1.0 M_damp_p	R_dAMP transport via diffusion extracellular to periplasm	NMB1429 OR NMB2039	0	0
R_DAPtex	1.0 M_15dap_e = 1.0 M_15dap_p	R_1 5 Diaminopentane transport via diffusion extracellular to periplasm	NMB1429 OR NMB2039	0	0
R_DATPHs	1.0 M_datp_c + 1.0 M_h2o_c + 1.0 M_h_c = 1.0 M_ditp_c + 1.0 M_nh4_c	R_dATP_amine_hydrolysis_spontaneous_	S	0	0
R_DCAtex	1.0 M_dca_e = 1.0 M_dca_p	R_Decanoate transport via diffusion extracellular to periplasm	NMB1429 OR NMB2039	0	0
R_DCMPtex	1.0 M_dcmp_e = 1.0 M_dcmp_p	R_dCMP transport via diffusion extracellular to periplasm	NMB1429 OR NMB2039	0	0
R_DDCAtexi	1.0 M_ddca_e = 1.0 M_ddca_p	R_Fatty_acid_dodecanoate_transport_via_facilitated_irreversible_diffusion_extracellular_to_periplasm_	NMB0088	0	0
R_DDGLCNtex	1.0 M_2ddglcn_e = 1.0 M_2ddglcn_p	R_2 dehydro 3 deoxy D gluconate transport via diffusion extracellular to periplasm	NMB1429 OR NMB2039	0	0
R_DDPGALA	1.0 M_2dh3dgal6p_c = 1.0 M_g3p_c + 1.0 M_pyr_c	R_2_dehydro_3_deoxy_6_phosphogalactonate_aldolase	NMB1394	0	0
R_DGK1	1.0 M_atp_c + 1.0 M_dgmp_c = 1.0 M_adp_c + 1.0 M_dgdp_c	R_deoxyguanylate_kinase_dGMPATP_	NMB1661	0	0
R_DGMPtex	1.0 M_dgmp_e = 1.0 M_dgmp_p	R_dGMP transport via diffusion extracellular to periplasm	NMB1429 OR NMB2039	0	0
R_DGSNtex	1.0 M_dgsn_e = 1.0 M_dgsn_p	R_deoxyguanosine transport via diffusion extracellular to periplasm	NMB1429 OR NMB2039	0	0
R_DHAPtex	1.0 M_dhap_e = 1.0 M_dhap_p	R_Dihydroxyacetone phosphate transport via diffusion extracellular to periplasm	NMB1429 OR NMB2039	0	0
R_DHAtex	1.0 M_dha_e = 1.0 M_dha_p	R_Dihydroxyacetone transport via diffusion extracellular to periplasm	NMB1429 OR NMB2039	0	0
R_DHPTPE	1.0 M_ahdt_c = 1.0 M_dhmptp_c	R_dihydroneopterin_triphosphate_2_epimerase	NMB1063	0	0
R_DIMPtex	1.0 M_dimp_e = 1.0 M_dimp_p	R_dIMP transport via diffusion extracellular to periplasm	NMB1429 OR NMB2039	0	0
R_DINStex	1.0 M_din_e = 1.0 M_din_p	R_deoxyinosine transport via diffusion extracellular to periplasm	NMB1429 OR NMB2039	0	0
R_DMSOtex	1.0 M_dmso_e = 1.0 M_dmso_p	R_Dimethyl sulfoxide transport via diffusion extracellular to periplasm	NMB1429 OR NMB2039	0	0
R_DMStex	1.0 M_dms_e = 1.0 M_dms_p	R_Dimethyl sulfide transport via diffusion extracellular to periplasm	NMB1429 OR NMB2039	0	0
R_DOPAtex	1.0 M_dopa_e = 1.0 M_dopa_p	R_dopamine transport via diffusion extracellular to periplasm	NMB1429 OR NMB2039	0	0
R_DSBDR	1.0 M_dsbdox_c + 1.0 M_trdrd_c = 1.0 M_dsbdrd_c + 1.0 M_trdox_c	R_DsbD reductase	NMB0006 AND NMB1519	0	0
R_DSERDHr	1.0 M_nadp_c + 1.0 M_ser_D_c = 1.0 M_2amsa_c + 1.0 M_h_c + 1.0 M_nadph_c	R_D_serine_dehydrogenase	NMB0924	0	0
R_DSERtex	1.0 M_ser_D_e = 1.0 M_ser_D_p	R_D serine transport via diffusion extracellular to periplasm	NMB1429 OR NMB2039	0	0
R_DTMPtex	1.0 M_dtmp_e = 1.0 M_dtmp_p	R_dTMP transport via diffusion extracellular to periplasm	NMB1429 OR NMB2039	0	0
R_DUMPtex	1.0 M_dump_e = 1.0 M_dump_p	R_dUMP transport via diffusion extracellular to periplasm	NMB1429 OR NMB2039	0	0
R_ETHAtex	1.0 M_etha_e = 1.0 M_etha_p	R_ethanolamine transport via diffusion extracellular	NMB1429 OR NMB2039	0	0
R_ETHSO3tex	1.0 M_ethso3_e = 1.0 M_ethso3_p	R_ethanesulfonate transport via diffusion extracellular to periplasm	NMB1429 OR NMB2039	0	0
R_EX_15dap_e_	1.0 M_15dap_e = 1.0 M_15dap_b_xt	R_1_5_Diaminopentane_exchange		0	0
R_EX_2ddglcn_e_	1.0 M_2ddglcn_e = 1.0 M_2ddglcn_b_xt	R_2_Dehydro_3_deoxy_D_gluconate_exchange		0	0
R_EX_34dhpac_e_	1.0 M_34dhpac_e = 1.0 M_34dhpac_b_xt	R_3_4_Dihydroxyphenylacetaldehyde_exchange		0	0
R_EX_3amp_e_	1.0 M_3amp_e = 1.0 M_3amp_b_xt	R_3_AMP_exchange		0	0
R_EX_3cmp_e_	1.0 M_3cmp_e = 1.0 M_3cmp_b_xt	R_3_cmp_exchange		0	0
R_EX_3hcinnm_e_	1.0 M_3hcinnm_e = 1.0 M_3hcinnm_b_xt	R_3_hydroxycinnamic_acid_exchange		0	0
R_EX_3hpppn_e_	1.0 M_3hpppn_e = 1.0 M_3hpppn_b_xt	R_3_3_hydroxy_phenyl_propionate_exchange		0	0
R_EX_3ump_e_	1.0 M_3ump_e = 1.0 M_3ump_b_xt	R_3_UMP_exchange		0	0
R_EX_4abut_e_	1.0 M_4abut_e = 1.0 M_4abut_b_xt	R_4_Aminobutanoate_exchange		0	0
R_EX_4hoxpacd_e_	1.0 M_4hoxpacd_e = 1.0 M_4hoxpacd_b_xt	R_4_Hydroxyphenylacetaldehyde_exchange		0	0
R_EX_5dglcn_e_	1.0 M_5dglcn_e = 1.0 M_5dglcn_b_xt	R_5_Dehydro_D_gluconate_exchange		0	0
R_EX_acac_e_	1.0 M_acac_e = 1.0 M_acac_b_xt	R_Acetoacetate_exchange		0	0
R_EX_acgal_e_	1.0 M_acgal_e = 1.0 M_acgal_b_xt	R_N_Acetyl_D_galactosamine_exchange		0	0
R_EX_acgam_e_	1.0 M_acgam_e = 1.0 M_acgam_b_xt	R_N_Acetyl_D_glucosamine_exchange		0	0
R_EX_acgam1p_e_	1.0 M_acgam1p_e = 1.0 M_acgam1p_b_xt	R_N_Acetyl_D_glucosamine_1_phosphate_exchange		0	0
R_EX_acmana_e_	1.0 M_acmana_e = 1.0 M_acmana_b_xt	R_N_Acetyl_D_mannosamine_exchange		0	0
R_EX_acmum_e_	1.0 M_acmum_e = 1.0 M_acmum_b_xt	R_N_Acetylmuramate_exchange		0	0
R_EX_acser_e_	1.0 M_acser_e = 1.0 M_acser_b_xt	R_O_Acetyl_L_serine_exchange		0	0
R_EX_agm_e_	1.0 M_agm_e = 1.0 M_agm_b_xt	R_Agmatine_exchange		0	0
R_EX_ala_B_e_	1.0 M_ala_B_e = 1.0 M_ala_B_b_xt	R_beta_Alanine_exchange		0	0
R_EX_alaala_e_	1.0 M_alaala_e = 1.0 M_alaala_b_xt	R_D_Alanyl_D_alanine_exchange		0	0
R_EX_all_D_e_	1.0 M_all_D_e = 1.0 M_all_D_b_xt	R_D_Allose_exchange		0	0
R_EX_alltn_e_	1.0 M_alltn_e = 1.0 M_alltn_b_xt	R_Allantoin_exchange		0	0
R_EX_amp_e_	1.0 M_amp_e = 1.0 M_amp_b_xt	R_AMP_exchange		0	0
R_EX_arab_L_e_	1.0 M_arab_L_e = 1.0 M_arab_L_b_xt	R_L_Arabinose_exchange		0	0
R_EX_ascb_L_e_	1.0 M_ascb_L_e = 1.0 M_ascb_L_b_xt	R_L_Ascorbate_exchange		0	0
R_EX_aso3_e_	1.0 M_aso3_e = 1.0 M_aso3_b_xt	R_arsenite_exchange		0	0
R_EX_but_e_	1.0 M_but_e = 1.0 M_but_b_xt	R_Butyrate_n_C40_exchange		0	0
R_EX_butso3_e_	1.0 M_butso3_e = 1.0 M_butso3_b_xt	R_butanesulfonate_exchange		0	0
R_EX_cd2_e_	1.0 M_cd2_e = 1.0 M_cd2_b_xt	R_Cadmium_exchange		0	0
R_EX_cgly_e_	1.0 M_cgly_e = 1.0 M_cgly_b_xt	R_Cys_Gly_exchange		0	0
R_EX_chol_e_	1.0 M_chol_e = 1.0 M_chol_b_xt	R_Choline_exchange		0	0
R_EX_cit_e_	1.0 M_cit_e = 1.0 M_cit_b_xt	R_Citrate_exchange		0	0
R_EX_cmp_e_	1.0 M_cmp_e = 1.0 M_cmp_b_xt	R_CMP_exchange		0	0
R_EX_colipa_e_	1.0 M_colipa_e = 1.0 M_colipa_b_xt	R_core_oligosaccharide_lipid_A_exchange		0	0
R_EX_crn_e_	1.0 M_crn_e = 1.0 M_crn_b_xt	R_L_Carnitine_exchange		0	0
R_EX_csn_e_	1.0 M_csn_e = 1.0 M_csn_b_xt	R_Cytosine_exchange		0	0
R_EX_cu_e_	1.0 M_cu_e = 1.0 M_cu_b_xt	R_Cu_exchange		0	0
R_EX_cyan_e_	1.0 M_cyan_e = 1.0 M_cyan_b_xt	R_Hydrogen_cyanide_exchange		0	0
R_EX_cynt_e_	1.0 M_cynt_e = 1.0 M_cynt_b_xt	R_Cyanate_exchange		0	0
R_EX_cys_D_e_	1.0 M_cys_D_e = 1.0 M_cys_D_b_xt	R_D_Cysteine_exchange		0	0
R_EX_cytd_e_	1.0 M_cytd_e = 1.0 M_cytd_b_xt	R_Cytidine_exchange		0	0
R_EX_damp_e_	1.0 M_damp_e = 1.0 M_damp_b_xt	R_dAMP_exchange		0	0
R_EX_dca_e_	1.0 M_dca_e = 1.0 M_dca_b_xt	R_Decanoate_n_C100_exchange		0	0
R_EX_dcmp_e_	1.0 M_dcmp_e = 1.0 M_dcmp_b_xt	R_dCMP_exchange		0	0
R_EX_ddca_e_	1.0 M_ddca_e = 1.0 M_ddca_b_xt	R_Dodecanoate_n_C120_exchange		0	0
R_EX_dgmp_e_	1.0 M_dgmp_e = 1.0 M_dgmp_b_xt	R_dGMP_exchange		0	0
R_EX_dgsn_e_	1.0 M_dgsn_e = 1.0 M_dgsn_b_xt	R_Deoxyguanosine_exchange		0	0
R_EX_dha_e_	1.0 M_dha_e = 1.0 M_dha_b_xt	R_Dihydroxyacetone_exchange		0	0
R_EX_dhap_e_	1.0 M_dhap_e = 1.0 M_dhap_b_xt	R_Dihydroxyacetone_phosphate_exchange		0	0
R_EX_dimp_e_	1.0 M_dimp_e = 1.0 M_dimp_b_xt	R_dIMP_exchange		0	0
R_EX_din_e_	1.0 M_din_e = 1.0 M_din_b_xt	R_Deoxyinosine_exchange		0	0
R_EX_dms_e_	1.0 M_dms_e = 1.0 M_dms_b_xt	R_Dimethyl_sulfide_exchange		0	0
R_EX_dmso_e_	1.0 M_dmso_e = 1.0 M_dmso_b_xt	R_Dimethyl_sulfoxide_exchange		0	0
R_EX_dopa_e_	1.0 M_dopa_e = 1.0 M_dopa_b_xt	R_Dopamine_exchange		0	0
R_EX_dtmp_e_	1.0 M_dtmp_e = 1.0 M_dtmp_b_xt	R_dTMP_exchange		0	0
R_EX_dump_e_	1.0 M_dump_e = 1.0 M_dump_b_xt	R_dUMP_exchange		0	0
R_EX_e4hglu_e_	1.0 M_e4hglu_e = 1.0 M_e4hglu_b_xt	R_L-erythro-4-Hydroxyglutamate_exchange		0	0
R_EX_enlipa_e_	1.0 M_enlipa_e = 1.0 M_enlipa_b_xt	R_phosphoethanolamine_KDO_2_lipid_A_exchange		0	0
R_EX_etha_e_	1.0 M_etha_e = 1.0 M_etha_b_xt	R_Ethanolamine_exchange		0	0
R_EX_ethso3_e_	1.0 M_ethso3_e = 1.0 M_ethso3_b_xt	R_ethanesulfonate_exchange		0	0
R_EX_f6p_e_	1.0 M_f6p_e = 1.0 M_f6p_b_xt	R_D_fructose_6_phosphate_exchange		0	0
R_EX_fald_e_	1.0 M_fald_e = 1.0 M_fald_b_xt	R_Formaldehyde_exchange		0	0
R_EX_fe2_e_	1.0 M_fe2_e = 1.0 M_fe2_b_xt	R_Fe2_exchange		0	0
R_EX_for_e_	1.0 M_for_e = 1.0 M_for_b_xt	R_Formate_exchange		0	0
R_EX_fru_e_	1.0 M_fru_e = 1.0 M_fru_b_xt	R_D_Fructose_exchange		0	0
R_EX_frulys_e_	1.0 M_frulys_e = 1.0 M_frulys_b_xt	R_fructoselysine_exchange		0	0
R_EX_fruur_e_	1.0 M_fruur_e = 1.0 M_fruur_b_xt	R_D_Fructuronate_exchange		0	0
R_EX_fuc_L_e_	1.0 M_fuc_L_e = 1.0 M_fuc_L_b_xt	R_L_Fucose_exchange		0	0
R_EX_fum_e_	1.0 M_fum_e = 1.0 M_fum_b_xt	R_Fumarate_exchange		0	0
R_EX_g1p_e_	1.0 M_g1p_e = 1.0 M_g1p_b_xt	R_D_Glucose_1_phosphate_exchange		0	0
R_EX_g3pc_e_	1.0 M_g3pc_e = 1.0 M_g3pc_b_xt	R_sn_Glycero_3_phosphocholine_exchange		0	0
R_EX_g3pe_e_	1.0 M_g3pe_e = 1.0 M_g3pe_b_xt	R_sn_Glycero_3_phosphoethanolamine_exchange		0	0
R_EX_g3pg_e_	1.0 M_g3pg_e = 1.0 M_g3pg_b_xt	R_Glycerophosphoglycerol_exchange		0	0
R_EX_g3pi_e_	1.0 M_g3pi_e = 1.0 M_g3pi_b_xt	R_sn_Glycero_3_phospho_1_inositol_exchange		0	0
R_EX_g3ps_e_	1.0 M_g3ps_e = 1.0 M_g3ps_b_xt	R_Glycerophosphoserine_exchange		0	0
R_EX_g6p_e_	1.0 M_g6p_e = 1.0 M_g6p_b_xt	R_D_Glucose_6_phosphate_exchange		0	0
R_EX_gal_bD_e_	1.0 M_gal_bD_e = 1.0 M_gal_bD_b_xt	R_beta_D_Galactose_exchange		0	0
R_EX_gal_e_	1.0 M_gal_e = 1.0 M_gal_b_xt	R_D_Galactose_exchange		0	0
R_EX_gal1p_e_	1.0 M_gal1p_e = 1.0 M_gal1p_b_xt	R_alpha_D_Galactose_1_phosphate_exchange		0	0
R_EX_galct_D_e_	1.0 M_galct_D_e = 1.0 M_galct_D_b_xt	R_D_Galactarate_exchange		0	0
R_EX_galctn_D_e_	1.0 M_galctn_D_e = 1.0 M_galctn_D_b_xt	R_D_Galactonate_exchange		0	0
R_EX_galctn_L_e_	1.0 M_galctn_L_e = 1.0 M_galctn_L_b_xt	R_L_Galactonate_exchange		0	0
R_EX_galt_e_	1.0 M_galt_e = 1.0 M_galt_b_xt	R_Galactitol_exchange		0	0
R_EX_galur_e_	1.0 M_galur_e = 1.0 M_galur_b_xt	R_D_Galacturonate_exchange		0	0
R_EX_gam_e_	1.0 M_gam_e = 1.0 M_gam_b_xt	R_D_Glucosamine_exchange		0	0
R_EX_gam6p_e_	1.0 M_gam6p_e = 1.0 M_gam6p_b_xt	R_D_Glucosamine_6_phosphate_exchange		0	0
R_EX_gbbtn_e_	1.0 M_gbbtn_e = 1.0 M_gbbtn_b_xt	R_gamma_butyrobetaine_exchange		0	0
R_EX_gdp_e_	1.0 M_gdp_e = 1.0 M_gdp_b_xt	R_GDP_exchange		0	0
R_EX_glcn_e_	1.0 M_glcn_e = 1.0 M_glcn_b_xt	R_D_Gluconate_exchange		0	0
R_EX_glcr_e_	1.0 M_glcr_e = 1.0 M_glcr_b_xt	R_D_Glucarate_exchange		0	0
R_EX_glcur_e_	1.0 M_glcur_e = 1.0 M_glcur_b_xt	R_D_Glucuronate_exchange		0	0
R_EX_glcur1p_e_	1.0 M_glcur1p_e = 1.0 M_glcur1p_b_xt	R_D_Glucuronate_1_phosphate_exchange		0	0
R_EX_glyald_e_	1.0 M_glyald_e = 1.0 M_glyald_b_xt	R_D_Glyceraldehyde_exchange		0	0
R_EX_glyb_e_	1.0 M_glyb_e = 1.0 M_glyb_b_xt	R_Glycine_betaine_exchange		0	0
R_EX_glyc_e_	1.0 M_glyc_e = 1.0 M_glyc_b_xt	R_Glycerol_exchange		0	0
R_EX_glyc_R_e_	1.0 M_glyc_R_e = 1.0 M_glyc_R_b_xt	R_R_Glycerate_exchange		0	0
R_EX_glyc2p_e_	1.0 M_glyc2p_e = 1.0 M_glyc2p_b_xt	R_Glycerol_2_phosphate_exchange		0	0
R_EX_glyc3p_e_	1.0 M_glyc3p_e = 1.0 M_glyc3p_b_xt	R_Glycerol_3_phosphate_exchange		0	0
R_EX_gmp_e_	1.0 M_gmp_e = 1.0 M_gmp_b_xt	R_GMP_exchange		0	0
R_EX_gsn_e_	1.0 M_gsn_e = 1.0 M_gsn_b_xt	R_Guanosine_exchange		0	0
R_EX_gthox_e_	1.0 M_gthox_e = 1.0 M_gthox_b_xt	R_Oxidized_glutathione_exchange		0	0
R_EX_gthrd_e_	1.0 M_gthrd_e = 1.0 M_gthrd_b_xt	R_Reduced_glutathione_exchange		0	0
R_EX_gtp_e_	1.0 M_gtp_e = 1.0 M_gtp_b_xt	R_GTP_exchange		0	0
R_EX_gua_e_	1.0 M_gua_e = 1.0 M_gua_b_xt	R_guanine_exchange		0	0
R_EX_h2_e_	1.0 M_h2_e = 1.0 M_h2_b_xt	R_H2_exchange		0	0
R_EX_h2o2_e_	1.0 M_h2o2_e = 1.0 M_h2o2_b_xt	R_Hydrogen_peroxide_exchange		0	0
R_EX_hdca_e_	1.0 M_hdca_e = 1.0 M_hdca_b_xt	R_Hexadecanoate_n_C160_exchange		0	0
R_EX_hdcea_e_	1.0 M_hdcea_e = 1.0 M_hdcea_b_xt	R_hexadecenoate_n_C161_exchange		0	0
R_EX_Hg_e_	1.0 M_Hg_e = 1.0 M_Hg_b_xt	R_Hemoglobin residue_exchange		0	0
R_EX_hg2_e_	1.0 M_hg2_e = 1.0 M_hg2_b_xt	R_Hg2_exchange		0	0
R_EX_HgFe3_e_	1.0 M_HgFe3_e = 1.0 M_HgFe3_b_xt	R_Hemoglobin_exchange		0	0
R_EX_hom_L_e_	1.0 M_hom_L_e = 1.0 M_hom_L_b_xt	R_L_Homoserine_exchange		0	0
R_EX_hxa_e_	1.0 M_hxa_e = 1.0 M_hxa_b_xt	R_Hexanoate_n_C60_exchange		0	0
R_EX_hxan_e_	1.0 M_hxan_e = 1.0 M_hxan_b_xt	R_Hypoxanthine_exchange		0	0
R_EX_idon_L_e_	1.0 M_idon_L_e = 1.0 M_idon_L_b_xt	R_L_Idonate_exchange		0	0
R_EX_imp_e_	1.0 M_imp_e = 1.0 M_imp_b_xt	R_IMP_exchange		0	0
R_EX_indole_e_	1.0 M_indole_e = 1.0 M_indole_b_xt	R_Indole_exchange		0	0
R_EX_inost_e_	1.0 M_inost_e = 1.0 M_inost_b_xt	R_myo_Inositol_exchange		0	0
R_EX_isetac_e_	1.0 M_isetac_e = 1.0 M_isetac_b_xt	R_Isethionic_acid_exchange		0	0
R_EX_lcts_e_	1.0 M_lcts_e = 1.0 M_lcts_b_xt	R_Lactose_exchange		0	0
R_EX_Lf_e_	1.0 M_Lf_e = 1.0 M_Lf_b_xt	R_Lactoferrin residue_exchange		0	0
R_EX_LfFe3_e_	1.0 M_LfFe3_e = 1.0 M_LfFe3_b_xt	R_Lactoferrin_exchange		0	0
R_EX_lipa_e_	1.0 M_lipa_e = 1.0 M_lipa_b_xt	R_KDO_2_lipid_A_exchange		0	0
R_EX_lyx_L_e_	1.0 M_lyx_L_e = 1.0 M_lyx_L_b_xt	R_L_Lyxose_exchange		0	0
R_EX_mal_D_e_	1.0 M_mal_D_e = 1.0 M_mal_D_b_xt	R_D_Malate_exchange		0	0
R_EX_mal_L_e_	1.0 M_mal_L_e = 1.0 M_mal_L_b_xt	R_L_Malate_exchange		0	0
R_EX_malt_e_	1.0 M_malt_e = 1.0 M_malt_b_xt	R_Maltose_exchange		0	0
R_EX_man_e_	1.0 M_man_e = 1.0 M_man_b_xt	R_D_Mannose_exchange		0	0
R_EX_man6p_e_	1.0 M_man6p_e = 1.0 M_man6p_b_xt	R_D_Mannose_6_phosphate_exchange		0	0
R_EX_manglyc_e_	1.0 M_manglyc_e = 1.0 M_manglyc_b_xt	R_2_alpha_D_Mannosyl_D_glycerate_exchange		0	0
R_EX_melib_e_	1.0 M_melib_e = 1.0 M_melib_b_xt	R_Melibiose_exchange		0	0
R_EX_met_D_e_	1.0 M_met_D_e = 1.0 M_met_D_b_xt	R_D_Methionine_exchange		0	0
R_EX_metsox_R_L_e_	1.0 M_metsox_R_L_e = 1.0 M_metsox_R_L_b_xt	R_L_methionine_R_sulfoxide_exchange		0	0
R_EX_metsox_S_L_e_	1.0 M_metsox_S_L_e = 1.0 M_metsox_S_L_b_xt	R_L_Methionine_S_oxide_exchange		0	0
R_EX_mmet_e_	1.0 M_mmet_e = 1.0 M_mmet_b_xt	R_S_Methyl_L_methionine_exchange		0	0
R_EX_mnl_e_	1.0 M_mnl_e = 1.0 M_mnl_b_xt	R_D_Mannitol_exchange		0	0
R_EX_mso3_e_	1.0 M_mso3_e = 1.0 M_mso3_b_xt	R_methanesulfonate_exchange		0	0
R_EX_n2o_e_	1.0 M_n2o_e = 1.0 M_n2o_b_xt	R_Nitrous_oxide_exchange		0	0
R_EX_nac_e_	1.0 M_nac_e = 1.0 M_nac_b_xt	R_Nicotinate_exchange		0	0
R_EX_ni2_e_	1.0 M_ni2_e = 1.0 M_ni2_b_xt	R_Ni2_exchange		0	0
R_EX_nmn_e_	1.0 M_nmn_e = 1.0 M_nmn_b_xt	R_NMN_exchange		0	0
R_EX_no_e_	1.0 M_no_e = 1.0 M_no_b_xt	R_Nitric_oxide_exchange		0	0
R_EX_no2_e_	1.0 M_no2_e = 1.0 M_no2_b_xt	R_Nitrite_exchange		0	0
R_EX_no3_e_	1.0 M_no3_e = 1.0 M_no3_b_xt	R_Nitrate_exchange		0	0
R_EX_oaa_e_	1.0 M_oaa_e = 1.0 M_oaa_b_xt	R_Oxaloacetate_exchange		0	0
R_EX_ocdca_e_	1.0 M_ocdca_e = 1.0 M_ocdca_b_xt	R_octadecanoate_n_C180_exchange		0	0
R_EX_ocdcea_e_	1.0 M_ocdcea_e = 1.0 M_ocdcea_b_xt	R_octadecenoate_n_C181_exchange		0	0
R_EX_octa_e_	1.0 M_octa_e = 1.0 M_octa_b_xt	R_octanoate_n_C80_exchange		0	0
R_EX_orot_e_	1.0 M_orot_e = 1.0 M_orot_b_xt	R_Orotate_exchange		0	0
R_EX_pacald_e_	1.0 M_pacald_e = 1.0 M_pacald_b_xt	R_Phenylacetaldehyde_exchange		0	0
R_EX_peamn_e_	1.0 M_peamn_e = 1.0 M_peamn_b_xt	R_Phenethylamine_exchange		0	0
R_EX_pheme_e_	1.0 M_pheme_e = 1.0 M_pheme_b_xt	R_Protoheme_exchange		0	0
R_EX_pnto_R_e_	1.0 M_pnto_R_e = 1.0 M_pnto_R_b_xt	R_R_Pantothenate_exchange		0	0
R_EX_ppa_e_	1.0 M_ppa_e = 1.0 M_ppa_b_xt	R_Propionate_exchange		0	0
R_EX_ppal_e_	1.0 M_ppal_e = 1.0 M_ppal_b_xt	R_Propanal_exchange		0	0
R_EX_pppn_e_	1.0 M_pppn_e = 1.0 M_pppn_b_xt	R_Phenylpropanoate_exchange		0	0
R_EX_ppt_e_	1.0 M_ppt_e = 1.0 M_ppt_b_xt	R_Phosphonate_exchange		0	0
R_EX_progly_e_	1.0 M_progly_e = 1.0 M_progly_b_xt	R_L_Prolinylglycine_exchange		0	0
R_EX_psclys_e_	1.0 M_psclys_e = 1.0 M_psclys_b_xt	R_psicoselysine_exchange		0	0
R_EX_pser_L_e_	1.0 M_pser_L_e = 1.0 M_pser_L_b_xt	R_O_Phospho_L_serine_exchange		0	0
R_EX_ptrc_e_	1.0 M_ptrc_e = 1.0 M_ptrc_b_xt	R_Putrescine_exchange		0	0
R_EX_pyr3h5c_e_	1.0 M_pyr3h5c_e = 1.0 M_pyr3h5c_b_xt	R_L-1-Pyrroline-3-hydroxy-5-carboxylate_exchange		0	0
R_EX_r5p_e_	1.0 M_r5p_e = 1.0 M_r5p_b_xt	R_alpha_D_Ribose_5_phosphate_exchange		0	0
R_EX_rib_D_e_	1.0 M_rib_D_e = 1.0 M_rib_D_b_xt	R_D_Ribose_exchange		0	0
R_EX_rmn_e_	1.0 M_rmn_e = 1.0 M_rmn_b_xt	R_L_Rhamnose_exchange		0	0
R_EX_sbt_D_e_	1.0 M_sbt_D_e = 1.0 M_sbt_D_b_xt	R_D_Sorbitol_exchange		0	0
R_EX_ser_D_e_	1.0 M_ser_D_e = 1.0 M_ser_D_b_xt	R_D_Serine_exchange		0	0
R_EX_skm_e_	1.0 M_skm_e = 1.0 M_skm_b_xt	R_Shikimate_exchange		0	0
R_EX_so2_e_	1.0 M_so2_e = 1.0 M_so2_b_xt	R_sulfur_dioxide_exchange		0	0
R_EX_so3_e_	1.0 M_so3_e = 1.0 M_so3_b_xt	R_Sulfite_exchange		0	0
R_EX_spmd_e_	1.0 M_spmd_e = 1.0 M_spmd_b_xt	R_Spermidine_exchange		0	0
R_EX_succ_e_	1.0 M_succ_e = 1.0 M_succ_b_xt	R_Succinate_exchange		0	0
R_EX_sucr_e_	1.0 M_sucr_e = 1.0 M_sucr_b_xt	R_Sucrose_exchange		0	0
R_EX_sulfac_e_	1.0 M_sulfac_e = 1.0 M_sulfac_b_xt	R_sulfoacetate_exchange		0	0
R_EX_tartr_L_e_	1.0 M_tartr_L_e = 1.0 M_tartr_L_b_xt	R_L_tartrate_exchange		0	0
R_EX_taur_e_	1.0 M_taur_e = 1.0 M_taur_b_xt	R_Taurine_exchange		0	0
R_EX_tcynt_e_	1.0 M_tcynt_e = 1.0 M_tcynt_b_xt	R_Thiocyanate_exchange		0	0
R_EX_thm_e_	1.0 M_thm_e = 1.0 M_thm_b_xt	R_Thiamin_exchange		0	0
R_EX_thrp_e_	1.0 M_thrp_e = 1.0 M_thrp_b_xt	R_L_Threonine_O_3_phosphate_exchange		0	0
R_EX_thym_e_	1.0 M_thym_e = 1.0 M_thym_b_xt	R_Thymine_exchange		0	0
R_EX_thymd_e_	1.0 M_thymd_e = 1.0 M_thymd_b_xt	R_Thymidine_exchange		0	0
R_EX_tma_e_	1.0 M_tma_e = 1.0 M_tma_b_xt	R_Trimethylamine_exchange		0	0
R_EX_tmao_e_	1.0 M_tmao_e = 1.0 M_tmao_b_xt	R_Trimethylamine_N_oxide_exchange		0	0
R_EX_tre_e_	1.0 M_tre_e = 1.0 M_tre_b_xt	R_Trehalose_exchange		0	0
R_EX_tsul_e_	1.0 M_tsul_e = 1.0 M_tsul_b_xt	R_Thiosulfate_exchange		0	0
R_EX_ttdca_e_	1.0 M_ttdca_e = 1.0 M_ttdca_b_xt	R_tetradecanoate_n_C140_exchange		0	0
R_EX_ttdcea_e_	1.0 M_ttdcea_e = 1.0 M_ttdcea_b_xt	R_tetradecenoate_n_C141_exchange		0	0
R_EX_tungs_e_	1.0 M_tungs_e = 1.0 M_tungs_b_xt	R_tungstate_exchange		0	0
R_EX_tym_e_	1.0 M_tym_e = 1.0 M_tym_b_xt	R_Tyramine_exchange		0	0
R_EX_tyrp_e_	1.0 M_tyrp_e = 1.0 M_tyrp_b_xt	R_Phosphotyrosine_exchange		0	0
R_EX_uacgam_e_	1.0 M_uacgam_e = 1.0 M_uacgam_b_xt	R_UDP_N_acetyl_D_glucosamine_exchange		0	0
R_EX_udpacgal_e_	1.0 M_udpacgal_e = 1.0 M_udpacgal_b_xt	R_UDP_N_acetyl_D_galactosamine_exchange		0	0
R_EX_udpg_e_	1.0 M_udpg_e = 1.0 M_udpg_b_xt	R_UDPglucose_exchange		0	0
R_EX_udpgal_e_	1.0 M_udpgal_e = 1.0 M_udpgal_b_xt	R_UDPgalactose_exchange		0	0
R_EX_udpglcur_e_	1.0 M_udpglcur_e = 1.0 M_udpglcur_b_xt	R_UDP_D_glucuronate_exchange		0	0
R_EX_ump_e_	1.0 M_ump_e = 1.0 M_ump_b_xt	R_UMP_exchange		0	0
R_EX_ura_e_	1.0 M_ura_e = 1.0 M_ura_b_xt	R_Uracil_exchange		0	0
R_EX_urea_e_	1.0 M_urea_e = 1.0 M_urea_b_xt	R_Urea_exchange		0	0
R_EX_xan_e_	1.0 M_xan_e = 1.0 M_xan_b_xt	R_Xanthine_exchange		0	0
R_EX_xmp_e_	1.0 M_xmp_e = 1.0 M_xmp_b_xt	R_Xanthosine_5_phosphate_exchange		0	0
R_EX_xtsn_e_	1.0 M_xtsn_e = 1.0 M_xtsn_b_xt	R_Xanthosine_exchange		0	0
R_EX_xyl_D_e_	1.0 M_xyl_D_e = 1.0 M_xyl_D_b_xt	R_D_Xylose_exchange		0	0
R_EX_xylu_L_e_	1.0 M_xylu_L_e = 1.0 M_xylu_L_b_xt	R_L_Xylulose_exchange		0	0
R_F6PP	1.0 M_f6p_c + 1.0 M_h2o_c = 1.0 M_fru_c + 1.0 M_pi_c	R_D_fructose_6_phosphate_phosphatase	NMB1663	0	0	fru_c is a dead end metabolite, being only ever produced
R_F6Ptex	1.0 M_f6p_e = 1.0 M_f6p_p	R_fructose 6 phosphate transport via diffusion extracellular to periplasm	NMB1429 OR NMB2039	0	0
R_FACOAL100t2pp	1.0 M_atp_c + 1.0 M_coa_c + 1.0 M_dca_p + 1.0 M_h_p = 1.0 M_amp_c + 1.0 M_dcacoa_c + 1.0 M_h_c + 1.0 M_ppi_c	R_fatty_acid_CoA_ligase_decanoate_transport_via_vectoral_Co_A_coupling_	NMB1276 OR NMB1555	0	0	dcacoa_c is a dead end metabolite, being only ever produced
R_FACOAL120t2pp	1.0 M_atp_c + 1.0 M_coa_c + 1.0 M_ddca_p + 1.0 M_h_p = 1.0 M_amp_c + 1.0 M_ddcacoa_c + 1.0 M_h_c + 1.0 M_ppi_c	R_fatty_acid_CoA_ligase_dodecanoate_transport_via_vectoral_Co_A_coupling_	NMB1276 OR NMB1555	0	0	ddcacoa_c is a dead end metabolite, being only ever produced
R_FACOAL140t2pp	1.0 M_atp_c + 1.0 M_coa_c + 1.0 M_h_p + 1.0 M_ttdca_p = 1.0 M_amp_c + 1.0 M_h_c + 1.0 M_ppi_c + 1.0 M_tdcoa_c	R_fatty_acid_CoA_ligase_tetradecanoate_transport_via_vectoral_Co_A_coupling_	NMB1276 OR NMB1555	0	0	tdcoa_c is a dead end metabolite, being only ever produced
R_FACOAL141t2pp	1.0 M_atp_c + 1.0 M_coa_c + 1.0 M_h_p + 1.0 M_ttdcea_p = 1.0 M_amp_c + 1.0 M_h_c + 1.0 M_ppi_c + 1.0 M_tdecoa_c	R_fatty_acid_CoA_ligase_tetradecenoate_transport_via_vectoral_Co_A_coupling_	NMB1276 OR NMB1555	0	0	tdecoa_c is a dead end metabolite, being only ever produced
R_FACOAL160t2pp	1.0 M_atp_c + 1.0 M_coa_c + 1.0 M_h_p + 1.0 M_hdca_p = 1.0 M_amp_c + 1.0 M_h_c + 1.0 M_pmtcoa_c + 1.0 M_ppi_c	R_fatty_acid_CoA_ligase_hexadecanoate_transport_via_vectoral_Co_A_coupling_	NMB1276 OR NMB1555	0	0	pmtcoa_c is a dead end metabolite, being only ever produced
R_FACOAL161t2pp	1.0 M_atp_c + 1.0 M_coa_c + 1.0 M_h_p + 1.0 M_hdcea_p = 1.0 M_amp_c + 1.0 M_h_c + 1.0 M_hdcoa_c + 1.0 M_ppi_c	R_fatty_acid_CoA_ligase_hexadecenoate_transport_via_vectoral_Co_A_coupling_	NMB1276 OR NMB1555	0	0	hdcoa_c is a dead end metabolite, being only ever produced
R_FACOAL180t2pp	1.0 M_atp_c + 1.0 M_coa_c + 1.0 M_h_p + 1.0 M_ocdca_p = 1.0 M_amp_c + 1.0 M_h_c + 1.0 M_ppi_c + 1.0 M_stcoa_c	R_fatty_acid_CoA_ligase_octadecanoate_transport_via_vectoral_Co_A_coupling_	NMB1276 OR NMB1555	0	0	stcoa_c is a dead end metabolite, being only ever produced
R_FACOAL181t2pp	1.0 M_atp_c + 1.0 M_coa_c + 1.0 M_h_p + 1.0 M_ocdcea_p = 1.0 M_amp_c + 1.0 M_h_c + 1.0 M_odecoa_c + 1.0 M_ppi_c	R_fatty_acid_CoA_ligase_octadecenoate_transport_via_vectoral_Co_A_coupling_	NMB1276 OR NMB1555	0	0	odecoa_c is a dead end metabolite, being only ever produced
R_FACOAL60t2pp	1.0 M_atp_c + 1.0 M_coa_c + 1.0 M_h_p + 1.0 M_hxa_p = 1.0 M_amp_c + 1.0 M_h_c + 1.0 M_hxcoa_c + 1.0 M_ppi_c	R_fatty_acid_CoA_ligase_hexanoate_transport_via_vectoral_Co_A_coupling_	NMB1276 OR NMB1555	0	0	hxcoa_c is a dead end metabolite, being only ever produced
R_FACOAL80t2pp	1.0 M_atp_c + 1.0 M_coa_c + 1.0 M_h_p + 1.0 M_octa_p = 1.0 M_amp_c + 1.0 M_h_c + 1.0 M_occoa_c + 1.0 M_ppi_c	R_fatty_acid_CoA_ligase_octanoate_transport_via_vectoral_Co_A_coupling_	NMB1276 OR NMB1555	0	0	occoa_c is a dead end metabolite, being only ever produced
R_FALDH2	1.0 M_hmgth_c + 1.0 M_nad_c = 1.0 M_Sfglutth_c + 1.0 M_h_c + 1.0 M_nadh_c	R_formaldehyde_dehydrogenase	NMB1304	0	0
R_FALDtex	1.0 M_fald_e = 1.0 M_fald_p	R_formaldehyde transport via diffusion extracellular to periplasm	NMB1429 OR NMB2039	0	0
R_FALDtpp	1.0 M_fald_p = 1.0 M_fald_c	R_formaldehyde transport via diffusion periplasm	Orphan	0	0
R_FALGTHLs	1.0 M_fald_c + 1.0 M_gthrd_c = 1.0 M_hmgth_c	R_formaldehyde_glutathione_ligase_spontaneous_	S	0	0
R_FE2tex	1.0 M_fe2_e = 1.0 M_fe2_p	R_iron II transport via diffusion extracellular to periplasm	NMB1429 OR NMB2039	0	0
R_FEROpp	4.0 M_fe2_p + 4.0 M_h_p + 1.0 M_o2_p = 4.0 M_fe3_p + 2.0 M_h2o_p	R_ferroxidase	NMB1623	0	0
R_FORtex	1.0 M_for_e = 1.0 M_for_p	R_formate transport via diffusion extracellular to periplasm	NMB1429 OR NMB2039	0	0
R_FORtpp	1.0 M_for_p + 1.0 M_oxal_c = 1.0 M_for_c + 1.0 M_oxal_p	R_oxalate/formate antiport periplasm	NMB1362	0	0
R_FRULYStex	1.0 M_frulys_e = 1.0 M_frulys_p	R_fructoselysine transporter via diffusion extracellular	NMB1429 OR NMB2039	0	0
R_FRUpts2pp	1.0 M_fru_p + 1.0 M_pep_c = 1.0 M_f6p_c + 1.0 M_pyr_c	R_Fructose transport via PEPPyr PTS f6p generating periplasm	NMB0736 AND NMB2045 AND NMB2044	0	0
R_FRUtex	1.0 M_fru_e = 1.0 M_fru_p	R_D fructose transport via diffusion extracellular to periplasm	NMB1429 OR NMB2039	0	0
R_FRUURtex	1.0 M_fruur_e = 1.0 M_fruur_p	R_D fructuronate transport via diffusion extracellular	NMB1429 OR NMB2039	0	0
R_FUCtex	1.0 M_fuc_L_e = 1.0 M_fuc_L_p	R_L fucose transport via diffusion extracellular to periplasm	NMB1429 OR NMB2039	0	0
R_Fumt1pp	1.0 M_fum_p + 1.0 M_na1_p = 1.0 M_fum_c + 1.0 M_na1_c	R_Fumarate transport via Na symport periplasm	NMB0792 OR NMB2133	0	0
R_Fumt2pp	1.0 M_fum_p + 1.0 M_h_p = 1.0 M_fum_c + 1.0 M_h_c	R_Fumarate transport via H symport periplasm	NMB1603	0	0
R_FUMtex	1.0 M_fum_e = 1.0 M_fum_p	R_Fumarate transport via diffusion extracellular to periplasm	NMB1429 OR NMB2039	0	0
R_G1Ptex	1.0 M_g1p_e = 1.0 M_g1p_p	R_D glucose 1 phosphate transport via diffusion	NMB1429 OR NMB2039	0	0
R_G1PTT	1.0 M_dttp_c + 1.0 M_g1p_c + 1.0 M_h_c = 1.0 M_dtdpglu_c + 1.0 M_ppi_c	R_glucose_1_phosphate_thymidylyltransferase	NMB0062 OR NMB0080	0	0
R_G3PCtex	1.0 M_g3pc_e = 1.0 M_g3pc_p	R_glycero 3 phosphocholine transport via diffusion extracellular to periplasm	NMB1429 OR NMB2039	0	0
R_G3PEtex	1.0 M_g3pe_e = 1.0 M_g3pe_p	R_glycero 3 phosphoethanolamine transport via diffusion extracellular to periplasm	NMB1429 OR NMB2039	0	0
R_G3PGtex	1.0 M_g3pg_e = 1.0 M_g3pg_p	R_glycerophoglycerol transport via diffusion extracellular to periplasm	NMB1429 OR NMB2039	0	0
R_G3PItex	1.0 M_g3pi_e = 1.0 M_g3pi_p	R_glycero 3 phospho 1 inositol transport via diffusion extracellular to periplasm	NMB1429 OR NMB2039	0	0
R_G3PStex	1.0 M_g3ps_e = 1.0 M_g3ps_p	R_glycerophosphserine transport via diffusion extracellular to periplasm	NMB1429 OR NMB2039	0	0
R_G6Ptex	1.0 M_g6p_e = 1.0 M_g6p_p	R_glucose 6 phosphate transport via diffusion extracellular to periplasm	NMB1429 OR NMB2039	0	0
R_GAL1Ptex	1.0 M_gal1p_e = 1.0 M_gal1p_p	R_D galactose 1 phosphate transport via diffusion extracellular to periplasm	NMB1429 OR NMB2039	0	0
R_GALBDtex	1.0 M_gal_bD_e = 1.0 M_gal_bD_p	R_beta D galactose transport via diffusion extracellular to periplasm	NMB1429 OR NMB2039	0	0
R_GALCTNLtex	1.0 M_galctn_L_e = 1.0 M_galctn_L_p	R_L galactonate transport via diffusion extracellular to periplasm	NMB1429 OR NMB2039	0	0
R_GALCTNtex	1.0 M_galctn_D_e = 1.0 M_galctn_D_p	R_D galactonate transport via diffusion extracellular to periplasm	NMB1429 OR NMB2039	0	0
R_GALCTtex	1.0 M_galct_D_e = 1.0 M_galct_D_p	R_D galactarte transport via diffusion extracellular to periplasm	NMB1429 OR NMB2039	0	0
R_GALM2pp	1.0 M_gal_bD_p = 1.0 M_gal_p	R_aldose_1_epimerase	NMB0389	0	0
R_GALt2pp	1.0 M_gal_p + 1.0 M_h_p = 1.0 M_gal_c + 1.0 M_h_c	R_D galactose transport in via proton symport periplasm	NMB0388 OR NMB0535	0	0	gal_c is a dead end metabolite, being only ever produced
R_GALtex	1.0 M_gal_e = 1.0 M_gal_p	R_D galactose transport via diffusion extracellular to periplasm	NMB1429 OR NMB2039	0	0
R_GALTtex	1.0 M_galt_e = 1.0 M_galt_p	R_Galactitol transport via diffusion extracellular to periplasm	NMB1429 OR NMB2039	0	0
R_GALURtex	1.0 M_galur_e = 1.0 M_galur_p	R_D galacturonate transport via diffusion extracellular to periplasm	NMB1429 OR NMB2039	0	0
R_GAMAN6Ptex	1.0 M_gam6p_e = 1.0 M_gam6p_p	R_D glucosamine 6 phosphate transport via diffusion extracellular to periplasm	NMB1429 OR NMB2039	0	0
R_GAMtex	1.0 M_gam_e = 1.0 M_gam_p	R_D glucosamine transport via diffusion extracellular to periplasm	NMB1429 OR NMB2039	0	0
R_GBBTNtex	1.0 M_gbbtn_e = 1.0 M_gbbtn_p	R_gamma butyrobetaine transport via diffusion extracellular to periplasm	NMB1429 OR NMB2039	0	0
R_GDPtex	1.0 M_gdp_e = 1.0 M_gdp_p	R_GDP transport via diffusion extracellular to periplasm	NMB1429 OR NMB2039	0	0
R_GGGABADr	1.0 M_ggbutal_c + 1.0 M_h2o_c + 1.0 M_nadp_c = 1.0 M_gg4abut_c + 2.0 M_h_c + 1.0 M_nadph_c	R_gamma_glutamyl_gamma_aminobutyric_acid_dehydrogenase	NMB1353	0	0
R_GGPTRCO	1.0 M_ggptrc_c + 1.0 M_h2o_c + 1.0 M_o2_c = 1.0 M_ggbutal_c + 1.0 M_h2o2_c + 1.0 M_nh4_c	R_gamma_glutamyl_putrescine_oxidase	NMB0614	0	0	ggptrc_c is a dead end metabolite, being only ever consumed
R_GLCNt2rpp	1.0 M_glcn_p + 1.0 M_h_p = 1.0 M_glcn_c + 1.0 M_h_c	R_D gluconate transport via proton symport reversible periplasm	NMB2027 OR NMB2064	0	0
R_GLCNtex	1.0 M_glcn_e = 1.0 M_glcn_p	R_D gluconate transport via diffusion extracellular to periplasm	NMB1429 OR NMB2039	0	0
R_GLCRtex	1.0 M_glcr_e = 1.0 M_glcr_p	R_D glucarate transport via diffusion extracellular to periplasm	NMB1429 OR NMB2039	0	0
R_GLCUR1Ptex	1.0 M_glcur1p_e = 1.0 M_glcur1p_p	R_D glucuronate 1 phosphate transport via diffusion extracellular to periplasm	NMB1429 OR NMB2039	0	0
R_GLCURtex	1.0 M_glcur_e = 1.0 M_glcur_p	R_D glucuronat transport via diffusion extracellular to periplasm	NMB1429 OR NMB2039	0	0
R_GLYALDtex	1.0 M_glyald_e = 1.0 M_glyald_p	R_Glyceraldehyde transport via diffusion extracellular to periplasm	NMB1429 OR NMB2039	0	0
R_GLYBt2pp	1.0 M_glyb_p + 1.0 M_h_p = 1.0 M_glyb_c + 1.0 M_h_c	R_Glycine betaine transport via proton symport periplasm	NMB1277	0	0	glyb_c is a dead end metabolite, being only ever produced
R_GLYBtex	1.0 M_glyb_e = 1.0 M_glyb_p	R_Glycine betaine transport via diffusion extracellular to periplasm	NMB1429 OR NMB2039	0	0
R_GLYC2Ptex	1.0 M_glyc2p_e = 1.0 M_glyc2p_p	R_Glycerol 2 phosphate transport via diffusion extracellular to periplasm	NMB1429 OR NMB2039	0	0
R_GLYC3Ptex	1.0 M_glyc3p_e = 1.0 M_glyc3p_p	R_Glycerol 3 phosphate transport via diffusion extracellular to periplasm	NMB1429 OR NMB2039	0	0
R_GLYCAtex	1.0 M_glyc_R_e = 1.0 M_glyc_R_p	R_D glycerate transport via diffusion extracellular to periplasm	NMB1429 OR NMB2039	0	0
R_GLYCK	1.0 M_atp_c + 1.0 M_glyc_R_c = 1.0 M_3pg_c + 1.0 M_adp_c + 1.0 M_h_c	R_glycerate_kinase	NMB1268	0	0
R_GLYCK2	1.0 M_atp_c + 1.0 M_glyc_R_c = 1.0 M_2pg_c + 1.0 M_adp_c + 1.0 M_h_c	R_glycerate_kinase	NMB1268	0	0
R_GLYCtex	1.0 M_glyc_e = 1.0 M_glyc_p	R_glycerol transport via diffusion extracellular to periplasm	NMB1429 OR NMB2039	0	0
R_GLYCtpp	1.0 M_glyc_c = 1.0 M_glyc_p	R_glycerol transport via channel periplasm	Orphan	0	0
R_GMPtex	1.0 M_gmp_e = 1.0 M_gmp_p	R_GMP transport via diffusion extracellular to periplasm	NMB1429 OR NMB2039	0	0
R_GNK	1.0 M_atp_c + 1.0 M_glcn_c = 1.0 M_6pgc_c + 1.0 M_adp_c + 1.0 M_h_c	R_gluconokinase	NMB2028	0	0
R_GSNtex	1.0 M_gsn_e = 1.0 M_gsn_p	R_guanosine transport via diffusion extracellular to periplasm	NMB1429 OR NMB2039	0	0
R_GTHOXtex	1.0 M_gthox_e = 1.0 M_gthox_p	R_glutathione ox transport via diffusion extracellular to periplasm	NMB1429 OR NMB2039	0	0
R_GTHPO	2.0 M_gthrd_c + 1.0 M_h2o2_c = 1.0 M_gthox_c + 2.0 M_h2o_c	R_glutathione peroxidase	NMB1621	0	0
R_GTHRDtex	1.0 M_gthrd_e = 1.0 M_gthrd_p	R_glutathione transport via diffusion extracellular to periplasm	NMB1429 OR NMB2039	0	0
R_GTPtex	1.0 M_gtp_e = 1.0 M_gtp_p	R_GTP transport via diffusion extracellular to periplasm	NMB1429 OR NMB2039	0	0
R_GUAPRT	1.0 M_gua_c + 1.0 M_prpp_c = 1.0 M_gmp_c + 1.0 M_ppi_c	R_guanine_phosphoribosyltransferase	NMB2047 OR NMB1662	0	0
R_GUAt2pp	1.0 M_gua_p + 1.0 M_h_p = 1.0 M_gua_c + 1.0 M_h_c	R_guanine transport in via proton symport periplasm	NMB2067	0	0
R_GUAtex	1.0 M_gua_e = 1.0 M_gua_p	R_guanine transport via diffusion extracellular to periplasm	NMB1429 OR NMB2039	0	0
R_H2O2tex	1.0 M_h2o2_e = 1.0 M_h2o2_p	R_hydrogen peroxide transport via diffusion external	NMB1429 OR NMB2039	0	0
R_H2tex	1.0 M_h2_e = 1.0 M_h2_p	R_hydrogen transport via diffusion extracellular to periplasm	NMB1429 OR NMB2039	0	0
R_H2tpp	1.0 M_h2_p = 1.0 M_h2_c	R_hydrogen transport diffusion periplasm	S	0	0
R_HCINNMtex	1.0 M_3hcinnm_e = 1.0 M_3hcinnm_p	R_3 hydroxycinnamic acid transport via diffusion extracellular to periplasm	NMB1429 OR NMB2039	0	0
R_HDCAtexi	1.0 M_hdca_e = 1.0 M_hdca_p	R_Hexadecanoate_transport_via_facilitated_irreversible_diffusion_extracellular_to_periplasm_	NMB0088	0	0
R_HDCEAtexi	1.0 M_hdcea_e = 1.0 M_hdcea_p	R_Hexadecenoate_transport_via_facilitated_irreversible_diffusion_extracellular_to_periplasm_	NMB0088	0	0
R_HG2tex	1.0 M_hg2_e = 1.0 M_hg2_p	R_mercury Hg2 transport via diffusion extracellular to periplasm	NMB1429 OR NMB2039	0	0
R_HGFE	1.0 M_HgFe3_e = 1.0 M_Hg_e + 4.0 M_pheme_p	R_Heme acquisition from Haemoglobin	NMB1668 AND NMB1730	0	0
R_Hgtpp	1.0 M_Hg2_p + 1.0 M_atp_c + 1.0 M_h2o_c = 1.0 M_Hg2_c + 1.0 M_adp_c + 1.0 M_pi_c + 1.0 M_h_c	R_Mercury tramsport via ATPase periplasm	NMB1271	0	0	Hg2_c is a dead end metabolite, being only ever produced
R_HMT	1.0 M_his_L_c + 1.0 M_amet_c = 1.0 M_ahcys_c + 1.0 M_mhis_c	R_histdine O-methyltransferase	NMB1441	0	0	mhis_c is a dead end metabolite, being only ever produced
R_HOMtex	1.0 M_hom_L_e = 1.0 M_hom_L_p	R_L homoserine transport via diffusion extracellular to periplasm	NMB1429 OR NMB2039	0	0
R_HPPPNtex	1.0 M_3hpppn_e = 1.0 M_3hpppn_p	R_3 3 hydroxyphenyl propionate transport via diffusion extracellular to periplasm	NMB1429 OR NMB2039	0	0
R_HPYRRx	1.0 M_h_c + 1.0 M_hpyr_c + 1.0 M_nadh_c = 1.0 M_glyc_R_c + 1.0 M_nad_c	R_Hydroxypyruvate_reductase_NADH_	NMB0029	0	0	hpyr_c is a dead end metabolite, being only ever consumed
R_HPYRRy	1.0 M_h_c + 1.0 M_hpyr_c + 1.0 M_nadph_c = 1.0 M_glyc_R_c + 1.0 M_nadp_c	R_Hydroxypyruvate_reductase_NADPH_	NMB0029	0	0	hpyr_c is a dead end metabolite, being only ever consumed
R_HSTA	1.0 M_hom_L_c + 1.0 M_accoa_c = 1.0 M_achser_L_c + 1.0 M_coa_c	R_homoserine O-acetyltransferase	NMB0940	0	0
R_HXAtex	1.0 M_hxa_e = 1.0 M_hxa_p	R_Hexanoate transport via diffusion extracellular to periplasm	NMB1429 OR NMB2039	0	0
R_HXPRT	1.0 M_hxan_c + 1.0 M_prpp_c = 1.0 M_imp_c + 1.0 M_ppi_c	R_hypoxanthine_phosphoribosyltransferase_Hypoxanthine_	NMB2047	0	0
R_HYXNtex	1.0 M_hxan_e = 1.0 M_hxan_p	R_Hypoxanthine transport via diffusion extracellular to periplasm	NMB1429 OR NMB2039	0	0
R_HYXNtpp	1.0 M_hxan_p + 1.0 M_h_p = 1.0 M_hxan_c + 1.0 M_h_c	R_Hypoxanthine transport via H symport periplasm	NMB2067	0	0
R_IDONtex	1.0 M_idon_L_e = 1.0 M_idon_L_p	R_L idonate transport via diffusion extracellular to periplasm	NMB1429 OR NMB2039	0	0
R_IMPtex	1.0 M_imp_e = 1.0 M_imp_p	R_IMP transport via diffusion extracellular to periplasm	NMB1429 OR NMB2039	0	0
R_INDOLEtex	1.0 M_indole_e = 1.0 M_indole_p	R_Indole transport via diffusion extracellular to periplasm	NMB1429 OR NMB2039	0	0
R_INSTtex	1.0 M_inost_e = 1.0 M_inost_p	R_inositol transport via diffusion extracellular to periplasm	NMB1429 OR NMB2039	0	0
R_ISETACtex	1.0 M_isetac_e = 1.0 M_isetac_p	R_isethionate transport via diffusion extracellular to periplasm	NMB1429 OR NMB2039	0	0
R_LADGMDH	1.0 M_LalaDgluMdap_c + 1.0 M_h2o_c = 1.0 M_26dap_M_c + 1.0 M_LalaDglu_c	R_L_alanyl_gamma_D_glutamyl_meso_diaminopimelate_hydrolase	NMB1073	0	0
R_LCADi	1.0 M_h2o_c + 1.0 M_lald_L_c + 1.0 M_nad_c = 2.0 M_h_c + 1.0 M_lac_L_c + 1.0 M_nadh_c	R_lactaldehyde_dehydrogenase	NMB1968	0	0	lald_L_c is a dead end metabolite, being only ever consumed
R_LCTStex	1.0 M_lcts_e = 1.0 M_lcts_p	R_Lactose transport via diffusion extracellular to periplasm	NMB1429 OR NMB2039	0	0
R_LFFE	1.0 M_LfFe3_e = 1.0 M_Lf_e + 2.0 M_fe3_p	R_Fe acquisition from Lactoferrin	NMB1540 AND NMB1730 AND NMB1729 AND (Blank OR NMB1728) AND NMB0634 AND NMB0633 and (Blank OR NMB0632)	0	0
R_LIPAabcpp	1.0 M_atp_c + 1.0 M_h2o_c + 1.0 M_lipa_c = 1.0 M_pi_c + 1.0 M_lipa_p + 1.0 M_h_c + 1.0 M_adp_c	R_lipid_A_transport_via_ABC_system_periplasm_	Orphan	0	0
R_LPS8tex	1.0 M_galicolipa_c = 1.0 M_galicolipa_e	R_LPS immunotype L8 transport	Orphan	0	0	galicolipa_e is a dead end metabolite, being only ever produced
R_LSERDHr	1.0 M_nadp_c + 1.0 M_ser_L_c = 1.0 M_2amsa_c + 1.0 M_h_c + 1.0 M_nadph_c	R_L_serine_dehydrogenase	NMB0924	0	0
R_LYXtex	1.0 M_lyx_L_e = 1.0 M_lyx_L_p	R_L Lyxose transport via diffusion extracellular to periplasm	NMB1429 OR NMB2039	0	0
R_MALDtex	1.0 M_mal_D_e = 1.0 M_mal_D_p	R_D Malate transport via diffusion extracellular to periplasm	NMB1429 OR NMB2039	0	0
R_Malt1pp	1.0 M_mal_L_p + 1.0 M_na1_p = 1.0 M_mal_L_c + 1.0 M_na1_c	R_Malate transport via Na symport periplasm	NMB0470 OR NMB0792 OR NMB2133	0	0
R_Malt2pp	1.0 M_mal_L_p + 1.0 M_h_p = 1.0 M_mal_L_c + 1.0 M_h_c	R_Malate transport via H symport periplasm	NMB1603	0	0
R_MALtex	1.0 M_mal_L_e = 1.0 M_mal_L_p	R_Malate transport via diffusion extracellular to periplasm	NMB1429 OR NMB2039	0	0
R_MALTP	1.0 M_malt_c + 1.0 M_pi_c = 1.0 M_g1p_c + 1.0 M_glc_D_c	R_maltose phosphorylase	NMB0390	0	0
R_MALTpp	1.0 M_malt_p = 1.0 M_malt_c	R_maltose_transport_via_diffusion	Orphan	0	0
R_MALTptspp	1.0 M_pep_c + 1.0 M_malt_p = 1.0 M_malt6p_c + 1.0 M_pyr_c	R_maltose_transport_via_PEPPyr_PTS_periplasm_	NMB0736 AND NMB2045 AND NMB2044	0	0	malt6p_c is a dead end metabolite, being only ever produced
R_MALTtex	1.0 M_malt_e = 1.0 M_malt_p	R_Maltose transport via diffusion extracellular to periplasm	NMB1429 OR NMB2039	0	0
R_MAN6Ptex	1.0 M_man6p_e = 1.0 M_man6p_p	R_Mannose 6 phosphate transport via diffusion extracellular to periplasm	NMB1429 OR NMB2039	0	0
R_MANGLYCtex	1.0 M_manglyc_e = 1.0 M_manglyc_p	R_2 O alpha mannosyl D glycerate transport via diffusion extracellular to periplasm	NMB1429 OR NMB2039	0	0
R_MANptspp	1.0 M_man_p + 1.0 M_pep_c = 1.0 M_man6p_c + 1.0 M_pyr_c	R_D mannose transport via PEPPyr PTS periplasm	(NMB2046 OR NMB0736) AND NMB2045 AND NMB2044	0	0	man6p_c is a dead end metabolite, being only ever produced
R_MANtex	1.0 M_man_e = 1.0 M_man_p	R_D mannose transport via diffusion extracellular to periplasm	NMB1429 OR NMB2039	0	0
R_MCITL2	1.0 M_micit_c = 1.0 M_pyr_c + 1.0 M_succ_c	R_methylisocitrate_lyase	NMB0430	0	0
R_MCITS	1.0 M_h2o_c + 1.0 M_oaa_c + 1.0 M_ppcoa_c + 2.0 M_h_c = 1.0 M_2mcit_c + 1.0 M_coa_c	R_2_methylcitrate_synthase	NMB0431	0	0	2mcit_c is a dead end metabolite, being only ever produced
R_MELIBtex	1.0 M_melib_e = 1.0 M_melib_p	R_melibiose transport via diffusion extracellular to periplasm	NMB1429 OR NMB2039	0	0
R_METDabcpp	1.0 M_atp_c + 1.0 M_h2o_c + 1.0 M_met_D_p = 1.0 M_adp_c + 1.0 M_h_c + 1.0 M_met_D_c + 1.0 M_pi_c	R_D methionine transport via ABC system periplasm	NMB1946 AND NMB1947 AND NMB1948	0	0	met_D_c is a dead end metabolite, being only ever produced
R_METDtex	1.0 M_met_D_e = 1.0 M_met_D_p	R_D methionine transport via diffusion extracellular to periplasm	NMB1429 OR NMB2039	0	0
R_METSOX1tex	1.0 M_metsox_S_L_e = 1.0 M_metsox_S_L_p	R_L methionine S oxide diffusion extracellular	NMB1429 OR NMB2039	0	0
R_METSOX2tex	1.0 M_metsox_R_L_e = 1.0 M_metsox_R_L_p	R_L methionine R oxide diffusion extracellular	NMB1429 OR NMB2039	0	0
R_MI1PP	1.0 M_h2o_c + 1.0 M_mi1p_D_c = 1.0 M_inost_c + 1.0 M_pi_c	R_myo inositol 1 phosphatase	NMB1924 OR NMB1347	0	0	inost_c is a dead end metabolite, being only ever produced
R_MLTGY2pp	1.0 M_murein4p3p_p = 1.0 M_anhgm3p_p + 1.0 M_anhgm4p_p	R_murein_lytic_transglycosylase_murein4p3p__periplasm_	NMB1279 OR NMB0033	0	0
R_MMETtex	1.0 M_mmet_e = 1.0 M_mmet_p	R_S methyl L methionine transport via diffusion extracellular to periplasm	NMB1429 OR NMB2039	0	0
R_MNLtex	1.0 M_mnl_e = 1.0 M_mnl_p	R_mannitol transport via diffusion extracellular to periplasm	NMB1429 OR NMB2039	0	0
R_MSO3tex	1.0 M_mso3_e = 1.0 M_mso3_p	R_methanesulfonate transport via diffusion extracellular to periplasm	NMB1429 OR NMB2039	0	0
R_MTAN	1.0 M_5mta_c + 1.0 M_h2o_c = 1.0 M_5mtr_c + 1.0 M_ade_c	R_methylthioadenosine_nucleosidase	NMB0767	0	0	5mtr_c is a dead end metabolite, being only ever produced
R_N2Otex	1.0 M_n2o_e = 1.0 M_n2o_p	R_nitrious oxide transport via diffusion extracellular to periplasm	NMB1429 OR NMB2039	0	0
R_NACtex	1.0 M_nac_e = 1.0 M_nac_p	R_Nicotinic acid transport via diffusion extracellular to periplasm	NMB1429 OR NMB2039	0	0
R_NAMNPP	1.0 M_atp_c + 1.0 M_h2o_c + 1.0 M_nac_c + 1.0 M_prpp_c = 1.0 M_adp_c + 1.0 M_nicrnt_c + 1.0 M_pi_c + 1.0 M_ppi_c	R_nicotinic_acid_mononucleotide_pyrophosphorylase	NMB1505	0	0
R_NDPK9	1.0 M_atp_c + 1.0 M_didp_c = 1.0 M_adp_c + 1.0 M_ditp_c	R_nucleoside diphosphate kinase ATPdIDP	NMB1307	0	0
R_NI2tex	1.0 M_ni2_e = 1.0 M_ni2_p	R_nickel transport via diffusion extracellular to periplasm	NMB1429 OR NMB2039	0	0
R_NI2tpp	1.0 M_h_p + 1.0 M_ni2_c = 1.0 M_h_c + 1.0 M_ni2_p	R_nickel_Ni2_transport_out_via_proton_antiport_periplasm_	Orphan	0	0	ni2_c is a dead end metabolite, being only ever consumed
R_NMNtex	1.0 M_nmn_e = 1.0 M_nmn_p	R_NMN transport via diffusion extracellular to periplasm	NMB1429 OR NMB2039	0	0
R_NNAM	1.0 M_h2o_c + 1.0 M_ncam_c = 1.0 M_nac_c + 1.0 M_nh4_c	R_nicotinamidase	NMB2157	0	0	ncam_c is a dead end metabolite, being only ever consumed
R_NO2R	1.0 M_no_p + 1.0 M_h2o_p + 1.0 M_cytcr_p = 1.0 M_no2_p + 2.0 M_h_p + 1.0 M_cytco_p	R_nitrite reductase (NO forming)	NMB1623 AND NMB1677	0	0
R_NO2tex	1.0 M_no2_e = 1.0 M_no2_p	R_nitrite transport via diffusion extracellular to periplasm	NMB1429 OR NMB2039	0	0
R_NO3tex	1.0 M_no3_e = 1.0 M_no3_p	R_nitrate transport via diffusion extracellular to periplasm	NMB1429 OR NMB2039	0	0
R_NOtex	1.0 M_no_e = 1.0 M_no_p	R_nitric oxide transport via diffusion extracellular to periplasm	NMB1429 OR NMB2039	0	0
R_NT14	1.0 M_nmn_c + 1.0 M_h2o_c = 1.0 M_pi_c + 1.0 M_nmns_c	R_nmn nucleosidase	NMB1484	0	0	nmns_c is a dead end metabolite, being only ever produced
R_NTD10	1.0 M_h2o_c + 1.0 M_xmp_c = 1.0 M_pi_c + 1.0 M_xtsn_c	R_5_nucleotidase_XMP_	NMB1484	0	0	xtsn_c is a dead end metabolite, being only ever produced
R_NTD11	1.0 M_h2o_c + 1.0 M_imp_c = 1.0 M_ins_c + 1.0 M_pi_c	R_5_nucleotidase_IMP_	NMB1484	0	0	ins_c is a dead end metabolite, being only ever produced
R_NTD13	1.0 M_nicrnt_c + 1.0 M_h2o_c = 1.0 M_nicrns_c + 1.0 M_pi_c	R_Nicotinate nucleotidase	NMB1484	0	0	nicrns_c is a dead end metabolite, being only ever produced
R_NTD2	1.0 M_h2o_c + 1.0 M_ump_c = 1.0 M_pi_c + 1.0 M_uri_c	R_5_nucleotidase_UMP_	NMB1484	0	0	uri_c is a dead end metabolite, being only ever produced
R_NTD3	1.0 M_dcmp_c + 1.0 M_h2o_c = 1.0 M_dcyt_c + 1.0 M_pi_c	R_5_nucleotidase_dCMP_	NMB1484	0	0	dcyt_c is a dead end metabolite, being only ever produced
R_NTD4	1.0 M_cmp_c + 1.0 M_h2o_c = 1.0 M_cytd_c + 1.0 M_pi_c	R_5_nucleotidase_CMP_	NMB1484	0	0	cytd_c is a dead end metabolite, being only ever produced
R_NTD5	1.0 M_dtmp_c + 1.0 M_h2o_c = 1.0 M_pi_c + 1.0 M_thymd_c	R_5_nucleotidase_dTMP_	NMB1484	0	0	thymd_c is a dead end metabolite, being only ever produced
R_NTD6	1.0 M_damp_c + 1.0 M_h2o_c = 1.0 M_dad_2_c + 1.0 M_pi_c	R_5_nucleotidase_dAMP_	NMB1484	0	0	dad_2_c is a dead end metabolite, being only ever produced
R_NTD7	1.0 M_amp_c + 1.0 M_h2o_c = 1.0 M_adn_c + 1.0 M_pi_c	R_5_nucleotidase_AMP_	NMB1484	0	0	adn_c is a dead end metabolite, being only ever produced
R_NTD8	1.0 M_dgmp_c + 1.0 M_h2o_c = 1.0 M_dgsn_c + 1.0 M_pi_c	R_5_nucleotidase_dGMP_	NMB1484	0	0	dgsn_c is a dead end metabolite, being only ever produced
R_NTD9	1.0 M_gmp_c + 1.0 M_h2o_c = 1.0 M_gsn_c + 1.0 M_pi_c	R_5_nucleotidase_GMP_	NMB1484	0	0	gsn_c is a dead end metabolite, being only ever produced
R_NTPP10	1.0 M_ditp_c + 1.0 M_h2o_c = 1.0 M_dimp_c + 1.0 M_h_c + 1.0 M_ppi_c	R_Nucleoside_triphosphate_pyrophosphorylase_ditp_	NMB0639	0	0	dimp_c is a dead end metabolite, being only ever produced
R_O2Stex	1.0 M_o2s_e = 1.0 M_o2s_p	R_superoxide anion transport via diffusion extracellular to periplasm	NMB1429 OR NMB2039	0	0
R_OAAt1pp	1.0 M_oaa_p + 1.0 M_na1_p = 1.0 M_oaa_c + 1.0 M_na1_c	R_Oxaloacetate transport via Na symport periplasm	NMB0792 OR NMB2133	0	0
R_OAAt2pp	1.0 M_oaa_p + 1.0 M_h_p = 1.0 M_oaa_c + 1.0 M_h_c	R_Oxaloacetate transport via H symport periplasm	NMB1603	0	0
R_OAAtex	1.0 M_oaa_e = 1.0 M_oaa_p	R_oxaloacetate via diffusion extracellular to periplasm	NMB1429 OR NMB2039	0	0
R_OCDCAtexi	1.0 M_ocdca_e = 1.0 M_ocdca_p	R_Octadecanoate_transport_via_facilitated_irreversible_diffusion_extracellular_to_periplasm_	NMB0088	0	0
R_OCDCEAtexi	1.0 M_ocdcea_e = 1.0 M_ocdcea_p	R_Octadecenoate_n_C181_transport_via_facilitated_irreversible_diffusion_extracellular_to_periplasm_	NMB0088	0	0
R_OCTAtex	1.0 M_octa_e = 1.0 M_octa_p	R_Octanoate transport via diffusion extracellular to periplasm	NMB1429 OR NMB2039	0	0
R_OROTtex	1.0 M_orot_e = 1.0 M_orot_p	R_Orotate transport via diffusion extracellular to periplasm	NMB1429 OR NMB2039	0	0
R_PA141babcpp	1.0 M_atp_c + 1.0 M_h2o_c + 1.0 M_pa141b_c = 1.0 M_adp_c + 1.0 M_h_c + 1.0 M_pa141b_p + 1.0 M_pi_c	R_phosphatidate transport via ABC system n C141b periplasm	NMB0319 AND NMB0182	0	0
R_PA160aabcpp	1.0 M_atp_c + 1.0 M_h2o_c + 1.0 M_pa160a_c = 1.0 M_adp_c + 1.0 M_h_c + 1.0 M_pa160a_p + 1.0 M_pi_c	R_phosphatidate transport via ABC system n C160a periplasm	NMB0319 AND NMB0182	0	0
R_PA160babcpp	1.0 M_atp_c + 1.0 M_h2o_c + 1.0 M_pa160b_c = 1.0 M_adp_c + 1.0 M_h_c + 1.0 M_pa160b_p + 1.0 M_pi_c	R_phosphatidate transport via ABC system n C160b periplasm	NMB0319 AND NMB0182	0	0
R_PA160cabcpp	1.0 M_atp_c + 1.0 M_h2o_c + 1.0 M_pa160c_c = 1.0 M_adp_c + 1.0 M_h_c + 1.0 M_pa160c_p + 1.0 M_pi_c	R_phosphatidate transport via ABC system n C160c periplasm	NMB0319 AND NMB0182	0	0
R_PA160eabcpp	1.0 M_atp_c + 1.0 M_h2o_c + 1.0 M_pa160e_c = 1.0 M_adp_c + 1.0 M_h_c + 1.0 M_pa160e_p + 1.0 M_pi_c	R_phosphatidate transport via ABC system n C160e periplasm	NMB0319 AND NMB0182	0	0
R_PACALDtex	1.0 M_pacald_e = 1.0 M_pacald_p	R_phenethylacetaldehyde transport via diffusion extracellular to periplasm	NMB1429 OR NMB2039	0	0
R_PAPSR	1.0 M_paps_c + 1.0 M_trdrd_c = 2.0 M_h_c + 1.0 M_pap_c + 1.0 M_so3_c + 1.0 M_trdox_c	R_phosphoadenylyl_sulfate_reductase_thioredoxin_	NMB1155 OR NMB1193	0	0
R_PDXS	1.0 M_pydxn_c + 1.0 M_o2_c = 1.0 M_pydx_c + 1.0 M_h2o2_c	R_Pyridoxine synthase	NMB1360	0	0
R_PE160babcpp	1.0 M_atp_c + 1.0 M_h2o_c + 1.0 M_pe160b_c = 1.0 M_adp_c + 1.0 M_h_c + 1.0 M_pe160b_p + 1.0 M_pi_c	R_phosphatidylethanolamine transport via ABC system n C160b periplasm	NMB0319 AND NMB0182	0	0
R_PEAMNtex	1.0 M_peamn_e = 1.0 M_peamn_p	R_phenethylamine transport via diffusion extracellular to periplasm	NMB1429 OR NMB2039	0	0
R_PETNT161pp	1.0 M_lipa_p + 1.0 M_pe161_p = 1.0 M_12dgr161_p + 1.0 M_enlipa_p	R_phosphoethanolamine transferase c C161	NMB1638	0	0	enlipa_p is a dead end metabolite, being only ever produced
R_PETNT181pp	1.0 M_lipa_p + 1.0 M_pe181_p = 1.0 M_12dgr181_p + 1.0 M_enlipa_p	R_phosphoethanolamine transferase c C181	NMB1638	0	0	enlipa_p is a dead end metabolite, being only ever produced
R_PG160eabcpp	1.0 M_atp_c + 1.0 M_h2o_c + 1.0 M_pg160e_c = 1.0 M_adp_c + 1.0 M_h_c + 1.0 M_pg160e_p + 1.0 M_pi_c	R_phosphatidylglycerol transport via ABC system n C160e periplasm	NMB0319 AND NMB0182	0	0
R_PGLYCP	1.0 M_2pglyc_c + 1.0 M_h2o_c = 1.0 M_glyclt_c + 1.0 M_pi_c	R_Phosphoglycolate_phosphatase	NMB1830 OR NMB0620	0	0	2pglyc_c is a dead end metabolite, being only ever consumed
R_PGMT2	1.0 M_r1p_c = 1.0 M_r5p_c	R_phosphoglucomutase	NMB0790	0	0
R_PGP160eabcpp	1.0 M_atp_c + 1.0 M_h2o_c + 1.0 M_pgp160e_c = 1.0 M_adp_c + 1.0 M_h_c + 1.0 M_pgp160e_p + 1.0 M_pi_c	R_phosphatidylglycerophosphate transport via ABC system n C160e periplasm	NMB0319 AND NMB0182	0	0
R_PGPP160e	1.0 M_pgp160e_c + 1.0 M_h2o_c = 1.0 M_pi_c + 1.0 M_pg160e_c	R_phosphatidylglycerol phosphate phosphatase n C160e	NMB0386	0	0
R_PGPP160epp	1.0 M_pgp160e_p + 1.0 M_h2o_p = 1.0 M_pi_p + 1.0 M_pg160e_p	R_phosphatidylglycerol phosphate phosphatase periplasm n C160e	NMB0386	0	0
R_PGSA160e	1.0 M_cdp160e_c + 1.0 M_glyc3p_c = 1.0 M_cmp_c + 1.0 M_h_c + 1.0 M_pgp160e_c	R_Phosphatidylglycerol synthase n C160e	NMB1588	0	0
R_PHEMEtpp	1.0 M_pheme_p = 1.0 M_pheme_c	R_Heme transport	Orphan	0	0
R_PLIPA1A120pp	1.0 M_h2o_p + 1.0 M_pa120_p + 0.0000001 M_ca2_c = 1.0 M_2ddecg3p_p + 1.0 M_ddca_p	R_Phospholipase A1 phosphatidate n C120 periplasm	NMB0464	0	0
R_PLIPA1A140pp	1.0 M_h2o_p + 1.0 M_pa140_p + 0.0000001 M_ca2_c = 1.0 M_2tdecg3p_p + 1.0 M_ttdca_p	R_Phospholipase A1 phosphatidate n C140 periplasm	NMB0464	0	0
R_PLIPA1A141b	1.0 M_h2o_p + 1.0 M_pa141b_p + 0.0000001 M_ca2_c = 1.0 M_2ocdecc7g3p_p + 1.0 M_ttdca_p	R_Phospholipase A1 phosphatidate n C140	NMB0464	0	0
R_PLIPA1A141pp	1.0 M_h2o_p + 1.0 M_pa141_p + 0.0000001 M_ca2_c = 1.0 M_2tdec7eg3p_p + 1.0 M_ttdcea_p	R_Phospholipase A1 phosphatidate n C141 periplasm	NMB0464	0	0
R_PLIPA1A160a	1.0 M_h2o_p + 1.0 M_pa160a_p + 0.0000001 M_ca2_c = 1.0 M_2ddecg3p_p + 1.0 M_hdca_p	R_Phospholipase A1 phosphatidate n C160a	NMB0464	0	0
R_PLIPA1A160b	1.0 M_h2o_p + 1.0 M_pa160b_p + 0.0000001 M_ca2_c = 1.0 M_2tdecg3p_p + 1.0 M_hdca_p	R_Phospholipase A1 phosphatidate n C160b	NMB0464	0	0
R_PLIPA1A160c	1.0 M_h2o_p + 1.0 M_pa160c_p + 0.0000001 M_ca2_c = 1.0 M_2hdect9g3p_p + 1.0 M_hdca_p	R_Phospholipase A1 phosphatidate n C160c	NMB0464	0	0
R_PLIPA1A160e	1.0 M_h2o_p + 1.0 M_pa160e_p + 0.0000001 M_ca2_c = 1.0 M_2odecg3p_p + 1.0 M_hdca_p	R_Phospholipase A1 phosphatidate n C160e	NMB0464	0	0
R_PLIPA1A160pp	1.0 M_h2o_p + 1.0 M_pa160_p + 0.0000001 M_ca2_c = 1.0 M_2hdecg3p_p + 1.0 M_hdca_p	R_Phospholipase A1 phosphatidate n C160 periplasm	NMB0464	0	0
R_PLIPA1A161a	1.0 M_h2o_p + 1.0 M_pa161_p + 0.0000001 M_ca2_c = 1.0 M_2hdect9g3p_p + 1.0 M_hdcat9_p	R_Phospholipase A1 phosphatidate n C140	NMB0464	0	0	hdcat9_p is a dead end metabolite, being only ever produced
R_PLIPA1A180pp	1.0 M_h2o_p + 1.0 M_pa180_p + 0.0000001 M_ca2_c = 1.0 M_2odecg3p_p + 1.0 M_ocdca_p	R_Phospholipase A1 phosphatidate n C180 periplasm	NMB0464	0	0
R_PLIPA1A181pp	1.0 M_h2o_p + 1.0 M_pa181_p + 0.0000001 M_ca2_c = 1.0 M_2odec7eg3p_p + 1.0 M_ocdcea_p	R_Phospholipase A1 phosphatidate n C181 periplasm	NMB0464	0	0
R_PLIPA1E120pp	1.0 M_h2o_p + 1.0 M_pe120_p + 0.0000001 M_ca2_c = 1.0 M_2agpe120_p + 1.0 M_ddca_p + 1.0 M_h_p	R_Phospholipase A1 phosphatidylethanolamine n C120 periplasm	NMB0464	0	0
R_PLIPA1E140pp	1.0 M_h2o_p + 1.0 M_pe140_p + 0.0000001 M_ca2_c = 1.0 M_2agpe140_p + 1.0 M_h_p + 1.0 M_ttdca_p	R_Phospholipase A1 phosphatidylethanolamine n C140 periplasm	NMB0464	0	0
R_PLIPA1E141b	1.0 M_h2o_p + 1.0 M_pe141b_p + 0.0000001 M_ca2_c = 1.0 M_2agpe181_p + 1.0 M_ttdca_p	R_Phospholipase A1 phosphatidylethanolamine n C140	NMB0464	0	0
R_PLIPA1E141pp	1.0 M_h2o_p + 1.0 M_pe141_p + 0.0000001 M_ca2_c = 1.0 M_2agpe141_p + 1.0 M_h_p + 1.0 M_ttdcea_p	R_Phospholipase A1 phosphatidylethanolamine n C141 periplasm	NMB0464	0	0
R_PLIPA1E160a	1.0 M_h2o_p + 1.0 M_pe160a_p + 0.0000001 M_ca2_c = 1.0 M_2agpe120_p + 1.0 M_hdca_p	R_Phospholipase A1 phosphatidylethanolamine n C160a	NMB0464	0	0
R_PLIPA1E160b	1.0 M_h2o_p + 1.0 M_pe160b_p + 0.0000001 M_ca2_c = 1.0 M_2agpe140_p + 1.0 M_hdca_p	R_Phospholipase A1 phosphatidylethanolamine n C160b	NMB0464	0	0
R_PLIPA1E160c	1.0 M_h2o_p + 1.0 M_pe160c_p + 0.0000001 M_ca2_c = 1.0 M_2agpe161_p + 1.0 M_hdca_p	R_Phospholipase A1 phosphatidylethanolamine n C160c	NMB0464	0	0
R_PLIPA1E160e	1.0 M_h2o_p + 1.0 M_pe160e_p + 0.0000001 M_ca2_c = 1.0 M_2agpe180_p + 1.0 M_hdca_p	R_Phospholipase A1 phosphatidylethanolamine n C160e	NMB0464	0	0
R_PLIPA1E160pp	1.0 M_h2o_p + 1.0 M_pe160_p + 0.0000001 M_ca2_c = 1.0 M_2agpe160_p + 1.0 M_h_p + 1.0 M_hdca_p	R_Phospholipase A1 phosphatidylethanolamine n C160 periplasm	NMB0464	0	0
R_PLIPA1E161a	1.0 M_h2o_p + 1.0 M_pe161_p + 0.0000001 M_ca2_c = 1.0 M_2agpe161_p + 1.0 M_hdcat9_p	R_Phospholipase A1 phosphatidylethanolamine n C140	NMB0464	0	0	hdcat9_p is a dead end metabolite, being only ever produced
R_PLIPA1E180pp	1.0 M_h2o_p + 1.0 M_pe180_p + 0.0000001 M_ca2_c = 1.0 M_2agpe180_p + 1.0 M_h_p + 1.0 M_ocdca_p	R_Phospholipase A1 phosphatidylethanolamine n C180 periplasm	NMB0464	0	0
R_PLIPA1E181pp	1.0 M_h2o_p + 1.0 M_pe181_p + 0.0000001 M_ca2_c = 1.0 M_2agpe181_p + 1.0 M_h_p + 1.0 M_ocdcea_p	R_Phospholipase A1 phosphatidylethanolamine n C181 periplasm	NMB0464	0	0
R_PLIPA1G120pp	1.0 M_h2o_p + 1.0 M_pg120_p + 0.0000001 M_ca2_c = 1.0 M_2agpg120_p + 1.0 M_ddca_p + 1.0 M_h_p	R_Phospholipase A1 phosphatidylglycerol n C120 periplasm	NMB0464	0	0
R_PLIPA1G140pp	1.0 M_h2o_p + 1.0 M_pg140_p + 0.0000001 M_ca2_c = 1.0 M_2agpg140_p + 1.0 M_h_p + 1.0 M_ttdca_p	R_Phospholipase A1 phosphatidylglycerol n C140 periplasm	NMB0464	0	0
R_PLIPA1G141b	1.0 M_h2o_p + 1.0 M_pg141b_p + 0.0000001 M_ca2_c = 1.0 M_2agpg181_p + 1.0 M_ttdca_p	R_Phospholipase A1 phosphatidylethanolamine n C140	NMB0464	0	0
R_PLIPA1G141pp	1.0 M_h2o_p + 1.0 M_pg141_p + 0.0000001 M_ca2_c = 1.0 M_2agpg141_p + 1.0 M_h_p + 1.0 M_ttdcea_p	R_Phospholipase A1 phosphatidylglycerol n C141 periplasm	NMB0464	0	0
R_PLIPA1G160a	1.0 M_h2o_p + 1.0 M_pg160a_p + 0.0000001 M_ca2_c = 1.0 M_2agpg120_p + 1.0 M_hdca_p	R_Phospholipase A1 phosphatidylethanolamine n C160a	NMB0464	0	0
R_PLIPA1G160b	1.0 M_h2o_p + 1.0 M_pg160b_p + 0.0000001 M_ca2_c = 1.0 M_2agpg140_p + 1.0 M_hdca_p	R_Phospholipase A1 phosphatidylethanolamine n C160b	NMB0464	0	0
R_PLIPA1G160c	1.0 M_h2o_p + 1.0 M_pg160c_p + 0.0000001 M_ca2_c = 1.0 M_2agpg161_p + 1.0 M_hdca_p	R_Phospholipase A1 phosphatidylethanolamine n C160c	NMB0464	0	0
R_PLIPA1G160e	1.0 M_h2o_p + 1.0 M_pg160e_p + 0.0000001 M_ca2_c = 1.0 M_2agpg180_p + 1.0 M_hdca_p	R_Phospholipase A1 phosphatidylethanolamine n C160e	NMB0464	0	0
R_PLIPA1G160pp	1.0 M_h2o_p + 1.0 M_pg160_p + 0.0000001 M_ca2_c = 1.0 M_2agpg160_p + 1.0 M_h_p + 1.0 M_hdca_p	R_Phospholipase A1 phosphatidylglycerol n C160 periplasm	NMB0464	0	0
R_PLIPA1G161a	1.0 M_h2o_p + 1.0 M_pg161_p + 0.0000001 M_ca2_c = 1.0 M_2agpg161_p + 1.0 M_hdcat9_p	R_Phospholipase A1 phosphatidylethanolamine n C140	NMB0464	0	0	hdcat9_p is a dead end metabolite, being only ever produced
R_PLIPA1G180pp	1.0 M_h2o_p + 1.0 M_pg180_p + 0.0000001 M_ca2_c = 1.0 M_2agpg180_p + 1.0 M_h_p + 1.0 M_ocdca_p	R_Phospholipase A1 phosphatidylglycerol n C180 periplasm	NMB0464	0	0
R_PLIPA1G181pp	1.0 M_h2o_p + 1.0 M_pg181_p + 0.0000001 M_ca2_c = 1.0 M_2agpg181_p + 1.0 M_h_p + 1.0 M_ocdcea_p	R_Phospholipase A1 phosphatidylglycerol n C181 periplasm	NMB0464	0	0
R_PNTOtex	1.0 M_pnto_R_e = 1.0 M_pnto_R_p	R_Pantothenate transport via diffusion extracellular to periplasm	NMB1429 OR NMB2039	0	0
R_PPAKr	1.0 M_adp_c + 1.0 M_ppap_c = 1.0 M_atp_c + 1.0 M_ppa_c	R_Propionate_kinase	NMB0435 OR NMB1518	0	0
R_PPALtex	1.0 M_ppal_e = 1.0 M_ppal_p	R_propanal transport via diffusion extracellular to periplasm	NMB1429 OR NMB2039	0	0
R_PPAtex	1.0 M_ppa_e = 1.0 M_ppa_p	R_propionate transport via diffusion	NMB1429 OR NMB2039	0	0
R_PPPNtex	1.0 M_pppn_e = 1.0 M_pppn_p	R_3 phenylpropionate transport via diffusion extracellular to periplasm	NMB1429 OR NMB2039	0	0
R_PPTtex	1.0 M_ppt_e = 1.0 M_ppt_p	R_Phosphonate transport via diffusion extracellular to periplasm	NMB1429 OR NMB2039	0	0
R_PROGLYtex	1.0 M_progly_e = 1.0 M_progly_p	R_L Prolinylglycine transport via diffusion extracellular to periplasm	NMB1429 OR NMB2039	0	0
R_PSCLYStex	1.0 M_psclys_e = 1.0 M_psclys_p	R_psicoselysine transporter via diffusion extracellular	NMB1429 OR NMB2039	0	0
R_PSD160b	1.0 M_h_c + 1.0 M_ps160b_c + 0.0000001 M_pydx5p_c = 1.0 M_pe160b_c + 1.0 M_co2_c	R_Phosphatidylserine decarboxylase n C160b	NMB0963	0	0
R_PSERtex	1.0 M_pser_L_e = 1.0 M_pser_L_p	R_phospho L serine transport via diffusion extracellular to periplasm	NMB1429 OR NMB2039	0	0
R_PSSA160b	1.0 M_ser_L_c + 1.0 M_cdp160b_c = 1.0 M_ps160b_c + 1.0 M_cmp_c + 1.0 M_h_c	R_Phosphatidylserine syntase n C160b	NMB1318	0	0
R_PTA2	1.0 M_pi_c + 1.0 M_ppcoa_c = 1.0 M_coa_c + 1.0 M_ppap_c	R_Phosphate_acetyltransferase	NMB0631	0	0
R_PTRCabcpp	1.0 M_atp_c + 1.0 M_h2o_c + 1.0 M_ptrc_p = 1.0 M_adp_c + 1.0 M_h_c + 1.0 M_pi_c + 1.0 M_ptrc_c	R_putrescine transport via ABC system periplasm	NMB0612 AND NMB0611 AND (NMB0610 OR NMB2042) AND (NMB0462 OR NMB0623 OR NMB1594)	0	0
R_PTRCtex	1.0 M_ptrc_e = 1.0 M_ptrc_p	R_putrescine transport via diffusion extracellular to periplasm	NMB1429 OR NMB2039	0	0
R_PYAM5PO	1.0 M_h2o_c + 1.0 M_o2_c + 1.0 M_pyam5p_c = 1.0 M_h2o2_c + 1.0 M_nh4_c + 1.0 M_pydx5p_c	R_pyridoxamine_5_phosphate_oxidase	NMB1360	0	0	pyam5p_c is a dead end metabolite, being only ever consumed
R_PYAMO	1.0 M_h2o_c + 1.0 M_o2_c + 1.0 M_pydam_c = 1.0 M_h2o2_c + 1.0 M_nh4_c + 1.0 M_pydx_c	R_pyridoxamine_oxidase	NMB1360	0	0	pydam_c is a dead end metabolite, being only ever consumed
R_R5PP	1.0 M_h2o_c + 1.0 M_r5p_c = 1.0 M_pi_c + 1.0 M_rib_D_c	R_ribose_5_phosphate_phosphatase	NMB1663	0	0	rib_D_c is a dead end metabolite, being only ever produced
R_R5Ptex	1.0 M_r5p_e = 1.0 M_r5p_p	R_Ribose 5 phosphate transport via diffusion extracellular to periplasm	NMB1429 OR NMB2039	0	0
R_RIBtex	1.0 M_rib_D_e = 1.0 M_rib_D_p	R_ribose transport via diffusion extracellular to periplasm	NMB1429 OR NMB2039	0	0
R_RMNtex	1.0 M_rmn_e = 1.0 M_rmn_p	R_L rhamnose transport via diffusion extracellular to periplasm	NMB1429 OR NMB2039	0	0
R_SAMC	1.0 M_amet_c = 1.0 M_ametam_c + 1.0 M_co2_c	R_SAM_decarboxylase	Orphan	0	0
R_SBTtex	1.0 M_sbt_D_e = 1.0 M_sbt_D_p	R_D sorbitol transport via diffusion extracellular to periplasm	NMB1429 OR NMB2039	0	0
R_SFGTHi	1.0 M_Sfglutth_c + 1.0 M_h2o_c = 1.0 M_for_c + 1.0 M_gthrd_c + 1.0 M_h_c	R_S_Formylglutathione_hydralase	NMB1305	0	0
R_SHSL1	1.0 M_cys_L_c + 1.0 M_suchms_c = 1.0 M_cyst_L_c + 1.0 M_h_c + 1.0 M_succ_c	R_O_succinylhomoserine_lyase_L_cysteine_	NMB0802	0	0	cyst_L_c is a dead end metabolite, being only ever produced
R_SHSL3	1.0 M_achser_L_c + 1.0 M_cys_L_c = 1.0 M_cyst_L_c + 1.0 M_ac_c	R_O succinylhomoserine lyase L cysteine3	NMB0802	0	0	cyst_L_c is a dead end metabolite, being only ever produced
R_SHSL4	1.0 M_achser_L_c + 1.0 M_tsul_c + 1.0 M_trdrd_c + 1.0 M_h_c = 1.0 M_hcys_L_c + 1.0 M_so3_c + 1.0 M_trdox_c + 1.0 M_ac_c	R_O succinylhomoserine lyase L cysteine4	NMB0802	0	0
R_SKMtex	1.0 M_skm_e = 1.0 M_skm_p	R_shikimate transport via diffusion extracellular to periplasm	NMB1429 OR NMB2039	0	0
R_SO2tex	1.0 M_so2_e = 1.0 M_so2_p	R_SO2 transport via diffusion extracellular to periplasm	NMB1429 OR NMB2039	0	0
R_SO2tpp	1.0 M_so2_p = 1.0 M_so2_c	R_SO2_transport_via_diffusion_periplasm_	S	0	0
R_SO3tex	1.0 M_so3_e = 1.0 M_so3_p	R_sulfite transport via diffusion extracellular to periplasm	NMB1429 OR NMB2039	0	0
R_SPMDabcpp	1.0 M_atp_c + 1.0 M_h2o_c + 1.0 M_spmd_p = 1.0 M_adp_c + 1.0 M_h_c + 1.0 M_pi_c + 1.0 M_spmd_c	R_spermidine transport via ABC system periplasm	NMB0612 AND NMB0611 AND (NMB0610 OR NMB2042) AND (NMB0462 OR NMB0623 OR NMB1594)	0	0	spmd_c is a dead end metabolite, being only ever produced
R_SPMDtex	1.0 M_spmd_e = 1.0 M_spmd_p	R_spermidine transport via diffusion extracellular to periplasm	NMB1429 OR NMB2039	0	0
R_SPMS	1.0 M_ametam_c + 1.0 M_ptrc_c = 1.0 M_5mta_c + 1.0 M_h_c + 1.0 M_spmd_c	R_spermidine_synthase	NMB0869 OR NMB0240	0	0	spmd_c is a dead end metabolite, being only ever produced
R_SPODMMn	1.0 M_h2o2_c + 1.0 M_o2_c + 0.0000001 M_mn2_c = 2.0 M_h_c + 2.0 M_o2s_c	R_superoxide dismutase with Mn cofactor	NMB0884	0	0
R_SPODMpp	1.0 M_h2o2_p + 1.0 M_o2_p + 0.0000001 M_cu2_p + 0.0000001 M_zn2_p = 2.0 M_h_p + 2.0 M_o2s_p	R_superoxide dismutase with Cu and Zn cofactor	NMB1398	0	0
R_SSALy	1.0 M_h2o_c + 1.0 M_nadp_c + 1.0 M_sucsal_c = 2.0 M_h_c + 1.0 M_nadph_c + 1.0 M_succ_c	R_succinate_semialdehyde_dehydrogenase_NADP_	NMB1488	0	0
R_Succt1pp	1.0 M_succ_p + 1.0 M_h_p = 1.0 M_succ_c + 1.0 M_h_c	R_Succinate transport via H symport periplasm	NMB1603	0	0
R_SUCCt2pp	1.0 M_succ_p + 1.0 M_na1_p = 1.0 M_succ_c + 1.0 M_na1_c	R_Succinate transport via Na symport periplasm	NMB0792 OR NMB2133	0	0
R_SUCCtex	1.0 M_succ_e = 1.0 M_succ_p	R_succinate transport via diffusion extracellular to periplasm	NMB1429 OR NMB2039	0	0
R_SUCptspp	1.0 M_pep_c + 1.0 M_sucr_p = 1.0 M_pyr_c + 1.0 M_suc6p_c	R_sucrose transport via PEPPyr periplasm	NMB2045 AND NMB2044 AND NMB0736	0	0	suc6p_c is a dead end metabolite, being only ever produced
R_SUCRtex	1.0 M_sucr_e = 1.0 M_sucr_p	R_sucrose transport transport via diffusion extracellular to periplasm	NMB1429 OR NMB2039	0	0
R_SULFACtex	1.0 M_sulfac_e = 1.0 M_sulfac_p	R_sulfoaceate transport via diffusion extracellular to periplasm	NMB1429 OR NMB2039	0	0
R_T2DECAIy	1.0 M_tdec2eACP_c = 1.0 M_tdec3eACP_c	R_trans decenoyl ACP isomerase	NMB0180	0	0
R_TARTRtex	1.0 M_tartr_L_e = 1.0 M_tartr_L_p	R_Tartrate transport via diffusion extracellular to periplasm	NMB1429 OR NMB2039	0	0
R_TAURtex	1.0 M_taur_e = 1.0 M_taur_p	R_taurine transport via diffusion extracellular to periplasm	NMB1429 OR NMB2039	0	0
R_TCYNTtex	1.0 M_tcynt_e = 1.0 M_tcynt_p	R_Thiocyanate transport via diffusion extracellular to periplasm	NMB1429 OR NMB2039	0	0
R_TDPDRE	1.0 M_dtdp4d6dg_c = 1.0 M_dtdp4d6dm_c	R_dTDP 4 dehydrorhamnose 3 5 epimerase	NMB0081	0	0
R_TDPDRR	1.0 M_dtdp4d6dm_c + 1.0 M_h_c + 1.0 M_nadph_c = 1.0 M_dtdprmn_c + 1.0 M_nadp_c	R_dTDP 4 dehydrorhamnose reductase	NMB0756	0	0	dtdprmn_c is a dead end metabolite, being only ever produced
R_TDPGDH	1.0 M_dtdpglu_c = 1.0 M_dtdp4d6dg_c + 1.0 M_h2o_c	R_dTDPglucose 4 6 dehydratase	NMB0063 OR NMB0079	0	0
R_TDSR1	1.0 M_dsbcox_p + 1.0 M_dsbdrd_c = 1.0 M_dsbcrd_p + 1.0 M_dsbdox_c	R_thioldisulfide reductase DsbC	NMB0550 AND NMB1519	0	0	dsbcox_p is a dead end metabolite, being only ever consumed
R_TDSR2	1.0 M_dsbdrd_c + 1.0 M_dsbgox_p = 1.0 M_dsbdox_c + 1.0 M_dsbgrd_p	R_thioldisulfide reductase DsbG	NMB0550 AND NMB1519	0	0	dsbgox_p is a dead end metabolite, being only ever consumed
R_THMabcpp	1.0 M_atp_c + 1.0 M_h2o_c + 1.0 M_thm_p = 1.0 M_adp_c + 1.0 M_h_c + 1.0 M_pi_c + 1.0 M_thm_c	R_thiamine transport via ABC system periplasm	NMB2026 AND NMB0041 AND orphan	0	0
R_THMDtex	1.0 M_thymd_e = 1.0 M_thymd_p	R_thymidine transport via diffusion extracellular to periplasm	NMB1429 OR NMB2039	0	0
R_THMtex	1.0 M_thm_e = 1.0 M_thm_p	R_Thiamine transport via diffusion extracellular to periplasm	NMB1429 OR NMB2039	0	0
R_THRPtex	1.0 M_thrp_e = 1.0 M_thrp_p	R_phospho L threonine transport via diffusion extracellular to periplasm	NMB1429 OR NMB2039	0	0
R_THYMtex	1.0 M_thym_e = 1.0 M_thym_p	R_thymine transport via diffusion extracellular to periplasm	NMB1429 OR NMB2039	0	0
R_TMAOtex	1.0 M_tmao_e = 1.0 M_tmao_p	R_Trimethylamine N oxide transport via diffusion extracellular to periplasm	NMB1429 OR NMB2039	0	0
R_TMAtex	1.0 M_tma_e = 1.0 M_tma_p	R_Trimethylamine transport via diffusion extracellular to periplasm	NMB1429 OR NMB2039	0	0
R_TMK	1.0 M_atp_c + 1.0 M_thm_c = 1.0 M_adp_c + 1.0 M_h_c + 1.0 M_thmmp_c	R_thiamine_kinase	Orphan	0	0
R_TRDR1	1.0 M_h_c + 1.0 M_nadph_c = 1.0 M_nadp_c + 1.0 M_trdrd_c	R_thioredoxin reductase NADPH	NMB1324 AND NMB1958	0	0
R_TREtex	1.0 M_tre_e = 1.0 M_tre_p	R_trehalose transport via diffusion extracellular to periplasm	NMB1429 OR NMB2039	0	0
R_TSULabcpp	1.0 M_atp_c + 1.0 M_h2o_c + 1.0 M_tsul_p = 1.0 M_adp_c + 1.0 M_h_c + 1.0 M_pi_c + 1.0 M_tsul_c	R_thiosulfate_transport_via_ABC_system_periplasm_	NMB0879 AND NMB0880 AND NMB0881 AND NMB1017	0	0
R_TSULST	1.0 M_acser_L_c + 1.0 M_tsul_c + 1.0 M_trdrd_c + 1.0 M_h_c = 1.0 M_cys_L_c + 1.0 M_so3_c + 1.0 M_trdox_c + 1.0 M_ac_c	R_thiosulfate sulfur transferase	NMB0763	0	0
R_TSULtex	1.0 M_tsul_e = 1.0 M_tsul_p	R_thiosulfate transport via diffusion extracellular to periplasm	NMB1429 OR NMB2039	0	0
R_TTDCAtexi	1.0 M_ttdca_e = 1.0 M_ttdca_p	R_Tetradecanoate_transport_via_facilitated_irreversible_diffusion_extracellular_to_periplasm_	NMB0088	0	0
R_TTDCEAtexi	1.0 M_ttdcea_e = 1.0 M_ttdcea_p	R_Tetradecenoate_transport_via_facilitated_irreversible_diffusion_extracellular_to_periplasm_	NMB0088	0	0
R_TUNGStex	1.0 M_tungs_e = 1.0 M_tungs_p	R_tungstate transport via diffusion extracellular to periplasm	NMB1429 OR NMB2039	0	0
R_TYMtex	1.0 M_tym_e = 1.0 M_tym_p	R_tyramine transport via diffusion extracellular to periplasm	NMB1429 OR NMB2039	0	0
R_TYRPtex	1.0 M_tyrp_e = 1.0 M_tyrp_p	R_phopho L tyrosine transport via diffusion extracellular to periplasm	NMB1429 OR NMB2039	0	0
R_UACGAMtex	1.0 M_uacgam_e = 1.0 M_uacgam_p	R_UDP N acetyl D glucosamine transport via diffusion extracellular to periplasm	NMB1429 OR NMB2039	0	0
R_UDCPDPpp	1.0 M_h2o_p + 1.0 M_udcpdp_p = 1.0 M_h_p + 1.0 M_pi_p + 1.0 M_udcpp_p	R_undecaprenyl diphosphatase periplasm	NMB0408	0	0	udcpdp_p is a dead end metabolite, being only ever consumed
R_UDPACGALtex	1.0 M_udpacgal_e = 1.0 M_udpacgal_p	R_UDP N acetyl D galactosamine transport via diffusion extracellular to periplasm	NMB1429 OR NMB2039	0	0
R_UDPGALtex	1.0 M_udpgal_e = 1.0 M_udpgal_p	R_UDPgalactose transport via diffusion extracellular to periplasm	NMB1429 OR NMB2039	0	0
R_UDPGLCURtex	1.0 M_udpglcur_e = 1.0 M_udpglcur_p	R_UDP D glucuronate transport via diffusion extracellular to periplasm	NMB1429 OR NMB2039	0	0
R_UDPGtex	1.0 M_udpg_e = 1.0 M_udpg_p	R_UDPglucose transport via diffusion extracellular to periplasm	NMB1429 OR NMB2039	0	0
R_UM3PL	1.0 M_LalaDgluMdap_c + 1.0 M_atp_c + 1.0 M_uamr_c = 1.0 M_pi_c + 1.0 M_ugmd_c + 1.0 M_h_c + 1.0 M_adp_c	R_UDP_N_acetylmuramateL_alanyl_gamma_D_glutamyl_meso_diaminopimelate_ligase	NMB1183 OR NMB1145	0	0
R_UM4PCP	1.0 M_h2o_c + 1.0 M_um4p_c = 1.0 M_ugmd_c + 1.0 M_ala_D_c	R_UDP_N_acetylmuramoyl_L_alanyl_D_gamma_glutamyl_meso_2_6_diaminopimelate_D_alanine_L_D_carboxypeptidase	NMB1620	0	0
R_UM4PL	1.0 M_atp_c + 1.0 M_LalaDgluMdapDala_c + 1.0 M_uamr_c = 1.0 M_pi_c + 1.0 M_um4p_c + 1.0 M_adp_c + 1.0 M_h_c	R_UDP_N_acetylmuramateL_alanyl_gamma_D_glutamyl_meso_diaminopimelate_D_alanine_ligase	NMB1183 OR NMB1145	0	0
R_UMPtex	1.0 M_ump_e = 1.0 M_ump_p	R_UMP transport via diffusion extracellular to periplasm	NMB1429 OR NMB2039	0	0
R_UPPRT	1.0 M_prpp_c + 1.0 M_ura_c = 1.0 M_ppi_c + 1.0 M_ump_c	R_uracil_phosphoribosyltransferase	NMB0774	0	0
R_URAtex	1.0 M_ura_e = 1.0 M_ura_p	R_uracil transport via diffusion extracellular to periplasm	NMB1429 OR NMB2039	0	0
R_UREAtex	1.0 M_urea_e = 1.0 M_urea_p	R_Urea transport via diffusion extracellular to periplasm	NMB1429 OR NMB2039	0	0
R_XANtex	1.0 M_xan_e = 1.0 M_xan_p	R_xanthine transport via diffusion extracellular to periplasm	NMB1429 OR NMB2039	0	0
R_XMPtex	1.0 M_xmp_e = 1.0 M_xmp_p	R_XMP transport via diffusion extracellular to periplasm	NMB1429 OR NMB2039	0	0
R_XPPT	1.0 M_prpp_c + 1.0 M_xan_c = 1.0 M_ppi_c + 1.0 M_xmp_c	R_xanthine_phosphoribosyltransferase	NMB2047	0	0
R_XPRT	1.0 M_xan_c + 1.0 M_prpp_c = 1.0 M_xmp_c + 1.0 M_ppi_c	R_xanthine phosphoribosyltransferase	NMB2047	0	0
R_XTSNtex	1.0 M_xtsn_e = 1.0 M_xtsn_p	R_xanthosine transport via diffusion extracellular to periplasm	NMB1429 OR NMB2039	0	0
R_XYLtex	1.0 M_xyl_D_e = 1.0 M_xyl_D_p	R_D xylose transport via diffusion extracellular to periplasm	NMB1429 OR NMB2039	0	0
R_XYLUtex	1.0 M_xylu_L_e = 1.0 M_xylu_L_p	R_L xylulose transport via diffusion extracellular to periplasm	NMB1429 OR NMB2039	0	0
R_ACGS	1.0 M_accoa_c + 1.0 M_glu_L_c = 1.0 M_acglu_c + 1.0 M_coa_c + 1.0 M_h_c	R_N_acetylglutamate_synthase	NMB1876	4.97257e-20	4.97257e-20
R_FE3tex	1.0 M_fe3_e = 1.0 M_fe3_p	R_iron III transport via diffusion extracellular to periplasm	NMB1429 OR NMB2039	-0.0347524	8.67362e-19
R_DMQMT	1.0 M_2omhmbl_c + 1.0 M_amet_c = 1.0 M_ahcys_c + 1.0 M_h_c + 1.0 M_q8h2_c	R_3_Dimethylubiquinonol_3_methyltransferase	NMB2030	7.45302e-18	7.45302e-18
R_OHPHM	1.0 M_2ohph_c + 1.0 M_amet_c = 1.0 M_2omph_c + 1.0 M_ahcys_c + 1.0 M_h_c	R_2_octaprenyl_6_hydroxyphenol_methylase	NMB2030	7.45302e-18	7.45302e-18
R_OMBZLM	1.0 M_2ombzl_c + 1.0 M_amet_c = 1.0 M_2ommbl_c + 1.0 M_ahcys_c + 1.0 M_h_c	R_2_Octaprenyl_6_methoxy_benzoquinol_methylase	NMB0743	7.45302e-18	7.45302e-18
R_OMMBLHX	1.0 M_2ommbl_c + 0.5 M_o2_c = 1.0 M_2omhmbl_c	R_2_Octaprenyl_3_methyl_6_methoxy_1_4_benzoquinol_hydroxylase	NMB0323	7.45302e-18	7.45302e-18
R_OMPHHX	1.0 M_2omph_c + 0.5 M_o2_c = 1.0 M_2ombzl_c	R_2_octaprenyl_6_methoxyphenol_hydroxylase	NMB0323	7.45302e-18	7.45302e-18
R_EX_na1_e_	1.0 M_na1_e = 1.0 M_na1_b_xt	R_Sodium_exchange		3.49246e-10	3.49246e-10
R_UDCPDPS	1.0 M_frdp_c + 8.0 M_ipdp_c = 8.0 M_ppi_c + 1.0 M_udcpdp_c	R_Undecaprenyl_diphosphate_synthase	NMB0186	1.969e-05	1.97321e-05
R_CHRPL	1.0 M_chor_c = 1.0 M_4hbz_c + 1.0 M_pyr_c	R_Chorismate_pyruvate_lyase	NMB0734	7.9834e-05	8.00046e-05
R_HBZOPT	1.0 M_4hbz_c + 1.0 M_octdp_c = 1.0 M_3ophb_c + 1.0 M_ppi_c	R_Hydroxybenzoate_octaprenyltransferase	NMB0735	7.9834e-05	8.00046e-05
R_OPHBDC	1.0 M_3ophb_c + 1.0 M_h_c = 1.0 M_2oph_c + 1.0 M_co2_c	R_Octaprenyl_hydroxybenzoate_decarboxylase	NMB1945 OR NMB1694	7.9834e-05	8.00046e-05
R_OPHHX	1.0 M_2oph_c + 0.5 M_o2_c = 1.0 M_2ohph_c	R_2_Octaprenylphenol_hydroxylase	NMB0559	7.9834e-05	8.00046e-05
R_OCTDPS	1.0 M_frdp_c + 5.0 M_ipdp_c = 1.0 M_octdp_c + 5.0 M_ppi_c	R_Octaprenyl_pyrophosphate_synthase	NMB0326	7.9834e-05	8.00046e-05
R_UPP3MT	2.0 M_amet_c + 1.0 M_uppg3_c = 2.0 M_ahcys_c + 1.0 M_dscl_c + 1.0 M_h_c	R_uroporphyrinogen_methyltransferase	(NMB1194 OR NMB1156) AND NMB0778	7.98351e-05	8.14696e-05
R_SHCHD2	1.0 M_dscl_c + 1.0 M_nad_c + 1.0 M_fe2_c = 4.0 M_h_c + 1.0 M_nadh_c + 1.0 M_sheme_c	R_sirohydrochlorin_dehydrogenase_NAD_	NMB1194 OR NMB1156	7.98351e-05	8.15374e-05
R_AMAOTr	1.0 M_8aonn_c + 1.0 M_amet_c + 0.0000001 M_pydx5p_c = 1.0 M_dann_c + 1.0 M_amob_c	R_adenosylmethionine_8_amino_7_oxononanoate_transaminase	NMB0732	9.90549e-07	9.29161e-05
R_DBTS	1.0 M_atp_c + 1.0 M_co2_c + 1.0 M_dann_c = 1.0 M_adp_c + 1.0 M_dtbt_c + 3.0 M_h_c + 1.0 M_pi_c	R_dethiobiotin_synthase	NMB0733	9.90549e-07	9.29161e-05
R_DM_AMOB	1.0 M_amob_c = 1.0 M_amob_b_xt	R_Sink_needed_to_allow_amob_to_leave_system		9.90549e-07	9.29161e-05
R_AOXSr	1.0 M_ala_L_c + 1.0 M_h_c + 1.0 M_pmcoa_c = 1.0 M_8aonn_c + 1.0 M_co2_c + 1.0 M_coa_c	R_8_amino_7_oxononanoate_synthase	NMB0472	9.90549e-07	9.29161e-05
R_PMCOAS	1.0 M_coa_c = 1.0 M_pmcoa_c	R_Undefined_pimeloylCoA synthase	NMB0474 AND NMB0270	9.90549e-07	9.29161e-05
R_BTS4	1.0 M_amet_c + 1.0 M_dtbt_c + 1.0 M_h_c = 1.0 M_btn_c + 1.0 M_dad_5_c + 1.0 M_met_L_c + 1.0 M_o2_c + 1.0 M_h2o_c	R_Biotin_synthase	NMB1184 OR NMB1146	9.90549e-07	9.29161e-05
R_OHPBAT	1.0 M_glu_L_c + 1.0 M_ohpb_c = 1.0 M_akg_c + 1.0 M_phthr_c	R_O_Phospho_4_hydroxy_L_threonine2_oxoglutarate_aminotransferase	NMB1640	7.98803e-05	9.44157e-05
R_PDX5POi	1.0 M_o2_c + 1.0 M_pdx5p_c = 1.0 M_h2o2_c + 1.0 M_pydx5p_c	R_pyridoxine_5_phosphate_oxidase	NMB1360	7.98803e-05	9.44157e-05
R_PDX5PS	1.0 M_dxyl5p_c + 1.0 M_nad_c + 1.0 M_phthr_c = 1.0 M_co2_c + 2.0 M_h2o_c + 1.0 M_h_c + 1.0 M_nadh_c + 1.0 M_pdx5p_c + 1.0 M_pi_c	R_Pyridoxine_5_phosphate_synthase	NMB0195 AND NMB0448	7.98803e-05	9.44157e-05
R_E4PD	1.0 M_e4p_c + 1.0 M_h2o_c + 1.0 M_nad_c = 1.0 M_4per_c + 2.0 M_h_c + 1.0 M_nadh_c	R_Erythrose_4_phosphate_dehydrogenase	Orphan	7.98803e-05	9.44157e-05
R_PERD	1.0 M_4per_c + 1.0 M_nad_c = 1.0 M_h_c + 1.0 M_nadh_c + 1.0 M_ohpb_c	R_Erythronate_4_phosphate_4per_dehydrogenase	Orphan	7.98803e-05	9.44157e-05
R_DMATT	1.0 M_dmpp_c + 1.0 M_ipdp_c = 1.0 M_grdp_c + 1.0 M_ppi_c	R_dimethylallyltranstransferase	NMB0261	9.9524e-05	9.97366e-05
R_DMPPS	1.0 M_h2mb4p_c + 1.0 M_h_c + 1.0 M_nadh_c = 1.0 M_dmpp_c + 1.0 M_h2o_c + 1.0 M_nad_c	R_1_hydroxy_2_methyl_2_E_butenyl_4_diphosphate_reductase_dmpp_	NMB1831	9.9524e-05	9.97366e-05
R_GRTT	1.0 M_grdp_c + 1.0 M_ipdp_c = 1.0 M_frdp_c + 1.0 M_ppi_c	R_geranyltranstransferase	NMB0261	9.9524e-05	9.97366e-05
R_AMPMS2	1.0 M_air_c + 1.0 M_h2o_c + 1.0 M_nad_c = 1.0 M_4ahmmp_c + 2.0 M_for_c + 3.0 M_h_c + 1.0 M_nadh_c	R_4_amino_2_methyl_5_phosphomethylpyrimidine_synthetase	NMB2040	8.12118e-05	0.000115947
R_TMPPP	1.0 M_2mahmp_c + 1.0 M_4mpetz_c + 1.0 M_h_c = 1.0 M_ppi_c + 1.0 M_thmmp_c	R_thiamine_phosphate_diphosphorylase	NMB2069	8.12118e-05	0.000115947
R_DM_BV	1.0 M_4hba_c = 1.0 M_4hba_b_xt	R_Sink_needed_to_allow_biliverdin_to_leave_system		8.12118e-05	0.000115947
R_HMPK1	1.0 M_4ahmmp_c + 1.0 M_atp_c = 1.0 M_4ampm_c + 1.0 M_adp_c + 1.0 M_h_c	R_hydroxymethylpyrimidine_kinase_ATP_	NMB1616	8.12118e-05	0.000115947
R_THZPSN	1.0 M_atp_c + 1.0 M_cys_L_c + 1.0 M_dxyl5p_c + 1.0 M_tyr_L_c = 1.0 M_4hba_c + 1.0 M_4mpetz_c + 1.0 M_ala_L_c + 1.0 M_amp_c + 1.0 M_co2_c + 1.0 M_h2o_c + 1.0 M_h_c + 1.0 M_ppi_c	R_thiazole_phosphate_synthesis	NMB2062 AND NMB2071 AND NMB1379 AND Orphan AND Orphan	8.12118e-05	0.000115947
R_PG180abcpp	1.0 M_pg180_c + 1.0 M_h2o_c + 1.0 M_atp_c = 1.0 M_pg180_p + 1.0 M_pi_c + 1.0 M_h_c + 1.0 M_adp_c	R_phosphatidylglycerol_transport_via_ABC_system_n_C180_periplasm_	NMB0319 AND NMB0182	0	0.000150755
R_PGPP180	1.0 M_h2o_c + 1.0 M_pgp180_c = 1.0 M_pg180_c + 1.0 M_pi_c	R_phosphatidylglycerol phosphate phosphatase n C180	NMB0386	0	0.000150755
R_PGPP180pp	1.0 M_h2o_p + 1.0 M_pgp180_p = 1.0 M_pg180_p + 1.0 M_pi_p	R_phosphatidylglycerol phosphate phosphatase periplasm n C180	NMB0386	0	0.000150755
R_PGP180abcpp	1.0 M_pgp180_c + 1.0 M_h2o_c + 1.0 M_atp_c = 1.0 M_pi_c + 1.0 M_pgp180_p + 1.0 M_h_c + 1.0 M_adp_c	R_phosphatidylglycerophosphate_transport_via_ABC_system_n_C180_periplasm_	NMB0319 AND NMB0182	0	0.000150755
R_PGSA180	1.0 M_cdpdodecg_c + 1.0 M_glyc3p_c = 1.0 M_cmp_c + 1.0 M_h_c + 1.0 M_pgp180_c	R_Phosphatidylglycerol synthase n C180	NMB1588	0.000149644	0.000150755
R_NADK	1.0 M_atp_c + 1.0 M_nad_c = 1.0 M_adp_c + 1.0 M_h_c + 1.0 M_nadp_c	R_NAD_kinase	NMB0807	0.000160026	0.000160368
R_AHCYSNS	1.0 M_ahcys_c + 1.0 M_h2o_c = 1.0 M_ade_c + 1.0 M_rhcys_c	R_S_adenosylhomocysteine_nucleosidase	NMB0767	0.00015967	0.000162219
R_DHPTDCs	1.0 M_dhptd_c = 1.0 M_h2o_c + 1.0 M_hmfurn_c	R_4_5_dihydroxy_2_3_pentanedione_cyclization_spontaneous_	S	0.00015967	0.000163075
R_DM_HMFURN	1.0 M_hmfurn_c = 1.0 M_hmfurn_b_xt	R_Sink_needed_to_allow_4_hydroxy_5_methyl_3_2H_furanone_to_leave_system		0.00015967	0.000163075
R_RHCCE	1.0 M_rhcys_c = 1.0 M_dhptd_c + 1.0 M_hcys_L_c	R_S_ribosylhomocysteine_cleavage_enzyme	NMB1981	0.00015967	0.000163075
R_PA180abcpp	1.0 M_pa180_c + 1.0 M_h2o_c + 1.0 M_atp_c = 1.0 M_pa180_p + 1.0 M_pi_c + 1.0 M_h_c + 1.0 M_adp_c	R_phosphatidate_transport_via_ABC_system_n_C180_periplasm_	NMB0319 AND NMB0182	0.000173272	0.000174558
R_HPPK2	1.0 M_6hmhpt_c + 1.0 M_atp_c = 1.0 M_6hmhptpp_c + 1.0 M_amp_c + 1.0 M_h_c	R_6_hydroxymethyl_dihydropterin_pyrophosphokinase	NMB0745	0	0.000240014
R_DHPS2	1.0 M_4abz_c + 1.0 M_6hmhptpp_c = 1.0 M_dhpt_c + 1.0 M_ppi_c	R_dihydropteroate_synthase 1	NMB1691	0	0.000240014
R_GCALDD	1.0 M_gcald_c + 1.0 M_h2o_c + 1.0 M_nad_c = 1.0 M_glyclt_c + 2.0 M_h_c + 1.0 M_nadh_c	R_Glycolaldehyde_dehydrogenase	NMB1968	0.000239502	0.000240014
R_DNTPPA	1.0 M_ahdt_c + 1.0 M_h2o_c = 1.0 M_dhpmp_c + 1.0 M_h_c + 1.0 M_ppi_c	R_Dihydroneopterin_triphosphate_pyrophosphatase	NMB0453	0.000239502	0.000240014
R_GTPCI	1.0 M_gtp_c + 1.0 M_h2o_c = 1.0 M_ahdt_c + 1.0 M_for_c + 1.0 M_h_c	R_GTP_cyclohydrolase_I	Orphan	0.000239502	0.000240014
R_DHPS3	1.0 M_4abz_c + 1.0 M_6hmhpt_c = 1.0 M_dhpt_c + 1.0 M_h2o_c	R_dihydropteroate_synthase 2	NMB1691	0	0.000240014
R_DHFS	1.0 M_atp_c + 1.0 M_dhpt_c + 1.0 M_glu_L_c = 1.0 M_adp_c + 1.0 M_dhf_c + 1.0 M_h_c + 1.0 M_pi_c	R_dihydrofolate_synthase	NMB0693	0.000239502	0.000240014
R_DHNPA2	1.0 M_dhnpt_c = 1.0 M_6hmhpt_c + 1.0 M_gcald_c	R_dihydroneopterin_aldolase	NMB1063	0.000239502	0.000240014
R_DNMPPA	1.0 M_dhpmp_c + 1.0 M_h2o_c = 1.0 M_dhnpt_c + 1.0 M_pi_c	R_Dihydroneopterin_monophosphate_dephosphorylase	Orphan	0.000239502	0.000240014
R_ADCL	1.0 M_4adcho_c + 0.0000001 M_pydx5p_c = 1.0 M_4abz_c + 1.0 M_h_c + 1.0 M_pyr_c	R_4_aminobenzoate_synthase	NMB1970	0.000239502	0.000240024
R_ADCS	1.0 M_chor_c + 1.0 M_gln_L_c + 0.0000001 M_pydx5p_c = 1.0 M_4adcho_c + 1.0 M_glu_L_c	R_4_amino_4_deoxychorismate_synthase	NMB1970	0.000239502	0.000240025
R_pg181abcpp	1.0 M_atp_c + 1.0 M_h2o_c + 1.0 M_pg181_c = 1.0 M_pi_c + 1.0 M_pg181_p + 1.0 M_h_c + 1.0 M_adp_c	R_phosphatidylglycerol_transport_via_ABC_system_n_C181_periplasm_	NMB0319 AND NMB0182	0	0.000279149
R_pgp181abcpp	1.0 M_atp_c + 1.0 M_h2o_c + 1.0 M_pgp181_c = 1.0 M_pi_c + 1.0 M_pgp181_p + 1.0 M_h_c + 1.0 M_adp_c	R_phosphatidylglycerophosphate_transport_via_ABC_system_n_C181_periplasm_	NMB0319 AND NMB0182	0	0.000279149
R_PGPP181	1.0 M_h2o_c + 1.0 M_pgp181_c = 1.0 M_pg181_c + 1.0 M_pi_c	R_phosphatidylglycerol phosphate phosphatase n C181	NMB0386	0	0.000279149
R_PGPP181pp	1.0 M_h2o_p + 1.0 M_pgp181_p = 1.0 M_pg181_p + 1.0 M_pi_p	R_phosphatidylglycerol phosphate phosphatase periplasm n C181	NMB0386	0	0.000279149
R_PGSA181	1.0 M_cdpdodec7eg_c + 1.0 M_glyc3p_c = 1.0 M_cmp_c + 1.0 M_h_c + 1.0 M_pgp181_c	R_Phosphatidylglycerol synthase n C181	NMB1588	0.000277092	0.000279149
R_pa181abcpp	1.0 M_atp_c + 1.0 M_h2o_c + 1.0 M_pa181_c = 1.0 M_adp_c + 1.0 M_h_c + 1.0 M_pa181_p + 1.0 M_pi_c	R_phosphatidate transport via ABC system n C181 periplasm	NMB0319 AND NMB0182	0.000321162	0.000323545
R_PG141abcpp	1.0 M_h2o_c + 1.0 M_atp_c + 1.0 M_pg141_c = 1.0 M_pi_c + 1.0 M_h_c + 1.0 M_adp_c + 1.0 M_pg141_p	R_phosphatidylglycerol_transport_via_ABC_system_n_C141_periplasm_	NMB0319 AND NMB0182	0	0.000366427
R_PGP141abcpp	1.0 M_h2o_c + 1.0 M_atp_c + 1.0 M_pgp141_c = 1.0 M_pi_c + 1.0 M_h_c + 1.0 M_pgp141_p + 1.0 M_adp_c	R_phosphatidylglycerophosphate_transport_via_ABC_system_n_C141_periplasm_	NMB0319 AND NMB0182	0	0.000366427
R_PGPP141	1.0 M_h2o_c + 1.0 M_pgp141_c = 1.0 M_pg141_c + 1.0 M_pi_c	R_phosphatidylglycerol phosphate phosphatase n C141	NMB0386	0	0.000366427
R_PGPP141pp	1.0 M_h2o_p + 1.0 M_pgp141_p = 1.0 M_pg141_p + 1.0 M_pi_p	R_phosphatidylglycerol phosphate phosphatase periplasm n C141	NMB0386	0	0.000366427
R_PGSA141	1.0 M_cdpdtdec7eg_c + 1.0 M_glyc3p_c = 1.0 M_cmp_c + 1.0 M_h_c + 1.0 M_pgp141_c	R_Phosphatidylglycerol synthase n C141	NMB1588	0.000363728	0.000366427
R_MDDEP4pp	1.0 M_h2o_p + 1.0 M_murein4px4px4p_p = 1.0 M_murein4px4p4p_p	R_murein_D_D_endopeptidase_murein4px4px4p__periplasm_	NMB0749 OR NMB1797 OR NMB0877	0	0.000413541
R_MLTGY4pp	1.0 M_murein4px4p4p_p = 1.0 M_murein4px4p_p + 1.0 M_anhgm4p_p	R_murein_lytic_transglycosylase_murein4px4p4p__periplasm_	NMB1279 OR NMB0033	0	0.000413541
R_MLTGY5pp	1.0 M_murein4p4p4p_p = 1.0 M_murein4p4p_p + 1.0 M_anhgm4p_p	R_murein_lytic_transglycosylase_murein4p4p4p__periplasm_	NMB1279 OR NMB0033	0	0.000415743
R_PA140abcpp	1.0 M_atp_c + 1.0 M_h2o_c + 1.0 M_pa140_c = 1.0 M_adp_c + 1.0 M_h_c + 1.0 M_pa140_p + 1.0 M_pi_c	R_phosphatidate transport via ABC system n C140 periplasm	NMB0319 AND NMB0182	0.000414206	0.00041728
R_PE180abcpp	1.0 M_pe180_c + 1.0 M_h2o_c + 1.0 M_atp_c = 1.0 M_pi_c + 1.0 M_pe180_p + 1.0 M_h_c + 1.0 M_adp_c	R_phosphatidylethanolamine_transport_via_ABC_system_n_C180_periplasm_	NMB0319 AND NMB0182	0.000425662	0.000426525
R_PSD180	1.0 M_h_c + 1.0 M_ps180_c + 0.0000001 M_pydx5p_c = 1.0 M_co2_c + 1.0 M_pe180_c	R_Phosphatidylserine decarboxylase n C180	NMB0963	0.000425662	0.000426543
R_PSSA180	1.0 M_cdpdodecg_c + 1.0 M_ser_L_c = 1.0 M_cmp_c + 1.0 M_h_c + 1.0 M_ps180_c	R_Phosphatidylserine syntase n C180	NMB1318	0.000425662	0.000426545
R_PA141abcpp	1.0 M_h2o_c + 1.0 M_atp_c + 1.0 M_pa141_c = 1.0 M_pi_c + 1.0 M_adp_c + 1.0 M_h_c + 1.0 M_pa141_p	R_phosphatidate_transport_via_ABC_system_n_C141_periplasm_	NMB0319 AND NMB0182	0.000430316	0.00043351
R_PGP140abcpp	1.0 M_atp_c + 1.0 M_h2o_c + 1.0 M_pgp140_c = 1.0 M_adp_c + 1.0 M_h_c + 1.0 M_pgp140_p + 1.0 M_pi_c	R_phosphatidylglycerophosphate transport via ABC system n C140 periplasm	NMB0319 AND NMB0182	0	0.000462723
R_PGPP140pp	1.0 M_h2o_p + 1.0 M_pgp140_p = 1.0 M_pg140_p + 1.0 M_pi_p	R_phosphatidylglycerol phosphate phosphatase periplasm n C140	NMB0386	0	0.000462723
R_PG140abcpp	1.0 M_atp_c + 1.0 M_h2o_c + 1.0 M_pg140_c = 1.0 M_adp_c + 1.0 M_h_c + 1.0 M_pg140_p + 1.0 M_pi_c	R_phosphatidylglycerol transport via ABC system n C140 periplasm	NMB0319 AND NMB0182	0	0.000462723
R_PGSA140	1.0 M_cdpdtdecg_c + 1.0 M_glyc3p_c = 1.0 M_cmp_c + 1.0 M_h_c + 1.0 M_pgp140_c	R_Phosphatidylglycerol synthase n C140	NMB1588	0.000459314	0.000462723
R_PGPP140	1.0 M_h2o_c + 1.0 M_pgp140_c = 1.0 M_pg140_c + 1.0 M_pi_c	R_phosphatidylglycerol phosphate phosphatase n C140	NMB0386	0	0.000462723
R_CAPSSYN	200.0 M_cmpacnam_c = 1.0 M_capsule_c + 200.0 M_cmp_c	R_Capsule synthesis	NMB0067	0.00052268	0.00052268
R_CAPStex	1.0 M_capsule_c + 1.0 M_atp_c + 1.0 M_h2o_c = 1.0 M_capsule_e + 1.0 M_pi_c + 1.0 M_adp_c + 1.0 M_h_c	R_Capsule transport	NMB0071 AND NMB0072 AND NMB0073 AND NMB0074	0.00052268	0.00052268
R_PGPP120	1.0 M_h2o_c + 1.0 M_pgp120_c = 1.0 M_pg120_c + 1.0 M_pi_c	R_phosphatidylglycerol phosphate phosphatase n C140	NMB0386	0	0.000559379
R_PG120abcpp	1.0 M_pg120_c + 1.0 M_h2o_c + 1.0 M_atp_c = 1.0 M_pg120_p + 1.0 M_pi_c + 1.0 M_h_c + 1.0 M_adp_c	R_phosphatidylglycerol_transport_via_ABC_system_n_C120_periplasm_	NMB0319 AND NMB0182	0	0.000559379
R_PGP120abcpp	1.0 M_pgp120_c + 1.0 M_h2o_c + 1.0 M_atp_c = 1.0 M_pi_c + 1.0 M_pgp120_p + 1.0 M_h_c + 1.0 M_adp_c	R_phosphatidylglycerophosphate_transport_via_ABC_system_n_C120_periplasm_	NMB0319 AND NMB0182	0	0.000559379
R_PGPP120pp	1.0 M_h2o_p + 1.0 M_pgp120_p = 1.0 M_pg120_p + 1.0 M_pi_p	R_phosphatidylglycerol phosphate phosphatase periplasm n C140	NMB0386	0	0.000559379
R_PGSA120	1.0 M_cdpdddecg_c + 1.0 M_glyc3p_c = 1.0 M_cmp_c + 1.0 M_h_c + 1.0 M_pgp120_c	R_Phosphatidylglycerol synthase n C120	NMB1588	0.000555258	0.000559379
R_DASYN180	1.0 M_ctp_c + 1.0 M_h_c + 1.0 M_pa180_c = 1.0 M_cdpdodecg_c + 1.0 M_ppi_c	R_CDP diacylglycerol synthetase n C180	NMB0185	0.000575306	0.000576472
R_AGPAT160b	1.0 M_1hdecg3p_c + 1.0 M_myrsACP_c = 1.0 M_ACP_c + 1.0 M_pa160b_c	R_1 hexadecanoyl sn glycerol 3 phosphate O acyltransferase n C160b	NMB2034 OR NMB1294	0.000588552	0.00059292
R_DASYN160b	1.0 M_ctp_c + 1.0 M_h_c + 1.0 M_pa160b_c = 1.0 M_cdp160b_c + 1.0 M_ppi_c	R_CDP diacylglycerol synthetase n C160b	NMB0185	0.000588552	0.00059292
R_PGSA160b	1.0 M_cdp160b_c + 1.0 M_glyc3p_c = 1.0 M_cmp_c + 1.0 M_h_c + 1.0 M_pgp160b_c	R_Phosphatidylglycerol synthase n C160b	NMB1588	0.000588552	0.00059292
R_PG160babcpp	1.0 M_atp_c + 1.0 M_h2o_c + 1.0 M_pg160b_c = 1.0 M_adp_c + 1.0 M_h_c + 1.0 M_pg160b_p + 1.0 M_pi_c	R_phosphatidylglycerol transport via ABC system n C160b periplasm	NMB0319 AND NMB0182	0	0.00059292
R_PGP160babcpp	1.0 M_atp_c + 1.0 M_h2o_c + 1.0 M_pgp160b_c = 1.0 M_adp_c + 1.0 M_h_c + 1.0 M_pgp160b_p + 1.0 M_pi_c	R_phosphatidylglycerophosphate transport via ABC system n C160b periplasm	NMB0319 AND NMB0182	0	0.00059292
R_PGPP160b	1.0 M_pgp160b_c + 1.0 M_h2o_c = 1.0 M_pi_c + 1.0 M_pg160b_c	R_phosphatidylglycerol phosphate phosphatase n C160b	NMB0386	0	0.00059292
R_PGPP160bpp	1.0 M_pgp160b_p + 1.0 M_h2o_p = 1.0 M_pi_p + 1.0 M_pg160b_p	R_phosphatidylglycerol phosphate phosphatase periplasm n C160b	NMB0386	0	0.00059292
R_PGP141babcpp	1.0 M_atp_c + 1.0 M_h2o_c + 1.0 M_pgp141b_c = 1.0 M_adp_c + 1.0 M_h_c + 1.0 M_pgp141b_p + 1.0 M_pi_c	R_phosphatidylglycerophosphate transport via ABC system n C141b periplasm	NMB0319 AND NMB0182	0	0.000601576
R_PG141babcpp	1.0 M_atp_c + 1.0 M_h2o_c + 1.0 M_pg141b_c = 1.0 M_adp_c + 1.0 M_h_c + 1.0 M_pg141b_p + 1.0 M_pi_c	R_phosphatidylglycerol transport via ABC system n C141b periplasm	NMB0319 AND NMB0182	0	0.000601576
R_PGPP141bpp	1.0 M_pgp141b_p + 1.0 M_h2o_p = 1.0 M_pi_p + 1.0 M_pg141b_p	R_phosphatidylglycerol phosphate phosphatase periplasm n C140	NMB0386	0	0.000601576
R_PGSA141b	1.0 M_cdp141b_c + 1.0 M_glyc3p_c = 1.0 M_cmp_c + 1.0 M_h_c + 1.0 M_pgp141b_c	R_Phosphatidylglycerol synthase n C140	NMB1588	0.000597144	0.000601576
R_PGPP141b	1.0 M_pgp141b_c + 1.0 M_h2o_c = 1.0 M_pi_c + 1.0 M_pg141b_c	R_phosphatidylglycerol phosphate phosphatase n C140	NMB0386	0	0.000601576
R_MDDCP4pp	1.0 M_murein5p4p_p + 1.0 M_h2o_p = 1.0 M_ala_D_p + 1.0 M_murein4p4p_p	R_murein_D_D_carboxypeptidase_murein5p4p__periplasm_	NMB0749 OR NMB1797 OR NMB0877	0	0.000623263
R_MDDEP1pp	1.0 M_h2o_p + 1.0 M_murein4px4p_p = 1.0 M_murein4p4p_p	R_murein_D_D_endopeptidase_murein4px4p__periplasm_	NMB0749 OR NMB1797 OR NMB0877	0	0.000623263
R_MLTGY1pp	1.0 M_murein4p4p_p = 2.0 M_anhgm4p_p	R_murein_lytic_transglycosylase_murein4p4p__periplasm_	NMB1279 OR NMB0033	0	0.000623263
R_MDDCP1pp	1.0 M_h2o_p + 1.0 M_murein5px4p_p = 1.0 M_ala_D_p + 1.0 M_murein4px4p_p	R_murein_D_D_carboxypeptidase_murein5px4p__periplasm_	NMB0749 OR NMB1797 OR NMB0877	0	0.000623599
R_MDDEP3pp	1.0 M_h2o_p + 1.0 M_murein5px4p_p = 1.0 M_murein5p4p_p	R_murein_D_D_endopeptidase_murein5px4p__periplasm_	NMB0749 OR NMB1797 OR NMB0877	0	0.000623599
R_MCTP1App	1.0 M_murein5p5p_p = 1.0 M_ala_D_p + 1.0 M_murein5px4p_p	R_murein_crosslinking_transpeptidase_1A_A2pm_D_ala__periplasm_	NMB0413 OR NMB0357 OR NMB1807	0	0.000623611
R_MDDCP3pp	1.0 M_h2o_p + 1.0 M_murein5p5p_p = 1.0 M_ala_D_p + 1.0 M_murein5p4p_p	R_murein_D_D_carboxypeptidase_murein5p5p__periplasm_	NMB0749 OR NMB1797 OR NMB0877	0	0.000623611
R_PA120abcpp	1.0 M_pa120_c + 1.0 M_h2o_c + 1.0 M_atp_c = 1.0 M_pa120_p + 1.0 M_pi_c + 1.0 M_h_c + 1.0 M_adp_c	R_phosphatidate_transport_via_ABC_system_n_C120_periplasm_	NMB0319 AND NMB0182	0.000664806	0.00066974
R_DM_CAPBIOMASS	1.0 M_capminusbiomass = 1.0 M_capminusbiomass_xt	R_Sink_needed_to_allow_capminusbiomass_to_leave_system		0	0.000746712
R_Nm_Baart_biomass	0.1483 M_lipids_p + 5.55 M_protein + 0.0798 M_dna_c + 0.4432 M_rna_c + 0.1389 M_pepglycan_p + 0.013702 M_lps_e + 0.0077376 M_ptrc_c + 0.000223 M_mlthf_c + 0.000223 M_fad_c + 0.000223 M_pheme_c + 0.007106 M_fe3_c + 0.000223 M_thmpp_c + 0.000447 M_nadp_c + 0.003158 M_mobd_c + 0.011843 M_nh4_c + 0.000223 M_thf_c + 0.000223 M_10fthf_c + 0.003158 M_cobalt2_c + 0.003158 M_cu2_c + 0.000223 M_pydx5p_c + …	R_N_meningitidis_MC58 (minus capsule)_essential_biomass_objective_function_fast growth_Baart_Rahman		0	0.000746712
R_AGPAT180	1.0 M_1odecg3p_c + 1.0 M_ocdcaACP_c = 1.0 M_ACP_c + 1.0 M_pa180_c	R_1 octadecanoyl sn glycerol 3 phosphate O acyltransferase n C180	NMB2034 OR NMB1294	0.000748578	0.000750975
R_G3PAT180	1.0 M_glyc3p_c + 1.0 M_ocdcaACP_c = 1.0 M_1odecg3p_c + 1.0 M_ACP_c	R_glycerol_3_phosphate_acyltransferase_C180_	Orphan	0.000748578	0.000750975
R_IPDPS	1.0 M_h2mb4p_c + 1.0 M_h_c + 1.0 M_nadh_c = 1.0 M_h2o_c + 1.0 M_ipdp_c + 1.0 M_nad_c	R_1_hydroxy_2_methyl_2_E_butenyl_4_diphosphate_reductase_ipdp_	NMB1831	0.000755738	0.000757353
R_FMNAT	1.0 M_atp_c + 1.0 M_fmn_c + 1.0 M_h_c = 1.0 M_fad_c + 1.0 M_ppi_c	R_FMN_adenylyltransferase	NMB1834	7.9863e-05	0.000772812
R_RBFK	1.0 M_atp_c + 1.0 M_ribflv_c = 1.0 M_adp_c + 1.0 M_fmn_c + 1.0 M_h_c	R_riboflavin_kinase	NMB1834	7.98735e-05	0.000778989
R_DM_ESSBIOMASS	1.0 M_essbiomass = 1.0 M_essbiomass_xt	R_Sink_needed_to_allow_essbiomass_to_leave_system		0	0.000786807
R_Nm_Ess_biomass	0.1483 M_esslipids_p + 5.55 M_protein + 0.0798 M_dna_c + 0.4432 M_rna_c + 0.1389 M_pepglycan_p + 0.0077376 M_ptrc_c + 0.000223 M_mlthf_c + 0.000223 M_fad_c + 0.000223 M_pheme_c + 0.007106 M_fe3_c + 0.000223 M_thmpp_c + 0.000447 M_nadp_c + 0.003158 M_mobd_c + 0.011843 M_nh4_c + 0.000223 M_thf_c + 0.000223 M_10fthf_c + 0.003158 M_cobalt2_c + 0.003158 M_cu2_c + 0.000223 M_pydx5p_c + 0.004737 M_ca2_c…	R_N_meningitidis_MC58_essential_biomass_objective_function_fast growth_Baart_Rahman		0	0.000786807
R_NNATr	1.0 M_atp_c + 1.0 M_h_c + 1.0 M_nicrnt_c = 1.0 M_dnad_c + 1.0 M_ppi_c	R_nicotinate_nucleotide_adenylyltransferase	NMB2024	0.000815534	0.000817277
R_NADS1	1.0 M_atp_c + 1.0 M_dnad_c + 1.0 M_nh4_c = 1.0 M_amp_c + 1.0 M_h_c + 1.0 M_nad_c + 1.0 M_ppi_c	R_NAD_synthase_nh3_	NMB1364	0.000815534	0.000817277
R_NNDPR	2.0 M_h_c + 1.0 M_prpp_c + 1.0 M_quln_c = 1.0 M_co2_c + 1.0 M_nicrnt_c + 1.0 M_ppi_c	R_nicotinate_nucleotide_diphosphorylase_carboxylating_	NMB0396	0.000815534	0.000817277
R_ASPO5	1.0 M_asp_L_c + 1.0 M_fum_c + 0.0000001 M_fad_c = 1.0 M_h_c + 1.0 M_iasp_c + 1.0 M_succ_c	R_L_aspartate_oxidase	NMB0392	0	0.000817317
R_ASPO3	1.0 M_asp_L_c + 1.0 M_q8_c + 0.0000001 M_fad_c = 1.0 M_h_c + 1.0 M_iasp_c + 1.0 M_q8h2_c	R_L_aspartate_oxidase	NMB0392	0	0.000817317
R_ASPO6	1.0 M_asp_L_c + 1.0 M_o2_c + 0.0000001 M_fad_c = 1.0 M_h2o2_c + 1.0 M_h_c + 1.0 M_iasp_c	R_L_aspartate_oxidase	NMB0392	0	0.000817317
R_QULNS	1.0 M_dhap_c + 1.0 M_iasp_c = 2.0 M_h2o_c + 1.0 M_pi_c + 1.0 M_quln_c	R_quinolinate_synthase	NMB0394	0.000815534	0.000817326
R_PPPGO	3.0 M_o2_c + 2.0 M_pppg9_c + 0.0000001 fad_c = 6.0 M_h2o_c + 2.0 M_ppp9_c	R_protoporphyrinogen_oxidase_aerobic_	Orphan	0	0.000819436
R_CDPMEK	1.0 M_4c2me_c + 1.0 M_atp_c = 1.0 M_2p4c2me_c + 1.0 M_adp_c + 1.0 M_h_c	R_4_cytidine_5_diphospho_2_C_methyl_D_erythritol_kinase	NMB0874	0.000855262	0.000857089
R_DXPRIi	1.0 M_dxyl5p_c + 1.0 M_h_c + 1.0 M_nadph_c = 1.0 M_2me4p_c + 1.0 M_nadp_c	R_1_deoxy_D_xylulose_reductoisomerase	NMB0184	0.000855262	0.000857089
R_MECDPS	1.0 M_2p4c2me_c = 1.0 M_2mecdp_c + 1.0 M_cmp_c	R_2_C_methyl_D_erythritol_2_4_cyclodiphosphate_synthase	NMB1512	0.000855262	0.000857089
R_MEPCT	1.0 M_2me4p_c + 1.0 M_ctp_c + 1.0 M_h_c = 1.0 M_4c2me_c + 1.0 M_ppi_c	R_2_C_methyl_D_erythritol_4_phosphate_cytidylyltransferase	NMB1513	0.000855262	0.000857089
R_MECDPDH2	1.0 M_2mecdp_c + 1.0 M_nadh_c = 1.0 M_h2mb4p_c + 1.0 M_h2o_c + 1.0 M_nad_c	R_2C_methyl_D_erythritol_2_4_cyclodiphosphate_dehydratase	NMB1310	0.000855262	0.000857089
R_RBFSb	2.0 M_dmlz_c = 1.0 M_4r5au_c + 1.0 M_ribflv_c	R_riboflavin_synthase	NMB1247	0.000159716	0.000858823
R_PMDPHT	1.0 M_5aprbu_c + 1.0 M_h2o_c = 1.0 M_4r5au_c + 1.0 M_pi_c	R_pyrimidine_phosphatase	Orphan	0.000159775	0.000858823
R_GTPCII2	1.0 M_gtp_c + 3.0 M_h2o_c = 1.0 M_25drapp_c + 1.0 M_for_c + 2.0 M_h_c + 1.0 M_ppi_c	R_GTP_cyclohydrolase_II_25drapp_	NMB1256 OR NMB1254	0.000159934	0.000858823
R_APRAUR	1.0 M_5apru_c + 1.0 M_h_c + 1.0 M_nadph_c = 1.0 M_5aprbu_c + 1.0 M_nadp_c	R_5_amino_6_5_phosphoribosylamino_uracil_reductase	NMB1817	0.000159775	0.000858823
R_DHPPDA2	1.0 M_25drapp_c + 1.0 M_h2o_c + 1.0 M_h_c = 1.0 M_5apru_c + 1.0 M_nh4_c	R_diaminohydroxyphosphoribosylaminopryrimidine_deaminase_25drapp_	NMB1817	0.000159934	0.000858823
R_PGP160aabcpp	1.0 M_atp_c + 1.0 M_h2o_c + 1.0 M_pgp160a_c = 1.0 M_adp_c + 1.0 M_h_c + 1.0 M_pgp160a_p + 1.0 M_pi_c	R_phosphatidylglycerophosphate transport via ABC system n C160a periplasm	NMB0319 AND NMB0182	0	0.000978102
R_PGPP160app	1.0 M_pgp160a_p + 1.0 M_h2o_p = 1.0 M_pi_p + 1.0 M_pg160a_p	R_phosphatidylglycerol phosphate phosphatase periplasm n C160a	NMB0386	0	0.000978102
R_PG160aabcpp	1.0 M_atp_c + 1.0 M_h2o_c + 1.0 M_pg160a_c = 1.0 M_adp_c + 1.0 M_h_c + 1.0 M_pg160a_p + 1.0 M_pi_c	R_phosphatidylglycerol transport via ABC system n C160a periplasm	NMB0319 AND NMB0182	0	0.000978102
R_PGPP160a	1.0 M_pgp160a_c + 1.0 M_h2o_c = 1.0 M_pi_c + 1.0 M_pg160a_c	R_phosphatidylglycerol phosphate phosphatase n C160a	NMB0386	0	0.000978102
R_PGSA160a	1.0 M_cdp160a_c + 1.0 M_glyc3p_c = 1.0 M_cmp_c + 1.0 M_h_c + 1.0 M_pgp160a_c	R_Phosphatidylglycerol synthase n C160a	NMB1588	0.000970896	0.000978102
R_PSD141	1.0 M_h_c + 1.0 M_ps141_c + 0.0000001 M_pydx5p_c = 1.0 M_co2_c + 1.0 M_pe141_c	R_Phosphatidylserine decarboxylase n C141	NMB0963	0.00104285	0.00104502
R_PSSA141	1.0 M_cdpdtdec7eg_c + 1.0 M_ser_L_c = 1.0 M_cmp_c + 1.0 M_h_c + 1.0 M_ps141_c	R_Phosphatidylserine syntase n C141	NMB1318	0.00104285	0.00104503
R_PE141abcpp	1.0 M_h2o_c + 1.0 M_pe141_c + 1.0 M_atp_c = 1.0 M_pi_c + 1.0 M_h_c + 1.0 M_pe141_p + 1.0 M_adp_c	R_phosphatidylethanolamine_transport_via_ABC_system_n_C141_periplasm_	NMB0319 AND NMB0182	0.00104285	0.00104503
R_DXPS	1.0 M_g3p_c + 1.0 M_h_c + 1.0 M_pyr_c + 0.0000001 M_thmpp_c = 1.0 M_co2_c + 1.0 M_dxyl5p_c	R_1_deoxy_D_xylulose_5_phosphate_synthase	NMB1867	0.00101635	0.00106745
R_MN2abcpp	1.0 M_atp_c + 1.0 M_h2o_c + 1.0 M_mn2_p = 1.0 M_adp_c + 1.0 M_h_c + 1.0 M_pi_c + 1.0 M_mn2_c	R_manganese mn2 transport via ABC system periplasm	NMB0586 AND NMB0587 AND NMB0588	0	0.00113298
R_MNt2pp	1.0 M_h_p + 1.0 M_mn2_p = 1.0 M_h_c + 1.0 M_mn2_c	R_manganese Mn2 transport in via proton symport periplasm	NMB0227	0	0.00113298
R_CU2tex	1.0 M_cu2_e = 1.0 M_cu2_p	R_copper Cu2 transport via diffusion extracellular to periplasm	NMB1429 OR NMB2039	0.00113056	0.00113298
R_MNtex	1.0 M_mn2_e = 1.0 M_mn2_p	R_Manganese Mn2 transport via diffusion extracellular to periplasm	NMB1429 OR NMB2039	0.00113056	0.00113298
R_MOBDabcpp	1.0 M_mobd_p + 1.0 M_h2o_c + 1.0 M_atp_c = 1.0 M_mobd_c + 1.0 M_pi_c + 1.0 M_h_c + 1.0 M_adp_c	R_molybdate_transport_via_ABC_system_periplasm_	Orphan	0.00113056	0.00113298
R_MOBDtex	1.0 M_mobd_e = 1.0 M_mobd_p	R_molybdate transport via diffusion extracellular to periplasm	NMB1429 OR NMB2039	0.00113056	0.00113298
R_COBALT2tex	1.0 M_cobalt2_e = 1.0 M_cobalt2_p	R_cobalt Co2 transport via diffusion extracellular to periplasm	NMB1429 OR NMB2039	0.00113057	0.00113304
R_Zn2tex	1.0 M_zn2_e = 1.0 M_zn2_p	R_zinc Zn2 transport via diffusion extracellular to periplasm	NMB1429 OR NMB2039	0.00113057	0.00113757
R_PGP160abcpp	1.0 M_h2o_c + 1.0 M_pgp160_c + 1.0 M_atp_c = 1.0 M_pi_c + 1.0 M_pgp160_p + 1.0 M_h_c + 1.0 M_adp_c	R_phosphatidylglycerophosphate_transport_via_ABC_system_n_C160_periplasm_	NMB0319 AND NMB0182	0	0.00118476
R_PGPP160	1.0 M_h2o_c + 1.0 M_pgp160_c = 1.0 M_pg160_c + 1.0 M_pi_c	R_phosphatidylglycerol phosphate phosphatase n C160	NMB0386	0	0.00118476
R_PGSA160	1.0 M_cdpdhdecg_c + 1.0 M_glyc3p_c = 1.0 M_cmp_c + 1.0 M_h_c + 1.0 M_pgp160_c	R_Phosphatidylglycerol synthase n C160	NMB1588	0.00117603	0.00118476
R_PG160abcpp	1.0 M_h2o_c + 1.0 M_atp_c + 1.0 M_pg160_c = 1.0 M_pi_c + 1.0 M_h_c + 1.0 M_adp_c + 1.0 M_pg160_p	R_phosphatidylglycerol_transport_via_ABC_system_n_C160_periplasm_	NMB0319 AND NMB0182	0	0.00118476
R_PGPP160pp	1.0 M_h2o_p + 1.0 M_pgp160_p = 1.0 M_pg160_p + 1.0 M_pi_p	R_phosphatidylglycerol phosphate phosphatase periplasm n C160	NMB0386	0	0.00118476
R_AGM4PApp	1.0 M_h2o_p + 1.0 M_anhgm4p_p = 1.0 M_anhgm_p + 1.0 M_LalaDgluMdapDala_p	R_N_Acetyl_D_glucosamine_anhydrous_N_Acetylmuramyl_tetrapeptide_amidase_periplasm_	NMB0456	0	0.0012472
R_EX_LalaDgluMdapDala_e_	1.0 M_LalaDgluMdapDala_e = 1.0 M_LalaDgluMdapDala_b_xt	R_L_alanine_D_glutamate_meso_2_6_diaminoheptanedioate_D_alanine_exchange		0	0.0012472
R_AGM3PApp	1.0 M_h2o_p + 1.0 M_anhgm3p_p = 1.0 M_anhgm_p + 1.0 M_LalaDgluMdap_p	R_N_Acetyl_D_glucosamine_anhydrous_N_Acetylmuramyl_tripeptide_amidase_periplasm_	NMB0456	0	0.0012472
R_AGM4PCPpp	1.0 M_h2o_p + 1.0 M_anhgm4p_p = 1.0 M_ala_D_p + 1.0 M_anhgm3p_p	R_N_Acetyl_D_glucosamine_anhydrous_N_Acetylmuramyl_tetrapeptide_L_D_carboxypeptidase_periplasmic_	blank	0	0.0012472
R_EX_anhgm_e_	1.0 M_anhgm_e = 1.0 M_anhgm_b_xt	R_N_Acetyl_D_glucosamine_anhydrous_N_Acetylmuramic_acid_exchange		0	0.0012472
R_EX_LalaDgluMdap_e_	1.0 M_LalaDgluMdap_e = 1.0 M_LalaDgluMdap_b_xt	R_L_alanine_D_glutamate_meso_2_6_diaminoheptanedioate_exchange		0	0.0012472
R_ACPH	1.0 M_ACP_c + 1.0 M_h2o_c = 1.0 M_pan4p_c	ACP_hydrolyase_Releases_apoenzyme	Orphan	0	0.0012472
R_EX_ade_e_	1.0 M_ade_e = 1.0 M_ade_b_xt	R_Adenine_exchange		0	0.0012472
R_PROD2	1.0 M_fad_c + 1.0 M_pro_L_c = 1.0 M_1pyr5c_c + 1.0 M_fadh2_c + 1.0 M_h_c	R_Proline_dehydrogenase	NMB0401	0	0.00135484
R_DAAD	1.0 M_ala_D_c + 1.0 M_fad_c + 1.0 M_h2o_c = 1.0 M_fadh2_c + 1.0 M_nh4_c + 1.0 M_pyr_c	R_D_Amino_acid_dehydrogenase	NMB0176	0	0.00135549
R_FE3Ri	1.0 M_fadh2_c + 2.0 M_fe3_c = 1.0 M_fad_c + 2.0 M_fe2_c + 2.0 M_h_c	R_Fe III reduction	Orphan	0.00135181	0.00135549
R_PA160abcpp	1.0 M_atp_c + 1.0 M_h2o_c + 1.0 M_pa160_c = 1.0 M_pi_c + 1.0 M_adp_c + 1.0 M_h_c + 1.0 M_pa160_p	R_phosphatidate_transport_via_ABC_system_n_C160_periplasm_	NMB0319 AND NMB0182	0.001374	0.0013842
R_DASYN141	1.0 M_ctp_c + 1.0 M_h_c + 1.0 M_pa141_c = 1.0 M_cdpdtdec7eg_c + 1.0 M_ppi_c	R_CDP diacylglycerol synthetase n C141	NMB0185	0.00140658	0.00140943
R_DM_4HBA	1.0 M_bv_c = 1.0 M_bv_b_xt	R_Sink_needed_to_allow_4_hydroxy_benzoate_to_leave_system		0	0.00155904
R_EX_co_e_	1.0 M_co_e = 1.0 M_co_b_xt	R_CO_exchange		0	0.00155904
R_PHEMEFErel	1.0 M_pheme_c + 3.0 M_nadph_c + 3.0 M_h_c + 3.0 M_o2_c = 1.0 M_co_c + 1.0 M_fe2_c + 1.0 M_bv_c + 3.0 M_nadp_c + 3.0 M_h2o_c	R_Fe release from Heme	NMB1669	0	0.00155904
R_PSD120	1.0 M_h_c + 1.0 M_ps120_c + 0.0000001 M_pydx5p_c = 1.0 M_co2_c + 1.0 M_pe120_c	R_Phosphatidylserine decarboxylase n C120	NMB0963	0.00159883	0.00160215
R_PE120abcpp	1.0 M_pe120_c + 1.0 M_h2o_c + 1.0 M_atp_c = 1.0 M_pi_c + 1.0 M_pe120_p + 1.0 M_h_c + 1.0 M_adp_c	R_phosphatidylethanolamine_transport_via_ABC_system_n_C120_periplasm_	NMB0319 AND NMB0182	0.00159883	0.00160216
R_PSSA120	1.0 M_cdpdddecg_c + 1.0 M_ser_L_c = 1.0 M_cmp_c + 1.0 M_h_c + 1.0 M_ps120_c	R_Phosphatidylserine syntase n C120	NMB1318	0.00159883	0.00160216
R_PPPGO3	3.0 M_fum_c + 1.0 M_pppg9_c = 1.0 M_ppp9_c + 3.0 M_succ_c	R_protoporphyrinogen_oxidase_anaerobic_	Orphan	0	0.00163887
R_FCLT	1.0 M_fe2_c + 1.0 M_ppp9_c = 2.0 M_h_c + 1.0 M_pheme_c	R_Ferrochelatase	Orphan	7.9834e-05	0.00163887
R_CPPPGO2	2.0 M_amet_c + 1.0 M_cpppg3_c = 2.0 M_co2_c + 2.0 M_dad_5_c + 2.0 M_met_L_c + 1.0 M_pppg9_c	R_Oxygen_Independent_coproporphyrinogen_III_oxidase	NMB0665 OR NMB0379	7.9834e-05	0.00163887
R_UPPDC1	4.0 M_h_c + 1.0 M_uppg3_c = 4.0 M_co2_c + 1.0 M_cpppg3_c	R_uroporphyrinogen_decarboxylase_uroporphyrinogen_III_	NMB0781	7.9834e-05	0.00163887
R_PSD141b	1.0 M_h_c + 1.0 M_ps141b_c + 0.0000001 M_pydx5p_c = 1.0 M_pe141b_c + 1.0 M_co2_c	R_Phosphatidylserine decarboxylase n C140	NMB0963	0.00169012	0.00169362
R_PSSA141b	1.0 M_ser_L_c + 1.0 M_cdp141b_c = 1.0 M_ps141b_c + 1.0 M_cmp_c + 1.0 M_h_c	R_Phosphatidylserine syntase n C140	NMB1318	0.00169012	0.00169364
R_PE141babcpp	1.0 M_atp_c + 1.0 M_h2o_c + 1.0 M_pe141b_c = 1.0 M_adp_c + 1.0 M_h_c + 1.0 M_pe141b_p + 1.0 M_pi_c	R_phosphatidylethanolamine transport via ABC system n C141b periplasm	NMB0319 AND NMB0182	0.00169012	0.00169364
R_CA2tex	1.0 M_ca2_e = 1.0 M_ca2_p	R_calcium Ca2 transport via diffusion extracellular to periplasm	NMB1429 OR NMB2039	0.00169585	0.00169947
R_CLt4	1.0 M_cl_p = 1.0 M_cl_c	R_chloride transport via diffusion	NMB0982 OR NMB2006	0.00169585	0.00169955
R_CLtex	1.0 M_cl_e = 1.0 M_cl_p	R_chloride Cl 1 transport via diffusion extracellular to periplasm	NMB1429 OR NMB2039	0.00169585	0.00169955
R_DB4PS	1.0 M_ru5p_D_c = 1.0 M_db4p_c + 1.0 M_for_c + 1.0 M_h_c	R_3_4_Dihydroxy_2_butanone_4_phosphate_synthase	NMB1256	0.000319689	0.00171765
R_RBFSa	1.0 M_4r5au_c + 1.0 M_db4p_c = 1.0 M_dmlz_c + 2.0 M_h2o_c + 1.0 M_pi_c	R_riboflavin_synthase	NMB0684	0.000319689	0.00171765
R_HMBS	1.0 M_h2o_c + 4.0 M_ppbng_c = 1.0 M_hmbil_c + 4.0 M_nh4_c	R_hydroxymethylbilane_synthase	NMB0539	0.000159669	0.00171871
R_UPP3S	1.0 M_hmbil_c = 1.0 M_h2o_c + 1.0 M_uppg3_c	R_uroporphyrinogen_III_synthase	NMB0777	0.000159669	0.00171871
R_AGPAT141	1.0 M_1tdec7eg3p_c + 1.0 M_tdeACP_c = 1.0 M_ACP_c + 1.0 M_pa141_c	R_1 tetradec 7 enoyl sn glycerol 3 phosphate O acyltransferase n C141	NMB2034 OR NMB1294	0.0018369	0.00184279
R_G3PAT141	1.0 M_glyc3p_c + 1.0 M_tdeACP_c = 1.0 M_ACP_c + 1.0 M_1tdec7eg3p_c	R_glycerol_3_phosphate_acyltransferase_C141_	Orphan	0.0018369	0.00184279
R_PRMICI	1.0 M_prfp_c = 1.0 M_prlp_c	R_1_5_phosphoribosyl_5_5_phosphoribosylamino_methylideneamino_imidazole_4_carboxamide_isomerase	NMB0629	0	0.00207867
R_HSTPT	1.0 M_glu_L_c + 1.0 M_imacp_c = 1.0 M_akg_c + 1.0 M_hisp_c	R_histidinol_phosphate_transaminase	NMB1582	0	0.00207867
R_IG3PS	1.0 M_gln_L_c + 1.0 M_prlp_c = 1.0 M_aicar_c + 1.0 M_eig3p_c + 1.0 M_glu_L_c + 1.0 M_h_c	R_Imidazole_glycerol_3_phosphate_synthase	NMB0630 AND NMB0628	0	0.00207867
R_IGPDH	1.0 M_eig3p_c = 1.0 M_h2o_c + 1.0 M_imacp_c	R_imidazoleglycerol_phosphate_dehydratase	NMB1583	0	0.00207867
R_ATPPRT	1.0 M_atp_c + 1.0 M_prpp_c = 1.0 M_ppi_c + 1.0 M_prbatp_c	R_ATP_phosphoribosyltransferase	NMB1579 AND (Blank OR NMB0814)	0	0.00207872
R_PRATPP	1.0 M_h2o_c + 1.0 M_prbatp_c = 1.0 M_h_c + 1.0 M_ppi_c + 1.0 M_prbamp_c	R_phosphoribosyl_ATP_pyrophosphatase	NMB0603	0	0.00207872
R_HISTP	1.0 M_h2o_c + 1.0 M_hisp_c = 1.0 M_histd_c + 1.0 M_pi_c	R_histidinol_phosphatase	Orphan	0	0.00207872
R_PRAMPC	1.0 M_h2o_c + 1.0 M_prbamp_c = 1.0 M_prfp_c	R_phosphoribosyl_AMP_cyclohydrolase	NMB0627	0	0.00207872
R_HISTD	1.0 M_h2o_c + 1.0 M_histd_c + 2.0 M_nad_c = 3.0 M_h_c + 1.0 M_his_L_c + 2.0 M_nadh_c	R_histidinol_dehydrogenase	NMB1581	0	0.00207872
R_DASYN120	1.0 M_ctp_c + 1.0 M_h_c + 1.0 M_pa120_c = 1.0 M_cdpdddecg_c + 1.0 M_ppi_c	R_CDP diacylglycerol synthetase n C120	NMB0185	0.00215409	0.00215845
R_PGPP161app	1.0 M_pgp161_p + 1.0 M_h2o_p = 1.0 M_pi_p + 1.0 M_pg161_p	R_phosphatidylglycerol phosphate phosphatase periplasm n C140	NMB0386	0	0.00219965
R_PGSA161a	1.0 M_cdp161_c + 1.0 M_glyc3p_c = 1.0 M_cmp_c + 1.0 M_h_c + 1.0 M_pgp161_c	R_Phosphatidylglycerol synthase n C140	NMB1588	0.00218344	0.00219965
R_pg161abcpp	1.0 M_atp_c + 1.0 M_h2o_c + 1.0 M_pg161_c = 1.0 M_adp_c + 1.0 M_h_c + 1.0 M_pg161_p + 1.0 M_pi_c	R_phosphatidylglycerol transport via ABC system n C161a periplasm	NMB0319 AND NMB0182	0	0.00219965
R_pgp161abcpp	1.0 M_atp_c + 1.0 M_h2o_c + 1.0 M_pgp161_c = 1.0 M_adp_c + 1.0 M_h_c + 1.0 M_pgp161_p + 1.0 M_pi_c	R_phosphatidylglycerophosphate transport via ABC system n C161a periplasm	NMB0319 AND NMB0182	0	0.00219965
R_PGPP161a	1.0 M_pgp161_c + 1.0 M_h2o_c = 1.0 M_pi_c + 1.0 M_pg161_c	R_phosphatidylglycerol phosphate phosphatase n C140	NMB0386	0	0.00219965
R_PGPP160c	1.0 M_pgp160c_c + 1.0 M_h2o_c = 1.0 M_pi_c + 1.0 M_pg160c_c	R_phosphatidylglycerol phosphate phosphatase n C160c	NMB0386	-4.64895e-35	0.00221047
R_PG160cabcpp	1.0 M_atp_c + 1.0 M_h2o_c + 1.0 M_pg160c_c = 1.0 M_adp_c + 1.0 M_h_c + 1.0 M_pg160c_p + 1.0 M_pi_c	R_phosphatidylglycerol transport via ABC system n C160c periplasm	NMB0319 AND NMB0182	0	0.00221047
R_PGP160cabcpp	1.0 M_atp_c + 1.0 M_h2o_c + 1.0 M_pgp160c_c = 1.0 M_adp_c + 1.0 M_h_c + 1.0 M_pgp160c_p + 1.0 M_pi_c	R_phosphatidylglycerophosphate transport via ABC system n C160c periplasm	NMB0319 AND NMB0182	0	0.00221047
R_PGPP160cpp	1.0 M_pgp160c_p + 1.0 M_h2o_p = 1.0 M_pi_p + 1.0 M_pg160c_p	R_phosphatidylglycerol phosphate phosphatase periplasm n C160c	NMB0386	0	0.00221047
R_PGSA160c	1.0 M_cdp160c_c + 1.0 M_glyc3p_c = 1.0 M_cmp_c + 1.0 M_h_c + 1.0 M_pgp160c_c	R_Phosphatidylglycerol synthase n C160c	NMB1588	0.00219418	0.00221047
R_AGPAT141b	1.0 M_1tdecg3p_c + 1.0 M_oct7eACP_c = 1.0 M_ACP_c + 1.0 M_pa141b_c	R_1 tetradecanoyl sn glycerol 3 phosphate O acyltransferase n C141b	NMB2034 OR NMB1294	0.00228726	0.0022919
R_DASYN141b	1.0 M_ctp_c + 1.0 M_h_c + 1.0 M_pa141b_c = 1.0 M_cdp141b_c + 1.0 M_ppi_c	R_CDP diacylglycerol synthetase n C140	NMB0185	0.00228726	0.0022919
R_MDDCP2pp	1.0 M_h2o_p + 1.0 M_murein5px4px4p_p = 1.0 M_ala_D_p + 1.0 M_murein4px4px4p_p	R_murein_D_D_carboxypeptidase_murein5px4px4p__periplasm_	NMB0749 OR NMB1797 OR NMB0877	0.00198905	0.00240456
R_MCTP2App	1.0 M_murein5p5p5p_p = 2.0 M_ala_D_p + 1.0 M_murein5px4px4p_p	R_murein_crosslinking_transpeptidase_1A_A2pm_D_ala__periplasm_	NMB0413 OR NMB0357 OR NMB1807	0.00198905	0.00240478
R_pa161abcpp	1.0 M_atp_c + 1.0 M_h2o_c + 1.0 M_pa161_c = 1.0 M_adp_c + 1.0 M_h_c + 1.0 M_pa161_p + 1.0 M_pi_c	R_phosphatidate transport via ABC system n C161a periplasm	NMB0319 AND NMB0182	0.00238965	0.00240739
R_PLIPIDS_ESS	0.001857 M_pa120_p + 0.001157 M_pa140_p + 0.003838 M_pa160_p + 0.000484 M_pa180_p + 0.001202 M_pa141_p + 0.006675 M_pa161_p + 0.0008971 M_pa181_p + 0.001551 M_pg120_p + 0.001283 M_pg140_p + 0.003285 M_pg160_p + 0.000418 M_pg180_p + 0.001016 M_pg141_p + 0.006099 M_pg161_p + 0.000774 M_pg181_p + 0.002712 M_pg160a_p + 0.001644 M_pg160b_p + 0.006129 M_pg160c_p + 0.001668 M_pg141b_p = 0.04269 M_esslip…	R_Essential Phospholipids		0	0.00273327
R_AGMT	1.0 M_agm_c + 1.0 M_h2o_c = 1.0 M_ptrc_c + 1.0 M_urea_c	R_agmatinase	NMB0469	0.00277006	0.00277598
R_DM_UREA	1.0 M_urea_c = 1.0 M_urea_b_xt	R_Sink_needed_to_allow_urea_to_leave_system		0.00277006	0.00277598
R_ARGDC	1.0 M_arg_L_c + 1.0 M_h_c + 0.0000001 M_pydx5p_c = 1.0 M_agm_c + 1.0 M_co2_c	R_arginine_decarboxylase	NMB0468	0.00277006	0.00277615
R_AGPAT120	1.0 M_1ddecg3p_c + 1.0 M_ddcaACP_c = 1.0 M_ACP_c + 1.0 M_pa120_c	R_1 tetradecanoyl sn glycerol 3 phosphate O acyltransferase n C120	NMB2034 OR NMB1294	0.00281889	0.00282795
R_G3PAT120	1.0 M_glyc3p_c + 1.0 M_ddcaACP_c = 1.0 M_ACP_c + 1.0 M_1ddecg3p_c	R_glycerol_3_phosphate_acyltransferase_C120_	Orphan	0.00281889	0.00282795
R_MG2tex	1.0 M_mg2_e = 1.0 M_mg2_p	R_magnesium Mg2 transport via diffusion extracellular to periplasm	NMB1429 OR NMB2039	0.00282641	0.00283245
R_MG2t1pp	2.0 M_h_c + 1.0 M_mg2_p = 2.0 M_h_p + 1.0 M_mg2_c	R_magnesium_Mg2_transport_inout_via_proton_antiport_periplasm_	NMB0537	-183.862	0.00283245
R_THFL	1.0 M_thf_c + 1.0 M_atp_c + 1.0 M_for_c = 1.0 M_adp_c + 1.0 M_pi_c + 1.0 M_10fthf_c	R_tetrahydrofolate ligase	NMB1839	-0.1149	0.00301008
R_ANS	1.0 M_chor_c + 1.0 M_gln_L_c = 1.0 M_anth_c + 1.0 M_glu_L_c + 1.0 M_h_c + 1.0 M_pyr_c	R_anthranilate synthase	NMB1021	0	0.00311807
R_IGPS	1.0 M_2cpr5p_c + 1.0 M_h_c = 1.0 M_3ig3p_c + 1.0 M_co2_c + 1.0 M_h2o_c	R_indole 3 glycerol phosphate synthase	NMB0275	0	0.00311807
R_ANPRT	1.0 M_anth_c + 1.0 M_prpp_c = 1.0 M_ppi_c + 1.0 M_pran_c	R_anthranilate phosphoribosyltransferase	NMB0967	0	0.00311807
R_PRAIi	1.0 M_pran_c = 1.0 M_2cpr5p_c	R_phosphoribosylanthranilate isomerase irreversible	NMB0688	0	0.00311807
R_TRPS1	1.0 M_3ig3p_c + 1.0 M_ser_L_c = 1.0 M_g3p_c + 1.0 M_h2o_c + 1.0 M_trp_L_c	R_tryptophan synthase indoleglycerol phosphate	NMB0678 AND NMB0699	-999999	0.00311807
R_DAPDC	1.0 M_26dap_M_c + 1.0 M_h_c + 0.0000001 M_pydx5p_c = 1.0 M_co2_c + 1.0 M_lys_L_c	R_diaminopimelate decarboxylase	NMB1976	0	0.00311808
R_5DOAN	1.0 M_dad_5_c + 1.0 M_h2o_c = 1.0 M_5drib_c + 1.0 M_ade_c	R_5_deoxyadenosine_nuclosidase	NMB0767	0.000160659	0.00327873
R_DM_5DRIB	1.0 M_5drib_c = 1.0 M_5drib_b_xt	R_Sink_needed_to_allow_5_deoxyribose_to_leave_system		0.000160659	0.00327873
R_PE160abcpp	1.0 M_pe160_c + 1.0 M_h2o_c + 1.0 M_atp_c = 1.0 M_pi_c + 1.0 M_pe160_p + 1.0 M_h_c + 1.0 M_adp_c	R_phosphatidylethanolamine_transport_via_ABC_system_n_C160_periplasm_	NMB0319 AND NMB0182	0.00335482	0.00336182
R_MDDCP6pp	3.0 M_h2o_p + 1.0 M_murein5p5p5p_p = 3.0 M_ala_D_p + 1.0 M_murein4p4p4p_p	R_murein_D_D_carboxypeptidase_murein5p5p5p__periplasm_	NMB0749 OR NMB1797 OR NMB0877	0.00298357	0.0033993
R_ADPT	1.0 M_ade_c + 1.0 M_prpp_c = 1.0 M_amp_c + 1.0 M_ppi_c	R_adenine_phosphoribosyltransferase	NMB1662	-0.00092687	0.0034384
R_METAT	1.0 M_atp_c + 1.0 M_h2o_c + 1.0 M_met_L_c = 1.0 M_amet_c + 1.0 M_pi_c + 1.0 M_ppi_c	R_methionine_adenosyltransferase	NMB1799	0.000401153	0.00351923
R_PSD160a	1.0 M_h_c + 1.0 M_ps160a_c + 0.0000001 M_pydx5p_c = 1.0 M_pe160a_c + 1.0 M_co2_c	R_Phosphatidylserine decarboxylase n C160a	NMB0963	0.00360506	0.00361258
R_PSSA160a	1.0 M_ser_L_c + 1.0 M_cdp160a_c = 1.0 M_ps160a_c + 1.0 M_cmp_c + 1.0 M_h_c	R_Phosphatidylserine syntase n C160a	NMB1318	0.00360506	0.00361258
R_PE160aabcpp	1.0 M_atp_c + 1.0 M_h2o_c + 1.0 M_pe160a_c = 1.0 M_adp_c + 1.0 M_h_c + 1.0 M_pe160a_p + 1.0 M_pi_c	R_phosphatidylethanolamine transport via ABC system n C160a periplasm	NMB0319 AND NMB0182	0.00360506	0.00361258
R_PSD140	1.0 M_h_c + 1.0 M_ps140_c + 0.0000001 M_pydx5p_c = 1.0 M_co2_c + 1.0 M_pe140_c	R_Phosphatidylserine decarboxylase n C140	NMB0963	0.00377296	0.00378083
R_PSSA140	1.0 M_cdpdtdecg_c + 1.0 M_ser_L_c = 1.0 M_cmp_c + 1.0 M_h_c + 1.0 M_ps140_c	R_Phosphatidylserine syntase n C140	NMB1318	0.00377296	0.00378083
R_PE140abcpp	1.0 M_atp_c + 1.0 M_h2o_c + 1.0 M_pe140_c = 1.0 M_adp_c + 1.0 M_h_c + 1.0 M_pe140_p + 1.0 M_pi_c	R_phosphatidylethanolamine transport via ABC system n C140 periplasm	NMB0319 AND NMB0182	0.00377296	0.00378083
R_DASYN140	1.0 M_ctp_c + 1.0 M_h_c + 1.0 M_pa140_c = 1.0 M_cdpdtdecg_c + 1.0 M_ppi_c	R_CDP diacylglycerol synthetase n C140	NMB0185	0.00423228	0.00424086
R_AGPAT160a	1.0 M_1hdecg3p_c + 1.0 M_ddcaACP_c = 1.0 M_ACP_c + 1.0 M_pa160a_c	R_1 hexadecanoyl sn glycerol 3 phosphate O acyltransferase n C160a	NMB2034 OR NMB1294	0.00457596	0.00458523
R_DASYN160a	1.0 M_ctp_c + 1.0 M_h_c + 1.0 M_pa160a_c = 1.0 M_cdp160a_c + 1.0 M_ppi_c	R_CDP diacylglycerol synthetase n C160a	NMB0185	0.00457596	0.00458523
R_AGPAT140	1.0 M_1tdecg3p_c + 1.0 M_myrsACP_c = 1.0 M_ACP_c + 1.0 M_pa140_c	R_1 tetradecanoyl sn glycerol 3 phosphate O acyltransferase n C140	NMB2034 OR NMB1294	0.00464648	0.0046559
R_GALT1	1.0 M_icolipa_c + 1.0 M_udpgal_c = 1.0 M_galicolipa_c + 1.0 M_h_c + 1.0 M_udp_c	R_galactosyltransferase I LPS core synthesis	NMB1926	0.00490532	0.00491526
R_GALT2	1.0 M_gnagalicolipa_c + 1.0 M_udpgal_c = 1.0 M_galgnagalicolipa_c + 1.0 M_h_c + 1.0 M_udp_c	R_galactosyltransferase LPS core synthesis II	NMB1928	0.00490532	0.00491526
R_GNAT2	1.0 M_galicolipa_c + 1.0 M_uacgam_c = 1.0 M_gnagalicolipa_c + 1.0 M_udp_c	R_GlcNActransferase LPS core synthesis II	NMB1929	0.00490532	0.00491526
R_EDTXS1	1.0 M_ddcaACP_c + 1.0 M_kdo2lipid4_c = 1.0 M_ACP_c + 1.0 M_kdo2lipid4L_c	R_Endotoxin Synthesis lauroyl transferase1	NMB1801 AND NMB1418 AND NMB0220	0.00490532	0.00491526
R_MOAT	1.0 M_ckdo_c + 1.0 M_lipidA_c = 1.0 M_cmp_c + 1.0 M_h_c + 1.0 M_kdolipid4_c	R_3 deoxy D manno octulosonic acid transferase	NMB0014	0.00490532	0.00491526
R_MOAT2	1.0 M_ckdo_c + 1.0 M_kdolipid4_c = 1.0 M_cmp_c + 1.0 M_h_c + 1.0 M_kdo2lipid4_c	R_3 deoxy D manno octulosonic acid transferase	NMB0014	0.00490532	0.00491526
R_DAGK160	1.0 M_12dgr160_c + 1.0 M_atp_c = 1.0 M_adp_c + 1.0 M_h_c + 1.0 M_pa160_c	R_diacylglycerol kinase n C160	NMB1558	0.00490532	0.00491526
R_GLCTR1	1.0 M_udpg_c + 1.0 M_peagnahhlipa_c = 1.0 M_udp_c + 1.0 M_h_c + 1.0 M_icolipa_c	R_glucosyltransferase III LPS core synthesis	NMB1704	0.00490532	0.00491526
R_SIALT1	1.0 M_galgnagalicolipa_c + 1.0 M_cmpacnam_c = 1.0 M_lps_c + 1.0 M_cmp_c	R_CMP-N-acetylneuraminate-beta-galactosamide-alpha-2,3-sialyltransferase	NMB0922	0.00490532	0.00491526
R_EDTXS2	1.0 M_kdo2lipid4L_c + 1.0 M_ddcaACP_c = 1.0 M_ACP_c + 1.0 M_lipa_c	R_Endotoxin Synthesis lauroyl transferase2	NMB1919 AND NMB0220	0.00490532	0.00491526
R_LPADSS	1.0 M_lipidX_c + 1.0 M_u23ga_c = 1.0 M_h_c + 1.0 M_lipidAds_c + 1.0 M_udp_c	R_Lipid A disaccaride synthase	NMB0199	0.00490532	0.00491526
R_TDSK	1.0 M_atp_c + 1.0 M_lipidAds_c = 1.0 M_adp_c + 1.0 M_h_c + 1.0 M_lipidA_c	R_Tetraacyldisaccharide 4 kinase	NMB0672	0.00490532	0.00491526
R_USHD	1.0 M_h2o_c + 1.0 M_u23ga_c = 2.0 M_h_c + 1.0 M_lipidX_c + 1.0 M_ump_c	R_UDP sugar hydrolase	NMB0544	0.00490532	0.00491526
R_LPS3tex	1.0 M_lps_c = 1.0 M_lps_e	R_LPS immunotype L3 transport	Orphan	0.00490532	0.00491549
R_HEPT1	1.0 M_adphep_LD_c + 1.0 M_lipa_c = 1.0 M_adp_c + 1.0 M_h_c + 1.0 M_hlipa_c	R_heptosyltransferase I LPS core synthesis	NMB2156	0.00490532	0.00491554
R_HEPT2	1.0 M_adphep_LD_c + 1.0 M_hlipa_c = 1.0 M_adp_c + 1.0 M_h_c + 1.0 M_hhlipa_c	R_heptosyltransferase II LPS core synthesis	NMB1527	0.00490532	0.00491554
R_GNAT1	1.0 M_hhlipa_c + 1.0 M_uacgam_c = 1.0 M_gnahhlipa_c + 1.0 M_udp_c	R_GlcNActransferase LPS core synthesis I	NMB1705	0.00490532	0.00491555
R_PEAT1	1.0 M_gnahhlipa_c + 1.0 M_pe160_c = 1.0 M_peagnahhlipa_c + 1.0 M_12dgr160_c	R_PEAtransferase LPS core synthesis	NMB2010	0.00490532	0.00491555
R_FE3abcpp1	1.0 M_atp_c + 1.0 M_fe3_p + 1.0 M_h2o_c = 1.0 M_adp_c + 1.0 M_fe3_c + 1.0 M_h_c + 1.0 M_pi_c	R_iron_III_transport_via_ABC_system_periplasm_to_cytoplasm_	NMB0633 AND NMB0634 AND (Blank OR NMB0632)	0.00524757	0.00526035
R_MPTG2	1.0 M_murein5p5p_p + 1.0 M_uaagmda_c = 1.0 M_h_c + 1.0 M_murein5p5p5p_p + 1.0 M_udcpdp_c	R_murein polymerizing transglycosylase 2 three linked units	NMB1807 AND (Blank OR NMB0357)	0.00497262	0.00538836
R_MPTG	2.0 M_uaagmda_c = 2.0 M_h_c + 1.0 M_murein5p5p_p + 2.0 M_udcpdp_c	R_murein polymerizing transglycosylase	NMB1807 AND (Blank OR NMB0357)	0.00497262	0.00559623
R_PSD161a	1.0 M_h_c + 1.0 M_ps161_c + 0.0000001 M_pydx5p_c = 1.0 M_pe161_c + 1.0 M_co2_c	R_Phosphatidylserine decarboxylase n C140	NMB0963	0.00559196	0.00560362
R_pe161abcpp	1.0 M_atp_c + 1.0 M_h2o_c + 1.0 M_pe161_c = 1.0 M_adp_c + 1.0 M_h_c + 1.0 M_pe161_p + 1.0 M_pi_c	R_phosphatidylethanolamine transport via ABC system n C161a periplasm	NMB0319 AND NMB0182	0.00559196	0.00560362
R_PSSA161a	1.0 M_ser_L_c + 1.0 M_cdp161_c = 1.0 M_ps161_c + 1.0 M_cmp_c + 1.0 M_h_c	R_Phosphatidylserine syntase n C140	NMB1318	0.00559196	0.00560362
R_AGPAT160	1.0 M_1hdecg3p_c + 1.0 M_palmACP_c = 1.0 M_ACP_c + 1.0 M_pa160_c	R_1 hexadecanoyl sn glycerol 3 phosphate O acyltransferase n C160	NMB2034 OR NMB1294	0.00590485	0.00592402
R_PPND	1.0 M_nad_c + 1.0 M_pphn_c = 1.0 M_34hpp_c + 1.0 M_co2_c + 1.0 M_nadh_c	R_prephenate dehydrogenase	NMB0440	0	0.00623614
R_SERAT	1.0 M_accoa_c + 1.0 M_ser_L_c = 1.0 M_acser_c + 1.0 M_coa_c	R_serine_O_acetyltransferase	NMB0560	0	0.00623614
R_CYSS	1.0 M_acser_c + 1.0 M_h2s_c + 0.0000001 M_pydx5p_c = 1.0 M_ac_c + 1.0 M_cys_L_c + 1.0 M_h_c	R_cysteine_synthase	NMB0763	0	0.00623614
R_AGPAT160e	1.0 M_1hdecg3p_c + 1.0 M_ocdcaACP_c = 1.0 M_ACP_c + 1.0 M_pa160e_c	R_1 hexadecanoyl sn glycerol 3 phosphate O acyltransferase n C160e	NMB2034 OR NMB1294	0.0066588	0.00667247
R_DASYN160e	1.0 M_ctp_c + 1.0 M_h_c + 1.0 M_pa160e_c = 1.0 M_cdp160e_c + 1.0 M_ppi_c	R_CDP diacylglycerol synthetase n C160e	NMB0185	0.0066588	0.00667247
R_PSD160e	1.0 M_h_c + 1.0 M_ps160e_c + 0.0000001 M_pydx5p_c = 1.0 M_pe160e_c + 1.0 M_co2_c	R_Phosphatidylserine decarboxylase n C160e	NMB0963	0.0066588	0.00667268
R_PSSA160e	1.0 M_ser_L_c + 1.0 M_cdp160e_c = 1.0 M_ps160e_c + 1.0 M_cmp_c + 1.0 M_h_c	R_Phosphatidylserine syntase n C160e	NMB1318	0.0066588	0.00667269
R_PE160eabcpp	1.0 M_atp_c + 1.0 M_h2o_c + 1.0 M_pe160e_c = 1.0 M_adp_c + 1.0 M_h_c + 1.0 M_pe160e_p + 1.0 M_pi_c	R_phosphatidylethanolamine transport via ABC system n C160e periplasm	NMB0319 AND NMB0182	0.0066588	0.00667269
R_PPBNGS	2.0 M_5aop_c + 0.0000001 M_zn2_c = 2.0 M_h2o_c + 1.0 M_h_c + 1.0 M_ppbng_c	R_porphobilinogen_synthase	NMB0801	0.000638676	0.00687483
R_G3PAT140	1.0 M_glyc3p_c + 1.0 M_myrsACP_c = 1.0 M_ACP_c + 1.0 M_1tdecg3p_c	R_glycerol_3_phosphate_acyltransferase_C140_	Orphan	0.00693374	0.00694781
R_RNDR4	1.0 M_trdrd_c + 1.0 M_udp_c = 1.0 M_dudp_c + 1.0 M_h2o_c + 1.0 M_trdox_c	R_ribonucleoside_diphosphate_reductase_UDP_	NMB1291 AND NMB1288	0	0.00694785
R_RNDR1	1.0 M_adp_c + 1.0 M_trdrd_c = 1.0 M_dadp_c + 1.0 M_h2o_c + 1.0 M_trdox_c	R_ribonucleoside_diphosphate_reductase_ADP_	NMB1291 AND NMB1288	0.00693304	0.00694785
R_DCTPD	1.0 M_dctp_c + 1.0 M_h2o_c + 1.0 M_h_c = 1.0 M_dutp_c + 1.0 M_nh4_c	R_dCTP_deaminase	NMB0849	0	0.00694785
R_DTMPK	1.0 M_atp_c + 1.0 M_dtmp_c = 1.0 M_adp_c + 1.0 M_dtdp_c	R_dTMP_kinase	NMB0670	0.00693304	0.00694786
R_TMDS	1.0 M_dump_c + 1.0 M_mlthf_c = 1.0 M_dhf_c + 1.0 M_dtmp_c	R_thymidylate_synthase	NMB1709	0.00693304	0.00694786
R_NDPK4	1.0 M_atp_c + 1.0 M_dtdp_c = 1.0 M_adp_c + 1.0 M_dttp_c	R_nucleoside_diphosphate_kinase_ATPdTDP_	NMB1307	0.00693304	0.00694786
R_NDPK8	1.0 M_atp_c + 1.0 M_dadp_c = 1.0 M_adp_c + 1.0 M_datp_c	R_nucleoside_diphosphate_kinase_ATPdADP_	NMB0089 OR NMB1307	0.00693304	0.00694786
R_DHFR	1.0 M_dhf_c + 1.0 M_h_c + 1.0 M_nadph_c = 1.0 M_nadp_c + 1.0 M_thf_c	R_dihydrofolate_reductase	NMB0308	0.00717254	0.00718787
R_RNDR2	1.0 M_gdp_c + 1.0 M_trdrd_c = 1.0 M_dgdp_c + 1.0 M_h2o_c + 1.0 M_trdox_c	R_ribonucleoside_diphosphate_reductase_GDP_	NMB1291 AND NMB1288	0.00735452	0.00737023
R_NDPK5	1.0 M_atp_c + 1.0 M_dgdp_c = 1.0 M_adp_c + 1.0 M_dgtp_c	R_nucleoside_diphosphate_kinase_ATPdGDP_	NMB0089 OR NMB1307	0.00735452	0.00737024
R_DASYN161a	1.0 M_ctp_c + 1.0 M_h_c + 1.0 M_pa161_c = 1.0 M_cdp161_c + 1.0 M_ppi_c	R_CDP diacylglycerol synthetase n C140	NMB0185	0.0077754	0.00779161
R_PSD181	1.0 M_h_c + 1.0 M_ps181_c + 0.0000001 M_pydx5p_c = 1.0 M_co2_c + 1.0 M_pe181_c	R_Phosphatidylserine decarboxylase n C181	NMB0963	0.007876	0.00789243
R_pe181abcpp	1.0 M_atp_c + 1.0 M_h2o_c + 1.0 M_pe181_c = 1.0 M_adp_c + 1.0 M_h_c + 1.0 M_pe181_p + 1.0 M_pi_c	R_phosphatidylethanolamine transport via ABC system n C181 periplasm	NMB0319 AND NMB0182	0.007876	0.00789243
R_PSSA181	1.0 M_cdpdodec7eg_c + 1.0 M_ser_L_c = 1.0 M_cmp_c + 1.0 M_h_c + 1.0 M_ps181_c	R_Phosphatidylserine syntase n C181	NMB1318	0.007876	0.00789243
R_DASYN181	1.0 M_ctp_c + 1.0 M_h_c + 1.0 M_pa181_c = 1.0 M_cdpdodec7eg_c + 1.0 M_ppi_c	R_CDP diacylglycerol synthetase n C181	NMB0185	0.00815309	0.00816963
R_3OAS180	1.0 M_h_c + 1.0 M_malACP_c + 1.0 M_palmACP_c = 1.0 M_3ooctdACP_c + 1.0 M_ACP_c + 1.0 M_co2_c	R_3 oxoacyl acyl carrier protein synthase n C180	NMB1703 OR NMB0219	0.00815596	0.00817249
R_3OAR180	1.0 M_3ooctdACP_c + 1.0 M_nadph_c + 1.0 M_h_c = 1.0 M_nadp_c + 1.0 M_3hoctaACP_c	R_3_oxoacyl_acyl_carrier_protein_reductase_n_C180_	NMB1921 OR NMB1702	0.00815596	0.0081727
R_3HAD180	1.0 M_3hoctaACP_c = 1.0 M_h2o_c + 1.0 M_toctd2eACP_c	R_3_hydroxyacyl_acyl_carrier_protein_dehydratase_n_C180_	NMB0179	0.00815596	0.0081727
R_EAR180x	1.0 M_h_c + 1.0 M_nadh_c + 1.0 M_toctd2eACP_c = 1.0 M_nad_c + 1.0 M_ocdcaACP_c	R_enoyl acyl carrier protein reductase NADH n C180	NMB0336	0	0.0081727
R_EAR180y	1.0 M_h_c + 1.0 M_nadph_c + 1.0 M_toctd2eACP_c = 1.0 M_nadp_c + 1.0 M_ocdcaACP_c	R_enoyl acyl carrier protein reductase NADPH n C180	NMB0336	0	0.0081727
R_PSD160	1.0 M_h_c + 1.0 M_ps160_c + 0.0000001 M_pydx5p_c = 1.0 M_co2_c + 1.0 M_pe160_c	R_Phosphatidylserine decarboxylase n C160	NMB0963	0.00826013	0.00827736
R_PSSA160	1.0 M_cdpdhdecg_c + 1.0 M_ser_L_c = 1.0 M_cmp_c + 1.0 M_h_c + 1.0 M_ps160_c	R_Phosphatidylserine syntase n C160	NMB1318	0.00826013	0.00827736
R_AGPAT181	1.0 M_1odec7eg3p_c + 1.0 M_oct7eACP_c = 1.0 M_ACP_c + 1.0 M_pa181_c	R_1 octadec 7 enoyl sn glycerol 3 phosphate O acyltransferase n C181	NMB2034 OR NMB1294	0.00847425	0.00849182
R_G3PAT181	1.0 M_glyc3p_c + 1.0 M_oct7eACP_c = 1.0 M_1odec7eg3p_c + 1.0 M_ACP_c	R_glycerol 3 phosphate acyltransferase C181	Orphan	0.00847425	0.00849182
R_PSD160c	1.0 M_h_c + 1.0 M_ps160c_c + 0.0000001 M_pydx5p_c = 1.0 M_pe160c_c + 1.0 M_co2_c	R_Phosphatidylserine decarboxylase n C160c	NMB0963	0.00927578	0.00929513
R_PE160cabcpp	1.0 M_atp_c + 1.0 M_h2o_c + 1.0 M_pe160c_c = 1.0 M_adp_c + 1.0 M_h_c + 1.0 M_pe160c_p + 1.0 M_pi_c	R_phosphatidylethanolamine transport via ABC system n C160c periplasm	NMB0319 AND NMB0182	0.00927578	0.00929513
R_PSSA160c	1.0 M_ser_L_c + 1.0 M_cdp160c_c = 1.0 M_ps160c_c + 1.0 M_cmp_c + 1.0 M_h_c	R_Phosphatidylserine syntase n C160c	NMB1318	0.00927578	0.00929513
R_DASYN160	1.0 M_ctp_c + 1.0 M_h_c + 1.0 M_pa160_c = 1.0 M_cdpdhdecg_c + 1.0 M_ppi_c	R_CDP diacylglycerol synthetase n C160	NMB0185	0.00943616	0.0094553
R_U23GAAT	1.0 M_3hmrsACP_c + 1.0 M_u3hga_c = 1.0 M_ACP_c + 1.0 M_h_c + 1.0 M_u23ga_c	R_UDP 3 O 3 hydroxymyristoyl glucosamine acyltransferase	NMB0180	0.00981063	0.00983052
R_UDPG4E	1.0 M_udpg_c = 1.0 M_udpgal_c	R_UDPglucose_4_epimerase	NMB0064 OR NMB0078	0.00981063	0.00983052
R_KDOCT2	1.0 M_ctp_c + 1.0 M_kdo_c = 1.0 M_ckdo_c + 1.0 M_ppi_c	R_3 deoxy manno octulosonate cytidylyltransferase	NMB0675	0.00981063	0.00983052
R_UAGAAT	1.0 M_3hddecACP_c + 1.0 M_uacgam_c = 1.0 M_ACP_c + 1.0 M_u3aga_c	R_UDP N acetylglucosamine acyltransferase	NMB0178 AND NMB0220	0.00981063	0.00983052
R_A5PISO	1.0 M_ru5p_D_c = 1.0 M_ara5p_c	R_arabinose_5_phosphate_isomerase	NMB0352	0.00981063	0.00983052
R_KDOPP	1.0 M_h2o_c + 1.0 M_kdo8p_c = 1.0 M_kdo_c + 1.0 M_pi_c	R_3 deoxy manno octulosonate 8 phosphatase	NMB0353	0.00981063	0.00983052
R_UHGADA	1.0 M_h2o_c + 1.0 M_u3aga_c = 1.0 M_ac_c + 1.0 M_u3hga_c	R_UDP 3 O acetylglucosamine deacetylase	NMB0017	0.00981063	0.00983052
R_AGMHE	1.0 M_adphep_DD_c + 0.0000001 M_nad_c = 1.0 M_adphep_LD_c	R_ADP D glycero D manno heptose epimerase	NMB0828	0.00981063	0.00983052
R_S7PI	1.0 M_s7p_c = 1.0 M_gmhep7p_c	R_sedoheptulose 7 phosphate isomerase	NMB2090	0.00981063	0.00983052
R_GMHEPK	1.0 M_atp_c + 1.0 M_gmhep7p_c = 1.0 M_adp_c + 1.0 M_gmhep17bp_c + 1.0 M_h_c	R_D glycero D manno heptose 7 phosphate kinase	NMB2076 OR NMB0825	0.00981063	0.00983052
R_KDOPS	1.0 M_ara5p_c + 1.0 M_h2o_c + 1.0 M_pep_c = 1.0 M_kdo8p_c + 1.0 M_pi_c	R_3 deoxy D manno octulosonic acid 8 phosphate synthase	NMB1283	0.00981063	0.00983109
R_GMHEPAT	1.0 M_atp_c + 1.0 M_gmhep1p_c + 1.0 M_h_c = 1.0 M_adphep_DD_c + 1.0 M_ppi_c	R_D glycero D manno hepose 1 phosphate adenyltransferase	NMB2076 OR NMB0825	0.00981063	0.00983109
R_GMHEPPA	1.0 M_gmhep17bp_c + 1.0 M_h2o_c = 1.0 M_gmhep1p_c + 1.0 M_pi_c	R_D glycero D manno heptose 1 7 bisphosphate phosphatase	NMB2033	0.00981063	0.00983109
R_AGPAT161a	1.0 M_1hdect9eg3p_c + 1.0 M_hdet9ACP_c = 1.0 M_ACP_c + 1.0 M_pa161_c	R_1 hexadec trans9 enoyl sn glycerol 3 phosphate O acyltransferase n C161a	NMB2034 OR NMB1294	0.0101651	0.0101998
R_G3PAT161ab	1.0 M_glyc3p_c + 1.0 M_hdet9ACP_c = 1.0 M_1hdect9eg3p_c + 1.0 M_ACP_c	R_glycerol 3 phosphate acyltransferase C161	Orphan	0.0101651	0.0101998
R_AGPAT160c	1.0 M_1hdecg3p_c + 1.0 M_hdet9ACP_c = 1.0 M_ACP_c + 1.0 M_pa160c_c	R_1 hexadecanoyl sn glycerol 3 phosphate O acyltransferase n C160c	NMB2034 OR NMB1294	0.01147	0.0114935
R_DASYN160c	1.0 M_ctp_c + 1.0 M_h_c + 1.0 M_pa160c_c = 1.0 M_cdp160c_c + 1.0 M_ppi_c	R_CDP diacylglycerol synthetase n C160c	NMB0185	0.01147	0.0114935
R_G1SAT	1.0 M_glu1sa_c = 1.0 M_5aop_c	R_glutamate_1_semialdehyde_aminotransferase	NMB1864	0.00127735	0.0137497
R_GLUTRR	1.0 M_glutrna_c + 1.0 M_h_c + 1.0 M_nadph_c = 1.0 M_glu1sa_c + 1.0 M_nadp_c + 1.0 M_trnaglu_c	R_glutamyl_tRNA_reductase	NMB0576	0.00127735	0.0137497
R_GLUTRS	1.0 M_atp_c + 1.0 M_glu_L_c + 1.0 M_trnaglu_c = 1.0 M_amp_c + 1.0 M_glutrna_c + 1.0 M_ppi_c	R_Glutamyl_tRNA_synthetase	NMB0003	0.00127735	0.0137497
R_RNDR3	1.0 M_cdp_c + 1.0 M_trdrd_c = 1.0 M_dcdp_c + 1.0 M_h2o_c + 1.0 M_trdox_c	R_ribonucleoside_diphosphate_reductase_CDP_	NMB1291 AND NMB1288	0.00735452	0.0143185
R_NDPK7	1.0 M_atp_c + 1.0 M_dcdp_c = 1.0 M_adp_c + 1.0 M_dctp_c	R_nucleoside_diphosphate_kinase_ATPdCDP_	NMB1307	0.00735452	0.0143188
R_GALUi	1.0 M_g1p_c + 1.0 M_h_c + 1.0 M_utp_c = 1.0 M_ppi_c + 1.0 M_udpg_c	R_UTP_glucose_1_phosphate_uridylyltransferase_irreversible_	NMB0638	0.0147159	0.0147465
R_UGMDDS	1.0 M_alaala_c + 1.0 M_atp_c + 1.0 M_ugmd_c = 1.0 M_adp_c + 1.0 M_h_c + 1.0 M_pi_c + 1.0 M_ugmda_c	R_UDP N acetylmuramoyl L alanyl D glutamyl meso 2 6 diaminopimeloyl D alanyl D alanine synthetase	NMB0416	0.0149179	0.0161651
R_UAAGDS	1.0 M_26dap_M_c + 1.0 M_atp_c + 1.0 M_uamag_c = 1.0 M_adp_c + 1.0 M_h_c + 1.0 M_pi_c + 1.0 M_ugmd_c	R_UDP N acetylmuramoyl L alanyl D glutamyl meso 2 6 diaminopimelate synthetase	NMB0414	0.0149179	0.0161651
R_UAGCVT	1.0 M_pep_c + 1.0 M_uacgam_c = 1.0 M_pi_c + 1.0 M_uaccg_c	R_UDP N acetylglucosamine epimerase	NMB0011	0.0149179	0.0161651
R_UAMAGS	1.0 M_atp_c + 1.0 M_glu_D_c + 1.0 M_uama_c = 1.0 M_adp_c + 1.0 M_h_c + 1.0 M_pi_c + 1.0 M_uamag_c	R_UDP N acetylmuramoyl L alanyl D glutamate synthetase	NMB0420	0.0149179	0.0161651
R_UAMAS	1.0 M_ala_L_c + 1.0 M_atp_c + 1.0 M_uamr_c = 1.0 M_adp_c + 1.0 M_h_c + 1.0 M_pi_c + 1.0 M_uama_c	R_UDP N acetylmuramoyl L alanine synthetase	NMB0423	0.0149179	0.0161651
R_PAPPT3	1.0 M_udcpp_c + 1.0 M_ugmda_c = 1.0 M_uagmda_c + 1.0 M_ump_c	R_phospho N acetylmuramoyl pentapeptide transferase meso 2 6 diaminopimelate	NMB0418	0.0149179	0.0161651
R_UAGPT3	1.0 M_uacgam_c + 1.0 M_uagmda_c = 1.0 M_h_c + 1.0 M_uaagmda_c + 1.0 M_udp_c	R_UDP N acetylglucosamine N acetylmuramyl pentapeptide pyrophosphoryl undecaprenol N acetylglucosamine transferase	NMB0422	0.0149179	0.0161651
R_ALAALAr	2.0 M_ala_D_c + 1.0 M_atp_c = 1.0 M_adp_c + 1.0 M_alaala_c + 1.0 M_h_c + 1.0 M_pi_c	R_D alanine D alanine ligase reversible	NMB0424	0.0149179	0.0161651
R_UDCPDP	1.0 M_h2o_c + 1.0 M_udcpdp_c = 1.0 M_h_c + 1.0 M_pi_c + 1.0 M_udcpp_c	R_undecaprenyl diphosphatase	NMB0408	0.0149179	0.0161651
R_UAPGR	1.0 M_h_c + 1.0 M_nadph_c + 1.0 M_uaccg_c + 0.0000001 M_fad_c = 1.0 M_nadp_c + 1.0 M_uamr_c	R_UDP N acetylenolpyruvoylglucosamine reductase	NMB0811	0.0149179	0.0161651
R_VPAMT	1.0 M_3mob_c + 1.0 M_ala_L_c = 1.0 M_pyr_c + 1.0 M_val_L_c	R_Valine_pyruvate_aminotransferase	NMB1823	-0.102977	0.0163913
R_HSK	1.0 M_atp_c + 1.0 M_hom_L_c = 1.0 M_adp_c + 1.0 M_h_c + 1.0 M_phom_c	R_homoserine kinase	NMB2029	0	0.0165044
R_SHSL5	1.0 M_suchms_c + 1.0 M_h2o_c + 0.0000001 M_pydx5p_c = 1.0 M_2obut_c + 1.0 M_succ_c + 1.0 M_nh4_c	R_O-succinyl-L-homoserine succinate-lyase	NMB0802	0	0.0165044
R_THRS	1.0 M_h2o_c + 1.0 M_phom_c + 0.0000001 M_pydx5p_c = 1.0 M_pi_c + 1.0 M_thr_L_c	R_threonine synthase	NMB1046	0	0.0165044
R_CHORM	1.0 M_chor_c = 1.0 M_pphn_c	R_chorismate mutase	NMB0446 OR NMB1692	0.010651	0.0168871
R_PPNDH	1.0 M_h_c + 1.0 M_pphn_c = 1.0 M_co2_c + 1.0 M_h2o_c + 1.0 M_phpyr_c	R_prephenate dehydratase	NMB0446	0.010651	0.0168871
R_SHK3Dr	1.0 M_3dhsk_c + 1.0 M_h_c + 1.0 M_nadph_c = 1.0 M_nadp_c + 1.0 M_skm_c	R_shikimate dehydrogenase	NMB0358	0.0109703	0.0172064
R_SHKK	1.0 M_atp_c + 1.0 M_skm_c = 1.0 M_adp_c + 1.0 M_h_c + 1.0 M_skm5p_c	R_shikimate kinase	NMB1813	0.0109703	0.0172064
R_DDPA	1.0 M_e4p_c + 1.0 M_h2o_c + 1.0 M_pep_c = 1.0 M_2dda7p_c + 1.0 M_pi_c	R_3 deoxy D arabino heptulosonate 7 phosphate synthetase	NMB0307	0.0109703	0.0172064
R_PSCVT	1.0 M_pep_c + 1.0 M_skm5p_c = 1.0 M_3psme_c + 1.0 M_pi_c	R_3 phosphoshikimate 1 carboxyvinyltransferase	NMB1432	0.0109703	0.0172064
R_DHQTi	1.0 M_3dhq_c = 1.0 M_3dhsk_c + 1.0 M_h2o_c	R_3 dehydroquinate dehydratase irreversible	NMB1446	0.0109703	0.0172064
R_DHQS	1.0 M_2dda7p_c + 0.0000001 M_nad_c + 0.0000001 M_cobalt2_c = 1.0 M_3dhq_c + 1.0 M_pi_c	R_3 dehydroquinate synthase	NMB1814	0.0109703	0.0172064
R_CHORS	1.0 M_3psme_c + 0.0000001 M_fad_c = 1.0 M_chor_c + 1.0 M_pi_c	R_chorismate synthase	NMB1680	0.0109703	0.0172064
R_EX_ala_D_e_	1.0 M_ala_D_e = 1.0 M_ala_D_b_xt	R_D_Alanine_exchange		0	0.0174123
R_ALADt	1.0 M_ala_D_p = 1.0 M_ala_D_c	R_alanine_D_transport	Orphan	0	0.0174123
R_SHSL2	1.0 M_suchms_c + 1.0 M_h2s_c = 1.0 M_hcys_L_c + 1.0 M_succ_c	R_O succinylhomoserine lyase L cysteine2	NMB1609	0.0112082	0.0174443
R_METS	1.0 M_5mthf_c + 1.0 M_hcys_L_c + 0.0000001 M_zn2_c = 1.0 M_h_c + 1.0 M_met_L_c + 1.0 M_thf_c	R_methionine_synthase	NMB0944	0.0113678	0.017604
R_DAPE	1.0 M_26dap_LL_c = 1.0 M_26dap_M_c	R_diaminopimelate epimerase	NMB0760	0.0149179	0.0180359
R_SDPDS	1.0 M_h2o_c + 1.0 M_sl26da_c = 1.0 M_26dap_LL_c + 1.0 M_succ_c	R_succinyl diaminopimelate desuccinylase	NMB1530	0.0149179	0.0180359
R_DHDPRy	1.0 M_23dhdp_c + 1.0 M_h_c + 1.0 M_nadph_c = 1.0 M_nadp_c + 1.0 M_thdp_c	R_dihydrodipicolinate reductase NADPH	NMB0203	0.0149179	0.0180359
R_DHDPS	1.0 M_aspsa_c + 1.0 M_pyr_c = 1.0 M_23dhdp_c + 2.0 M_h2o_c + 1.0 M_h_c	R_dihydrodipicolinate synthase	NMB0929	0.0149179	0.0180359
R_THDPS	1.0 M_h2o_c + 1.0 M_succoa_c + 1.0 M_thdp_c = 1.0 M_coa_c + 1.0 M_sl2a6o_c	R_tetrahydrodipicolinate succinylase	NMB0335	0.0149179	0.0180359
R_ARGtex	1.0 M_arg_L_e = 1.0 M_arg_L_p	R_L arginine transport via diffusion extracellular to periplasm	NMB1429 OR NMB2039	0.016641	0.0182
R_3OAS181a	1.0 M_h_c + 1.0 M_h5deACP_c + 1.0 M_malACP_c = 1.0 M_3ocvac7eACP_c + 1.0 M_ACP_c + 1.0 M_co2_c	R_3 oxoacyl acyl carrier protein synthase n C181	NMB1703 OR NMB0219	0.0192358	0.0192756
R_3OAS161a	1.0 M_h_c + 1.0 M_malACP_c + 1.0 M_cmrs3eACP_c = 1.0 M_3ocpalm5eACP_c	R_3 oxoacyl acyl carrier protein synthase n C161	NMB1703 OR NMB0219	0.0192358	0.0192757
R_EAR181x	1.0 M_h_c + 1.0 M_nadh_c + 1.0 M_t3c7vaceACP_c = 1.0 M_nad_c + 1.0 M_oct7eACP_c	R_enoyl acyl carrier protein reductase NADH n C181	NMB0336	0	0.0192757
R_EAR181y	1.0 M_h_c + 1.0 M_nadph_c + 1.0 M_t3c7vaceACP_c = 1.0 M_nadp_c + 1.0 M_oct7eACP_c	R_enoyl acyl carrier protein reductase NADPH n C181	NMB0336	0	0.0192757
R_3OAR161x	1.0 M_3ocpalm5eACP_c + 1.0 M_h_c + 1.0 M_nadph_c = 1.0 M_3hcpalm5eACP_c + 1.0 M_nadp_c	R_3 oxoacyl acyl carrier protein reductase n C161	NMB1921 OR NMB1702	0.0192358	0.0192757
R_3OAR181x	1.0 M_3ocvac7eACP_c + 1.0 M_h_c + 1.0 M_nadph_c = 1.0 M_3hcvac7eACP_c + 1.0 M_nadp_c	R_3 oxoacyl acyl carrier protein reductase n C181	NMB1921 OR NMB1702	0.0192358	0.0192757
R_3HAD161x	1.0 M_3hcpalm5eACP_c = 1.0 M_h2o_c + 1.0 M_t3c5palmeACP_c	R_3 hydroxyacyl acyl carrier protein dehydratase n C161	NMB0179	0.0192358	0.0192757
R_3HAD181a	1.0 M_3hcvac7eACP_c = 1.0 M_h2o_c + 1.0 M_t3c7vaceACP_c	R_3 hydroxyacyl acyl carrier protein dehydratase n C181	NMB0179	0.0192358	0.0192757
R_EAR161a	1.0 M_h_c + 1.0 M_nadh_c + 1.0 M_t3c5palmeACP_c = 1.0 M_h5deACP_c + 1.0 M_nad_c	R_enoyl acyl carrier protein reductase NADH n C161	NMB0336	0.0192358	0.0192757
R_T2MRSI	1.0 M_tmrs2eACP_c = 1.0 M_cmrs3eACP_c	R_trans 2 myristoyl ACP isomerase	NMB0179	0.0192358	0.0192757
R_ASP1DC	1.0 M_asp_L_c + 1.0 M_h_c = 1.0 M_ala_B_c + 1.0 M_co2_c	R_aspartate_1_decarboxylase	NMB1282	0.019442	0.0194814
R_PPCDC	1.0 M_4ppcys_c + 1.0 M_h_c = 1.0 M_co2_c + 1.0 M_pan4p_c	R_phosphopantothenoylcysteine_decarboxylase	NMB1658	0.019442	0.0194819
R_MOHMT	1.0 M_3mob_c + 1.0 M_h2o_c + 1.0 M_mlthf_c = 1.0 M_2dhp_c + 1.0 M_thf_c	R_3_methyl_2_oxobutanoate_hydroxymethyltransferase	NMB0870	0.019442	0.0194822
R_PNTK	1.0 M_atp_c + 1.0 M_pnto_R_c = 1.0 M_4ppan_c + 1.0 M_adp_c + 1.0 M_h_c	R_pantothenate_kinase	NMB2075	0.019442	0.0194823
R_PPNCL2	1.0 M_4ppan_c + 1.0 M_ctp_c + 1.0 M_cys_L_c = 1.0 M_4ppcys_c + 1.0 M_cmp_c + 1.0 M_h_c + 1.0 M_ppi_c	R_phosphopantothenate_cysteine_ligase	NMB1658	0.019442	0.0194823
R_DPR	1.0 M_2dhp_c + 1.0 M_h_c + 1.0 M_nadph_c = 1.0 M_nadp_c + 1.0 M_pant_R_c	R_2_dehydropantoate_2_reductase	Orphan	0.019442	0.0194823
R_PANTS	1.0 M_ala_B_c + 1.0 M_atp_c + 1.0 M_pant_R_c = 1.0 M_amp_c + 1.0 M_h_c + 1.0 M_pnto_R_c + 1.0 M_ppi_c	R_pantothenate_synthase	NMB0871	0.019442	0.0194823
R_EX_Tf_e_	1.0 M_Tf_e = 1.0 M_Tf_b_xt	R_Transferrin residue_exchange		0.00262378	0.02
R_TFFE	1.0 M_TfFe3_e = 1.0 M_Tf_e + 2.0 M_fe3_p	R_Fe acquisition from Transferrin	NMB0460 AND NMB0461 AND NMB1730 AND NMB1729 AND (Blank OR NMB1728) AND NMB0634 AND NMB0633 and (Blank OR NMB0632)	0.00262378	0.02
R_ACPS1	1.0 M_coa_c = 1.0 M_ACP_c + 1.0 M_h_c + 1.0 M_pap_c	R_acyl_carrier_protein_synthase_ACP_apoenzyme not included in equation	NMB0452	0.0192358	0.020483
R_DM_PAP	1.0 M_pap_c = 1.0 M_pap_b_xt	R_Sink_needed_to_allow_pap_to_leave_system		0.0192358	0.020483
R_DPCOAK	1.0 M_atp_c + 1.0 M_dpcoa_c = 1.0 M_adp_c + 1.0 M_coa_c + 1.0 M_h_c	R_dephospho_CoA_kinase	NMB0331	0.019442	0.0206892
R_PTPATi	1.0 M_atp_c + 1.0 M_h_c + 1.0 M_pan4p_c = 1.0 M_dpcoa_c + 1.0 M_ppi_c	R_pantetheine_phosphate_adenylyltransferase	NMB2019	0.019442	0.0206892
R_ACODA	1.0 M_acorn_c + 1.0 M_glu_L_c = 1.0 M_acglu_c + 1.0 M_orn_c	R_acetylornithine_deacetylase	NMB1530	0.0213583	0.0244763
R_ACGK	1.0 M_acglu_c + 1.0 M_atp_c = 1.0 M_acg5p_c + 1.0 M_adp_c	R_acetylglutamate_kinase	NMB1074	0.0213583	0.0244763
R_TRPt1rpp	1.0 M_h_p + 1.0 M_trp_L_p = 1.0 M_h_c + 1.0 M_trp_L_c	R_L tryptophan reversible transport via proton symport periplasm	NMB2031 OR NMB1647 OR NMB0194	-122.552	0.0247373
R_TRPtex	1.0 M_trp_L_e = 1.0 M_trp_L_p	R_L tryptophan transport via diffusion extracellular to periplasm	NMB1429 OR NMB2039	0.0215653	0.0247373
R_METtex	1.0 M_met_L_e = 1.0 M_met_L_p	R_L methionine transport via diffusion extracellular to periplasm	NMB1429 OR NMB2039	0.0192639	0.0255
R_HSST	1.0 M_hom_L_c + 1.0 M_succoa_c = 1.0 M_coa_c + 1.0 M_suchms_c	R_homoserine_O_succinyltransferase	Orphan	0.0112082	0.0277126
R_G3PAT160	1.0 M_glyc3p_c + 1.0 M_palmACP_c = 1.0 M_ACP_c + 1.0 M_1hdecg3p_c	R_glycerol_3_phosphate_acyltransferase_C160_	Orphan	0.0291981	0.0292587
R_EAR161x	1.0 M_t3c9palmeACP_c + 1.0 M_h_c + 1.0 M_nadh_c = 1.0 M_nad_c + 1.0 M_hdeACP_c	R_enoyl_acyl_carrier_protein_reductase_NADH__n_C161_	NMB0336	0	0.0318862
R_EAR161y	1.0 M_nadph_c + 1.0 M_h_c + 1.0 M_t3c9palmeACP_c = 1.0 M_nadp_c + 1.0 M_hdeACP_c	R_enoyl_acyl_carrier_protein_reductase_NADPH__n_C161_	NMB0336	0	0.0318862
R_T2HDECI	1.0 M_hdeACP_c = 1.0 M_hdet9ACP_c	R_trans 9 hexadecenoyl ACP isomerase	NMB0181	0.0318001	0.0318862
R_3OAR161	1.0 M_nadph_c + 1.0 M_h_c + 1.0 M_3ocpalm9eACP_c = 1.0 M_3hcpalm9eACP_c + 1.0 M_nadp_c	R_3_oxoacyl_acyl_carrier_protein_reductase_n_C161_	NMB1921 OR NMB1702	0.0318001	0.0318862
R_3HAD161	1.0 M_3hcpalm9eACP_c = 1.0 M_h2o_c + 1.0 M_t3c9palmeACP_c	R_3_hydroxyacyl_acyl_carrier_protein_dehydratase_n_C161_	NMB0179	0.0318001	0.0318862
R_3OAS161	1.0 M_h_c + 1.0 M_malACP_c + 1.0 M_tdeACP_c = 1.0 M_3ocpalm9eACP_c + 1.0 M_ACP_c + 1.0 M_co2_c	R_3 oxoacyl acyl carrier protein synthase n C161	NMB1703 OR NMB0219	0.0318001	0.0318862
R_ALAR	1.0 M_ala_L_c = 1.0 M_ala_D_c	R_alanine_racemase	NMB1651	0.0149179	0.033682
R_EX_fe3_e_	1.0 M_fe3_e = 1.0 M_fe3_b_xt	R_Fe3_exchange		0	0.0347524
R_3OAS121	1.0 M_cdec3eACP_c + 1.0 M_h_c + 1.0 M_malACP_c = 1.0 M_3ocddec5eACP_c + 1.0 M_ACP_c + 1.0 M_co2_c	R_3 oxoacyl acyl carrier protein synthase n C121	NMB1703 OR NMB0219	0.0354739	0.035572
R_EAR121x	1.0 M_t3c5ddeceACP_c + 1.0 M_h_c + 1.0 M_nadh_c = 1.0 M_nad_c + 1.0 M_cddec5eACP_c	R_enoyl_acyl_carrier_protein_reductase_NADH__n_C121_	NMB0336	0	0.035572
R_EAR121y	1.0 M_nadph_c + 1.0 M_h_c + 1.0 M_t3c5ddeceACP_c = 1.0 M_nadp_c + 1.0 M_cddec5eACP_c	R_enoyl_acyl_carrier_protein_reductase_NADPH__n_C121_	NMB0336	0	0.035572
R_EAR141x	1.0 M_t3c7mrseACP_c + 1.0 M_nadh_c + 1.0 M_h_c = 1.0 M_tdeACP_c + 1.0 M_nad_c	R_enoyl_acyl_carrier_protein_reductase_NADH__n_C141_	NMB0336	0	0.035572
R_EAR141y	1.0 M_t3c7mrseACP_c + 1.0 M_nadph_c + 1.0 M_h_c = 1.0 M_tdeACP_c + 1.0 M_nadp_c	R_enoyl_acyl_carrier_protein_reductase_NADPH__n_C141_	NMB0336	0	0.035572
R_T2DECAI	1.0 M_tdec2eACP_c = 1.0 M_cdec3eACP_c	R_trans_2_decenoyl_ACP_isomerase	Orphan	0.0354739	0.035572
R_3HAD121	1.0 M_3hcddec5eACP_c = 1.0 M_h2o_c + 1.0 M_t3c5ddeceACP_c	R_3_hydroxyacyl_acyl_carrier_protein_dehydratase_n_C121_	NMB0179	0.0354739	0.035572
R_3OAR141	1.0 M_nadph_c + 1.0 M_h_c + 1.0 M_3ocmrs7eACP_c = 1.0 M_3hcmrs7eACP_c + 1.0 M_nadp_c	R_3_oxoacyl_acyl_carrier_protein_reductase_n_C141_	NMB1921 OR NMB1702	0.0354739	0.035572
R_3HAD141	1.0 M_3hcmrs7eACP_c = 1.0 M_h2o_c + 1.0 M_t3c7mrseACP_c	R_3_hydroxyacyl_acyl_carrier_protein_dehydratase_n_C141_	NMB0179	0.0354739	0.035572
R_3OAS141	1.0 M_cddec5eACP_c + 1.0 M_h_c + 1.0 M_malACP_c = 1.0 M_3ocmrs7eACP_c + 1.0 M_ACP_c + 1.0 M_co2_c	R_3 oxoacyl acyl carrier protein synthase n C141	NMB1703 OR NMB0219	0.0354739	0.035572
R_3OAR121	1.0 M_nadph_c + 1.0 M_h_c + 1.0 M_3ocddec5eACP_c = 1.0 M_3hcddec5eACP_c + 1.0 M_nadp_c	R_3_oxoacyl_acyl_carrier_protein_reductase_n_C121_	NMB1921 OR NMB1702	0.0354739	0.035572
R_HIStex	1.0 M_his_L_e = 1.0 M_his_L_p	R_L histidine transport via diffusion extracellular to periplasm	NMB1429 OR NMB2039	0.0341262	0.036284
R_THRD_L	1.0 M_thr_L_c + 0.0000001 M_pydx5p_c = 1.0 M_2obut_c + 1.0 M_nh4_c	R_L threonine deaminase	NMB0878	0.0152958	0.0380363
R_DHAD2	1.0 M_23dhmp_c = 1.0 M_3mop_c + 1.0 M_h2o_c	R_Dihydroxy acid dehydratase 2 3 dihydroxy 3 methylpentanoate	NMB1188 OR NMB1150	0.0318002	0.0380363
R_KARA2	1.0 M_2ahbut_c + 1.0 M_h_c + 1.0 M_nadph_c = 1.0 M_23dhmp_c + 1.0 M_nadp_c	R_ketol acid reductoisomerase 2 Acetolactate	NMB1574	0.0318002	0.0380363
R_ACHBS	1.0 M_2obut_c + 1.0 M_h_c + 1.0 M_pyr_c + 0.0000001 M_thmpp_c = 1.0 M_2ahbut_c + 1.0 M_co2_c	R_2 aceto 2 hydroxybutanoate synthase	NMB1577 AND (Blank OR NMB1576)	0.0318002	0.0380364
R_CYStex	1.0 M_cys_L_e = 1.0 M_cys_L_p	R_L cysteine transport via diffusion extracellular to periplasm	NMB1429 OR NMB2039	0.0350148	0.0413691
R_SUCOAS	1.0 M_atp_c + 1.0 M_coa_c + 1.0 M_succ_c = 1.0 M_adp_c + 1.0 M_pi_c + 1.0 M_succoa_c	R_succinyl_CoA_synthetase_ADP_forming_	NMB0959 AND NMB0960	-22.9453	0.0426184
R_ASPK	1.0 M_asp_L_c + 1.0 M_atp_c = 1.0 M_4pasp_c + 1.0 M_adp_c	R_aspartate kinase	NMB1498	0.0363943	0.0426305
R_EAR160x	1.0 M_tpalm2eACP_c + 1.0 M_h_c + 1.0 M_nadh_c = 1.0 M_nad_c + 1.0 M_palmACP_c	R_enoyl_acyl_carrier_protein_reductase_NADH__n_C160_	NMB0336	0	0.0433487
R_EAR160y	1.0 M_nadph_c + 1.0 M_h_c + 1.0 M_tpalm2eACP_c = 1.0 M_nadp_c + 1.0 M_palmACP_c	R_enoyl_acyl_carrier_protein_reductase_NADPH__n_C160_	NMB0336	0	0.0433487
R_3HAD160	1.0 M_3hpalmACP_c = 1.0 M_h2o_c + 1.0 M_tpalm2eACP_c	R_3_hydroxyacyl_acyl_carrier_protein_dehydratase_n_C160_	NMB0179	0.0432589	0.0433487
R_3OAR160	1.0 M_3opalmACP_c + 1.0 M_nadph_c + 1.0 M_h_c = 1.0 M_3hpalmACP_c + 1.0 M_nadp_c	R_3_oxoacyl_acyl_carrier_protein_reductase_n_C160_	NMB1921 OR NMB1702	0.0432589	0.0433487
R_3OAS160	1.0 M_malACP_c + 1.0 M_h_c + 1.0 M_myrsACP_c = 1.0 M_ACP_c + 1.0 M_co2_c + 1.0 M_3opalmACP_c	R_3_oxoacyl_acyl_carrier_protein_synthase_n_C160_	NMB1703 OR NMB0219	0.0432589	0.0433487
R_IMPD	1.0 M_h2o_c + 1.0 M_imp_c + 1.0 M_nad_c = 1.0 M_h_c + 1.0 M_nadh_c + 1.0 M_xmp_c	R_IMP dehydrogenase	NMB1201	0.0481195	0.0488185
R_TYRt1rpp	1.0 M_h_p + 1.0 M_tyr_L_p = 1.0 M_h_c + 1.0 M_tyr_L_c	R_L tyrosine reversible transport via proton symport periplasm	NMB2031	-122.525	0.0513225
R_TYRtex	1.0 M_tyr_L_e = 1.0 M_tyr_L_p	R_L tyrosine transport via diffusion extracellular to periplasm	NMB1429 OR NMB2039	0.0449424	0.0513225
R_EAR140y	1.0 M_nadph_c + 1.0 M_h_c + 1.0 M_tmrs2eACP_c = 1.0 M_myrsACP_c + 1.0 M_nadp_c	R_enoyl_acyl_carrier_protein_reductase_NADPH__n_C140_	NMB0336	0	0.0555427
R_EAR140x	1.0 M_tmrs2eACP_c + 1.0 M_h_c + 1.0 M_nadh_c = 1.0 M_nad_c + 1.0 M_myrsACP_c	R_enoyl_acyl_carrier_protein_reductase_NADH__n_C140_	NMB0336	0	0.0555427
R_PHEtex	1.0 M_phe_L_e = 1.0 M_phe_L_p	R_L phenylalanine transport via diffusion extracellular to periplasm	NMB1429 OR NMB2039	0.0543639	0.0606
R_ASPtex	1.0 M_asp_L_e = 1.0 M_asp_L_p	R_L aspartate transport via diffusion extracellular to periplasm	NMB1429 OR NMB2039	0.0564638	0.0627
R_Ktex	1.0 M_k_e = 1.0 M_k_p	R_potassium transport via diffusion extracellular to periplasm	NMB1429 OR NMB2039	0.0635808	0.0637198
R_NH4tex	1.0 M_nh4_e = 1.0 M_nh4_p	R_ammonia transport via diffusion extracellular to periplasm	NMB1429 OR NMB2039	0.0587638	0.065
R_ILEtex	1.0 M_ile_L_e = 1.0 M_ile_L_p	R_L isoleucine transport via diffusion extracellular to periplasm	NMB1429 OR NMB2039	0.0664638	0.0727
R_3HAD140	1.0 M_3hmrsACP_c = 1.0 M_h2o_c + 1.0 M_tmrs2eACP_c	R_3_hydroxyacyl_acyl_carrier_protein_dehydratase_n_C140_	NMB0179	0.0746635	0.0748184
R_ORNabcpp	1.0 M_atp_c + 1.0 M_h2o_c + 1.0 M_orn_p = 1.0 M_adp_c + 1.0 M_h_c + 1.0 M_orn_c + 1.0 M_pi_c	R_ornithine transport via ABC system periplasm	(NMB0789 AND NMB0788 AND NMB0787) OR (NMB1509 AND NMB0696 AND NMB1612)	0.0768819	0.08
R_ORNtex	1.0 M_orn_e = 1.0 M_orn_p	R_ornithine transport via diffusion extracellular to periplasm	NMB1429 OR NMB2039	0.0768819	0.08
R_3OAS140	1.0 M_ddcaACP_c + 1.0 M_h_c + 1.0 M_malACP_c = 1.0 M_3omrsACP_c + 1.0 M_ACP_c + 1.0 M_co2_c	R_3 oxoacyl acyl carrier protein synthase n C140	NMB1703 OR NMB0219	0.0844741	0.0846494
R_3OAR140	1.0 M_3omrsACP_c + 1.0 M_nadph_c + 1.0 M_h_c = 1.0 M_nadp_c + 1.0 M_3hmrsACP_c	R_3_oxoacyl_acyl_carrier_protein_reductase_n_C140_	NMB1921 OR NMB1702	0.0844741	0.0846494
R_LEUTAi	1.0 M_4mop_c + 1.0 M_glu_L_c = 1.0 M_akg_c + 1.0 M_leu_L_c	R_leucine transaminase irreversible	NMB0337	0.0799005	0.0861366
R_IPMD	1.0 M_3c2hmp_c + 1.0 M_nad_c = 1.0 M_3c4mop_c + 1.0 M_h_c + 1.0 M_nadh_c	R_3 isopropylmalate dehydrogenase	NMB1031	0.0799005	0.0861366
R_OMCDC	1.0 M_3c4mop_c + 1.0 M_h_c = 1.0 M_4mop_c + 1.0 M_co2_c	R_2 Oxo 4 methyl 3 carboxypentanoate decarboxylation	NMB1031	0.0799005	0.0861366
R_IPPS	1.0 M_3mob_c + 1.0 M_accoa_c + 1.0 M_h2o_c + 0.0000001 M_nad_c = 1.0 M_3c3hmp_c + 1.0 M_coa_c + 1.0 M_h_c	R_2 isopropylmalate synthase	NMB1070	0.0799005	0.0861366
R_LEUtex	1.0 M_leu_L_e = 1.0 M_leu_L_p	R_L leucine transport via diffusion extracellular to periplasm	NMB1429 OR NMB2039	0.0830639	0.0893
R_ASNtex	1.0 M_asn_L_e = 1.0 M_asn_L_p	R_L asparagine transport via diffusion extracellular to periplasm	NMB1429 OR NMB2039	0.0888819	0.092
R_OMPDC	1.0 M_h_c + 1.0 M_orot5p_c = 1.0 M_co2_c + 1.0 M_ump_c	R_orotidine 5 phosphate decarboxylase	NMB0824	0.0936356	0.0938403
R_DHORD2	1.0 M_dhor_S_c + 1.0 M_q8_c + 0.0000001 M_fad_c + 0.0000001 M_fmn_c = 1.0 M_orot_c + 1.0 M_q8h2_c	R_dihydoorotic acid dehydrogenase quinone8	NMB0221	0.0936356	0.0938414
R_ASPCT	1.0 M_asp_L_c + 1.0 M_cbp_c = 1.0 M_cbasp_c + 1.0 M_h_c + 1.0 M_pi_c	R_aspartate carbamoyltransferase	NMB0107 AND NMB0106	0.0936356	0.0938414
R_PYRtex	1.0 M_pyr_e = 1.0 M_pyr_p	R_pyruvate transport via diffusion extracellular to periplasm	NMB1429 OR NMB2039	0	0.1
R_PYRtrpp	1.0 M_h_p + 1.0 M_pyr_p = 1.0 M_h_c + 1.0 M_pyr_c	R_pyruvate transport via proton symport periplasm	Orphan	0	0.1
R_ARGSS	1.0 M_asp_L_c + 1.0 M_atp_c + 1.0 M_citr_L_c = 1.0 M_amp_c + 1.0 M_argsuc_c + 1.0 M_h_c + 1.0 M_ppi_c	R_argininosuccinate_synthase	NMB2129 OR NMB2005	0.101358	0.102917
R_OCBT	1.0 M_cbp_c + 1.0 M_orn_c = 1.0 M_citr_L_c + 1.0 M_h_c + 1.0 M_pi_c	R_ornithine_carbamoyltransferase	NMB1573	0.101358	0.102917
R_ARGSL	1.0 M_argsuc_c = 1.0 M_arg_L_c + 1.0 M_fum_c	R_argininosuccinate_lyase	NMB0637	0.101358	0.102917
R_EAR120y	1.0 M_tddec2eACP_c + 1.0 M_nadph_c + 1.0 M_h_c = 1.0 M_ddcaACP_c + 1.0 M_nadp_c	R_enoyl_acyl_carrier_protein_reductase_NADPH__n_C120_	NMB0336	0	0.104716
R_3HAD120	1.0 M_3hddecACP_c = 1.0 M_h2o_c + 1.0 M_tddec2eACP_c	R_3_hydroxyacyl_acyl_carrier_protein_dehydratase_n_C120_	NMB0179	0.104498	0.104716
R_EAR120x	1.0 M_tddec2eACP_c + 1.0 M_h_c + 1.0 M_nadh_c = 1.0 M_nad_c + 1.0 M_ddcaACP_c	R_enoyl_acyl_carrier_protein_reductase_NADH__n_C120_	NMB0336	0	0.104716
R_ACNAMSYN	1.0 M_acmana_c + 1.0 M_pep_c + 1.0 M_h2o_c = 1.0 M_pi_c + 1.0 M_acnam_c	R_Neu5NAc condensing enzyme	NMB0068	0.109441	0.109451
R_UAG3E	1.0 M_uacgam_c + 1.0 M_h2o_c = 1.0 M_acmana_c + 1.0 M_udp_c + 1.0 M_h_c	R_UDP N acetylglucosamine epimerase	NMB0070	0.109441	0.109451
R_CACNAMSYN	1.0 M_acnam_c + 1.0 M_ctp_c = 1.0 M_cmpacnam_c + 1.0 M_ppi_c	R_CMP-Neu5NAc synthetase	NMB0069	0.109441	0.109451
R_3OAR120	1.0 M_3oddecACP_c + 1.0 M_nadph_c + 1.0 M_h_c = 1.0 M_3hddecACP_c + 1.0 M_nadp_c	R_3_oxoacyl_acyl_carrier_protein_reductase_n_C120_	NMB1921 OR NMB1702	0.114309	0.114546
R_3OAS120	1.0 M_dcaACP_c + 1.0 M_h_c + 1.0 M_malACP_c = 1.0 M_3oddecACP_c + 1.0 M_ACP_c + 1.0 M_co2_c	R_3 oxoacyl acyl carrier protein synthase n C120	NMB1703 OR NMB0219	0.114309	0.114546
R_EAR100y	1.0 M_nadph_c + 1.0 M_h_c + 1.0 M_tdec2eACP_c = 1.0 M_dcaACP_c + 1.0 M_nadp_c	R_enoyl_acyl_carrier_protein_reductase_NADPH__n_C100_	NMB0336	0	0.114547
R_EAR100x	1.0 M_h_c + 1.0 M_nadh_c + 1.0 M_tdec2eACP_c = 1.0 M_dcaACP_c + 1.0 M_nad_c	R_enoyl_acyl_carrier_protein_reductase_NADH__n_C100_	NMB0336	0	0.114547
R_UMPK	1.0 M_atp_c + 1.0 M_ump_c = 1.0 M_adp_c + 1.0 M_udp_c	R_UMP_kinase	NMB2103 OR NMB1300	0.113459	0.114706
R_GLYCL	1.0 M_gly_c + 1.0 M_nad_c + 1.0 M_thf_c = 1.0 M_co2_c + 1.0 M_mlthf_c + 1.0 M_nadh_c + 1.0 M_nh4_c	R_Glycine_Cleavage_System	NMB0574	0.109491	0.115727
R_ADSL2r	1.0 M_25aics_c = 1.0 M_aicar_c + 1.0 M_fum_c	R_adenylosuccinate lyase	NMB0284	0.114453	0.11584
R_AIRC2	1.0 M_air_c + 1.0 M_atp_c + 1.0 M_hco3_c = 1.0 M_5caiz_c + 1.0 M_adp_c + 1.0 M_h_c + 1.0 M_pi_c	R_phosphoribosylaminoimidazole carboxylase	NMB1019	0.114453	0.11584
R_PRASCSi	1.0 M_5aizc_c + 1.0 M_asp_L_c + 1.0 M_atp_c = 1.0 M_25aics_c + 1.0 M_adp_c + 1.0 M_h_c + 1.0 M_pi_c	R_phosphoribosylaminoimidazolesuccinocarboxamide synthase	NMB0757	0.114453	0.11584
R_GLUPRT	1.0 M_gln_L_c + 1.0 M_h2o_c + 1.0 M_prpp_c = 1.0 M_glu_L_c + 1.0 M_ppi_c + 1.0 M_pram_c	R_glutamine phosphoribosyldiphosphate amidotransferase	NMB0690	0.114534	0.115932
R_PRAGSr	1.0 M_atp_c + 1.0 M_gly_c + 1.0 M_pram_c = 1.0 M_adp_c + 1.0 M_gar_c + 1.0 M_h_c + 1.0 M_pi_c	R_phosphoribosylglycinamide synthase	NMB2151	0.114534	0.115932
R_PRAIS	1.0 M_atp_c + 1.0 M_fpram_c = 1.0 M_adp_c + 1.0 M_air_c + 2.0 M_h_c + 1.0 M_pi_c	R_phosphoribosylaminoimidazole synthase	NMB1252	0.114534	0.115932
R_PRFGS	1.0 M_atp_c + 1.0 M_fgam_c + 1.0 M_gln_L_c + 1.0 M_h2o_c = 1.0 M_adp_c + 1.0 M_fpram_c + 1.0 M_glu_L_c + 1.0 M_h_c + 1.0 M_pi_c	R_phosphoribosylformylglycinamidine synthase	NMB1996	0.114534	0.115932
R_GARFT2	1.0 M_methf_c + 1.0 M_gar_c + 1.0 M_h2o_c = 1.0 M_fgam_c + 1.0 M_thf_c	R_phosphoribosylglycinamide formyltransferase2	NMB1566	0	0.115932
R_MTHFD	1.0 M_mlthf_c + 1.0 M_nadp_c = 1.0 M_methf_c + 1.0 M_nadph_c	R_methylenetetrahydrofolate_dehydrogenase_NADP_	NMB0943	0	0.115932
R_GART	1.0 M_atp_c + 1.0 M_for_c + 1.0 M_gar_c = 1.0 M_adp_c + 1.0 M_fgam_c + 1.0 M_h_c + 1.0 M_pi_c	R_GAR transformylase T	NMB1566	0	0.115932
R_GARFT1	1.0 M_10fthf_c + 1.0 M_gar_c = 1.0 M_fgam_c + 1.0 M_h_c + 1.0 M_thf_c	R_phosphoribosylglycinamide formyltransferase1	NMB1566	0	0.115932
R_AICART	1.0 M_10fthf_c + 1.0 M_aicar_c = 1.0 M_fprica_c + 1.0 M_thf_c	R_phosphoribosylaminoimidazolecarboxamide formyltransferase	NMB0983	0.114453	0.116532
R_ACLS	1.0 M_h_c + 2.0 M_pyr_c + 0.0000001 M_thmpp_c = 1.0 M_alac_S_c + 1.0 M_co2_c	R_acetolactate synthase	NMB1577 AND (Blank OR NMB1576)	0.0026011	0.120584
R_DHAD1	1.0 M_23dhmb_c = 1.0 M_3mob_c + 1.0 M_h2o_c	R_dihydroxy acid dehydratase 2 3 dihydroxy 3 methylbutanoate	NMB1188 OR NMB1150	0.0026011	0.120584
R_SERt1rpp	1.0 M_h_p + 1.0 M_ser_L_p = 1.0 M_h_c + 1.0 M_ser_L_c	R_L serine reversible transport via proton symport periplasm	NMB1647 OR NMB0194	-999999	0.121
R_SERtex	1.0 M_ser_L_e = 1.0 M_ser_L_p	R_L serine transport via diffusion extracellular to periplasm	NMB1429 OR NMB2039	0.114764	0.121
R_GLUt1pp	1.0 M_glu_L_p + 1.0 M_h_p = 1.0 M_glu_L_c + 1.0 M_h_c	R_L glutamate reversible transport via proton symport periplasm	NMB1719 OR NMB1647 OR NMB0194	-999999	0.122
R_GLUtex	1.0 M_glu_L_e = 1.0 M_glu_L_p	R_L glutamate transport via diffusion extracellular to periplasm	NMB1429 OR NMB2039	0.115764	0.122
R_THRtex	1.0 M_thr_L_e = 1.0 M_thr_L_p	R_L threonine transport via diffusion extracellular to periplasm	NMB1429 OR NMB2039	0.118764	0.125
R_LYStex	1.0 M_lys_L_e = 1.0 M_lys_L_p	R_L lysine transport via diffusion extracellular to periplasm	NMB1429 OR NMB2039	0.122561	0.125955
R_3OAR100	1.0 M_3odecACP_c + 1.0 M_h_c + 1.0 M_nadph_c = 1.0 M_3hdecACP_c + 1.0 M_nadp_c	R_3_oxoacyl_acyl_carrier_protein_reductase_n_C100_	NMB1921 OR NMB1702	0.149783	0.150095
R_3OAR40	1.0 M_actACP_c + 1.0 M_nadph_c + 1.0 M_h_c = 1.0 M_3haACP_c + 1.0 M_nadp_c	R_3_oxoacyl_acyl_carrier_protein_reductase_n_C40_	NMB1921 OR NMB1702	0.149783	0.150095
R_3OAR60	1.0 M_3ohexACP_c + 1.0 M_nadph_c + 1.0 M_h_c = 1.0 M_nadp_c + 1.0 M_3hhexACP_c	R_3_oxoacyl_acyl_carrier_protein_reductase_n_C60_	NMB1921 OR NMB1702	0.149783	0.150095
R_3OAR80	1.0 M_3ooctACP_c + 1.0 M_h_c + 1.0 M_nadph_c = 1.0 M_3hoctACP_c + 1.0 M_nadp_c	R_3_oxoacyl_acyl_carrier_protein_reductase_n_C80_	NMB1921 OR NMB1702	0.149783	0.150095
R_3OAS100	1.0 M_h_c + 1.0 M_malACP_c + 1.0 M_ocACP_c = 1.0 M_3odecACP_c + 1.0 M_ACP_c + 1.0 M_co2_c	R_3 oxoacyl acyl carrier protein synthase n C100	NMB1703 OR NMB0219	0.149783	0.150095
R_3OAS60	1.0 M_butACP_c + 1.0 M_malACP_c + 1.0 M_h_c = 1.0 M_ACP_c + 1.0 M_co2_c + 1.0 M_3ohexACP_c	R_3_oxoacyl_acyl_carrier_protein_synthase_n_C60_	NMB1703 OR NMB0219	0.149783	0.150095
R_3OAS80	1.0 M_hexACP_c + 1.0 M_malACP_c + 1.0 M_h_c = 1.0 M_co2_c + 1.0 M_3ooctACP_c + 1.0 M_ACP_c	R_3_oxoacyl_acyl_carrier_protein_synthase_n_C80_	NMB1703 OR NMB0219	0.149783	0.150095
R_EAR40y	1.0 M_but2eACP_c + 1.0 M_h_c + 1.0 M_nadph_c = 1.0 M_butACP_c + 1.0 M_nadp_c	R_enoyl acyl carrier protein reductase NADPH n C40	NMB0336	0	0.150095
R_EAR60y	1.0 M_h_c + 1.0 M_nadph_c + 1.0 M_thex2eACP_c = 1.0 M_hexACP_c + 1.0 M_nadp_c	R_enoyl acyl carrier protein reductase NADPH n C60	NMB0336	0	0.150095
R_EAR80y	1.0 M_h_c + 1.0 M_nadph_c + 1.0 M_toct2eACP_c = 1.0 M_nadp_c + 1.0 M_ocACP_c	R_enoyl acyl carrier protein reductase NADPH n C80	NMB0336	0	0.150095
R_3HAD100	1.0 M_3hdecACP_c = 1.0 M_h2o_c + 1.0 M_tdec2eACP_c	R_3_hydroxyacyl_acyl_carrier_protein_dehydratase_n_C100_	NMB0179	0.149783	0.150095
R_3HAD40	1.0 M_3haACP_c = 1.0 M_h2o_c + 1.0 M_but2eACP_c	R_3_hydroxyacyl_acyl_carrier_protein_dehydratase_n_C40_	NMB0179	0.149783	0.150095
R_3HAD60	1.0 M_3hhexACP_c = 1.0 M_h2o_c + 1.0 M_thex2eACP_c	R_3_hydroxyacyl_acyl_carrier_protein_dehydratase_n_C60_	NMB0179	0.149783	0.150095
R_3HAD80	1.0 M_3hoctACP_c = 1.0 M_h2o_c + 1.0 M_toct2eACP_c	R_3_hydroxyacyl_acyl_carrier_protein_dehydratase_n_C80_	NMB0179	0.149783	0.150095
R_EAR40x	1.0 M_but2eACP_c + 1.0 M_h_c + 1.0 M_nadh_c = 1.0 M_butACP_c + 1.0 M_nad_c	R_enoyl acyl carrier protein reductase NADH n C40	NMB0336	0	0.150095
R_EAR60x	1.0 M_h_c + 1.0 M_nadh_c + 1.0 M_thex2eACP_c = 1.0 M_hexACP_c + 1.0 M_nad_c	R_enoyl acyl carrier protein reductase NADH n C60	NMB0336	0	0.150095
R_EAR80x	1.0 M_h_c + 1.0 M_nadh_c + 1.0 M_toct2eACP_c = 1.0 M_nad_c + 1.0 M_ocACP_c	R_enoyl acyl carrier protein reductase NADH n C80	NMB0336	0	0.150095
R_ACOATA	1.0 M_ACP_c + 1.0 M_accoa_c = 1.0 M_acACP_c + 1.0 M_coa_c	R_Acetyl CoA ACP transacylase	NMB1916 AND NMB0220	-91.9259	0.150095
R_KAS14	1.0 M_acACP_c + 1.0 M_h_c + 1.0 M_malACP_c = 1.0 M_ACP_c + 1.0 M_actACP_c + 1.0 M_co2_c	R_beta ketoacyl ACP synthase	NMB1703 OR NMB0219	0	0.150095
R_KAS15	1.0 M_accoa_c + 1.0 M_h_c + 1.0 M_malACP_c = 1.0 M_actACP_c + 1.0 M_co2_c + 1.0 M_coa_c	R_beta ketoacyl ACP synthase 2	NMB1916	0	0.150095
R_GHMT2r	1.0 M_ser_L_c + 1.0 M_thf_c = 1.0 M_gly_c + 1.0 M_h2o_c + 1.0 M_mlthf_c	R_glycine_hydroxymethyltransferase_reversible	NMB1055	0.1534	0.156518
R_GF6PTA	1.0 M_f6p_c + 1.0 M_gln_L_c = 1.0 M_gam6p_c + 1.0 M_glu_L_c	R_glutamine fructose 6 phosphate transaminase	NMB0031	0.158898	0.161393
R_G1PACT	1.0 M_accoa_c + 1.0 M_gam1p_c = 1.0 M_acgam1p_c + 1.0 M_coa_c + 1.0 M_h_c	R_glucosamine_1_phosphate_N_acetyltransferase	NMB0038 OR NMB1801	0.158898	0.161393
R_UAGDP	1.0 M_acgam1p_c + 1.0 M_h_c + 1.0 M_utp_c = 1.0 M_ppi_c + 1.0 M_uacgam_c	R_UDP N acetylglucosamine diphosphorylase	NMB0038	0.158898	0.161393
R_CBPS	2.0 M_atp_c + 1.0 M_gln_L_c + 1.0 M_h2o_c + 1.0 M_hco3_c = 2.0 M_adp_c + 1.0 M_cbp_c + 1.0 M_glu_L_c + 2.0 M_h_c + 1.0 M_pi_c	R_carbamoyl_phosphate_synthase_glutamine_hydrolysing_	NMB1849 AND NMB1855	0.194994	0.196553
R_PROtex	1.0 M_pro_L_e = 1.0 M_pro_L_p	R_L proline transport via diffusion extracellular to periplasm	NMB1429 OR NMB2039	0.201764	0.208
R_PRPPS	1.0 M_atp_c + 1.0 M_r5p_c = 1.0 M_amp_c + 1.0 M_h_c + 1.0 M_prpp_c	R_phosphoribosylpyrophosphate synthetase	NMB0875	0.209306	0.212424
R_MTHF	1.0 M_5mthf_c = 1.0 M_10fthf_c	0	S	0.112887	0.23068
R_MTHFR2	2.0 M_h_c + 1.0 M_mlthf_c + 1.0 M_nadh_c + 0.0000001 M_fad_c = 1.0 M_5mthf_c + 1.0 M_nad_c	R_5_10_methylenetetrahydrofolate_reductase_NADH_	NMB0943	0.124254	0.24579
R_VALtex	1.0 M_val_L_e = 1.0 M_val_L_p	R_L valine transport via diffusion extracellular to periplasm	NMB1429 OR NMB2039	0.136017	0.254
R_NDPK2	1.0 M_atp_c + 1.0 M_udp_c = 1.0 M_adp_c + 1.0 M_utp_c	R_nucleoside_diphosphate_kinase_ATPUDP_	NMB1307	0.260317	0.269744
R_GLYabcpp	1.0 M_atp_c + 1.0 M_gly_p + 1.0 M_h2o_c = 1.0 M_adp_c + 1.0 M_gly_c + 1.0 M_h_c + 1.0 M_pi_c	R_L Glycine reversible transport via ABC system periplasm	(NMB0789 AND NMB0788 AND NMB0787) OR (NMB1509 AND NMB0696 AND NMB1612)	0	0.3
R_GLYt1pp	1.0 M_gly_p + 1.0 M_h_p = 1.0 M_gly_c + 1.0 M_h_c	R_glycine transport in via proton symport periplasm	NMB1647 OR NMB0194	0	0.3
R_GLYt2pp	1.0 M_gly_p + 1.0 M_na1_p = 1.0 M_gly_c + 1.0 M_na1_c	R_glycine transport in via sodium symport periplasm	NMB0177 OR NMB0194 OR NMB1647	0	0.3
R_GLYtex	1.0 M_gly_e = 1.0 M_gly_p	R_Glycine transport via diffusion extracellular to periplasm	NMB1429 OR NMB2039	0.293764	0.3
R_PGI	1.0 M_g6p_c = 1.0 M_f6p_c	R_glucose_6_phosphate_isomerase	NMB1388 AND (Blank OR NMB0334)	-66.2181	0.325063
R_PItex	1.0 M_pi_e = 1.0 M_pi_p	R_phosphate transport via diffusion extracellular to periplasm	NMB1429 OR NMB2039	0.322802	0.325364
R_ALAt1pp	1.0 M_ala_L_p + 1.0 M_h_p = 1.0 M_ala_L_c + 1.0 M_h_c	R_L alanine reversible transport via proton symport periplasm	NMB1647 OR NMB0194	-999999	0.333
R_ALAtex	1.0 M_ala_L_e = 1.0 M_ala_L_p	R_L alanine transport via diffusion extracellular to periplasm	NMB1429 OR NMB2039	0.215017	0.333
R_PIt2rpp	1.0 M_h_p + 1.0 M_pi_p = 1.0 M_h_c + 1.0 M_pi_c	R_phosphate_reversible_transport_via_symport_periplasm_	NMB0378	0.322802	0.334879
R_DM_BIOMASS	1.0 M_biomass = 1.0 M_biomass_xt	R_Sink_needed_to_allow_biomass_to_leave_system		0.358	0.358
R_Nm_biomass	0.1483 M_lipids_p + 5.55 M_protein + 0.0798 M_dna_c + 0.4432 M_rna_c + 0.1389 M_pepglycan_p + 0.013702 M_lps_e + 0.00146 M_capsule_e + 0.0077376 M_ptrc_c + 0.000223 M_mlthf_c + 0.000223 M_fad_c + 0.000223 M_pheme_c + 0.007106 M_fe3_c + 0.000223 M_thmpp_c + 0.000447 M_nadp_c + 0.003158 M_mobd_c + 0.011843 M_nh4_c + 0.000223 M_thf_c + 0.000223 M_10fthf_c + 0.003158 M_cobalt2_c + 0.003158 M_cu2_c + …	R_N_meningitidis_MC58_biomass_objective_function_fast growth_Baart_Rahman		0.358	0.358
R_PLIPIDS	0.001857 M_pa120_p + 0.001157 M_pa140_p + 0.003838 M_pa160_p + 0.000484 M_pa180_p + 0.001202 M_pa141_p + 0.006675 M_pa161_p + 0.0008971 M_pa181_p + 0.004466 M_pe120_p + 0.010539 M_pe140_p + 0.009371 M_pe160_p + 0.001189 M_pe180_p + 0.002913 M_pe141_p + 0.01562 M_pe161_p + 0.0220 M_pe181_p + 0.01007 M_pe160a_p + 0.02591 M_pe160c_p + 0.01860 M_pe160e_p + 0.004721 M_pe141b_p + 0.001551 M_pg120_p + 0…	R_Phospholipids		0.358	0.358747
R_PEPGLY	0.005556 M_murein4px4px4pOAc_p + 0.008334 M_murein4p4p4pOAc_p = 0.1389 M_pepglycan_p	R_Peptidoglycan		0.358	0.358787
R_DNAS	0.0193660372420178 M_dttp_c + 0.0205433507259598 M_dgtp_c + 0.0205433507259598 M_dctp_c + 0.0193660372420178 M_datp_c + 0.109511360584131 M_atp_c + 0.189330136520086 M_h2o_c = 0.0798 M_dna_c + 0.0798187759359552 M_ppi_c + 0.109511360584131 M_adp_c + 0.109511360584131 M_pi_c + 0.109511360584131 M_h_c	R_DNA_polymerisation		0.358	0.358787
R_RNAS	0.112753363956914 M_ctp_c + 0.112753363956914 M_gtp_c + 0.108889121528625 M_utp_c + 0.286203109917056 M_atp_c + 0.620598959359509 M_h2o_c = 0.4432 M_rna_c + 0.443284970971078 M_ppi_c + 0.177313988388431 M_adp_c + 0.177313988388431 M_pi_c + 0.177313988388431 M_h_c	R_RNA_polymerisation		0.358	0.358787
R_PROTS	0.328506 M_asp_L_c + 0.060692 M_cys_L_c + 0.14273 M_tyr_L_c + 0.417927 M_glu_L_c + 0.801362 M_ala_L_c + 0.24645 M_pro_L_c + 0.2919 M_ile_L_c + 0.246224 M_gln_L_c + 0.101131 M_his_L_c + 0.326224 M_arg_L_c + 0.351058 M_lys_L_c + 0.43927 M_val_L_c + 0.199025 M_phe_L_c + 0.289017 M_thr_L_c + 0.298591 M_ser_L_c + 0.102311 M_met_L_c + 0.25161 M_asn_L_c + 0.632003 M_gly_c + 0.472627 M_leu_L_c + 0.068948…	R_protein_synthesis		0.358	0.358787
R_EX_h2s_e_	1.0 M_h2s_e = 1.0 M_h2s_b_xt	R_Hydrogen_sulfide_exchange		0	0.697378
R_H2St1pp	1.0 M_h2s_c = 1.0 M_h2s_p	R_h2s transport periplasm	Orphan	0	0.697378
R_SO4tex	1.0 M_so4_e = 1.0 M_so4_p	R_sulfate transport via diffusion extracellular to periplasm	NMB1429 OR NMB2039	0.0126215	0.71
R_SULabcpp	1.0 M_atp_c + 1.0 M_h2o_c + 1.0 M_so4_p = 1.0 M_adp_c + 1.0 M_h_c + 1.0 M_pi_c + 1.0 M_so4_c	R_sulfate_transport_via_ABC_system_periplasm_	NMB0879 AND NMB1017 AND NMB0880 AND NMB0881	0.0126215	0.71
R_GLNtex	1.0 M_gln_L_e = 1.0 M_gln_L_p	R_L glutamine transport via diffusion extracellular to periplasm	NMB1429 OR NMB2039	0.712882	0.716
R_L_LACD2	1.0 M_lac_L_c + 1.0 M_q8_c = 1.0 M_pyr_c + 1.0 M_q8h2_c	R_L_Lactate_dehydrogenase_ubiquinone_	NMB1377 OR Orphan	0	2.2
R_L_LACD4	1.0 M_lac_L_c + 1.0 M_nad_c = 1.0 M_pyr_c + 1.0 M_nadh_c + 1.0 M_h_c	R_L Lactate dehydrogenase ubiquinone	NMB1377 OR Orphan	0	2.2
R_L_LACtex	1.0 M_lac_L_e = 1.0 M_lac_L_p	R_L lactate transport via diffusion extracellular to periplasm	NMB1429 OR NMB2039	0	2.2
R_LLACt3pp	1.0 M_h_p + 1.0 M_lac_L_p = 1.0 M_h_c + 1.0 M_lac_L_c	R_L lactate transport via proton symport periplasm	NMB1712 OR NMB0543	0	2.2
R_ATPM	1.0 M_h2o_c + 1.0 M_atp_c = 1.0 M_pi_c + 1.0 M_h_c + 1.0 M_adp_c	R_ATP_maintenance_requirement		2.99	2.99
R_AKGt3pp	1.0 M_akg_p + 1.0 M_na1_p = 1.0 M_akg_c + 1.0 M_na1_c	R_akg transport via Na symport periplasm	NMB0470 OR NMB0792 OR NMB2133	0	5
R_AKGtex	1.0 M_akg_e = 1.0 M_akg_p	R_alpha ketoglutarate transport via diffusion extracellular to periplasm	NMB1429 OR NMB2039	0	5
R_ENO	1.0 M_2pg_c = 1.0 M_h2o_c + 1.0 M_pep_c	R_enolase	NMB1285	-42.5165	5.42546
R_GLCptspp	1.0 M_pep_c + 1.0 M_glc_D_p = 1.0 M_g6p_c + 1.0 M_pyr_c	R_D_glucose_transport_via_PEPPyr_PTS_periplasm_	NMB0736 AND NMB2045 AND NMB2044	0	6.1
R_GLCtex	1.0 M_glc_D_e = 1.0 M_glc_D_p	R_glucose transport via diffusion extracellular to periplasm	NMB1429 OR NMB2039	0	6.1
R_GLCtpp	1.0 M_glc_D_p + 1.0 M_h_p = 1.0 M_glc_D_c + 1.0 M_h_c	R_D glucose transport in via proton symport periplasm	NMB0388 OR NMB0535	0	6.1
R_EX_lac_D_e_	1.0 M_lac_D_e = 1.0 M_lac_D_b_xt	R_D_lactate_exchange		0	10.6539
[truncated: 222 more rows]
