# Supplementary material for: Interrogation of global mutagenesis data with a genome scale model of Neisseria meningitidis to assess gene fitness in vitro and in sera
Source: Genome Biol. 2011 Dec 30;12(12):R127. doi: 10.1186/gb-2011-12-12-r127 (PMC3334622; doi:10.1186/gb-2011-12-12-r127)
Supplement: Additional file 4 — Nmb_iTM560 predicted essential genes. An Excel file containing lists of essential genes predicted by flux balance analysis. Individual genes were removed from the model and maximal possible growth rate determined. In silico gene knockouts that gave maximal fluxes to the biomass (the essential version) of approximately zero were considered essential. [file gb-2011-12-12-r127-S4.XLS]

## Sheet: Notes
This Excel sheet contains predictions from the Nmb_iTM560 model of fluxes to biomass when single genes are systematically removed from the model (models of mutants) when grown on MM or in sera. These were compared to TraSH ratios from sequential growth on MM and in sera.
Essential genes were considered to be those that when removed from the model resulted in maximal fluxes to biomass that approximate to zero. Non-essential genes were considered to be those that when removed from the model resulted in maximal fluxes to biomass, while genes that resulted in intermediate fluxes to biomass when removed from the model were considered attenuated.
Cutoffs for the TraSH ratios are arbitary as no datasets were avaible for ROC based predictions when grown on MM or in sera
Comparisons between the Nmb_iTM560 model output and the TraSH data are made when data was available and were genes were not predicted to be essential during the initial selection (<-0.738)

## Sheet: MM-Attenuated
ID	Name	Gene	Log ratio during initial selection	Change in log ratio when grown on MM	%age of WT flux to biomass	Functional group
NMB1823	valine--pyruvate aminotransferase (transaminase C; alanine--valine transaminase)	avtA	1.886	0.420963	0.01	Pyruvate family
NMB1933	ATP synthase epsilon chain (ATP synthase F1 sector epsilon subunit)	atpC	0.25	0.347702	37.55	ATP-proton motive force interconversion
NMB1934	ATP synthase beta chain	atpD	-0.459	0.0698897	37.55	ATP-proton motive force interconversion
NMB1935	ATP synthase gamma chain	atpG	-1.193		37.55	ATP-proton motive force interconversion
NMB1936	ATP synthase alpha chain	atpA	-0.391	0.820554	37.55	ATP-proton motive force interconversion
NMB1937	ATP synthase delta chain	atpH			37.55	ATP-proton motive force interconversion
NMB1938	ATP synthase B chain	atpF	-0.079	-0.602984	37.55	ATP-proton motive force interconversion
NMB1939	ATP synthase C chain (lipid-binding protein; dicyclohexylcarbodiimide-binding protein)	atpE			37.55	ATP-proton motive force interconversion
NMB1940	ATP synthase A chain (ATPase protein 6)	atpB	-0.286	-0.358633	37.55	ATP-proton motive force interconversion
NMB2159	glyceraldehyde-3-phosphate dehydrogenase B (GAPDH)	gapB	-2.058		82.33	Glycolysis/gluconeogenesis
NMB0010	phosphoglycerate kinase	pgk			82.33	Glycolysis/gluconeogenesis
NMB1285	enolase (2-phosphoglycerate dehydratase; 2-phospho-D-glycerate hydro-lyase)	eno	-1.938		90.65	Glycolysis/gluconeogenesis
NMB1604	2,3-bisphosphoglycerate-dependent phosphoglycerate mutase (phosphoglyceromutase; PGAM; BPG-dependent PGAM; dPGM)	gpm	-0.791		90.65	Glycolysis/gluconeogenesis
NMB1390	glucokinase (glucose kinase)	glk	2.198	-3.31943	97.54	Glycolysis/gluconeogenesis
NMB1900	polyphosphate kinase (polyphosphoric acid kinase; ATP-polyphosphate phosphotransferase)	ppk	1.255	-1.52103	99.11	Phosphorus compounds
NMB0736	putative phosphotransferase enzyme IIA component (PTS system EIIA component)		-1.383		99.17	Other
NMB2044	phosphoenolpyruvate-protein phosphotransferase (phosphotransferase system, enzyme I; protein I)	ptsI	-0.411	-0.31114	99.17	Carbohydrates, organic alcohols, and acids
NMB2045	phosphocarrier protein HPr (phosphotransferase system, histidine-containing protein)	ptsH	1.23	-1.13475	99.17	Carbohydrates, organic alcohols, and acids
NMB0574	glycine cleavage system T protein (aminomethyltransferase)	gcvT	0.283	-1.02092	99.23	Amino acids and amines

## Sheet: MM-Essential
ID	Name	Gene	Log ratio during initial selection	Change in log ratio when grown on MM	Functional group	Nmb_iTM560 prediction agrees with TraSH data
NMB2024	putative nicotinate-nucleotide adenylyltransferase (deamido-NAD(+) pyrophosphorylase; deamido-NAD(+) diphosphorylase; nicotinate mononucleotide adenylyltransferase; NaMN adenylyltransferase)		0.602	-0.13513	Hypothetical proteins	N
NMB0920	isocitrate dehydrogenase [NADP] (oxalosuccinate decarboxylase; IDH)	icd	0.497	-0.307943	Energy metabolism	N
NMB0954	citrate synthase	gltA	0.83	-1.2888	Energy metabolism	Y
NMB1572	aconitate hydratase 2 (citrate hydro-lyase 2; aconitase 2)	acnB	-0.767		Energy metabolism
NMB2061	phosphoenolpyruvate carboxylase (PEPCase; PEPC)	ppc	1.517	-1.82813	Energy metabolism	Y
NMB0815	adenylosuccinate synthetase (IMP--aspartate ligase; AdSS; AMPSase)	purA	0.494	-1.95488	Purines, pyrimidines, nucleosides, and nucleotides	Y
NMB0378	putative phosphate permease		-1.528		Transport and binding proteins
NMB1887	triosephosphate isomerase (TIM; triose-phosphate isomerase)	tpiA	0.529	-1.35317	Energy metabolism	Y
NMB0560	serine acetyltransferase (SAT)	cysE	-0.673	-0.0262288	Amino acid biosynthesis	N
NMB0763	cysteine synthase A (O-acetylserine sulfhydrylase A; O-acetylserine (thiol)-lyase A; CSase A)	cysK	0.178	0.0867174	Amino acid biosynthesis	N
NMB1190	sulfite reductase [NADPH] flavoprotein alpha-component (SIR-FP)	cysJ	0.107	-0.336815	Central intermediary metabolism	N
NMB1055	serine hydroxymethyltransferase (serine methylase; SHMT)	glyA	3.054	-2.06665	Amino acid biosynthesis	Y
NMB0879	sulfate/thiosulfate import ATP-binding protein CysA (sulfate-transporting ATPase)	cysA	-0.424	-0.686994	Transport and binding proteins	Y
NMB0880	sulfate transport system permease protein CysW	cysW			Transport and binding proteins
NMB0881	sulfate transport system permease protein CysT	cysT	0.002	1.29446	Transport and binding proteins	N
NMB1017	putative sulfate-binding protein		0.921	-1.4228	Transport and binding proteins	Y
NMB1976	diaminopimelate decarboxylase (DAP decarboxylase)	lysA	0.57	-0.101793	Amino acid biosynthesis	N
NMB0055	pyrroline-5-carboxylate reductase (P5CR; P5C reductase)	proC	1.113	-2.19399	Amino acid biosynthesis	Y
NMB0359	glutamine synthetase (glutamate--ammonia ligase)	glnA	-0.91		Amino acid biosynthesis
NMB0615	putative ammonium transporter		0.671	-0.609924	Transport and binding proteins	Y
NMB1511	ribose-5-phosphate isomerase A (phosphoriboisomerase A; PRI)	rpiA	1.21	-0.442572	Energy metabolism	N
NMB0807	putative inorganic polyphosphate/ATP-NAD kinase (poly(P)/ATP NAD kinase)		-1.023		Hypothetical proteins
NMB0823	adenylate kinase (ATP-AMP transphosphorylase)	adk			Purines, pyrimidines, nucleosides, and nucleotides
NMB1324	thioredoxin reductase (TRXR)	trxB			Energy metabolism
NMB1958	putative ResA-like thiol-disulfide oxidoreductase		0.242	0.409836	Energy metabolism	N
NMB1498	aspartokinase (aspartate kinase)	lysC	-0.559	0.368317	Amino acid biosynthesis	N
NMB2079	aspartate-semialdehyde dehydrogenase (ASA dehydrogenase; ASADH)	asd	-1.32		Amino acid biosynthesis
NMB1228	homoserine dehydrogenase (HDH)	hom	-0.42	0.152255	Amino acid biosynthesis	N
NMB2040	thiamine biosynthesis protein ThiC	thiC	0.761	-0.565497	Biosynthesis of cofactors, prosthetic groups, and carriers	N
NMB0870	3-methyl-2-oxobutanoate hydroxymethyltransferase (ketopantoate hydroxymethyltransferase)	panB	1.374	-0.740879	Biosynthesis of cofactors, prosthetic groups, and carriers	Y
NMB0871	pantoate--beta-alanine ligase (pantothenate synthetase; pantoate activating enzyme)	panC	0.755	-1.16648	Biosynthesis of cofactors, prosthetic groups, and carriers	Y
NMB1282	aspartate 1-decarboxylase precursor (aspartate alpha-decarboxylase) [contains: aspartate 1-decarboxylase beta and alpha chains]	panD	-1.741		Biosynthesis of cofactors, prosthetic groups, and carriers
NMB1658	coenzyme A biosynthesis bifunctional protein CoaBC (DNA/pantothenate metabolism flavoprotein) [includes: phosphopantothenoylcysteine decarboxylase (PPCDC; CoaC) and phosphopantothenate--cysteine ligase (phosphopantothenoylcysteine synthase; PPC synthetase; PPCS; CoaB)]	coaBC	2.238		Biosynthesis of cofactors, prosthetic groups, and carriers
NMB1201	inosine-5'-monophosphate dehydrogenase (IMP dehydrogenase; IMPDH; IMPD)	guaB	-1.197		Purines, pyrimidines, nucleosides, and nucleotides
NMB0275	indole-3-glycerol phosphate synthase (IGPS)	trpC	2.351	-0.923299	Amino acid biosynthesis	Y
NMB0688	N-(5'-phosphoribosyl)anthranilate isomerase (PRAI)	trpF	-0.519	0.568008	Amino acid biosynthesis	N
NMB0967	anthranilate phosphoribosyltransferase	trpD	0.766	-0.0855433	Amino acid biosynthesis	N
NMB1021	anthranilate synthase component I (glutamine amido-transferase)	trpE	0.62	-1.37105	Amino acid biosynthesis	Y
NMB1379	cysteine desulfurase (NifS protein homolog)	iscS	-0.932		Biosynthesis of cofactors, prosthetic groups, and carriers
NMB2062	putative NAD/FAD-binding protein		0.288	-0.871084	Biosynthesis of cofactors, prosthetic groups, and carriers	Y
NMB2069	thiamine-phosphate pyrophosphorylase (TMP pyrophosphorylase; TMP-PPase; thiamine-phosphate synthase)	thiE	0.961	-0.916791	Biosynthesis of cofactors, prosthetic groups, and carriers	Y
NMB2071	thiazole biosynthesis protein ThiG	thiG	-0.026	0.617191	Biosynthesis of cofactors, prosthetic groups, and carriers	N
NMB1651	alanine racemase	alr	-2.002		Cell envelope
NMB0466	aspartyl-tRNA synthetase (aspartate--tRNA ligase; AspRS)	aspS	-1.715		Protein synthesis
NMB1355	aspartyl-tRNA(Asn) amidotransferase subunit C (Asp-ADT subunit C)	gatC			Protein synthesis
NMB1356	aspartyl-tRNA(Asn) amidotransferase subunit A (Asp-ADT subunit A)	gatA	-1.481		Protein synthesis
NMB1358	aspartyl-tRNA(Asn) amidotransferase subunit B (Asp-ADT subunit B)	gatB	-0.293	-0.571233	Protein synthesis	N
NMB1046	threonine synthase	thrC	0.691	-0.283434	Amino acid biosynthesis	N
NMB2029	homoserine kinase	thrB			Amino acid biosynthesis
NMB1274	conserved hypothetical periplasmic protein		0.475	1.06084	No Data	N
NMB0603	phosphoribosyl-ATP pyrophosphatase (PRA-PH)	hisE	-0.782		Amino acid biosynthesis
NMB0627	phosphoribosyl-AMP cyclohydrolase (PRA-CH)	hisI			Amino acid biosynthesis
NMB0628	imidazole glycerol phosphate synthase subunit HisF (IGP synthase cyclase subunit; IGP synthase subunit HisF; ImGP synthase subunit HisF; IGPS subunit HisF)	hisF	0.973	-1.76396	Amino acid biosynthesis	Y
NMB0629	1-(5-phosphoribosyl)-5-[(5-phosphoribosylamino)methylideneamino] imidazole-4-carboxamide isomerase (phosphoribosylformimino-5-aminoimidazole carboxamide ribotide isomerase)	hisA	-1.089		Amino acid biosynthesis
NMB0630	imidazole glycerol phosphate synthase subunit HisH (IGP synthase glutamine amidotransferase subunit; IGP synthase subunit HisH; ImGP synthase subunit HisH; IGPS subunit HisH)	hisH	1.169	-1.04131	Amino acid biosynthesis	Y
NMB1579	ATP phosphoribosyltransferase (ATP-PRTase; ATP-PRT)	hisG	0.775	-1.51514	Amino acid biosynthesis	Y
NMB1581	histidinol dehydrogenase (HDH)	hisD	0.007	-0.127506	Amino acid biosynthesis	N
NMB1582	histidinol-phosphate aminotransferase (imidazole acetol-phosphate transaminase)	hisC	2.847	-3.23495	Amino acid biosynthesis	Y
NMB1583	imidazoleglycerol-phosphate dehydratase (IGPD)	hisB	-0.211	-0.000512868	Amino acid biosynthesis	N
NMB0003	glutamyl-tRNA synthetase (Glutamate--tRNA ligase; GluRS)	gltX	-2.322		Protein synthesis
NMB0006	putative periplasmic thioredoxin		2.232	-1.30733	Unknown function	Y
NMB0011	UDP-N-acetylglucosamine 1-carboxyvinyltransferase (Enoylpyruvate transferase; UDP-N-acetylglucosamine enolpyruvyl transferase; EPT)	murA	-1.146		Cell envelope
NMB0031	glucosamine--fructose-6-phosphate aminotransferase [isomerizing] (hexosephosphate aminotransferase; D-fructose-6- phosphate amidotransferase; GFAT; L-glutamine-D-fructose-6-phosphate amidotransferase; glucosamine-6-phosphate synthase)	glmS			Central intermediary metabolism
NMB0038	bifunctional GlmU protein [includes: UDP-N-acetylglucosamine pyrophosphorylase (N-acetylglucosamine-1-phosphate uridyltransferase) and glucosamine-1-phosphate N-acetyltransferase]	glmU	0.031	-0.764407	Cell envelope	Y
NMB0106	aspartate carbamoyltransferase (aspartate transcarbamylase; ATCase)	pyrB	0.031	-1.31261	Purines, pyrimidines, nucleosides, and nucleotides	Y
NMB0107	aspartate carbamoyltransferase regulatory chain	pyrI	1.156	-1.89168	Purines, pyrimidines, nucleosides, and nucleotides	Y
NMB0175	zinc transporter ZupT	zupT	-0.181	-0.686285	Transport and binding proteins	Y
NMB0179	(3R)-hydroxymyristoyl-[acyl carrier protein] dehydratase ((3R)-hydroxymyristoyl ACP dehydrase)	fabZ	-1.025		Fatty acid and phospholipid metabolism
NMB0181	periplasmic chaperone Skp (OmpH)	skp	-0.986		Cell envelope
NMB0182	outer-membrane protein assembly factor Omp85	omp	-0.809		Cell envelope
NMB0184	1-deoxy-D-xylulose 5-phosphate reductoisomerase (DXP reductoisomerase; 1-deoxyxylulose-5-phosphate reductoisomerase)	dxr	-0.571	-1.30747	Biosynthesis of cofactors, prosthetic groups, and carriers	Y
NMB0185	phosphatidate cytidylyltransferase (CDP-diglyceride synthetase; CDP-diglyceride pyrophosphorylase; CDP-diacylglycerol synthase; CDS; CTP:phosphatidate cytidylyltransferase; CDP-DAG synthase; CDP-DG synthetase)	cdsA	-1.285		Fatty acid and phospholipid metabolism
NMB0186	undecaprenyl pyrophosphate synthetase (UPP synthetase; di-trans,poly-cis-decaprenylcistransferase; undecaprenyl diphosphate synthase; UDS)	uppS	-1.253		Biosynthesis of cofactors, prosthetic groups, and carriers
NMB0195	4-hydroxythreonine-4-phosphate dehydrogenase (4-(phosphohydroxy)-L-threonine dehydrogenase)	pdxA	-1.221		Biosynthesis of cofactors, prosthetic groups, and carriers
NMB0203	dihydrodipicolinate reductase (DHPR)	dapB	-1.197		Amino acid biosynthesis
NMB0220	acyl carrier protein (ACP)	acpP	-1.083		Fatty acid and phospholipid metabolism
NMB0221	dihydroorotate dehydrogenase (dihydroorotate oxidase; DHOdehase; DHODase; DHOD)	pyrD	-0.759		Purines, pyrimidines, nucleosides, and nucleotides
NMB0261	geranyltranstransferase (farnesyl-diphosphate synthase; FPP synthase)	ispA	0.465	-0.359292	Biosynthesis of cofactors, prosthetic groups, and carriers	N
NMB0270	carboxylesterase BioH (biotin synthesis protein BioH)	bioH	2.755	-0.0178244	Biosynthesis of cofactors, prosthetic groups, and carriers	N
NMB0284	adenylosuccinate lyase (adenylosuccinase; ASL)	purB	2.208	-0.751983	Purines, pyrimidines, nucleosides, and nucleotides	Y
NMB0307	phospho-2-dehydro-3-deoxyheptonate aldolase, Phe-sensitive (phospho-2-keto-3-deoxyheptonate aldolase; DAHP synthetase; 3-deoxy-D-arabino-heptulosonate 7-phosphate synthase)	aroG	1.241	-1.10787	Amino acid biosynthesis	Y
NMB0308	dihydrofolate reductase	folA	3.419		Biosynthesis of cofactors, prosthetic groups, and carriers
NMB0319	multidrug resistance protein B	emrB	2.198	-3.20664	Transport and binding proteins	Y
NMB0326	octaprenyl-diphosphate synthase (octaprenyl pyrophosphate synthetase; OPP synthetase)	ispB	-1.322		Biosynthesis of cofactors, prosthetic groups, and carriers
NMB0335	2,3,4,5-tetrahydropyridine-2,6-dicarboxylate N-succinyltransferase (tetrahydrodipicolinate N-succinyltransferase; THP succinyltransferase; tetrahydropicolinate succinylase)	dapD	0.379	-0.668915	Amino acid biosynthesis	Y
NMB0336	enoyl-[acyl-carrier-protein] reductase [NADH] (NADH-dependent enoyl-ACP reductase)	fabI	-1.278		Fatty acid and phospholipid metabolism
NMB0337	putative branched-chain amino acid aminotransferase (BCAT)		1.384	-0.251084	Amino acid biosynthesis	N
NMB0358	shikimate dehydrogenase	aroE	0.845	-0.496222	Amino acid biosynthesis	N
NMB0385	thiamine-monophosphate kinase (thiamine-phosphate kinase)	thiL	-0.341	-0.673924	Biosynthesis of cofactors, prosthetic groups, and carriers	Y
NMB0386	phosphatidylglycerophosphatase A	pgpA	-0.799		Fatty acid and phospholipid metabolism
NMB0392	quinolinate synthetase B protein (L-aspartate oxidase; LASPO)	nicB	0.589	-0.773819	Biosynthesis of cofactors, prosthetic groups, and carriers	Y
NMB0394	quinolinate synthetase A protein	nicA	-1.246		Biosynthesis of cofactors, prosthetic groups, and carriers
NMB0396	nicotinate-nucleotide pyrophosphorylase [carboxylating] (quinolinate phosphoribosyltransferase [decarboxylating]; QAPRTase)	nadC	2.487	-2.72718	Biosynthesis of cofactors, prosthetic groups, and carriers	Y
NMB0408	undecaprenyl-diphosphatase (undecaprenyl pyrophosphate phosphatase; bacitracin resistance protein)	uppP	-1.199		Cellular processes
NMB0414	UDP-N-acetylmuramoylalanyl-D-glutamate--2,6-diaminopimelate ligase (UDP-N-acetylmuramyl-tripeptide synthetase; meso-diaminopimelate-adding enzyme; UDP-MurNAc-tripeptide synthetase)	murE	-1.12		Cell envelope
NMB0416	UDP-N-acetylmuramoyl-tripeptide--D-alanyl-D-alanine ligase (UDP-MurNAc-pentapeptide synthetase; D-alanyl-D-alanine-adding enzyme)	murF	-1.145		Cell envelope
NMB0418	phospho-N-acetylmuramoyl-pentapeptide-transferase (UDP-MurNAc-pentapeptide phosphotransferase)	mraY	-1.52		Cell envelope
NMB0420	UDP-N-acetylmuramoylalanine--D-glutamate ligase (UDP-N-acetylmuramoyl-L-alanyl-D-glutamate synthetase; D-glutamic acid adding enzyme)	murD			Cell envelope
NMB0422	UDP-N-acetylglucosamine--N-acetylmuramyl-(pentapeptide) pyrophosphoryl-undecaprenol N-acetylglucosamine transferase (undecaprenyl-PP-MurNAc-pentapeptide-UDPGlcNAc GlcNAc transferase)	murG	-0.101	-0.837578	Cell envelope	Y
NMB0423	UDP-N-acetylmuramate--L-alanine ligase (UDP-N-acetylmuramoyl-L-alanine synthetase)	murC	-2.158		Cell envelope
NMB0424	D-alanine--D-alanine ligase (D-alanylalanine synthetase; D-Ala-D-Ala ligase)	ddl	-1.392		Cell envelope
NMB0440	putative prephenate dehydrogenase (PDH)		-0.916		Amino acid biosynthesis
NMB0446	P-protein [includes: chorismate mutase (CM) and prephenate dehydratase (PDT)]	pheA	4.405		Amino acid biosynthesis
NMB0448	pyridoxal phosphate biosynthetic protein PdxJ (PNP synthase)	pdxJ	-0.44	-0.733549	Biosynthesis of cofactors, prosthetic groups, and carriers	Y
NMB0452	holo-(acyl-carrier protein) synthase (holo-ACP synthase; 4'-phosphopantetheinyl transferase AcpS)	acpS	0.112	-0.13022	Fatty acid and phospholipid metabolism	N
NMB0458	glutamate racemase	murI	-1.335		Cell envelope
NMB0468	biosynthetic arginine decarboxylase (ADC)	speA	-1.738		Central intermediary metabolism
NMB0469	agmatinase (agmatine ureohydrolase; AUH)	speB	-1.032		Central intermediary metabolism
NMB0472	8-amino-7-oxonoanoate synthase (AONS; 8-amino-7-ketopelargonate synthase; 7-keto-8-amino-pelargonic acid synthetase; 7-KAP synthetase; L-alanine--pimelyl CoA ligase)	bioF			Biosynthesis of cofactors, prosthetic groups, and carriers
NMB0474	biotin biosynthesis protein BioC	bioC	-1.836		Biosynthesis of cofactors, prosthetic groups, and carriers
NMB0539	porphobilinogen deaminase (PBG; hydroxymethylbilane synthase; HMBS; pre-uroporphyrinogen synthase)	hemC	-0.082	0.721009	Biosynthesis of cofactors, prosthetic groups, and carriers	N
NMB0559	putative ubiquinone biosynthesis protein UbiB		-1.515		Biosynthesis of cofactors, prosthetic groups, and carriers
NMB0564	Na(+)-translocating NADH-quinone reductase subunit F (Na(+)-translocating NQR subunit F; Na(+)-NQR subunit F; NQR complex subunit F; NQR-1 subunit F)	nqrF	-0.977		Energy metabolism
NMB0565	Na(+)-translocating NADH-quinone reductase subunit E (Na(+)-translocating NQR subunit E; Na(+)-NQR subunit E; NQR complex subunit E; NQR-1 subunit E)	nqrE	-1.454		Energy metabolism
NMB0566	Na(+)-translocating NADH-quinone reductase subunit D (Na(+)-translocating NQR subunit D; Na(+)-NQR subunit D; NQR complex subunit D; NQR-1 subunit D)	nqrD	-1.194		Energy metabolism
NMB0567	Na(+)-translocating NADH-quinone reductase subunit C (Na(+)-translocating NQR subunit C; Na(+)-NQR subunit C; NQR complex subunit C; NQR-1 subunit C)	nqrC	-0.857		Energy metabolism
NMB0568	Na(+)-translocating NADH-quinone reductase subunit B (Na(+)-translocating NQR subunit B; Na(+)-NQR subunit B; NQR complex subunit B; NQR-1 subunit B)	nqrB	-0.869		Energy metabolism
NMB0569	Na(+)-translocating NADH-quinone reductase subunit A (Na(+)-translocating NQR subunit A; Na(+)-NQR subunit A; NQR complex subunit A; NQR-1 subunit A)	nqrA	0.936	-1.47093	Energy metabolism	Y
NMB0576	glutamyl-tRNA reductase (GluTR)	hemA	0.199	-0.44541	Biosynthesis of cofactors, prosthetic groups, and carriers	N
NMB0633	iron(III) ABC transporter, permease protein	fbpB			Transport and binding proteins
NMB0634	iron(III)-transport system iron-binding protein FbpA (major ferric iron-binding protein; FBP; major iron-regulated protein; MIRP; Iron(III) periplasmic binding protein)	fbpA	1.709	-2.13253	Transport and binding proteins	Y
NMB0637	argininosuccinate lyase (arginosuccinase; ASAL)	argH	1.85	-1.47218	Amino acid biosynthesis	Y
NMB0661	putative Trk system potassium uptake protein		-0.95		Disrupted reading frame
NMB0670	thymidylate kinase (dTMP kinase)	tmk	0.05	-1.42008	Purines, pyrimidines, nucleosides, and nucleotides	Y
NMB0679	acetyl-coenzyme A carboxylase carboxyl transferase subunit beta (ACCase beta chain)	accD	-0.492	0.464663	Fatty acid and phospholipid metabolism	N
NMB0682	dihydroorotase (DHOase)	pyrC	0.957	-1.55227	Purines, pyrimidines, nucleosides, and nucleotides	Y
NMB0684	6,7-dimethyl-8-ribityllumazine synthase (DMRL synthase; lumazine synthase; riboflavin synthase beta chain)	ribH	-1.473		Biosynthesis of cofactors, prosthetic groups, and carriers
NMB0690	amidophosphoribosyltransferase (glutamine phosphoribosylpyrophosphate amidotransferase; ATASE; GPATase)	purF	0.852	-1.05018	Purines, pyrimidines, nucleosides, and nucleotides	Y
NMB0693	FolC bifunctional protein [includes: folylpolyglutamate synthase (folylpoly-gamma-glutamate synthetase; FPGS; tetrahydrofolate synthase; tetrahydrofolylpolyglutamate synthase) and dihydrofolate synthase]	folC	-0.693	-0.241456	Biosynthesis of cofactors, prosthetic groups, and carriers	N
NMB0732	adenosylmethionine-8-amino-7-oxononanoate aminotransferase (7,8-diamino-pelargonic acid aminotransferase; DAPA aminotransferase)	bioA	-1.358		Biosynthesis of cofactors, prosthetic groups, and carriers
NMB0733	dethiobiotin synthetase (dethiobiotin synthase; DTB synthetase; DTBS)	bioD	0.811	0.98235	Biosynthesis of cofactors, prosthetic groups, and carriers	N
NMB0734	conserved hypothetical protein		2.072	-1.43185	No Data	Y
NMB0735	4-hydroxybenzoate octaprenyltransferase (4-HB polyprenyltransferase)	ubiA	-1.243		Biosynthesis of cofactors, prosthetic groups, and carriers
NMB0750	putative peroxiredoxin Bcp (thioredoxin reductase; bacterioferritin comigratory protein homolog)		0.28	-0.991129	Unknown function	Y
NMB0757	phosphoribosylaminoimidazole-succinocarboxamide synthase (SAICAR synthetase)	purC	0.034	-0.444482	Purines, pyrimidines, nucleosides, and nucleotides	N
NMB0760	diaminopimelate epimerase (DAP epimerase)	dapF	0.279	1.77958	Amino acid biosynthesis	N
NMB0767	MTA/SAH nucleosidase (5'-methylthioadenosine nucleosidase; S-adenosylhomocysteine nucleosidase)	pfs	-1.104		Central intermediary metabolism
NMB0777	uroporphyrinogen-III synthase (UROS; uroporphyrinogen-III cosynthetase; hydroxymethylbilane hydrolyase [cyclizing])	hemD	-2.156		Biosynthesis of cofactors, prosthetic groups, and carriers
NMB0778	putative heme biosynthesis protein HemX		-0.608	-0.960438	Biosynthesis of cofactors, prosthetic groups, and carriers	Y
NMB0781	uroporphyrinogen decarboxylase (URO-D; UPD)	hemE	-0.031	-0.650513	Biosynthesis of cofactors, prosthetic groups, and carriers	Y
NMB0801	delta-aminolevulinic acid dehydratase (porphobilinogen synthase; ALAD; ALADH)	hemB	0.793	-0.150583	Biosynthesis of cofactors, prosthetic groups, and carriers	N
NMB0811	UDP-N-acetylenolpyruvoylglucosamine reductase (UDP-N-acetylmuramate dehydrogenase)	murB			Cell envelope
NMB0824	orotidine 5'-phosphate decarboxylase (OMP decarboxylase; OMPDCase; OMPdecase)	pyrF	0.037	0.480549	Purines, pyrimidines, nucleosides, and nucleotides	N
NMB0874	4-diphosphocytidyl-2-C-methyl-D-erythritol kinase (CMK; 4-(cytidine-5'-diphospho)-2-C-methyl-D-erythritol kinase)	ispE	1.088	-0.290748	Biosynthesis of cofactors, prosthetic groups, and carriers	N
NMB0875	ribose-phosphate pyrophosphokinase (RPPK; phosphoribosyl pyrophosphate synthetase; P-Rib-PP synthetase; PRPP synthetase)	prs			Purines, pyrimidines, nucleosides, and nucleotides
NMB0894	putative aminotransferase		5.59	-4.26609	Central intermediary metabolism	Y
NMB0929	dihydrodipicolinate synthase (DHDPS)	dapA			Amino acid biosynthesis
NMB0943	5,10-methylenetetrahydrofolate reductase	metF	0.637	-1.74573	Amino acid biosynthesis	Y
NMB0944	5-methyltetrahydropteroyltriglutamate--homocysteine methyltransferase (methionine synthase, vitamin-B12 independent isozyme; cobalamin-independent methionine synthase)	metE			Amino acid biosynthesis
NMB0981	phosphoserine phosphatase (PSP; O-phosphoserine phosphohydrolase; PSPase)	serB	0.127	-0.645617	Amino acid biosynthesis	Y
NMB0983	bifunctional purine biosynthesis protein PurH [includes: phosphoribosylaminoimidazolecarboxamide formyltransferase (AICAR transformylase) and IMP cyclohydrolase (inosinicase; IMP synthetase; ATIC)]	purH	1.849	-0.167614	Purines, pyrimidines, nucleosides, and nucleotides	N
NMB1019	phosphoribosylaminoimidazole carboxylase ATPase subunit (AIR carboxylase; AIRC)	purK	-0.635	0.227474	Purines, pyrimidines, nucleosides, and nucleotides	N
NMB1029	aspartate ammonia-lyase (aspartase)	aspA	-0.705	0.633205	Energy metabolism	N
NMB1063	dihydroneopterin aldolase (DHNA)	folB	-0.567	0.442801	Biosynthesis of cofactors, prosthetic groups, and carriers	N
NMB1068	gamma-glutamyl phosphate reductase (GPR; glutamate-5-semialdehyde dehydrogenase; glutamyl-gamma-semialdehyde dehydrogenase; GSA dehydrogenase)	proA	0.865	-0.193256	Amino acid biosynthesis	N
NMB1069	glutamate 5-kinase (gamma-glutamyl kinase; GK)	proB	2.247	-2.42969	Amino acid biosynthesis	Y
NMB1074	acetylglutamate kinase (NAG kinase; AGK; N-acetyl-L-glutamate 5-phosphotransferase)	argB	-0.93		Amino acid biosynthesis
NMB1247	riboflavin synthase alpha chain	ribE	-0.549	-0.349498	Biosynthesis of cofactors, prosthetic groups, and carriers	N
NMB1252	phosphoribosylformylglycinamidine cyclo-ligase (AIRS; phosphoribosyl-aminoimidazole synthetase; AIR synthase)	purM	-0.531	0.127085	Purines, pyrimidines, nucleosides, and nucleotides	N
NMB1256	bifunctional riboflavin biosynthesis protein [includes: GTP cyclohydrolase II and 3,4-dihydroxy-2-butanone 4-phosphate synthase (DHBP synthase)]	ribAB	-0.485	-0.444807	Biosynthesis of cofactors, prosthetic groups, and carriers	N
NMB1273	putative poly(beta-D-mannuronate) O-acetylase (alginate biosynthesis protein AlgI)		0.606	-1.17487	Cell envelope	Y
NMB1288	ribonucleoside-diphosphate reductase beta subunit (ribonucleotide reductase)	nrdB	-1.58		Purines, pyrimidines, nucleosides, and nucleotides
NMB1291	ribonucleoside-diphosphate reductase alpha subunit (ribonucleotide reductase)	nrdA	-1.678		Purines, pyrimidines, nucleosides, and nucleotides
NMB1300	cytidylate kinase (CK; cytidine monophosphate kinase; CMP kinase)	cmk	-1.049		Purines, pyrimidines, nucleosides, and nucleotides
NMB1307	nucleoside diphosphate kinase (NDK; NDP kinase; nucleoside-2-P kinase)	ndk	-0.165	0.452868	Purines, pyrimidines, nucleosides, and nucleotides	N
NMB1310	4-hydroxy-3-methylbut-2-en-1-yl diphosphate synthase (1-hydroxy-2-methyl-2-(E)-butenyl 4-diphosphate synthase)	ispG	-1.36		Biosynthesis of cofactors, prosthetic groups, and carriers
NMB1360	pyridoxamine 5'-phosphate oxidase (PNP/PMP oxidase; PNPOx)	pdxH	-0.515	-0.230472	Biosynthesis of cofactors, prosthetic groups, and carriers	N
NMB1364	NH(3)-dependent NAD(+) synthetase	nadE	-0.899		Biosynthesis of cofactors, prosthetic groups, and carriers
NMB1371	acetylornithine/succinyldiaminopimelate aminotransferase (ACOAT; succinyldiaminopimelate transferase; DapATase)	argD	1.436	-2.13658	Amino acid biosynthesis	Y
NMB1388	glucose-6-phosphate isomerase 1 (GPI 1; phosphoglucose isomerase 1; PGI 1; phosphohexose isomerase 1; PHI 1)	pgi	-0.861		Energy metabolism
NMB1391	6-phosphogluconolactonase (6PGL)	pgl	-0.725	-0.251259	Central intermediary metabolism	N
NMB1392	glucose-6-phosphate 1-dehydrogenase (G6PD)	zwf	-1.138		Energy metabolism
NMB1394	KHG/KDPG aldolase [includes: 4-hydroxy-2-oxoglutarate aldolase (2-keto-4-hydroxyglutarate aldolase; KHG-aldolase) and 2-dehydro-3-deoxy-phosphogluconate aldolase (phospho-2- dehydro-3-deoxygluconate aldolase; phospho-2-keto-3-deoxygluconate aldolase; 2-keto-3-deoxy-6-phosphogluconate aldolase; KDPG- aldolase)]	eda	-1.34		Energy metabolism
NMB1432	3-phosphoshikimate 1-carboxyvinyltransferase (5-enolpyruvylshikimate-3-phosphate synthase; EPSP synthase; EPSPS)	aroA			Amino acid biosynthesis
NMB1439	phosphoribosylaminoimidazole carboxylase catalytic subunit (AIR carboxylase; AIRC)	purE	2.482	-1.10011	Purines, pyrimidines, nucleosides, and nucleotides	Y
NMB1446	3-dehydroquinate dehydratase (3-dehydroquinase; type I DHQase)	aroD	2.285	-2.36589	Amino acid biosynthesis	Y
NMB1457	transketolase (TK)	tkt			Energy metabolism
NMB1512	2-C-methyl-D-erythritol 2,4-cyclodiphosphate synthase (MECPS; MECDP-synthase)	ispF	0.389	0.0125419	Biosynthesis of cofactors, prosthetic groups, and carriers	N
NMB1513	2-C-methyl-D-erythritol 4-phosphate cytidylyltransferase (4-diphosphocytidyl-2C-methyl-D-erythritol synthase; MEP cytidylyltransferase; MCT)	ispD	-0.593	2.62065	Biosynthesis of cofactors, prosthetic groups, and carriers	N
NMB1566	phosphoribosylglycinamide formyltransferase (GART; GAR transformylase; 5'-phosphoribosylglycinamide transformylase)	purN	0.816	-1.41976	Purines, pyrimidines, nucleosides, and nucleotides	Y
NMB1573	ornithine carbamoyltransferase (OTCase)	argF	-0.403	-0.613553	Amino acid biosynthesis	Y
NMB1574	ketol-acid reductoisomerase (acetohydroxy-acid isomeroreductase; alpha-keto-beta-hydroxylacil reductoisomerase)	ilvC	2.598	-3.25996	Amino acid biosynthesis	Y
NMB1577	acetolactate synthase large subunit (AHAS; acetohydroxy-acid synthase large subunit; ALS)	ilvI	1.087	-1.44326	Amino acid biosynthesis	Y
NMB1588	CDP-diacylglycerol--glycerol-3-phosphate 3-phosphatidyltransferase (phosphatidylglycerophosphate synthase; PGP synthase)	pgsA	-1.282		Fatty acid and phospholipid metabolism
NMB1613	fumarate hydratase class I (fumarase)	fumA	1.255	-2.27314	Energy metabolism	Y
NMB1616	phosphomethylpyrimidine kinase (HMP-phosphate kinase; HMP-P kinase)	thiD	-0.502	1.08646	Biosynthesis of cofactors, prosthetic groups, and carriers	N
NMB1640	phosphoserine aminotransferase (PSAT)	serC			Amino acid biosynthesis
NMB1661	guanylate kinase (GMP kinase)	gmk	-0.795		Purines, pyrimidines, nucleosides, and nucleotides
NMB1680	chorismate synthase (5-enolpyruvylshikimate-3-phosphate phospholyase)	aroC	0.365	-1.05998	Amino acid biosynthesis	Y
NMB1688	putative L-asparaginase I (L-asparagine amidohydrolase I; L-ASNase I)		0.37	-0.0276484	Energy metabolism	N
NMB1690	phosphoglucosamine mutase	glmM			Energy metabolism
NMB1691	dihydropteroate synthase (DHPS; dihydropteroate pyrophosphorylase)	folP	1.706	-0.623008	Biosynthesis of cofactors, prosthetic groups, and carriers	Y
NMB1709	thymidylate synthase (TS; TSase)	thyA	-0.204	0.471381	Purines, pyrimidines, nucleosides, and nucleotides	N
NMB1732	putative heavy metal transport protein		-1.126		Transport and binding proteins
NMB1787	N-acetyl-gamma-glutamyl-phosphate reductase (AGPR; N-acetyl-glutamate semialdehyde dehydrogenase; NAGSA dehydrogenase)	argC	-0.378	0.0763906	Amino acid biosynthesis	N
NMB1799	S-adenosylmethionine synthetase (methionine adenosyltransferase; AdoMet synthetase; MAT)	metK	-1.616		Central intermediary metabolism														0.312457
NMB1807	penicillin-binding protein 1A (PBP-1a; PBP1a) [includes: penicillin-insensitive transglycosylase (peptidoglycan TGase) and penicillin-sensitive transpeptidase (DD-transpeptidase)]	ponA	-2.224		Cell envelope
NMB1813	shikimate kinase (SK)	aroK	1.67	-0.55004	Amino acid biosynthesis	N
NMB1814	3-dehydroquinate synthase	aroB	-0.807		Amino acid biosynthesis
NMB1817	riboflavin biosynthesis protein RibD [includes: diaminohydroxyphosphoribosylaminopyrimidine deaminase (riboflavin-specific deaminase) and 5-amino-6-(5-phosphoribosylamino)uracil reductase (HTP reductase)]	ribD	-0.914		Biosynthesis of cofactors, prosthetic groups, and carriers
NMB1831	4-hydroxy-3-methylbut-2-enyl diphosphate reductase	ispH	2.337	-2.5336	Cellular processes	Y
NMB1834	riboflavin biosynthesis protein RibF [includes: riboflavin kinase (flavokinase) and FMN adenylyltransferase (FAD pyrophosphorylase; FAD synthetase)]	ribF			Biosynthesis of cofactors, prosthetic groups, and carriers
NMB1860	biotin carboxyl carrier protein of acetyl-CoA carboxylase (BCCP)	accB			Fatty acid and phospholipid metabolism
NMB1861	biotin carboxylase (A subunit of acetyl-CoA carboxylase; ACC)	accC			Fatty acid and phospholipid metabolism
NMB1864	glutamate-1-semialdehyde 2,1-aminomutase (GSA; glutamate-1-semialdehyde aminotransferase; GSA-AT)	hemL			Biosynthesis of cofactors, prosthetic groups, and carriers
NMB1867	1-deoxy-D-xylulose-5-phosphate synthase (1-deoxyxylulose-5-phosphate synthase; DXP synthase; DXPS)	dxs	0.29	-0.552595	Biosynthesis of cofactors, prosthetic groups, and carriers	N
NMB1874	orotate phosphoribosyltransferase (OPRT; OPRTase)	pyrE	2.601	-2.51593	Purines, pyrimidines, nucleosides, and nucleotides	Y
NMB1918	malonyl CoA-acyl carrier protein transacylase (MCT)	fabD	-0.397	2.41756	Fatty acid and phospholipid metabolism	N
NMB1920	GMP synthase [glutamine-hydrolyzing] (glutamine amidotransferase; GMP synthetase)	guaA	0.849	-0.479371	Purines, pyrimidines, nucleosides, and nucleotides	N
NMB1968	aldehyde dehydrogenase A (lactaldehyde dehydrogenase)	aldA	1.109	2.07773	Energy metabolism	N
NMB1970	putative para-aminobenzoate synthase component I (ADC synthase)		1.204	-1.24695	Biosynthesis of cofactors, prosthetic groups, and carriers	Y
NMB1981	S-ribosylhomocysteine lyase (autoinducer-2 production protein LuxS; AI-2 synthesis protein)	luxS	0.444	0.135407	Cellular processes	N
NMB1996	phosphoribosylformylglycinamidine synthase (FGAM synthase; FGAMS; formylglycinamide ribotide amidotransferase; FGARAT; formylglycinamide ribotide synthetase)	purL	1.393	-2.06006	Purines, pyrimidines, nucleosides, and nucleotides	Y
NMB2060	glycerol-3-phosphate dehydrogenase [NAD(P)+] ((NAD(P)H-dependent glycerol-3-phosphate dehydrogenase)	gpsA	0.35	-1.43655	Energy metabolism	Y
NMB2075	putative BirA-like multifunctional protein [includes: biotin--[acetyl-CoA-carboxylase] synthetase (biotin--protein ligase), biotin operon repressor and Baf-like domain]		-0.862		Biosynthesis of cofactors, prosthetic groups, and carriers
NMB2151	phosphoribosylamine--glycine ligase (GARS; glycinamide ribonucleotide synthetase; phosphoribosylglycinamide synthetase)	purD	2.475	-3.83098	Purines, pyrimidines, nucleosides, and nucleotides	Y
NMB1530	succinyl-diaminopimelate desuccinylase (SDAP)	dapE	-1.102		Amino acid biosynthesis
NMB1031	3-isopropylmalate dehydrogenase (beta-IPM dehydrogenase; IMDH; 3-IPM-DH)	leuB	1.971	-1.16152	Amino acid biosynthesis	Y
NMB1034	3-isopropylmalate dehydratase small subunit (isopropylmalate isomerase; alpha-IPM isomerase; IPMI)	leuD	-0.857		Amino acid biosynthesis
NMB1036	3-isopropylmalate dehydratase large subunit (isopropylmalate isomerase; alpha-IPM isomerase; IPMI)	leuC	2.636	-2.40581	Amino acid biosynthesis	Y
NMB1070	2-isopropylmalate synthase (alpha-isopropylmalate synthase; alpha-IPM synthetase)	leuA	-0.761		Amino acid biosynthesis
NMB0678	tryptophan synthase alpha chain	trpA	0.068	-0.391305	Amino acid biosynthesis	N
NMB0699	tryptophan synthase beta chain	trpB	1.405	-1.63029	Amino acid biosynthesis	Y
NMB2051	cytochrome c1	petC	1.005	0.901784	Energy metabolism	N
NMB2052	cytochrome b	petB	-0.522	1.07086	Energy metabolism	N
NMB2053	ubiquinol-cytochrome c reductase iron-sulfur subunit (Rieske iron-sulfur protein; RISP)	petA	0.415	-0.720933	Energy metabolism	Y
NMB0453	putative mutator MutT protein (7,8-dihydro-8-oxoguanine-triphosphatase; 8-oxo-dGTPase; dGTP pyrophosphohydrolase)		-0.164	-0.480704	DNA metabolism	N
NMB0543	putative L-lactate permease		2.631	-0.798613	Transport and binding proteins	Y
NMB0331	dephospho-CoA kinase	coaE			Biosynthesis of cofactors, prosthetic groups, and carriers
NMB2019	phosphopantetheine adenylyltransferase (pantetheine-phosphate adenylyltransferase; PPAT; dephospho-CoA pyrophosphorylase)	coaD	-2.206		Biosynthesis of cofactors, prosthetic groups, and carriers
NMB1723	cytochrome c oxidase polypeptide III	ccoP	-1.188		Energy metabolism
NMB1724	cytochrome c oxidase polypeptide II	ccoO	-1.107		Energy metabolism
NMB1725	cytochrome c oxidase polypeptide I	ccoN			Energy metabolism
NMB1216	lipoyl synthase (lipoic acid synthase; lipoate synthase; lipoyl-acyl-carrier protein synthase; sulfur insertion protein LipA2; lip-syn)	lipA	2.771		Biosynthesis of cofactors, prosthetic groups, and carriers
NMB1217	lipoyltransferase (lipoyl-[acyl-carrier protein]-protein-N-lipoyltransferase; lipoate-protein ligase B)	lipB			Biosynthesis of cofactors, prosthetic groups, and carriers
NMB1341	pyruvate dehydrogenase E1 component	aceE	2.303	-4.02574	Energy metabolism	Y
NMB1342	dihydrolipoyllysine-residue acetyltransferase (pyruvate dehydrogenase E2 component; dihydrolipoamide acetyltransferase)	aceF	0.343	-1.39774	Energy metabolism	Y
NMB1849	carbamoyl-phosphate synthase small chain (carbamoyl-phosphate synthetase glutamine chain)	carA			Purines, pyrimidines, nucleosides, and nucleotides
NMB1855	carbamoyl-phosphate synthase large chain (carbamoyl-phosphate synthetase ammonia chain)	carB	-0.637	-0.326229	Purines, pyrimidines, nucleosides, and nucleotides	N
NMB0540	aspartate aminotransferase (transaminase A; ASPAT)	aspC	-0.507	0.297633	Amino acid biosynthesis	N

## Sheet: MM-Non Essential
ID	Name	Gene	Log ratio during initial selection	Change in log ratio when grown on MM	Functional group	Nmb_iTM560 prediction agrees with TraSH data
NMB2096	malate:quinone oxidoreductase (malate dehydrogenase [acceptor]; MQO)	mqo	1.264	-2.13837	Energy metabolism	N
NMB0948	succinate dehydrogenase cytochrome b-556 subunit	sdhC	0.911	-2.45437	Energy metabolism	N
NMB0949	succinate dehydrogenase membrane anchor protein	sdhD	-0.838		Energy metabolism
NMB0950	succinate dehydrogenase flavoprotein subunit	sdhA	-0.841		Energy metabolism
NMB0951	succinate dehydrogenase iron-sulfur protein	sdhB	1.104	-3.13239	Energy metabolism	N
NMB0955	2-oxoglutarate dehydrogenase E1 component (alpha-ketoglutarate dehydrogenase)	sucA	-0.74		Energy metabolism
NMB0956	2-oxoglutarate dehydrogenase E2 component (dihydrolipoyllysine-residue succinyltransferase component of 2-oxoglutarate dehydrogenase complex; dihydrolipoamide succinyltransferase component of 2-oxoglutarate dehydrogenase complex)	sucB	-0.668	-0.531265	Energy metabolism	Y
NMB0957	dihydrolipoyl dehydrogenase (E3 component of 2-oxoglutarate dehydrogenase complex; dihydrolipoamide dehydrogenase)	lpdA	0.759	-1.99644	Energy metabolism	N
NMB0849	deoxycytidine triphosphate deaminase (dCTP deaminase)	dcd	-0.364	1.63481	Purines, pyrimidines, nucleosides, and nucleotides	Y
NMB1916	3-oxoacyl-[acyl-carrier-protein] synthase III (beta-ketoacyl-ACP synthase III; KAS III)	fabH	2.368		Fatty acid and phospholipid metabolism
NMB0802	cystathionine beta-lyase (CBL; beta-cystathionase; cysteine lyase)	metB	1.201	-1.90641	Amino acid biosynthesis	N
NMB0940	homoserine O-acetyltransferase (homoserine O-trans-acetylase; homoserine transacetylase; HTA)	metX	-0.822		Amino acid biosynthesis
NMB1609	O-succinylhomoserine sulfhydrylase (OSH sulfhydrylase)	metZ	2.422	-3.02374	Energy metabolism	N
NMB1662	adenine phosphoribosyltransferase (APRT)	apt	0.46	0.178419	Purines, pyrimidines, nucleosides, and nucleotides	Y
NMB1839	formate--tetrahydrofolate ligase (formyltetrahydrofolate synthetase; FHS; FTHFS)	fhs	2.78	-2.48157	Amino acid biosynthesis	N
NMB0537	magnesium and cobalt efflux protein CorC	corC	-0.819		Transport and binding proteins
NMB0227	putative manganese/divalent cation transporter		2.371	2.09103	Hypothetical proteins	Y
NMB0015	6-phosphogluconate dehydrogenase, decarboxylating	gnd	-0.317	0.262187	Energy metabolism	Y
NMB0351	transaldolase	tal	-0.321	-0.613061	Energy metabolism	N
NMB1244	ribulose-phosphate 3-epimerase (pentose-5-phosphate 3-epimerase; PPE; R5P3E)	rpe	-0.65	-0.215164	Energy metabolism	Y
NMB0242	NADH-quinone oxidoreductase chain B (NADH dehydrogenase I, chain B; NDH-1, chain B)	nuoB	-0.69	0.530412	Energy metabolism	Y
NMB0243	NADH-quinone oxidoreductase chain C (NADH dehydrogenase I, chain C; NDH-1, chain C)	nuoC	-0.507	-0.111639	Energy metabolism	Y
NMB0244	NADH-quinone oxidoreductase chain D (NADH dehydrogenase I, chain D; NDH-1, chain D)	nuoD	-0.293	-0.147713	Energy metabolism	Y
NMB0245	NADH-quinone oxidoreductase chain E (NADH dehydrogenase I, chain E; NDH-1, chain E)	nuoE	1.883	-0.880494	Energy metabolism	N
NMB0246	NADH-quinone oxidoreductase chain F (NADH dehydrogenase I, chain F; NDH-1, chain F)	nuoF	0.29	-0.748333	Energy metabolism	N
NMB0249	NADH-quinone oxidoreductase chain G (NADH dehydrogenase I, chain G; NDH-1, chain G)	nuoG	1.271	-1.40673	Energy metabolism	N
NMB0250	NADH-quinone oxidoreductase chain H (NADH dehydrogenase I, chain H; NDH-1, chain H)	nuoH	0.827	-1.14797	Energy metabolism	N
NMB0251	NADH-quinone oxidoreductase chain I (NADH dehydrogenase I, chain I; NDH-1, chain I)	nuoI	0.662	-1.31526	Energy metabolism	N
NMB0253	NADH-quinone oxidoreductase chain J (NADH dehydrogenase I, chain J; NDH-1, chain J)	nuoJ	1.448	-2.10375	Energy metabolism	N
NMB0254	NADH-quinone oxidoreductase chain K (NADH dehydrogenase I, chain K; NDH-1, chain K)	nuoK	1.563	-0.955801	Energy metabolism	N
NMB0257	NADH-quinone oxidoreductase chain L (NADH dehydrogenase I, chain L; NDH-1, chain L)	nuoL	1.211	-1.0284	Energy metabolism	N
NMB0258	NADH-quinone oxidoreductase chain M (NADH dehydrogenase I, chain M; NDH-1, chain M)	nuoM	1.673	-1.27226	Energy metabolism	N
NMB0259	NADH-quinone oxidoreductase chain N (NADH dehydrogenase I, chain N; NDH-1, chain N)	nuoN	1.929	-1.23117	Energy metabolism	N
NMB0241	NADH-quinone oxidoreductase chain A (NADH dehydrogenase I, chain A; NDH-1, chain A)	nuoA	0.131	1.53246	Energy metabolism	Y
NMB0033	membrane-bound lytic murein transglycosylase A (murein hydrolase A; GNA33)	mltA	-0.28	-0.0548829	Cell envelope	Y
NMB0062	glucose-1-phosphate thymidylyltransferase (dTDP-glucose synthase; dTDP-glucose pyrophosphorylase)	rfbA	0.94	0.184715	Cell envelope	Y
NMB0063	dTDP-glucose 4,6-dehydratase	rfbB	1.789	0.52661	Cell envelope	Y
NMB0064	UDP-glucose 4-epimerase (galactowaldenase; UDP-galactose 4-epimerase)	galE	-0.24	5.09914	Cell envelope	Y
NMB0078	truncated UDP-glucose 4-epimerase (missing the N-terminal third of the protein)	galE'	0.357	3.30225	Cell envelope	Y
NMB0079	dTDP-glucose 4,6-dehydratase	rfbB	1.133	0.838225	Cell envelope	Y
NMB0080	glucose-1-phosphate thymidylyltransferase (dTDP-glucose synthase; dTDP-glucose pyrophosphorylase)	rfbA	1.248	-0.558651	Cell envelope	Y
NMB0085	sodium/glutamate symport carrier protein (glutamate permease)	gltS	1.681	-2.52568	Transport and binding proteins	N
NMB0177	putative amino-acid symporter		1.813	1.57727	Transport and binding proteins	Y
NMB0194	putative amino-acid symporter		-0.794		Transport and binding proteins
NMB0211	L-serine dehydratase (L-serine deaminase; SDH; L-SD)	sda	0.413	0.0229729	Energy metabolism	Y
NMB0240	putative spermidine synthase (putrescine aminopropyltransferase; SPDSY)		-1.018		No Data
NMB0334	glucose-6-phosphate isomerase 2 (GPI 2; phosphoglucose isomerase 2; PGI 2; phosphohexose isomerase 2; PHI 2)	pgi	-0.498	0.322677	Energy metabolism	Y
NMB0357	monofunctional biosynthetic peptidoglycan transglycosylase (monofunctional TGase)	mtgA	2.477	0.759207	Cell envelope	Y
NMB0379	oxygen-independent coproporphyrinogen III oxidase (coproporphyrinogenase; coprogen oxidase)	hemN	0.919	-1.32974	Biosynthesis of cofactors, prosthetic groups, and carriers	N
NMB0388	putative transporter		1.399	-2.04571	Transport and binding proteins	N
NMB0402	sodium/proline symporter (proline permease)	putP	-0.145	-0.761821	Transport and binding proteins	N
NMB0413	penicillin-binding protein 2 (PBP-2)	penA			Cell envelope
NMB0428	putative permease				Hypothetical proteins
NMB0435	acetate kinase 2 (acetokinase 2)	ackA	-0.988		Energy metabolism
NMB0462	putative spermidine/putrescine-binding lipoprotein	potD1			Transport and binding proteins
NMB0470	putative transporter		-2.057		Transport and binding proteins
NMB0531	putative Na+/H+ antiporter		0.266	1.86118	Hypothetical proteins	Y
NMB0535	putative glucose/galactose transporter		2.696	0.457105	Transport and binding proteins	Y
NMB0536	putative Na(+)/H(+) antiporter		2.047	1.04612	Transport and binding proteins	Y
NMB0610	putative spermidine/putrescine transport system ATP-binding protein	potA1	0.979	0.797716	Transport and binding proteins	Y
NMB0620	phosphoglycolate phosphatase 2 (PGPase 2; PGP 2)	gph	0.493	-1.3279	Energy metabolism	N
NMB0623	putative spermidine/putrescine-binding lipoprotein	potD2	0.348	-0.339159	Transport and binding proteins	Y
NMB0632	iron(III)-transport system ATP-binding protein FbpC (ferric cations import ATP-binding protein FbpC)	fbpC			Transport and binding proteins
NMB0641	inorganic pyrophosphatase (pyrophosphate phospho-hydrolase; PPase)	ppa	-1.585		Central intermediary metabolism
NMB0665	putative oxygen-independent coproporphyrinogen III oxidase		0.246	0.396384	Biosynthesis of cofactors, prosthetic groups, and carriers	Y
NMB0696	putative ABC transporter ATP-binding protein		0.495	-1.62423	Transport and binding proteins	N
NMB0716	truncated cell volume regulation protein A homolog (C-terminal 16% of the protein)		0.668	0.816878	No Data	Y
NMB0749	penicillin-binding protein (D-alanyl-D-alanine carboxypeptidase; DD-peptidase; DD-carboxypeptidase)	pbpG	-0.502	-0.368731	Cell envelope	Y
NMB0787	putative amino acid ABC transporter binding lipoprotein		0.935	-0.0682309	Transport and binding proteins	Y
NMB0788	putative amino acid ABC transporter permease protein		1.803	0.995392	Transport and binding proteins	Y
NMB0789	putative amino acid ABC transporter ATP-binding protein		-0.476	0.731742	Transport and binding proteins	Y
NMB0814	ATP phosphoribosyltransferase regulatory subunit	hisZ	0.078	-0.0452359	Protein synthesis	Y
NMB0825	D-beta-D-heptose 7-phosphate kinase (D-beta-D-heptose 7-phosphotransferase)	rfaE	-0.612	2.0454	Cell envelope	Y
NMB0869	spermidine synthase (putrescine aminopropyltransferase; SPDSY)	speE	1.292	0.601551	Central intermediary metabolism	Y
NMB0877	D-alanyl-D-alanine carboxypeptidase (DD-peptidase; DD-carboxypeptidase; CPase; PBP5)	dacC	0.313	0.466582	Cell envelope	Y
NMB0923	cytochrome c'	cytC	-1.173		Energy metabolism
NMB0947	dihydrolipoyl dehydrogenase (E3 component of pyruvate complex; dihydrolipoamide dehydrogenase)	lpdA	0.415	-1.26817	Energy metabolism	N
NMB0982	H(+)/Cl(-) exchange transporter ClcA	clcA	3.599		Transport and binding proteins
NMB0997	D-lactate dehydrogenase	dld	0.847	-1.09425	Energy metabolism	N
NMB1139	acetyl-coenzyme A carboxylase carboxyl transferase subunit alpha (ACCase alpha chain)	accA	-2.234		Fatty acid and phospholipid metabolism
NMB1145	UDP-N-acetylmuramate:L-alanyl-gamma-D-glutamyl-meso-diaminopimelate ligase (murein peptide ligase)	mpl			Cell envelope
NMB1146	biotin synthase (biotin synthetase)	bioB	0.165	0.0980609	Biosynthesis of cofactors, prosthetic groups, and carriers	Y
NMB1150	dihydroxy-acid dehydratase (DAD)	ilvD	-0.833		Amino acid biosynthesis
NMB1151	sulfite reductase [NADPH] hemoprotein beta-component (SIR-HP; SIRHP)	cysI	-0.109	-0.628181	Central intermediary metabolism	N
NMB1154	sulfate adenylyltransferase subunit 2 (sulfate adenylate transferase; SAT; ATP-sulfurylase small subunit)	cysD	0.381	-1.59636	Central intermediary metabolism	N
NMB1155	adenosine phosphosulfate reductase (APS reductase; 5'-phosphoadenylylsulfate reductase; APS sulfotransferase)	cysH	-1.99		Central intermediary metabolism
NMB1156	siroheme synthase [includes: uroporphyrin-III C-methyltransferase (urogen III methylase; SUMT; uroporphyrinogen III methylase; UROM), precorrin-2 dehydrogenase and sirohydrochlorin ferrochelatase]	cysG	-1.783		Biosynthesis of cofactors, prosthetic groups, and carriers
NMB1177	acetyl-coenzyme A carboxylase carboxyl transferase subunit alpha (ACCase alpha chain)	accA	-2.203		Fatty acid and phospholipid metabolism
NMB1183	UDP-N-acetylmuramate:L-alanyl-gamma-D-glutamyl-meso-diaminopimelate ligase (murein peptide ligase)	mpl	1.098	0.604555	Cell envelope	Y
NMB1184	biotin synthase (biotin synthetase)	bioB	0.256	-0.347979	Biosynthesis of cofactors, prosthetic groups, and carriers	Y
NMB1188	dihydroxy-acid dehydratase (DAD)	ilvD	-1.037		Amino acid biosynthesis
NMB1189	sulfite reductase [NADPH] hemoprotein beta-component (SIR-HP; SIRHP)	cysI	-0.353	-0.688499	Central intermediary metabolism	N
NMB1192	sulfate adenylyltransferase subunit 2 (sulfate adenylate transferase; SAT; ATP-sulfurylase small subunit)	cysD	0.249	-1.11175	Central intermediary metabolism	N
NMB1193	adenosine phosphosulfate reductase (APS reductase; 5'-phosphoadenylylsulfate reductase; APS sulfotransferase)	cysH	-2.364		Central intermediary metabolism
NMB1194	siroheme synthase [includes: uroporphyrin-III C-methyltransferase (urogen III methylase; SUMT; uroporphyrinogen III methylase; UROM), precorrin-2 dehydrogenase and sirohydrochlorin ferrochelatase]	cysG	-1.359		Biosynthesis of cofactors, prosthetic groups, and carriers
NMB1254	GTP cyclohydrolase II	ribA	-1.048		Biosynthesis of cofactors, prosthetic groups, and carriers
NMB1276	long-chain-fatty-acid--CoA ligase	fadD1			Fatty acid and phospholipid metabolism
NMB1279	membrane-bound lytic murein transglycosylase B (murein hydrolase B)	mltB	-0.959		Cell envelope
NMB1294	1-acyl-sn-glycerol-3-phosphate acyltransferase NlaA (1-AGP acyltransferase; 1-AGPAT; lysophosphatidic acid acyltransferase; LPAAT)	nlaA	-1.071		Fatty acid and phospholipid metabolism
NMB1315	putative uracil permease (uracil transporter)		-0.27	0.532815	Transport and binding proteins	Y
NMB1325	putative cation-transporting ATPase				Transport and binding proteins
NMB1344	dihydrolipoyl dehydrogenase (pyruvate dehydrogenase E3 component; dihydrolipoamide dehydrogenase)	lpdA	-0.642	-0.511228	Energy metabolism	Y
NMB1347	inositol-1-monophosphatase (IMPase; inositol-1-phosphatase; I-1-Pase)	suhB	-0.2	1.73791	Central intermediary metabolism	Y
NMB1377	L-lactate dehydrogenase (cytochrome)	lldA	-1.351		Energy metabolism
NMB1395	putative L-threonine 3-dehydrogenase		-1.01		Energy metabolism
NMB1429	major outer-membrane protein P.IA (protein IA; PIA; porin)	porA	1.042	0.746088	Transport and binding proteins	Y
NMB1509	putative amino acid ABC transporter permease protein				Transport and binding proteins
NMB1518	acetate kinase 1 (acetokinase 1)	ackA	0.949	2.04974	Energy metabolism	Y
NMB1576	acetolactate synthase small subunit (AHAS; acetohydroxy-acid synthase small subunit; ALS)	ilvH	-0.199	-0.0610614	Amino acid biosynthesis	Y
NMB1594	putative spermidine/putrescine-binding lipoprotein	potD3	2.094	0.597165	Transport and binding proteins	Y
NMB1612	putative amino acid-binding lipoprotein (HBP)		-1.512		Transport and binding proteins
NMB1647	putative amino-acid symporter		-1.221		Transport and binding proteins
NMB1678	aromatic amino acid aminotransferase (AROAT; ARAT)	tyrB	-0.043	0.756402	Amino acid biosynthesis	Y
NMB1685	D-lactate dehydrogenase (D-LDH; fermentative lactate dehydrogenase)	ldhA	1.574	-1.69025	Energy metabolism	N
NMB1692	putative phospho-2-dehydro-3-deoxyheptonate aldolase (phospho-2- keto-3-deoxyheptonate aldolase; DAHP synthetase; 3-deoxy-D-arabino-heptulosonate 7-phosphate synthase)				Unknown function
NMB1694	3-octaprenyl-4-hydroxybenzoate carboxy-lyase (polyprenyl p-hydroxybenzoate decarboxylase)	ubiD	1.619	-2.13367	Biosynthesis of cofactors, prosthetic groups, and carriers	N
NMB1702	3-oxoacyl-[acyl-carrier-protein] reductase (3-ketoacyl- acyl carrier protein reductase)	fabG			Fatty acid and phospholipid metabolism
NMB1703	3-oxoacyl-(acyl-carrier-protein) synthase II (beta-ketoacyl-ACP synthase II; KAS II)	fabF	1.506	-0.599746	Fatty acid and phospholipid metabolism	Y
NMB1712	putative L-lactate permease-related protein		2.225	-1.18777	Unknown function	N
NMB1719	transport protein MrtF	mrtF	0.65	-1.51422	Transport and binding proteins	N
NMB1728	biopolymer transport ExbD protein	exbD	-0.092	0.262674	Transport and binding proteins	Y
NMB1797	D-alanyl-D-alanine carboxypeptidase (DD-peptidase; DD-carboxypeptidase)	dacB	2.53	-2.76539	Cell envelope	N
NMB1805	cytochrome c4	cyc	-2.009		Energy metabolism
NMB1830	phosphoglycolate phosphatase 3 (PGPase 3; PGP 3)	gph			Energy metabolism
NMB1921	3-oxoacyl-[acyl-carrier-protein] reductase (3-ketoacyl-acyl carrier protein reductase)	fabG	1.612	-1.27973	Fatty acid and phospholipid metabolism	N
NMB1924	putative inositol-1-monophosphatase (IMPase; inositol-1-phosphatase; I-1-Pase)		0.045	1.21578	Unknown function	Y
NMB1941	putative ATP synthase protein I		-2.269		No Data
NMB1945	putative aromatic acid decarboxylase				Biosynthesis of cofactors, prosthetic groups, and carriers
NMB1955	putative transporter		0.364	0.519839	Cellular processes	Y
NMB2005	arginine biosynthesis bifunctional protein ArgJ [includes: glutamate N-acetyltransferase (ornithine acetyltransferase; ornithine transacetylase; OATase) and amino acid acetyltransferase (N-acetylglutamate synthase; AGS)]	argJ	3.149	-3.04006	Amino acid biosynthesis	N
NMB2006	putative H(+)/Cl(-) exchange transporter ClcA		2.594	0.822249	Unknown function	Y
NMB2025	putative carbonic anhydrase		-0.06	1.87413	Hypothetical proteins	Y
NMB2027	putative gluconate permease		2.775	0.0974796	Transport and binding proteins	Y
NMB2034	1-acyl-sn-glycerol-3-phosphate acyltransferase NlaB (1-AGP acyltransferase; 1-AGPAT; lysophosphatidic acid acyltransferase; LPAAT)	nlaB	0.808	1.19556	Fatty acid and phospholipid metabolism	Y
NMB2039	major outer-membrane protein P.IB (protein IB; PIB; porin)	porB			Transport and binding proteins
NMB2042	putative ABC transporter ATP-binding protein	potA2	1.246	-0.324793	Transport and binding proteins	Y
NMB2046	phosphotransferase system, enzyme IIA (protein IIA)	ptsIIA			Transport and binding proteins
NMB2064	putative Na+/H+ antiporter		-0.934		Hypothetical proteins
NMB2076	D-beta-D-heptose 1-phosphate adenosyltransferase	rfaE	-0.735	-0.418836	Cell envelope	Y
NMB2103	uridylate kinase (UK; uridine monophosphate kinase; UMP kinase)	pyrH			Purines, pyrimidines, nucleosides, and nucleotides
NMB2129	argininosuccinate synthase (citrulline--aspartate ligase)	argG	-0.082	0.129208	Amino acid biosynthesis	Y
NMB0959	succinyl-CoA synthetase beta chain (SCS-beta)	sucC	-0.358	-0.874762	Energy metabolism	N
NMB0960	succinyl-CoA synthetase alpha chain (SCS-alpha)	sucD	0.029		Energy metabolism
NMB1663	putative hydrolase		0.696	-0.910453	Hypothetical proteins	N
NMB0044	peptide methionine sulfoxide reductase MsrA/MsrB [includes: thioredoxin, peptide methionine sulfoxide reductase MsrA (protein-methionine-S-oxide reductase; peptide Met(O) reductase) and peptide methionine sulfoxide reductase MsrB]	msrAB	-1.743		Protein fate
NMB0176	D-amino acid dehydrogenase small subunit	dadA	-0.688	0.210698	Energy metabolism	Y
NMB1841	putative sugar-phosphate nucleotidyl transferase		1.339	-1.80782	Unknown function	N
NMB1393	phosphogluconate dehydratase (6-phosphogluconate dehydratase)	edd	-1.473		Energy metabolism
NMB0014	3-deoxy-D-manno-octulosonic-acid transferase (KDO transferase)	kdtA	-1.433		Cell envelope
NMB0180	UDP-3-O-[3-hydroxymyristoyl] glucosamine N-acyltransferase	lpxD	-1.008		Fatty acid and phospholipid metabolism
NMB0199	lipid-A-disaccharide synthase	lpxB	-1.031		Cell envelope
NMB0544	UDP-2,3-diacylglucosamine hydrolase	lpxH	-1.046		Cell envelope
NMB1418	putative lipid A biosynthesis (KDO)2-(lauroyl)-lipid IVA acyltransferase		-1.808		Unknown function
NMB1558	diacylglycerol kinase (DAGK; diglyceride kinase; DGK)	dgk	1.688	1.61242	Fatty acid and phospholipid metabolism	Y
NMB1705	alpha 1,2 N-acetylglucosamine transferase	rfaK	-0.121	1.60545	Cell envelope	Y
NMB1801	putative lipid A biosynthesis lauroyl acyltransferase (heat shock protein B)		-1.27		Unknown function
NMB1928	lacto-N-neotetraose biosynthesis glycosyl transferase LgtB	lgtB	1.632	4.6137	Cell envelope	Y
NMB1929	fragment of lacto-N-neotetraose biosynthesis glycosyl tranferase LgtA	lgtA	-0.609	6.43691	Cell envelope	Y
NMB2010	putative inner-membrane sulphatase		0.36	0.338515	Unknown function	Y
NMB0963	phosphatidylserine decarboxylase proenzyme [contains: phosphatidylserine decarboxylase alpha and beta chains]	psd	-0.266	-0.0153225	Fatty acid and phospholipid metabolism	Y
NMB1318	CDP-diacylglycerol--serine O-phosphatidyltransferase (phosphatidylserine synthase)	pss	-0.608	-0.234191	Fatty acid and phospholipid metabolism	Y
NMB1669	heme oxygenase HemO	hemO	-1.104		Unknown function
NMB0638	UTP--glucose-1-phosphate uridylyltransferase (UDP-glucose pyrophosphorylase; UDPGP; alpha-D-glucosyl-1-phosphate uridylyltransferase; uridine diphosphoglucose pyrophosphorylase)	galU	0.189	-1.0377	Purines, pyrimidines, nucleosides, and nucleotides	N
NMB0790	phosphoglucomutase (glucose phosphomutase; PGM)	pgm	-0.442	0.076071	Cell envelope	Y
NMB1876	amino-acid acetyltransferase (N-acetylglutamate synthase; AGS; NAGS)	argA	1.744	-2.99546	Amino acid biosynthesis	N
NMB1622	nitric oxide reductase	norB	0.971	-1.50583	Energy metabolism	N
NMB1677	putative cytochrome c		1.819	-0.89444	Energy metabolism	N
NMB0209	putative glutathione-regulated potassium-efflux system protein (K(+)/H(+) antiporter)		0.351	-1.42672	Transport and binding proteins	N
NMB2067	putative transporter		-0.004	0.385009	Biosynthesis of cofactors, prosthetic groups, and carriers	Y
NMB0774	uracil phosphoribosyltransferase (UMP pyrophosphorylase; UPRTase)	upp	0.379	-0.825242	Purines, pyrimidines, nucleosides, and nucleotides	N
NMB1037	putative glutamate--cysteine ligase (gamma-glutamylcysteine synthetase)		0.113	-0.86614	Biosynthesis of cofactors, prosthetic groups, and carriers	N
NMB1559	glutathione synthetase (glutathione synthase; GSH synthetase; GSH-S; GSHase)	gshB	0.737	1.70849	Biosynthesis of cofactors, prosthetic groups, and carriers	Y
NMB0041	thiamine-binding periplasmic protein	thiB	-1.058		Transport and binding proteins
NMB0081	dTDP-4-dehydrorhamnose 3,5-epimerase (dTDP-4-keto-6-deoxyglucose 3,5-epimerase; dTDP-L-rhamnose synthetase)	rfbC	1.362	0.0689627	Cell envelope	Y
NMB0377	conserved hypothetical protein		-1.056		Cell envelope
NMB0389	aldose 1-epimerase (mutarotase)	galM	2.739	-1.90932	Energy metabolism	N
NMB0390	putative glycosyl hydrolase		-0.478	0.0612458	Energy metabolism	Y
NMB0430	putative methylisocitrate lyase (2-methylisocitrate lyase)				Energy metabolism
NMB0431	2-methylcitrate synthase (methylcitrate synthase; citrate synthase 2)	prpC	1.015	-0.683599	Energy metabolism	N
NMB0460	transferrin-binding protein 2 (TbpB)	tbp			Transport and binding proteins
NMB0461	transferrin-binding protein 1 (TbpA)	tbp			Transport and binding proteins
NMB0546	putative alcohol dehydrogenase (ADH-HT)		2.061	-1.60512	Energy metabolism	N
NMB0550	thiol:disulfide interchange lipoprotein DsbC	dsbC	2.119	-0.3211	Protein fate	Y
NMB0578	truncated NosD-like protein (C-terminal 90% of the protein)		-1.089		Transport and binding proteins
NMB0579	putative ABC transporter ATP-binding protein		1.526	0.546143	Transport and binding proteins	Y
NMB0611	putative spermidine/putrescine transport system permease protein		2.792	-2.31256	Transport and binding proteins	N
NMB0612	putative spermidine/putrescine transport system permease protein		-0.592	-0.284655	Transport and binding proteins	Y
NMB0614	putative oxidoreductase OrdL		0.23	-0.246702	Central intermediary metabolism	Y
NMB0666	DNA ligase (polydeoxyribonucleotide synthase [NAD+])	ligA	-0.948		DNA metabolism
NMB0756	dTDP-4-dehydrorhamnose reductase (dTDP-4-keto- L-rhamnose reductase; dTDP-6-deoxy-L-mannose dehydrogenase; dTDP-L-rhamnose synthetase)	rfbD	-0.67	-0.40745	Cell envelope	Y
NMB0792	putative transporter		1.62	-0.270785	Transport and binding proteins	Y
NMB0884	superoxide dismutase [Fe]	sodB			Cellular processes
NMB0924	putative oxidoreductase		-0.353	-0.279712	Central intermediary metabolism	Y
NMB1042	putative cation-transporting ATPase		0.12	-0.553939	Transport and binding proteins	Y
NMB1064	ADP-ribose pyrophosphatase (ADP-ribose diphosphatase; adenosine diphosphoribose pyrophosphatase; ADPR-PPase; ADP-ribose phosphohydrolase; ASPPase)	nudF	2.264	-0.891799	DNA metabolism	N
NMB1268	glycerate kinase	glxK	-0.996		Energy metabolism
NMB1271	putative heavy-metal scavenger protein		-1.072		Transport and binding proteins
NMB1277	putative transporter		-0.063	-1.61973	Transport and binding proteins	N
NMB1362	putative transporter		2.092	-1.14127	Transport and binding proteins	N
NMB1398	superoxide dismutase [Cu-Zn]	sodC	0.522	-0.462836	Cellular processes	Y
NMB1441	putative O-methyltransferase				Central intermediary metabolism
NMB1484	5'-nucleotidase SurE (nucleoside 5'-monophosphate phosphohydrolase)	surE	1.74	0.212073	Cellular processes	Y
NMB1488	succinate-semialdehyde dehydrogenase [NADP+] (SSDH)	gabD	-1.138		Energy metabolism
NMB1505	nicotinate phosphoribosyltransferase (NAPRTase)	pncB	1.585	0.046039	Biosynthesis of cofactors, prosthetic groups, and carriers	Y
NMB1519	thiol:disulfide interchange protein DsbD (protein-disulfide reductase; disulfide reductase)	dsbD	-1.189		Protein fate
NMB1540	lactoferrin-binding protein A (LbpA)	lbpA	0.404	-1.47335	Transport and binding proteins	N
NMB1555	long-chain-fatty-acid--CoA-ligase (long-chain acyl-CoA synthetase)	fadD	-0.589	6.60663	Fatty acid and phospholipid metabolism	Y
NMB1603	putative tellurite resistance protein TehA		1.188	0.374123	Cellular processes	Y
NMB1620	putative muramoyltetrapeptide carboxypeptidase (LD-carboxypeptidase A)		1.542	0.504435	Hypothetical proteins	Y
NMB1621	putative phospholipid hydroperoxide glutathione peroxidase (PHGPx)		-0.863		Cellular processes
NMB1638	putative sulfatase		0.819	1.94691	Unknown function	Y
NMB1668	hemoglobin-haptoglobin utilization protein B	hpuB	-0.473	0.425113	Transport and binding proteins	Y
NMB1714	outer-membrane lipoprotein MtrE	mtrE	-0.862		Cellular processes
NMB1729	biopolymer transport ExbB protein	exbB	1.416	-1.19935	Transport and binding proteins	N
NMB1730	TonB protein	tonB	0.933	-1.05677	Transport and binding proteins	N
NMB1794	putative transporter		1.093	0.931351	Transport and binding proteins	Y
NMB1946	putative D-methionine-binding lipoprotein MetQ				Cell envelope
NMB1947	putative D-methionine transport system permease protein MetI				Transport and binding proteins
NMB1948	putative D-methionine transport system ATP-binding protein MetN		1.437	0.756907	Transport and binding proteins	Y
NMB2026	putative transporter		1.9	-0.553447	Transport and binding proteins	Y
NMB2157	putative nicotinamidase (nicotine deamidase; NAMase)		-0.606	0.312457	Biosynthesis of cofactors, prosthetic groups, and carriers	Y
NMB1476	NAD-specific glutamate dehydrogenase (NAD-GDH)	gdhB	0.583	-0.558777	Amino acid biosynthesis	Y
NMB0017	UDP-3-O-[3-hydroxymyristoyl] N-acetylglucosamine deacetylase (UDP-3-O-acyl-GlcNAc deacetylase)	lpxC	-0.276	0.0414545	Cell envelope	Y
NMB0068	sialic acid synthase (N-acetylneuraminate synthase; N-acetylneuraminic acid synthase)	siaC	1.38	-1.86856	Cell envelope	N
NMB0069	N-acylneuraminate cytidylyltransferase (CMP-N-acetylneuraminic acid synthetase; CMP-NeuNAc synthetase; CMP-sialic acid synthetase)	siaB	-0.244	-1.84616	Cell envelope	N
NMB0070	UDP-N-acetylglucosamine 2-epimerase (uridine diphosphate-N-acetylglucosamine-2-epimerase; UDP-GlcNAc-2-epimerase)	siaA	-1.312		Cell envelope
NMB0178	acyl-[acyl-carrier-protein]--UDP-N-acetylglucosamine O-acyltransferase (UDP-N-acetylglucosamine acyltransferase)	lpxA	1.056	0.605279	Cell envelope	Y
NMB0352	arabinose-5-phosphate isomerase	kpsF	-0.266	-0.838751	Energy metabolism	N
NMB0353	3-deoxy-D-manno-octulosonate 8-phosphate phosphatase (KDO 8-P phosphatase)	yrbI	-1.255		Hypothetical proteins
NMB0672	tetraacyldisaccharide 4'-kinase (lipid A 4'-kinase)	lpxK	-1.12		Fatty acid and phospholipid metabolism
NMB0675	3-deoxy-manno-octulosonate cytidylyltransferase (CMP-KDO synthetase; CMP-2-keto-3-deoxyoctulosonic acid synthetase; CKS)	kdsB	-0.746		Cell envelope
NMB0828	ADP-L-glycero-D-manno-heptose-6-epimerase (ADP-L-glycero-beta-D-manno-heptose-6-epimerase; ADP-glyceromanno-heptose 6-epimerase; ADP-hep 6-epimerase; AGME)	rfaD	-0.657	0.244242	Cell envelope	Y
NMB0922	CMP-N-acetylneuraminate-beta-galactosamide-alpha-2,3-sialyltransferase (beta-galactoside alpha-2,3-sialyltransferase; alpha 2,3-ST: lipooligosaccharide sialyltransferase)	lst			Protein fate
NMB1283	2-dehydro-3-deoxyphosphooctonate aldolase (phospho-2-dehydro-3-deoxyoctonate aldolase; 3-deoxy-D-manno-octulosonic acid 8-phosphate synthetase; KDO-8-phosphate synthetase; KDO 8-P synthase; KDOPS)	kdsA	-1.174		Cell envelope
NMB1527	ADP-heptose:LPS heptosyltransferase II	rfaF			Cell envelope
NMB1704	beta-1,4-glucosyltransferase	lgtF	2.552	2.6718	Cell envelope	Y
NMB1919	lipid A export ATP-binding/permease protein MsbA	msbA	0.948	-0.10599	Transport and binding proteins	Y
NMB1926	lacto-N-neotetraose biosynthesis glycosyl transferase LgtE	lgtE			Cell envelope
NMB2033	D,D-heptose 1,7-bisphosphate phosphatase (D-glycero-D-manno-heptose 1,7-bisphosphate phosphatase)	gmhB	-0.438	0.705834	Amino acid biosynthesis	Y
NMB2090	phosphoheptose isomerase (sedoheptulose 7-phosphate isomerase)	gmhA	3.282	0.4886	Cell envelope	Y
NMB2156	lipooligosaccharide alpha-1,5 heptosyltransferase I	rfaC	0.349	-1.32104	Cell envelope	N
NMB0586	putative ABC transporter substrate-binding protein		1.039	-1.84047	Cell envelope	N
NMB0587	putative ABC transporter permease protein		-0.552	-0.492447	Cell envelope	Y
NMB0588	putative ABC transporter ATP-binding protein		-0.14	-1.55991	Transport and binding proteins	N
NMB0745	2-amino-4-hydroxy-6-hydroxymethyldihydropteridine pyrophosphokinase (7,8-dihydro-6-hydroxymethylpterin-pyrophosphokinase; HPPK; 6-hydroxymethyl-7,8-dihydropterin pyrophosphokinase; PPPK)	folK	-0.185	0.617119	Biosynthesis of cofactors, prosthetic groups, and carriers	Y
NMB2047	hypoxanthine-guanine-xanthine phosphoribosyltransferase (HGXPRT; HGXPRTase; HGPRT)	hpt	-1.372		Purines, pyrimidines, nucleosides, and nucleotides
NMB0088	conserved hypothetical protein		-0.408	-0.561642	Cell envelope	Y
NMB0978	NAD(P) transhydrogenase subunit beta (pyridine nucleotide transhydrogenase subunit beta; nicotinamide nucleotide transhydrogenase subunit beta)	pntB	0.446	-0.597832	Energy metabolism	Y
NMB0980	NAD(P) transhydrogenase subunit alpha (pyridine nucleotide transhydrogenase subunit alpha; nicotinamide nucleotide transhydrogenase subunit alpha)	pntA	-0.445	0.117209	Energy metabolism	Y
NMB0893	deoxyuridine 5'-triphosphate nucleotidohydrolase (dUTPase; dUTP pyrophosphatase)	dut	-1.867		Purines, pyrimidines, nucleosides, and nucleotides
NMB1353	putative aldehyde dehydrogenase-like protein		-0.82		Energy metabolism
NMB1659	guanosine-3',5'-bis(diphosphate) 3'-pyrophophohydrolase ((ppGpp)ase; penta-phosphate guanosine-3'-pyrophosphohydrolase)	spoT	-0.763		Regulatory functions
NMB1710	NADP-specific glutamate dehydrogenase (NADP-GDH)	gdhA	0.553	-0.256727	Amino acid biosynthesis	Y
NMB1304	putative alcohol dehydrogenase class III (S-(hydroxymethyl)glutathione dehydrogenase; glutathione-dependent formaldehyde dehydrogenase; FDH;FALDH)		2.191	0.944987	Energy metabolism	Y
NMB1305	putative esterase		1.577	0.692899	Central intermediary metabolism	Y
NMB2031	putative aromatic amino acid transporter		2.321	0.884573	Transport and binding proteins	Y
NMB2028	putative gluconokinase (gluconate kinase)		0.593	0.993452	Energy metabolism	Y
NMB1735	GTP pyrophosphokinase (ATP:GTP 3'-pyrophosphotransferase; ppGpp synthetase I; (P)ppGpp synthetase)	relA	0.469	-0.95371	Regulatory functions	N
NMB0360	putative AmpG-like permease		1.718	-2.9986	Unknown function	N
NMB0530	beta-hexosaminidase (N-acetyl-beta-glucosaminidase; beta-N-acetylhexosaminidase)	nagZ	-0.793		Energy metabolism
NMB0668	AmpD protein	ampD	-0.997		Cellular processes
NMB0878	threonine dehydratase biosynthetic (threonine deaminase)	ilvA	2.343	-2.75482	Amino acid biosynthesis	N
NMB1073	putative carboxypeptidase		0.2	-0.894695	Hypothetical proteins	N
NMB0998	putative oxidoreductase		0.772	-0.931509	Central intermediary metabolism	N
NMB1467	putative guanosine-5'-triphosphate,3'-diphosphate diphosphatase (guanosine pentaphosphate phosphohydrolase; pppGpp-5'- phosphohydrolase)		-2.443		Central intermediary metabolism
NMB1554	CTP synthase (UTP--ammonia ligase; CTP synthetase)	pyrG	-0.005	2.10632	Purines, pyrimidines, nucleosides, and nucleotides	Y
NMB0631	putative phosphate acetyltransferase (phosphotransacetylase)		0.882	-0.927231	Energy metabolism	N
NMB0067	sialic acid synthase (N-acetylneuraminate synthase; N-acetylneuraminic acid synthase)	siaD			Cell envelope
NMB0071	polysialic acid capsule export outer-membrane lipoprotein CtrA	ctrA	-1.293		Transport and binding proteins
NMB0072	polysialic acid capsule export inner-membrane protein CtrB	ctrB	-1.393		Transport and binding proteins
NMB0073	polysialic acid capsule export inner-membrane protein CtrC	ctrC	-0.689	-1.23706	Transport and binding proteins	N
NMB0074	polysialic acid capsule export ATP-binding protein CtrD	ctrD	-0.855		Transport and binding proteins
NMB1057	gamma-glutamyltranspeptidase	ggt			Energy metabolism
NMB1416	aminopeptidase N (alpha-aminoacylpeptide hydrolase)	pepN	-0.304	-0.221522	Protein fate	Y
NMB0029	putative D-3-phosphoglycerate dehydrogenase (PGDH)		-0.538	0.182302	Central intermediary metabolism	Y
NMB0930	putative transporter				Transport and binding proteins
NMB1999	putative divalent cation transporter		0.884	-1.25392	Transport and binding proteins	N
NMB0718	ferrochelatase (protoheme ferro-lyase; heme synthetase)	hemH	-0.572	-0.12864	Biosynthesis of cofactors, prosthetic groups, and carriers	Y
NMB0340	lactoylglutathione lyase (methylglyoxalase; aldoketomutase; glyoxalase I; Glx I; ketone-aldehyde mutase; S-D-lactoylglutathione methylglyoxal lyase)	gloA	1.18	1.04148	Energy metabolism	Y
NMB1997	putative hydroxyacylglutathione hydrolase (glyoxalase II; Glx II)		2.064	-1.28698	Energy metabolism	N
NMB0089	pyruvate kinase II (PK-2)	pykA	-0.167	-0.792242	Energy metabolism	N
NMB0464	putative phospholipase A1 (detergent-resistant phospholipase A; DR-phospholipase A; phosphatidylcholine 1-acylhydrolase; outer-membrane phospholipase A; OM PLA)		-2.212		Fatty acid and phospholipid metabolism
NMB0671	putative NADP-dependent malic enzyme (NADP-ME)	sfcA	0.765	-1.90854	Energy metabolism	N
NMB0216	catalase	katA	0.581	1.23748	Cellular processes	Y
NMB0401	bifunctional PutA protein [includes: proline dehydrogenase (proline oxidase) and delta-1-pyrroline-5-carboxylate dehydrogenase (P5C dehydrogenase)]	putA	1.474	-1.4035	Energy metabolism	N
NMB1623	copper-containing nitrite reductase (major outer-membrane protein Pan1)	aniA	1.691	0.182887	Cell envelope	Y
NMB0977	putative NADPH oxidoreductase (modulator of drug activity B)		-0.003	-0.735514	Cellular processes	N
NMB1060	fructose-1,6-bisphosphatase (D-fructose-1,6-bisphosphate 1-phosphohydrolase; FBPase)	fbp	-0.654	1.71396	Energy metabolism	Y
NMB1869	fructose-bisphosphate aldolase	fba	2.072	0.0721395	Energy metabolism	Y
NMB0456	N-acetylmuramoyl-L-alanine amidase AmiC	amiC			Cell envelope
NMB2133	putative transporter		2.277	0.539817	Transport and binding proteins	Y
NMB0219	3-oxoacyl-[acyl-carrier-protein] synthase II (beta-ketoacyl-ACP synthase II; KAS II)	fabF	-1.619		Fatty acid and phospholipid metabolism
NMB1191	sulfate adenylyltransferase subunit 1 (sulfate adenylate transferase; SAT; ATP-sulfurylase large subunit)	cysN	-2.972		Central intermediary metabolism
NMB0892	truncated putative AzlC-like protein (N-terminal half of the protein)				Unknown function
NMB0618	phosphoenolpyruvate synthase (pyruvate, water dikinase; PEP synthase)	ppsA	0.169	-1.00831	Energy metabolism	N
NMB0207	glyceraldehyde 3-phosphate dehydrogenase A (GAPDH)	gapA	-0.649	-0.2046	Energy metabolism	Y
NMB0323	putative ubiquinone biosynthesis monooxygenase		-0.868		Biosynthesis of cofactors, prosthetic groups, and carriers
NMB0743	ubiquinone/menaquinone biosynthesis methyltransferase UbiE	ubiE	0.668	-0.419797	Biosynthesis of cofactors, prosthetic groups, and carriers	Y
NMB2030	3-demethylubiquinone-9 3-methyltransferase (3,4-dihydroxy-5-hexaprenylbenzoate methyltransferase; DHHB methyltransferase)	ubiG	0.583	1.4209	Biosynthesis of cofactors, prosthetic groups, and carriers	Y
NMB0639	putative HAM1-like protein		-0.81		Hypothetical proteins

## Sheet: MM stats
Average Ratio of Nmb_iTM560 predicted essential genes	-0.730693
Average Ratio of Nmb_iTM560 predicted non-essential genes	-0.186577
Accuracy of Essential Nmb_iTM560 predictions	0.529412
Accuracy of Non-Essential Nmb_iTM560 predictions	0.613065
Accuracy of all predictions	0.579104
ttest	0.000201038
Cutoff	-0.6

## Sheet: Serum-Attenuated
ID	Name	Gene	Log ratio during initial selection	Change in log ratio when grown on serum	%age of WT flux to biomass	Functional group
NMB0637	argininosuccinate lyase (arginosuccinase; ASAL)	argH	1.85044	-1.26499	13.9309	Amino acid biosynthesis
NMB1573	ornithine carbamoyltransferase (OTCase)	argF	-0.402867	1.73144	13.9309	Amino acid biosynthesis
NMB0540	aspartate aminotransferase (transaminase A; ASPAT)	aspC	-0.507372	0.291611	26.4674	Amino acid biosynthesis
NMB0337	putative branched-chain amino acid aminotransferase (BCAT)		1.38423	0.166095	48.2993	Amino acid biosynthesis
NMB1031	3-isopropylmalate dehydrogenase (beta-IPM dehydrogenase; IMDH; 3-IPM-DH)	leuB	1.97105	-3.91903	48.2993	Amino acid biosynthesis
NMB1034	3-isopropylmalate dehydratase small subunit (isopropylmalate isomerase; alpha-IPM isomerase; IPMI)	leuD	-0.856734		48.2993	Amino acid biosynthesis
NMB1036	3-isopropylmalate dehydratase large subunit (isopropylmalate isomerase; alpha-IPM isomerase; IPMI)	leuC	2.6363	-2.94785	48.2993	Amino acid biosynthesis
NMB1070	2-isopropylmalate synthase (alpha-isopropylmalate synthase; alpha-IPM synthetase)	leuA	-0.760804		48.2993	Amino acid biosynthesis
NMB1055	serine hydroxymethyltransferase (serine methylase; SHMT)	glyA	3.05387	-3.9399	50.5074	Amino acid biosynthesis
NMB1190	sulfite reductase [NADPH] flavoprotein alpha-component (SIR-FP)	cysJ	0.107467	-0.500574	63.5728	Central intermediary metabolism
NMB1191	sulfate adenylyltransferase subunit 1 (sulfate adenylate transferase; SAT; ATP-sulfurylase large subunit)	cysN	-2.97175		63.5728	Central intermediary metabolism
NMB1228	homoserine dehydrogenase (HDH)	hom	-0.41964	-1.90233	63.5728	Amino acid biosynthesis
NMB1609	O-succinylhomoserine sulfhydrylase (OSH sulfhydrylase)	metZ	2.42209	-0.358368	63.5728	Energy metabolism
NMB1574	ketol-acid reductoisomerase (acetohydroxy-acid isomeroreductase; alpha-keto-beta-hydroxylacil reductoisomerase)	ilvC	2.598	-1.33408	63.6661	Amino acid biosynthesis
NMB1577	acetolactate synthase large subunit (AHAS; acetohydroxy-acid synthase large subunit; ALS)	ilvI	1.08705	-2.22087	63.6661	Amino acid biosynthesis
NMB0981	phosphoserine phosphatase (PSP; O-phosphoserine phosphohydrolase; PSPase)	serB	0.126823	0.188448	65.4031	Amino acid biosynthesis
NMB1074	acetylglutamate kinase (NAG kinase; AGK; N-acetyl-L-glutamate 5-phosphotransferase)	argB	-0.930414		75.1663	Amino acid biosynthesis
NMB1371	acetylornithine/succinyldiaminopimelate aminotransferase (ACOAT; succinyldiaminopimelate transferase; DapATase)	argD	1.43636	0.464678	75.1663	Amino acid biosynthesis
NMB1787	N-acetyl-gamma-glutamyl-phosphate reductase (AGPR; N-acetyl-glutamate semialdehyde dehydrogenase; NAGSA dehydrogenase)	argC	-0.37844	1.17132	75.1663	Amino acid biosynthesis
NMB0446	P-protein [includes: chorismate mutase (CM) and prephenate dehydratase (PDT)]	pheA	4.40469	-1.25546	77.8345	Amino acid biosynthesis
NMB1933	ATP synthase epsilon chain (ATP synthase F1 sector epsilon subunit)	atpC	0.250067	-0.532123	81.876	Energy metabolism
NMB1934	ATP synthase beta chain	atpD	-0.458808		81.876	Energy metabolism
NMB1935	ATP synthase gamma chain	atpG	-1.19315		81.876	Energy metabolism
NMB1936	ATP synthase alpha chain	atpA			81.876	Energy metabolism
NMB1937	ATP synthase delta chain	atpH			81.876	Energy metabolism
NMB1938	ATP synthase B chain	atpF	-0.0787988	-0.0345774	81.876	Energy metabolism
NMB1939	ATP synthase C chain (lipid-binding protein; dicyclohexylcarbodiimide-binding protein)	atpE			81.876	Energy metabolism
NMB1940	ATP synthase A chain (ATPase protein 6)	atpB	-0.285647	-0.336812	81.876	Energy metabolism
NMB0948	succinate dehydrogenase cytochrome b-556 subunit	sdhC	0.911286	-1.93699	88.7764	Energy metabolism
NMB0949	succinate dehydrogenase membrane anchor protein	sdhD	-0.837839		88.7764	Energy metabolism
NMB0950	succinate dehydrogenase flavoprotein subunit	sdhA	-0.840688		88.7764	Energy metabolism
NMB0951	succinate dehydrogenase iron-sulfur protein	sdhB	1.10407	-0.99212	88.7764	Energy metabolism
NMB0466	aspartyl-tRNA synthetase (aspartate--tRNA ligase; AspRS)	aspS	-1.71478		93.469	Protein synthesis
NMB1355	aspartyl-tRNA(Asn) amidotransferase subunit C (Asp-ADT subunit C)	gatC			93.469	Protein synthesis
NMB1356	aspartyl-tRNA(Asn) amidotransferase subunit A (Asp-ADT subunit A)	gatA	-1.48054		93.469	Protein synthesis
NMB1358	aspartyl-tRNA(Asn) amidotransferase subunit B (Asp-ADT subunit B)	gatB	-0.293034	-0.0673908	93.469	Protein synthesis
NMB0574	glycine cleavage system T protein (aminomethyltransferase)	gcvT	0.283382	0.318327	93.6321	Energy metabolism
NMB0920	isocitrate dehydrogenase [NADP] (oxalosuccinate decarboxylase; IDH)	icd			94.1944	Energy metabolism
NMB0178	acyl-[acyl-carrier-protein]--UDP-N-acetylglucosamine O-acyltransferase (UDP-N-acetylglucosamine acyltransferase)	lpxA	1.0563	0.281209	94.1947	Cell envelope
NMB1823	valine--pyruvate aminotransferase (transaminase C; alanine--valine transaminase)	avtA	1.88643	0.388679	96.2525	Amino acid biosynthesis
NMB0055	pyrroline-5-carboxylate reductase (P5CR; P5C reductase)	proC	1.11253	-3.04474	96.2857	Amino acid biosynthesis
NMB0401	bifunctional PutA protein [includes: proline dehydrogenase (proline oxidase) and delta-1-pyrroline-5-carboxylate dehydrogenase (P5C dehydrogenase)]	putA	1.47404	0.62871	96.2857	Energy metabolism
NMB0615	putative ammonium transporter		0.670738	-0.774349	97.9049	Transport and binding proteins
NMB0878	threonine dehydratase biosynthetic (threonine deaminase)	ilvA	2.34306	-0.926619	99.6005	Amino acid biosynthesis
NMB1662	adenine phosphoribosyltransferase (APRT)	apt	0.459786	-0.663382	99.9438	Purines, pyrimidines, nucleosides, and nucleotides

## Sheet: Serum-Essential
ID	Name	Gene	Log ratio during initial selection	Change in log ratio when grown in Serum	Functional group	Nmb_iTM560 prediction agrees with TraSH data
NMB2151	phosphoribosylamine--glycine ligase (GARS; glycinamide ribonucleotide synthetase; phosphoribosylglycinamide synthetase)	purD	2.4748	-3.99421	Purines, pyrimidines, nucleosides, and nucleotides	Y
NMB2079	aspartate-semialdehyde dehydrogenase (ASA dehydrogenase; ASADH)	asd	-1.32023		Amino acid biosynthesis
NMB2075	putative BirA-like multifunctional protein [includes: biotin--[acetyl-CoA-carboxylase] synthetase (biotin--protein ligase), biotin operon repressor and Baf-like domain]		-0.862451		Biosynthesis of cofactors, prosthetic groups, and carriers
NMB2071	thiazole biosynthesis protein ThiG	thiG	-0.026134	0.662967	Biosynthesis of cofactors, prosthetic groups, and carriers	N
NMB2069	thiamine-phosphate pyrophosphorylase (TMP pyrophosphorylase; TMP-PPase; thiamine-phosphate synthase)	thiE	0.960912	-0.624836	Biosynthesis of cofactors, prosthetic groups, and carriers	Y
NMB2062	putative NAD/FAD-binding protein		0.287752	0.983661	Biosynthesis of cofactors, prosthetic groups, and carriers	N
NMB2060	glycerol-3-phosphate dehydrogenase [NAD(P)+] ((NAD(P)H-dependent glycerol-3-phosphate dehydrogenase)	gpsA	0.349871	-0.0643857	Energy metabolism	N
NMB2053	ubiquinol-cytochrome c reductase iron-sulfur subunit (Rieske iron-sulfur protein; RISP)	petA	0.415218	-0.465797	Energy metabolism	N
NMB2052	cytochrome b	petB	-0.521717	0.278314	Energy metabolism	N
NMB2051	cytochrome c1	petC	1.00531	0.94282	Energy metabolism	N
NMB2040	thiamine biosynthesis protein ThiC	thiC	0.761332		Biosynthesis of cofactors, prosthetic groups, and carriers
NMB2024	putative nicotinate-nucleotide adenylyltransferase (deamido-NAD(+) pyrophosphorylase; deamido-NAD(+) diphosphorylase; nicotinate mononucleotide adenylyltransferase; NaMN adenylyltransferase)		0.601504	-0.691679	Hypothetical proteins	Y
NMB2019	phosphopantetheine adenylyltransferase (pantetheine-phosphate adenylyltransferase; PPAT; dephospho-CoA pyrophosphorylase)	coaD	-2.20583		Biosynthesis of cofactors, prosthetic groups, and carriers
NMB1996	phosphoribosylformylglycinamidine synthase (FGAM synthase; FGAMS; formylglycinamide ribotide amidotransferase; FGARAT; formylglycinamide ribotide synthetase)	purL	1.39281	-2.02813	Purines, pyrimidines, nucleosides, and nucleotides	Y
NMB1981	S-ribosylhomocysteine lyase (autoinducer-2 production protein LuxS; AI-2 synthesis protein)	luxS	0.444347	0.136441	Cellular processes	N
NMB1970	putative para-aminobenzoate synthase component I (ADC synthase)		1.20414	-1.33056	Biosynthesis of cofactors, prosthetic groups, and carriers	Y
NMB1968	aldehyde dehydrogenase A (lactaldehyde dehydrogenase)	aldA	1.10866	0.168027	Energy metabolism	N
NMB1958	putative ResA-like thiol-disulfide oxidoreductase		0.242017	0.890231	Energy metabolism	N
NMB1918	malonyl CoA-acyl carrier protein transacylase (MCT)	fabD	-0.396646	1.11226	Fatty acid and phospholipid metabolism	N
NMB1887	triosephosphate isomerase (TIM; triose-phosphate isomerase)	tpiA	0.529025	-1.29184	Energy metabolism	Y
NMB1874	orotate phosphoribosyltransferase (OPRT; OPRTase)	pyrE	2.60083		Purines, pyrimidines, nucleosides, and nucleotides
NMB1867	1-deoxy-D-xylulose-5-phosphate synthase (1-deoxyxylulose-5-phosphate synthase; DXP synthase; DXPS)	dxs	0.29		Biosynthesis of cofactors, prosthetic groups, and carriers
NMB1864	glutamate-1-semialdehyde 2,1-aminomutase (GSA; glutamate-1-semialdehyde aminotransferase; GSA-AT)	hemL			Biosynthesis of cofactors, prosthetic groups, and carriers
NMB1861	biotin carboxylase (A subunit of acetyl-CoA carboxylase; ACC)	accC			Fatty acid and phospholipid metabolism
NMB1860	biotin carboxyl carrier protein of acetyl-CoA carboxylase (BCCP)	accB			Fatty acid and phospholipid metabolism
NMB1855	carbamoyl-phosphate synthase large chain (carbamoyl-phosphate synthetase ammonia chain)	carB	-0.63702	0.689018	Purines, pyrimidines, nucleosides, and nucleotides	N
NMB1849	carbamoyl-phosphate synthase small chain (carbamoyl-phosphate synthetase glutamine chain)	carA			Purines, pyrimidines, nucleosides, and nucleotides
NMB1834	riboflavin biosynthesis protein RibF [includes: riboflavin kinase (flavokinase) and FMN adenylyltransferase (FAD pyrophosphorylase; FAD synthetase)]	ribF			Biosynthesis of cofactors, prosthetic groups, and carriers
NMB1831	4-hydroxy-3-methylbut-2-enyl diphosphate reductase	ispH	2.33651	-4.45866	Cellular processes	Y
NMB1814	3-dehydroquinate synthase	aroB	-0.806769		Amino acid biosynthesis
NMB1813	shikimate kinase (SK)	aroK	1.67021	0.0913931	Amino acid biosynthesis	N
NMB1807	penicillin-binding protein 1A (PBP-1a; PBP1a) [includes: penicillin-insensitive transglycosylase (peptidoglycan TGase) and penicillin-sensitive transpeptidase (DD-transpeptidase)]	ponA	-2.2244		Cell envelope
NMB1799	S-adenosylmethionine synthetase (methionine adenosyltransferase; AdoMet synthetase; MAT)	metK	-1.61564		Central intermediary metabolism
NMB1725	cytochrome c oxidase polypeptide I	ccoN			Energy metabolism
NMB1724	cytochrome c oxidase polypeptide II	ccoO	-1.10717		Energy metabolism
NMB1723	cytochrome c oxidase polypeptide III	ccoP	-1.18826		Energy metabolism
NMB1709	thymidylate synthase (TS; TSase)	thyA	-0.203596	-0.479295	Purines, pyrimidines, nucleosides, and nucleotides	N
NMB1691	dihydropteroate synthase (DHPS; dihydropteroate pyrophosphorylase)	folP	1.70619	-1.17537	Biosynthesis of cofactors, prosthetic groups, and carriers	Y
NMB1690	phosphoglucosamine mutase	glmM			Energy metabolism
NMB1680	chorismate synthase (5-enolpyruvylshikimate-3-phosphate phospholyase)	aroC	0.365099	-0.182018	Amino acid biosynthesis	N
NMB1658	coenzyme A biosynthesis bifunctional protein CoaBC (DNA/pantothenate metabolism flavoprotein) [includes: phosphopantothenoylcysteine decarboxylase (PPCDC; CoaC) and phosphopantothenate--cysteine ligase (phosphopantothenoylcysteine synthase; PPC synthetase; PPCS; CoaB)]	coaBC	2.23804		Biosynthesis of cofactors, prosthetic groups, and carriers
NMB1651	alanine racemase	alr	-2.00232		Cell envelope
NMB1640	phosphoserine aminotransferase (PSAT)	serC			Amino acid biosynthesis
NMB1616	phosphomethylpyrimidine kinase (HMP-phosphate kinase; HMP-P kinase)	thiD	-0.502298	-0.108006	Biosynthesis of cofactors, prosthetic groups, and carriers	N
NMB1588	CDP-diacylglycerol--glycerol-3-phosphate 3-phosphatidyltransferase (phosphatidylglycerophosphate synthase; PGP synthase)	pgsA	-1.28223		Fatty acid and phospholipid metabolism
NMB1566	phosphoribosylglycinamide formyltransferase (GART; GAR transformylase; 5'-phosphoribosylglycinamide transformylase)	purN	0.816241	-1.35886	Purines, pyrimidines, nucleosides, and nucleotides	Y
NMB1530	succinyl-diaminopimelate desuccinylase (SDAP)	dapE	-1.10244		Amino acid biosynthesis
NMB1513	2-C-methyl-D-erythritol 4-phosphate cytidylyltransferase (4-diphosphocytidyl-2C-methyl-D-erythritol synthase; MEP cytidylyltransferase; MCT)	ispD	-0.59346	0.689107	Biosynthesis of cofactors, prosthetic groups, and carriers	N
NMB1512	2-C-methyl-D-erythritol 2,4-cyclodiphosphate synthase (MECPS; MECDP-synthase)	ispF	0.388945	0.665605	Biosynthesis of cofactors, prosthetic groups, and carriers	N
NMB1498	aspartokinase (aspartate kinase)	lysC	-0.559264	-0.927957	Amino acid biosynthesis	Y
NMB1457	transketolase (TK)	tkt			Energy metabolism
NMB1446	3-dehydroquinate dehydratase (3-dehydroquinase; type I DHQase)	aroD	2.28462	-3.07724	Amino acid biosynthesis	Y
NMB1432	3-phosphoshikimate 1-carboxyvinyltransferase (5-enolpyruvylshikimate-3-phosphate synthase; EPSP synthase; EPSPS)	aroA			Amino acid biosynthesis
NMB1379	cysteine desulfurase (NifS protein homolog)	iscS	-0.931804		Biosynthesis of cofactors, prosthetic groups, and carriers
NMB1364	NH(3)-dependent NAD(+) synthetase	nadE	-0.899187		Biosynthesis of cofactors, prosthetic groups, and carriers
NMB1360	pyridoxamine 5'-phosphate oxidase (PNP/PMP oxidase; PNPOx)	pdxH	-0.514657	-0.147511	Biosynthesis of cofactors, prosthetic groups, and carriers	N
NMB1342	dihydrolipoyllysine-residue acetyltransferase (pyruvate dehydrogenase E2 component; dihydrolipoamide acetyltransferase)	aceF	0.342983	-0.374109	Energy metabolism	N
NMB1341	pyruvate dehydrogenase E1 component	aceE	2.30305	-2.08563	Energy metabolism	Y
NMB1324	thioredoxin reductase (TRXR)	trxB			Energy metabolism
NMB1310	4-hydroxy-3-methylbut-2-en-1-yl diphosphate synthase (1-hydroxy-2-methyl-2-(E)-butenyl 4-diphosphate synthase)	ispG	-1.36037		Biosynthesis of cofactors, prosthetic groups, and carriers
NMB1307	nucleoside diphosphate kinase (NDK; NDP kinase; nucleoside-2-P kinase)	ndk	-0.165271	-0.319984	Purines, pyrimidines, nucleosides, and nucleotides	N
NMB1300	cytidylate kinase (CK; cytidine monophosphate kinase; CMP kinase)	cmk	-1.04852		Purines, pyrimidines, nucleosides, and nucleotides
NMB1291	ribonucleoside-diphosphate reductase alpha subunit (ribonucleotide reductase)	nrdA	-1.67817		Purines, pyrimidines, nucleosides, and nucleotides
NMB1288	ribonucleoside-diphosphate reductase beta subunit (ribonucleotide reductase)	nrdB	-1.57962		Purines, pyrimidines, nucleosides, and nucleotides
NMB1282	aspartate 1-decarboxylase precursor (aspartate alpha-decarboxylase) [contains: aspartate 1-decarboxylase beta and alpha chains]	panD	-1.74138		Biosynthesis of cofactors, prosthetic groups, and carriers
NMB1274	conserved hypothetical periplasmic protein		0.475107	0.192358	No Data	N
NMB1273	putative poly(beta-D-mannuronate) O-acetylase (alginate biosynthesis protein AlgI)		0.605741	0.932354	Cell envelope	N
NMB1256	bifunctional riboflavin biosynthesis protein [includes: GTP cyclohydrolase II and 3,4-dihydroxy-2-butanone 4-phosphate synthase (DHBP synthase)]	ribAB	-0.485256	-0.281524	Biosynthesis of cofactors, prosthetic groups, and carriers	N
NMB1252	phosphoribosylformylglycinamidine cyclo-ligase (AIRS; phosphoribosyl-aminoimidazole synthetase; AIR synthase)	purM	-0.531123	-0.332023	Purines, pyrimidines, nucleosides, and nucleotides	N
NMB1247	riboflavin synthase alpha chain	ribE	-0.548774	0.713394	Biosynthesis of cofactors, prosthetic groups, and carriers	N
NMB1217	lipoyltransferase (lipoyl-[acyl-carrier protein]-protein-N-lipoyltransferase; lipoate-protein ligase B)	lipB			Biosynthesis of cofactors, prosthetic groups, and carriers
NMB1216	lipoyl synthase (lipoic acid synthase; lipoate synthase; lipoyl-acyl-carrier protein synthase; sulfur insertion protein LipA2; lip-syn)	lipA	2.77073		Biosynthesis of cofactors, prosthetic groups, and carriers
NMB1201	inosine-5'-monophosphate dehydrogenase (IMP dehydrogenase; IMPDH; IMPD)	guaB	-1.19665		Purines, pyrimidines, nucleosides, and nucleotides
NMB1063	dihydroneopterin aldolase (DHNA)	folB	-0.567303	-0.539867	Biosynthesis of cofactors, prosthetic groups, and carriers	N
NMB1017	putative sulfate-binding protein		0.920895	-2.04777	Transport and binding proteins	Y
NMB0944	5-methyltetrahydropteroyltriglutamate--homocysteine methyltransferase (methionine synthase, vitamin-B12 independent isozyme; cobalamin-independent methionine synthase)	metE			Amino acid biosynthesis
NMB0943	5,10-methylenetetrahydrofolate reductase	metF	0.636833	0.690051	Amino acid biosynthesis	N
NMB0929	dihydrodipicolinate synthase (DHDPS)	dapA			Amino acid biosynthesis
NMB0894	putative aminotransferase		5.58981		Central intermediary metabolism
NMB0881	sulfate transport system permease protein CysT	cysT	0.00168017		Transport and binding proteins
NMB0880	sulfate transport system permease protein CysW	cysW			Transport and binding proteins
NMB0879	sulfate/thiosulfate import ATP-binding protein CysA (sulfate-transporting ATPase)	cysA	-0.423984	0.149003	Transport and binding proteins	N
NMB0875	ribose-phosphate pyrophosphokinase (RPPK; phosphoribosyl pyrophosphate synthetase; P-Rib-PP synthetase; PRPP synthetase)	prs			Purines, pyrimidines, nucleosides, and nucleotides
NMB0874	4-diphosphocytidyl-2-C-methyl-D-erythritol kinase (CMK; 4-(cytidine-5'-diphospho)-2-C-methyl-D-erythritol kinase)	ispE	1.08812	1.21458	Biosynthesis of cofactors, prosthetic groups, and carriers	N
NMB0871	pantoate--beta-alanine ligase (pantothenate synthetase; pantoate activating enzyme)	panC	0.754903	-0.905414	Biosynthesis of cofactors, prosthetic groups, and carriers	Y
NMB0870	3-methyl-2-oxobutanoate hydroxymethyltransferase (ketopantoate hydroxymethyltransferase)	panB	1.37355	-0.999488	Biosynthesis of cofactors, prosthetic groups, and carriers	Y
NMB0824	orotidine 5'-phosphate decarboxylase (OMP decarboxylase; OMPDCase; OMPdecase)	pyrF	0.0365521	-0.0626861	Purines, pyrimidines, nucleosides, and nucleotides	N
NMB0823	adenylate kinase (ATP-AMP transphosphorylase)	adk			Purines, pyrimidines, nucleosides, and nucleotides
NMB0811	UDP-N-acetylenolpyruvoylglucosamine reductase (UDP-N-acetylmuramate dehydrogenase)	murB			Cell envelope
NMB0807	putative inorganic polyphosphate/ATP-NAD kinase (poly(P)/ATP NAD kinase)		-1.02328		Hypothetical proteins
NMB0801	delta-aminolevulinic acid dehydratase (porphobilinogen synthase; ALAD; ALADH)	hemB	0.792882	-1.9507	Biosynthesis of cofactors, prosthetic groups, and carriers	Y
NMB0781	uroporphyrinogen decarboxylase (URO-D; UPD)	hemE	-0.031427	1.37064	Biosynthesis of cofactors, prosthetic groups, and carriers	N
NMB0778	putative heme biosynthesis protein HemX		-0.607696	-0.503075	Biosynthesis of cofactors, prosthetic groups, and carriers	N
NMB0777	uroporphyrinogen-III synthase (UROS; uroporphyrinogen-III cosynthetase; hydroxymethylbilane hydrolyase [cyclizing])	hemD	-2.15622		Biosynthesis of cofactors, prosthetic groups, and carriers
NMB0767	MTA/SAH nucleosidase (5'-methylthioadenosine nucleosidase; S-adenosylhomocysteine nucleosidase)	pfs	-1.10424		Central intermediary metabolism
NMB0760	diaminopimelate epimerase (DAP epimerase)	dapF	0.278866	-0.596023	Amino acid biosynthesis	N
NMB0735	4-hydroxybenzoate octaprenyltransferase (4-HB polyprenyltransferase)	ubiA	-1.24341		Biosynthesis of cofactors, prosthetic groups, and carriers
NMB0734	conserved hypothetical protein		2.07244	-3.2614	No Data	Y
NMB0733	dethiobiotin synthetase (dethiobiotin synthase; DTB synthetase; DTBS)	bioD	0.810842	-0.228303	Biosynthesis of cofactors, prosthetic groups, and carriers	N
NMB0732	adenosylmethionine-8-amino-7-oxononanoate aminotransferase (7,8-diamino-pelargonic acid aminotransferase; DAPA aminotransferase)	bioA	-1.35761		Biosynthesis of cofactors, prosthetic groups, and carriers
NMB0690	amidophosphoribosyltransferase (glutamine phosphoribosylpyrophosphate amidotransferase; ATASE; GPATase)	purF	0.852216	-0.63132	Purines, pyrimidines, nucleosides, and nucleotides	Y
NMB0684	6,7-dimethyl-8-ribityllumazine synthase (DMRL synthase; lumazine synthase; riboflavin synthase beta chain)	ribH	-1.47296		Biosynthesis of cofactors, prosthetic groups, and carriers
NMB0682	dihydroorotase (DHOase)	pyrC	0.956905	-0.293499	Purines, pyrimidines, nucleosides, and nucleotides	N
NMB0679	acetyl-coenzyme A carboxylase carboxyl transferase subunit beta (ACCase beta chain)	accD	-0.492265	1.3412	Fatty acid and phospholipid metabolism	N
NMB0670	thymidylate kinase (dTMP kinase)	tmk	0.0500091	-0.450953	Purines, pyrimidines, nucleosides, and nucleotides	N
NMB0661	putative Trk system potassium uptake protein		-0.950006		Disrupted reading frame
NMB0634	iron(III)-transport system iron-binding protein FbpA (major ferric iron-binding protein; FBP; major iron-regulated protein; MIRP; Iron(III) periplasmic binding protein)	fbpA	1.70942	-0.422205	Transport and binding proteins	N
NMB0633	iron(III) ABC transporter, permease protein	fbpB	1.51633	-0.814852	Transport and binding proteins
NMB0576	glutamyl-tRNA reductase (GluTR)	hemA	0.19876	-0.237717	Biosynthesis of cofactors, prosthetic groups, and carriers	N
NMB0559	putative ubiquinone biosynthesis protein UbiB		-1.51503		Biosynthesis of cofactors, prosthetic groups, and carriers
NMB0543	putative L-lactate permease		2.63149	-1.93835	Transport and binding proteins	Y
NMB0539	porphobilinogen deaminase (PBG; hydroxymethylbilane synthase; HMBS; pre-uroporphyrinogen synthase)	hemC	-0.0818894	0.069313	Biosynthesis of cofactors, prosthetic groups, and carriers	N
NMB0474	biotin biosynthesis protein BioC	bioC	-1.83583		Biosynthesis of cofactors, prosthetic groups, and carriers
NMB0472	8-amino-7-oxonoanoate synthase (AONS; 8-amino-7-ketopelargonate synthase; 7-keto-8-amino-pelargonic acid synthetase; 7-KAP synthetase; L-alanine--pimelyl CoA ligase)	bioF			Biosynthesis of cofactors, prosthetic groups, and carriers
NMB0469	agmatinase (agmatine ureohydrolase; AUH)	speB	-1.03245		Central intermediary metabolism
NMB0468	biosynthetic arginine decarboxylase (ADC)	speA	-1.73758		Central intermediary metabolism
NMB0458	glutamate racemase	murI	-1.33524		Cell envelope
NMB0453	putative mutator MutT protein (7,8-dihydro-8-oxoguanine-triphosphatase; 8-oxo-dGTPase; dGTP pyrophosphohydrolase)		-0.163742		DNA metabolism
NMB0452	holo-(acyl-carrier protein) synthase (holo-ACP synthase; 4'-phosphopantetheinyl transferase AcpS)	acpS	0.112386	0.0736613	Fatty acid and phospholipid metabolism	N
NMB0448	pyridoxal phosphate biosynthetic protein PdxJ (PNP synthase)	pdxJ	-0.440403	0.1881	Biosynthesis of cofactors, prosthetic groups, and carriers	N
NMB0424	D-alanine--D-alanine ligase (D-alanylalanine synthetase; D-Ala-D-Ala ligase)	ddl	-1.39171		Cell envelope
NMB0423	UDP-N-acetylmuramate--L-alanine ligase (UDP-N-acetylmuramoyl-L-alanine synthetase)	murC	-2.15752		Cell envelope
NMB0422	UDP-N-acetylglucosamine--N-acetylmuramyl-(pentapeptide) pyrophosphoryl-undecaprenol N-acetylglucosamine transferase (undecaprenyl-PP-MurNAc-pentapeptide-UDPGlcNAc GlcNAc transferase)	murG	-0.101		Cell envelope
NMB0420	UDP-N-acetylmuramoylalanine--D-glutamate ligase (UDP-N-acetylmuramoyl-L-alanyl-D-glutamate synthetase; D-glutamic acid adding enzyme)	murD			Cell envelope
NMB0418	phospho-N-acetylmuramoyl-pentapeptide-transferase (UDP-MurNAc-pentapeptide phosphotransferase)	mraY	-1.51987		Cell envelope
NMB0416	UDP-N-acetylmuramoyl-tripeptide--D-alanyl-D-alanine ligase (UDP-MurNAc-pentapeptide synthetase; D-alanyl-D-alanine-adding enzyme)	murF	-1.14468		Cell envelope
NMB0414	UDP-N-acetylmuramoylalanyl-D-glutamate--2,6-diaminopimelate ligase (UDP-N-acetylmuramyl-tripeptide synthetase; meso-diaminopimelate-adding enzyme; UDP-MurNAc-tripeptide synthetase)	murE	-1.12026		Cell envelope
NMB0408	undecaprenyl-diphosphatase (undecaprenyl pyrophosphate phosphatase; bacitracin resistance protein)	uppP	-1.19911		Cellular processes
NMB0396	nicotinate-nucleotide pyrophosphorylase [carboxylating] (quinolinate phosphoribosyltransferase [decarboxylating]; QAPRTase)	nadC	2.48659	-1.81889	Biosynthesis of cofactors, prosthetic groups, and carriers	Y
NMB0394	quinolinate synthetase A protein	nicA	-1.24647		Biosynthesis of cofactors, prosthetic groups, and carriers
NMB0392	quinolinate synthetase B protein (L-aspartate oxidase; LASPO)	nicB	0.588783	0.368123	Biosynthesis of cofactors, prosthetic groups, and carriers	N
NMB0386	phosphatidylglycerophosphatase A	pgpA	-0.79906		Fatty acid and phospholipid metabolism
NMB0385	thiamine-monophosphate kinase (thiamine-phosphate kinase)	thiL	-0.340767	-0.895689	Biosynthesis of cofactors, prosthetic groups, and carriers	Y
NMB0378	putative phosphate permease		-1.5279		Transport and binding proteins
NMB0358	shikimate dehydrogenase	aroE	0.845115	0.703165	Amino acid biosynthesis	N
NMB0336	enoyl-[acyl-carrier-protein] reductase [NADH] (NADH-dependent enoyl-ACP reductase)	fabI	-1.2776		Fatty acid and phospholipid metabolism
NMB0335	2,3,4,5-tetrahydropyridine-2,6-dicarboxylate N-succinyltransferase (tetrahydrodipicolinate N-succinyltransferase; THP succinyltransferase; tetrahydropicolinate succinylase)	dapD	0.378528	1.74083	Amino acid biosynthesis	N
NMB0331	dephospho-CoA kinase	coaE			Biosynthesis of cofactors, prosthetic groups, and carriers
NMB0326	octaprenyl-diphosphate synthase (octaprenyl pyrophosphate synthetase; OPP synthetase)	ispB	-1.32211		Biosynthesis of cofactors, prosthetic groups, and carriers
NMB0319	multidrug resistance protein B	emrB	2.19838	-0.516892	Transport and binding proteins	N
NMB0308	dihydrofolate reductase	folA	3.41887	-0.836943	Biosynthesis of cofactors, prosthetic groups, and carriers	Y
NMB0307	phospho-2-dehydro-3-deoxyheptonate aldolase, Phe-sensitive (phospho-2-keto-3-deoxyheptonate aldolase; DAHP synthetase; 3-deoxy-D-arabino-heptulosonate 7-phosphate synthase)	aroG	1.24142	-2.73817	Amino acid biosynthesis	Y
NMB0270	carboxylesterase BioH (biotin synthesis protein BioH)	bioH	2.75471	-0.435687	Biosynthesis of cofactors, prosthetic groups, and carriers	N
NMB0261	geranyltranstransferase (farnesyl-diphosphate synthase; FPP synthase)	ispA	0.465419	1.0151	Biosynthesis of cofactors, prosthetic groups, and carriers	N
NMB0221	dihydroorotate dehydrogenase (dihydroorotate oxidase; DHOdehase; DHODase; DHOD)	pyrD	-0.758505		Purines, pyrimidines, nucleosides, and nucleotides
NMB0220	acyl carrier protein (ACP)	acpP	-1.08298		Fatty acid and phospholipid metabolism
NMB0203	dihydrodipicolinate reductase (DHPR)	dapB	-1.19651		Amino acid biosynthesis
NMB0195	4-hydroxythreonine-4-phosphate dehydrogenase (4-(phosphohydroxy)-L-threonine dehydrogenase)	pdxA	-1.22093		Biosynthesis of cofactors, prosthetic groups, and carriers
NMB0186	undecaprenyl pyrophosphate synthetase (UPP synthetase; di-trans,poly-cis-decaprenylcistransferase; undecaprenyl diphosphate synthase; UDS)	uppS	-1.253		Biosynthesis of cofactors, prosthetic groups, and carriers
NMB0185	phosphatidate cytidylyltransferase (CDP-diglyceride synthetase; CDP-diglyceride pyrophosphorylase; CDP-diacylglycerol synthase; CDS; CTP:phosphatidate cytidylyltransferase; CDP-DAG synthase; CDP-DG synthetase)	cdsA	-1.28462		Fatty acid and phospholipid metabolism
NMB0184	1-deoxy-D-xylulose 5-phosphate reductoisomerase (DXP reductoisomerase; 1-deoxyxylulose-5-phosphate reductoisomerase)	dxr	-0.571451	-0.566932	Biosynthesis of cofactors, prosthetic groups, and carriers	N
NMB0182	outer-membrane protein assembly factor Omp85	omp	-0.809219		Cell envelope
NMB0181	periplasmic chaperone Skp (OmpH)	skp	-0.986106		Cell envelope
NMB0179	(3R)-hydroxymyristoyl-[acyl carrier protein] dehydratase ((3R)-hydroxymyristoyl ACP dehydrase)	fabZ	-1.02538		Fatty acid and phospholipid metabolism
NMB0107	aspartate carbamoyltransferase regulatory chain	pyrI	1.15638	-1.36547	Purines, pyrimidines, nucleosides, and nucleotides	Y
NMB0106	aspartate carbamoyltransferase (aspartate transcarbamylase; ATCase)	pyrB	0.0311356	-0.680318	Purines, pyrimidines, nucleosides, and nucleotides	Y
NMB0038	bifunctional GlmU protein [includes: UDP-N-acetylglucosamine pyrophosphorylase (N-acetylglucosamine-1-phosphate uridyltransferase) and glucosamine-1-phosphate N-acetyltransferase]	glmU	0.0308306	-0.0339878	Cell envelope	N
NMB0031	glucosamine--fructose-6-phosphate aminotransferase [isomerizing] (hexosephosphate aminotransferase; D-fructose-6- phosphate amidotransferase; GFAT; L-glutamine-D-fructose-6-phosphate amidotransferase; glucosamine-6-phosphate synthase)	glmS			Central intermediary metabolism
NMB0011	UDP-N-acetylglucosamine 1-carboxyvinyltransferase (Enoylpyruvate transferase; UDP-N-acetylglucosamine enolpyruvyl transferase; EPT)	murA	-1.14601		Cell envelope
NMB0006	putative periplasmic thioredoxin		2.23249	-1.67067	Unknown function	Y
NMB0003	glutamyl-tRNA synthetase (Glutamate--tRNA ligase; GluRS)	gltX	-2.32197		Protein synthesis

## Sheet: Serum-Non Essential
ID	Name	Gene	Log ratio during initial selection	Change in log ratio when grown in Serum	Functional group	Nmb_iTM560 prediction agrees with TraSH data
NMB2159	glyceraldehyde-3-phosphate dehydrogenase B (GAPDH)	gapB	-2.05788		Energy metabolism
NMB2157	putative nicotinamidase (nicotine deamidase; NAMase)		-0.606084	-1.13762	Biosynthesis of cofactors, prosthetic groups, and carriers	N
NMB2156	lipooligosaccharide alpha-1,5 heptosyltransferase I	rfaC	0.349258	-1.64265	Cell envelope	N
NMB2133	putative transporter		2.27686	-3.47003	Transport and binding proteins	N
NMB2129	argininosuccinate synthase (citrulline--aspartate ligase)	argG	-0.082269	-0.678535	Amino acid biosynthesis	N
NMB2103	uridylate kinase (UK; uridine monophosphate kinase; UMP kinase)	pyrH			Purines, pyrimidines, nucleosides, and nucleotides
NMB2096	malate:quinone oxidoreductase (malate dehydrogenase [acceptor]; MQO)	mqo	1.26392	-2.59378	Energy metabolism	N
NMB2090	phosphoheptose isomerase (sedoheptulose 7-phosphate isomerase)	gmhA	3.28207	-3.38039	Cell envelope	N
NMB2076	D-beta-D-heptose 1-phosphate adenosyltransferase	rfaE	-0.734844	0.201349	Cell envelope	Y
NMB2067	putative transporter		-0.00355137	-0.350648	Biosynthesis of cofactors, prosthetic groups, and carriers	Y
NMB2064	putative Na+/H+ antiporter		-0.934094		Hypothetical proteins
NMB2061	phosphoenolpyruvate carboxylase (PEPCase; PEPC; PEP carboxylase)	ppc	1.51672	0.00932769	Energy metabolism	Y
NMB2047	hypoxanthine-guanine-xanthine phosphoribosyltransferase (HGXPRT; HGXPRTase; HGPRT)	hpt	-1.3724		Purines, pyrimidines, nucleosides, and nucleotides
NMB2046	phosphotransferase system, enzyme IIA (protein IIA)	ptsIIA			Transport and binding proteins
NMB2045	phosphocarrier protein HPr (phosphotransferase system, histidine-containing protein)	ptsH	1.22957	-2.39417	Transport and binding proteins	N
NMB2044	phosphoenolpyruvate-protein phosphotransferase (phosphotransferase system, enzyme I; protein I)	ptsI	-0.410524	-0.181342	Transport and binding proteins	Y
NMB2042	putative ABC transporter ATP-binding protein	potA2	1.24615	0.0570653	Transport and binding proteins	Y
NMB2039	major outer-membrane protein P.IB (protein IB; PIB; porin)	porB	-0.301238	-0.181342	Transport and binding proteins	Y
NMB2034	1-acyl-sn-glycerol-3-phosphate acyltransferase NlaB (1-AGP acyltransferase; 1-AGPAT; lysophosphatidic acid acyltransferase; LPAAT)	nlaB	0.80796	-0.899548	Fatty acid and phospholipid metabolism	N
NMB2033	D,D-heptose 1,7-bisphosphate phosphatase (D-glycero-D-manno-heptose 1,7-bisphosphate phosphatase)	gmhB	-0.438176	-0.758471	Amino acid biosynthesis	N
NMB2031	putative aromatic amino acid transporter		2.32067	-1.02084	Transport and binding proteins	N
NMB2030	3-demethylubiquinone-9 3-methyltransferase (3,4-dihydroxy-5-hexaprenylbenzoate methyltransferase; DHHB methyltransferase)	ubiG	0.583192	-0.376238	Biosynthesis of cofactors, prosthetic groups, and carriers	Y
NMB2029	homoserine kinase	thrB	-0.495057	-0.164761	Amino acid biosynthesis	Y
NMB2028	putative gluconokinase (gluconate kinase)		0.592637	-1.03701	Energy metabolism	N
NMB2027	putative gluconate permease		2.77455	-0.649214	Transport and binding proteins	N
NMB2026	putative transporter		1.90027	0.231071	Transport and binding proteins	Y
NMB2025	putative carbonic anhydrase		-0.0595584	-0.678886	Hypothetical proteins	N
NMB2010	putative inner-membrane sulphatase		0.359986	-0.934049	Unknown function	N
NMB2006	putative H(+)/Cl(-) exchange transporter ClcA		2.59429	-1.19536	Unknown function	N
NMB2005	arginine biosynthesis bifunctional protein ArgJ [includes: glutamate N-acetyltransferase (ornithine acetyltransferase; ornithine transacetylase; OATase) and amino acid acetyltransferase (N-acetylglutamate synthase; AGS)]	argJ	3.14923	-0.746496	Amino acid biosynthesis	N
NMB1999	putative divalent cation transporter		0.883799	-0.524874	Transport and binding proteins	Y
NMB1997	putative hydroxyacylglutathione hydrolase (glyoxalase II; Glx II)		2.06372	-0.946067	Energy metabolism	N
NMB1976	diaminopimelate decarboxylase (DAP decarboxylase)	lysA	0.570326	-0.862927	Amino acid biosynthesis	N
NMB1955	putative transporter		0.363555	0.651171	Cellular processes	Y
NMB1948	putative D-methionine transport system ATP-binding protein MetN		1.43714	-0.314263	Transport and binding proteins	Y
NMB1947	putative D-methionine transport system permease protein MetI				Transport and binding proteins
NMB1946	putative D-methionine-binding lipoprotein MetQ				Cell envelope
NMB1945	putative aromatic acid decarboxylase				Biosynthesis of cofactors, prosthetic groups, and carriers
NMB1941	putative ATP synthase protein I		-2.26855		No Data
NMB1929	fragment of lacto-N-neotetraose biosynthesis glycosyl tranferase LgtA	lgtA	-0.608548	3.18207	Cell envelope	Y
NMB1928	lacto-N-neotetraose biosynthesis glycosyl transferase LgtB	lgtB	1.63181	0.866126	Cell envelope	Y
NMB1926	lacto-N-neotetraose biosynthesis glycosyl transferase LgtE	lgtE			Cell envelope
NMB1924	putative inositol-1-monophosphatase (IMPase; inositol-1-phosphatase; I-1-Pase)		0.0454014	0.0335438	Unknown function	Y
NMB1921	3-oxoacyl-[acyl-carrier-protein] reductase (3-ketoacyl-acyl carrier protein reductase)	fabG	1.61174		Fatty acid and phospholipid metabolism
NMB1919	lipid A export ATP-binding/permease protein MsbA	msbA	0.947912	0.623454	Transport and binding proteins	Y
NMB1916	3-oxoacyl-[acyl-carrier-protein] synthase III (beta-ketoacyl-ACP synthase III; KAS III)	fabH	2.36794	1.35943	Fatty acid and phospholipid metabolism	Y
NMB1900	polyphosphate kinase (polyphosphoric acid kinase; ATP-polyphosphate phosphotransferase)	ppk	1.25473	-1.28616	Central intermediary metabolism	N
NMB1876	amino-acid acetyltransferase (N-acetylglutamate synthase; AGS; NAGS)	argA	1.74415	0	Amino acid biosynthesis	Y
NMB1869	fructose-bisphosphate aldolase	fba	2.0723	-0.394551	Energy metabolism	Y
NMB1841	putative sugar-phosphate nucleotidyl transferase		1.33922	-1.25931	Unknown function	N
NMB1839	formate--tetrahydrofolate ligase (formyltetrahydrofolate synthetase; FHS; FTHFS)	fhs	2.78009	-2.18196	Amino acid biosynthesis	N
NMB1830	phosphoglycolate phosphatase 3 (PGPase 3; PGP 3)	gph	-0.385277	0.874055	Energy metabolism	Y
NMB1805	cytochrome c4	cyc	-2.00914		Energy metabolism
NMB1801	putative lipid A biosynthesis lauroyl acyltransferase (heat shock protein B)		-1.27013		Unknown function
NMB1797	D-alanyl-D-alanine carboxypeptidase (DD-peptidase; DD-carboxypeptidase)	dacB	2.53025	-0.615864	Cell envelope	N
NMB1794	putative transporter		1.09271	0.911837	Transport and binding proteins	Y
NMB1735	GTP pyrophosphokinase (ATP:GTP 3'-pyrophosphotransferase; ppGpp synthetase I; (P)ppGpp synthetase)	relA	0.468864	-1.97	Regulatory functions	N
NMB1732	putative heavy metal transport protein		-1.12599		Transport and binding proteins
NMB1730	TonB protein	tonB	0.933025	-1.47627	Transport and binding proteins	N
NMB1729	biopolymer transport ExbB protein	exbB	1.41644	-2.31988	Transport and binding proteins	N
NMB1728	biopolymer transport ExbD protein	exbD	-0.0919243	-0.774504	Transport and binding proteins	N
NMB1719	transport protein MrtF	mrtF	0.649563	0.350665	Transport and binding proteins	Y
NMB1714	outer-membrane lipoprotein MtrE	mtrE	-0.861571		Cellular processes
NMB1712	putative L-lactate permease-related protein		2.22493	-0.61097	Unknown function	N
NMB1710	NADP-specific glutamate dehydrogenase (NADP-GDH)	gdhA	0.55315	-1.46461	Amino acid biosynthesis	N
NMB1705	alpha 1,2 N-acetylglucosamine transferase	rfaK	-0.121204	0.20142	Cell envelope	Y
NMB1704	beta-1,4-glucosyltransferase	lgtF	2.55184	-0.215327	Cell envelope	Y
NMB1703	3-oxoacyl-(acyl-carrier-protein) synthase II (beta-ketoacyl-ACP synthase II; KAS II)	fabF	1.50564	0.651246	Fatty acid and phospholipid metabolism	Y
NMB1702	3-oxoacyl-[acyl-carrier-protein] reductase (3-ketoacyl- acyl carrier protein reductase)	fabG			Fatty acid and phospholipid metabolism
NMB1694	3-octaprenyl-4-hydroxybenzoate carboxy-lyase (polyprenyl p-hydroxybenzoate decarboxylase)	ubiD	1.61925	-2.59097	Biosynthesis of cofactors, prosthetic groups, and carriers	N
NMB1692	putative phospho-2-dehydro-3-deoxyheptonate aldolase (phospho-2- keto-3-deoxyheptonate aldolase; DAHP synthetase; 3-deoxy-D-arabino-heptulosonate 7-phosphate synthase)				Unknown function
NMB1688	putative L-asparaginase I (L-asparagine amidohydrolase I; L-ASNase I)		0.369974	0.366996	Energy metabolism	Y
NMB1685	D-lactate dehydrogenase (D-LDH; fermentative lactate dehydrogenase)	ldhA	1.57387	0.76919	Energy metabolism	Y
NMB1678	aromatic amino acid aminotransferase (AROAT; ARAT)	tyrB	-0.0431204	1.5794	Amino acid biosynthesis	Y
NMB1677	putative cytochrome c		1.81919	-1.14845	Energy metabolism	N
NMB1669	heme oxygenase HemO	hemO	-1.10408		Unknown function
NMB1668	hemoglobin-haptoglobin utilization protein B	hpuB	-0.473109	-0.060072	Transport and binding proteins	Y
NMB1663	putative hydrolase		0.695998	-0.290095	Hypothetical proteins	Y
NMB1659	guanosine-3',5'-bis(diphosphate) 3'-pyrophophohydrolase ((ppGpp)ase; penta-phosphate guanosine-3'-pyrophosphohydrolase)	spoT	-0.76344		Regulatory functions
NMB1647	putative amino-acid symporter		-1.22146		Transport and binding proteins
NMB1638	putative sulfatase		0.819234		Unknown function
NMB1623	copper-containing nitrite reductase (major outer-membrane protein Pan1)	aniA	1.69054	0.163877	Cell envelope	Y
NMB1622	nitric oxide reductase	norB	0.970928	0.217243	Energy metabolism	Y
NMB1621	putative phospholipid hydroperoxide glutathione peroxidase (PHGPx)		-0.863145		Cellular processes
NMB1620	putative muramoyltetrapeptide carboxypeptidase (LD-carboxypeptidase A)		1.54245	-1.83549	Hypothetical proteins	N
NMB1612	putative amino acid-binding lipoprotein (HBP)		-1.5116		Transport and binding proteins
NMB1604	2,3-bisphosphoglycerate-dependent phosphoglycerate mutase (phosphoglyceromutase; PGAM; BPG-dependent PGAM; dPGM)	gpm	-0.790788		Energy metabolism
NMB1603	putative tellurite resistance protein TehA		1.18817	-0.00127599	Cellular processes	Y
NMB1594	putative spermidine/putrescine-binding lipoprotein	potD3	2.09359	0.00438379	Transport and binding proteins	Y
NMB1583	imidazoleglycerol-phosphate dehydratase (IGPD)	hisB	-0.210717	-0.62059	Amino acid biosynthesis	N
NMB1582	histidinol-phosphate aminotransferase (imidazole acetol-phosphate transaminase)	hisC	2.84675	-3.69775	Amino acid biosynthesis	N
NMB1581	histidinol dehydrogenase (HDH)	hisD	0.00735498	0.54091	Amino acid biosynthesis	Y
NMB1579	ATP phosphoribosyltransferase (ATP-PRTase; ATP-PRT)	hisG	0.774549	-2.22982	Amino acid biosynthesis	N
NMB1576	acetolactate synthase small subunit (AHAS; acetohydroxy-acid synthase small subunit; ALS)	ilvH	-0.199	-0.473399	Amino acid biosynthesis	Y
NMB1572	aconitate hydratase 2 (citrate hydro-lyase 2; aconitase 2)	acnB	-0.766779		Energy metabolism
NMB1559	glutathione synthetase (glutathione synthase; GSH synthetase; GSH-S; GSHase)	gshB	0.736544	0.637973	Biosynthesis of cofactors, prosthetic groups, and carriers	Y
NMB1558	diacylglycerol kinase (DAGK; diglyceride kinase; DGK)	dgk	1.68788	-0.751543	Fatty acid and phospholipid metabolism	N
NMB1555	long-chain-fatty-acid--CoA-ligase (long-chain acyl-CoA synthetase)	fadD	-0.589479	1.13161	Fatty acid and phospholipid metabolism	Y
NMB1554	CTP synthase (UTP--ammonia ligase; CTP synthetase)	pyrG	-0.0054213	0.31521	Purines, pyrimidines, nucleosides, and nucleotides	Y
NMB1540	lactoferrin-binding protein A (LbpA)	lbpA	0.403967	-1.68092	Transport and binding proteins	N
NMB1527	ADP-heptose:LPS heptosyltransferase II	rfaF			Cell envelope
NMB1519	thiol:disulfide interchange protein DsbD (protein-disulfide reductase; disulfide reductase)	dsbD	-1.18896		Protein fate
NMB1518	acetate kinase 1 (acetokinase 1)	ackA	0.948653	-0.98711	Energy metabolism	N
NMB1509	putative amino acid ABC transporter permease protein				Transport and binding proteins
NMB1505	nicotinate phosphoribosyltransferase (NAPRTase)	pncB	1.58534	0.197914	Biosynthesis of cofactors, prosthetic groups, and carriers	Y
NMB1488	succinate-semialdehyde dehydrogenase [NADP+] (SSDH)	gabD	-1.13838		Energy metabolism
NMB1484	5'-nucleotidase SurE (nucleoside 5'-monophosphate phosphohydrolase)	surE	1.73976		Cellular processes
NMB1476	NAD-specific glutamate dehydrogenase (NAD-GDH)	gdhB	0.582539	1.01168	Amino acid biosynthesis	Y
NMB1467	putative guanosine-5'-triphosphate,3'-diphosphate diphosphatase (guanosine pentaphosphate phosphohydrolase; pppGpp-5'- phosphohydrolase)		-2.44322		Central intermediary metabolism
NMB1441	putative O-methyltransferase				Central intermediary metabolism
NMB1429	major outer-membrane protein P.IA (protein IA; PIA; porin)	porA	1.04211	-0.4537	Transport and binding proteins	Y
NMB1418	putative lipid A biosynthesis (KDO)2-(lauroyl)-lipid IVA acyltransferase		-1.80791		Unknown function
NMB1416	aminopeptidase N (alpha-aminoacylpeptide hydrolase)	pepN	-0.30395	0.36887	Protein fate	Y
NMB1398	superoxide dismutase [Cu-Zn]	sodC	0.522198	-0.106548	Cellular processes	Y
NMB1395	putative L-threonine 3-dehydrogenase		-1.01038		Energy metabolism
NMB1394	KHG/KDPG aldolase [includes: 4-hydroxy-2-oxoglutarate aldolase (2-keto-4-hydroxyglutarate aldolase; KHG-aldolase) and 2-dehydro-3-deoxy-phosphogluconate aldolase (phospho-2- dehydro-3-deoxygluconate aldolase; phospho-2-keto-3-deoxygluconate aldolase; 2-keto-3-deoxy-6-phosphogluconate aldolase; KDPG- aldolase)]	eda	-1.34008		Energy metabolism
NMB1393	phosphogluconate dehydratase (6-phosphogluconate dehydratase)	edd	-1.47328		Energy metabolism
NMB1392	glucose-6-phosphate 1-dehydrogenase (G6PD)	zwf	-1.13802		Energy metabolism
NMB1391	6-phosphogluconolactonase (6PGL)	pgl	-0.725346	-0.167355	Central intermediary metabolism	Y
NMB1390	glucokinase (glucose kinase)	glk	2.19771	-1.77763	Energy metabolism	N
NMB1388	glucose-6-phosphate isomerase 1 (GPI 1; phosphoglucose isomerase 1; PGI 1; phosphohexose isomerase 1; PHI 1)	pgi	-0.861496		Energy metabolism
NMB1377	L-lactate dehydrogenase (cytochrome)	lldA	-1.35054		Energy metabolism
NMB1362	putative transporter		2.09219	-0.276545	Transport and binding proteins	Y
NMB1353	putative aldehyde dehydrogenase-like protein		-0.819987		Energy metabolism
NMB1347	inositol-1-monophosphatase (IMPase; inositol-1-phosphatase; I-1-Pase)	suhB	-0.199827	0.67165	Central intermediary metabolism	Y
NMB1344	dihydrolipoyl dehydrogenase (pyruvate dehydrogenase E3 component; dihydrolipoamide dehydrogenase)	lpdA	-0.641899	0.795262	Energy metabolism	Y
NMB1325	putative cation-transporting ATPase				Transport and binding proteins
NMB1318	CDP-diacylglycerol--serine O-phosphatidyltransferase (phosphatidylserine synthase)	pss	-0.608059	-0.17622	Fatty acid and phospholipid metabolism	Y
NMB1315	putative uracil permease (uracil transporter)		-0.269867	1.0287	Transport and binding proteins	Y
NMB1305	putative esterase		1.57742	0.162346	Central intermediary metabolism	Y
NMB1304	putative alcohol dehydrogenase class III (S-(hydroxymethyl)glutathione dehydrogenase; glutathione-dependent formaldehyde dehydrogenase; FDH;FALDH)		2.19095	0.261727	Energy metabolism	Y
NMB1294	1-acyl-sn-glycerol-3-phosphate acyltransferase NlaA (1-AGP acyltransferase; 1-AGPAT; lysophosphatidic acid acyltransferase; LPAAT)	nlaA	-1.07097		Fatty acid and phospholipid metabolism
NMB1285	enolase (2-phosphoglycerate dehydratase; 2-phospho-D-glycerate hydro-lyase)	eno	-1.93794		Energy metabolism
NMB1283	2-dehydro-3-deoxyphosphooctonate aldolase (phospho-2-dehydro-3-deoxyoctonate aldolase; 3-deoxy-D-manno-octulosonic acid 8-phosphate synthetase; KDO-8-phosphate synthetase; KDO 8-P synthase; KDOPS)	kdsA	-1.17418		Cell envelope
NMB1279	membrane-bound lytic murein transglycosylase B (murein hydrolase B)	mltB	-0.9586		Cell envelope
NMB1277	putative transporter		-0.0625196	0.0193992	Transport and binding proteins	Y
NMB1276	long-chain-fatty-acid--CoA ligase	fadD1			Fatty acid and phospholipid metabolism
NMB1271	putative heavy-metal scavenger protein		-1.07164		Transport and binding proteins
NMB1268	glycerate kinase	glxK	-0.995976		Energy metabolism
NMB1254	GTP cyclohydrolase II	ribA	-1.04845		Biosynthesis of cofactors, prosthetic groups, and carriers
NMB1244	ribulose-phosphate 3-epimerase (pentose-5-phosphate 3-epimerase; PPE; R5P3E)	rpe	-0.650279	0.196423	Energy metabolism	Y
NMB1194	siroheme synthase [includes: uroporphyrin-III C-methyltransferase (urogen III methylase; SUMT; uroporphyrinogen III methylase; UROM), precorrin-2 dehydrogenase and sirohydrochlorin ferrochelatase]	cysG	-1.35856		Biosynthesis of cofactors, prosthetic groups, and carriers
NMB1193	adenosine phosphosulfate reductase (APS reductase; 5'-phosphoadenylylsulfate reductase; APS sulfotransferase)	cysH	-2.36404		Central intermediary metabolism
NMB1192	sulfate adenylyltransferase subunit 2 (sulfate adenylate transferase; SAT; ATP-sulfurylase small subunit)	cysD	0.249331	1.50858	Central intermediary metabolism	Y
NMB1189	sulfite reductase [NADPH] hemoprotein beta-component (SIR-HP; SIRHP)	cysI	-0.352996	0.450921	Central intermediary metabolism	Y
NMB1188	dihydroxy-acid dehydratase (DAD)	ilvD	-1.0367		Amino acid biosynthesis
NMB1184	biotin synthase (biotin synthetase)	bioB	0.256231	0.0378965	Biosynthesis of cofactors, prosthetic groups, and carriers	Y
NMB1183	UDP-N-acetylmuramate:L-alanyl-gamma-D-glutamyl-meso-diaminopimelate ligase (murein peptide ligase)	mpl	1.09786	-0.0108004	Cell envelope	Y
NMB1177	acetyl-coenzyme A carboxylase carboxyl transferase subunit alpha (ACCase alpha chain)	accA	-2.20297		Fatty acid and phospholipid metabolism
NMB1156	siroheme synthase [includes: uroporphyrin-III C-methyltransferase (urogen III methylase; SUMT; uroporphyrinogen III methylase; UROM), precorrin-2 dehydrogenase and sirohydrochlorin ferrochelatase]	cysG	-1.78319		Biosynthesis of cofactors, prosthetic groups, and carriers
NMB1155	adenosine phosphosulfate reductase (APS reductase; 5'-phosphoadenylylsulfate reductase; APS sulfotransferase)	cysH	-1.99021		Central intermediary metabolism
NMB1154	sulfate adenylyltransferase subunit 2 (sulfate adenylate transferase; SAT; ATP-sulfurylase small subunit)	cysD	0.381068	1.23933	Central intermediary metabolism	Y
NMB1151	sulfite reductase [NADPH] hemoprotein beta-component (SIR-HP; SIRHP)	cysI	-0.109171	0.28976	Central intermediary metabolism	Y
NMB1150	dihydroxy-acid dehydratase (DAD)	ilvD	-0.83311		Amino acid biosynthesis
NMB1146	biotin synthase (biotin synthetase)	bioB	0.165022	0.10735	Biosynthesis of cofactors, prosthetic groups, and carriers	Y
NMB1145	UDP-N-acetylmuramate:L-alanyl-gamma-D-glutamyl-meso-diaminopimelate ligase (murein peptide ligase)	mpl			Cell envelope
NMB1139	acetyl-coenzyme A carboxylase carboxyl transferase subunit alpha (ACCase alpha chain)	accA	-2.23363		Fatty acid and phospholipid metabolism
NMB1073	putative carboxypeptidase		0.200431	-0.906759	Hypothetical proteins	N
NMB1069	glutamate 5-kinase (gamma-glutamyl kinase; GK)	proB	2.24708	-2.9403	Amino acid biosynthesis	N
NMB1068	gamma-glutamyl phosphate reductase (GPR; glutamate-5-semialdehyde dehydrogenase; glutamyl-gamma-semialdehyde dehydrogenase; GSA dehydrogenase)	proA	0.86545	-1.77559	Amino acid biosynthesis	N
NMB1064	ADP-ribose pyrophosphatase (ADP-ribose diphosphatase; adenosine diphosphoribose pyrophosphatase; ADPR-PPase; ADP-ribose phosphohydrolase; ASPPase)	nudF	2.26439	-0.38999	DNA metabolism	Y
NMB1060	fructose-1,6-bisphosphatase (D-fructose-1,6-bisphosphate 1-phosphohydrolase; FBPase)	fbp	-0.654342	0.127816	Energy metabolism	Y
NMB1057	gamma-glutamyltranspeptidase	ggt			Energy metabolism
NMB1046	threonine synthase	thrC	0.691	-1.45256	Amino acid biosynthesis	N
NMB1042	putative cation-transporting ATPase		0.120388	-0.0828528	Transport and binding proteins	Y
NMB1037	putative glutamate--cysteine ligase (gamma-glutamylcysteine synthetase)		0.113002	-1.57236	Biosynthesis of cofactors, prosthetic groups, and carriers	N
NMB1029	aspartate ammonia-lyase (aspartase)	aspA	-0.705307	0.618461	Energy metabolism	Y
NMB1021	anthranilate synthase component I (glutamine amido-transferase)	trpE	0.61989	-1.61587	Amino acid biosynthesis	N
NMB0998	putative oxidoreductase		0.771976	-3.0056	Central intermediary metabolism	N
NMB0997	D-lactate dehydrogenase	dld	0.847497	-1.82498	Energy metabolism	N
NMB0982	H(+)/Cl(-) exchange transporter ClcA	clcA	3.59892	-2.6803	Transport and binding proteins	N
NMB0980	NAD(P) transhydrogenase subunit alpha (pyridine nucleotide transhydrogenase subunit alpha; nicotinamide nucleotide transhydrogenase subunit alpha)	pntA	-0.445341	0.493789	Energy metabolism	Y
NMB0978	NAD(P) transhydrogenase subunit beta (pyridine nucleotide transhydrogenase subunit beta; nicotinamide nucleotide transhydrogenase subunit beta)	pntB	0.44567	1.07802	Energy metabolism	Y
NMB0977	putative NADPH oxidoreductase (modulator of drug activity B)		-0.00330408	1.06318	Cellular processes	Y
NMB0967	anthranilate phosphoribosyltransferase	trpD	0.765674	0.273665	Amino acid biosynthesis	Y
NMB0963	phosphatidylserine decarboxylase proenzyme [contains: phosphatidylserine decarboxylase alpha and beta chains]	psd	-0.266322	1.52688	Fatty acid and phospholipid metabolism	Y
NMB0960	succinyl-CoA synthetase alpha chain (SCS-alpha)	sucD	0.0288952		Energy metabolism
NMB0959	succinyl-CoA synthetase beta chain (SCS-beta)	sucC	-0.358222	0.0236737	Energy metabolism	Y
NMB0957	dihydrolipoyl dehydrogenase (E3 component of 2-oxoglutarate dehydrogenase complex; dihydrolipoamide dehydrogenase)	lpdA	0.758835	-2.44793	Energy metabolism	N
NMB0956	2-oxoglutarate dehydrogenase E2 component (dihydrolipoyllysine-residue succinyltransferase component of 2-oxoglutarate dehydrogenase complex; dihydrolipoamide succinyltransferase component of 2-oxoglutarate dehydrogenase complex)	sucB	-0.667993	-0.281456	Energy metabolism	Y
NMB0955	2-oxoglutarate dehydrogenase E1 component (alpha-ketoglutarate dehydrogenase)	sucA	-0.739937		Energy metabolism
NMB0954	citrate synthase	gltA	0.829694	0.458815	Energy metabolism	Y
NMB0947	dihydrolipoyl dehydrogenase (E3 component of pyruvate complex; dihydrolipoamide dehydrogenase)	lpdA	0.41526	-0.317844	Energy metabolism	Y
NMB0940	homoserine O-acetyltransferase (homoserine O-trans-acetylase; homoserine transacetylase; HTA)	metX	-0.822175		Amino acid biosynthesis
NMB0930	putative transporter				Transport and binding proteins
NMB0924	putative oxidoreductase		-0.352922	-0.657733	Central intermediary metabolism	N
NMB0923	cytochrome c'	cytC	-1.17282		Energy metabolism
NMB0922	CMP-N-acetylneuraminate-beta-galactosamide-alpha-2,3-sialyltransferase (beta-galactoside alpha-2,3-sialyltransferase; alpha 2,3-ST: lipooligosaccharide sialyltransferase)	lst			Protein fate
NMB0893	deoxyuridine 5'-triphosphate nucleotidohydrolase (dUTPase; dUTP pyrophosphatase)	dut	-1.86656		Purines, pyrimidines, nucleosides, and nucleotides
NMB0892	truncated putative AzlC-like protein (N-terminal half of the protein)				Unknown function
NMB0884	superoxide dismutase [Fe]	sodB			Cellular processes
NMB0877	D-alanyl-D-alanine carboxypeptidase (DD-peptidase; DD-carboxypeptidase; CPase; PBP5)	dacC	0.312748	-0.801902	Cell envelope	N
NMB0869	spermidine synthase (putrescine aminopropyltransferase; SPDSY)	speE	1.2925	1.04616		Y
NMB0849	deoxycytidine triphosphate deaminase (dCTP deaminase)	dcd	-0.364319	1.07013		Y
NMB0828	ADP-L-glycero-D-manno-heptose-6-epimerase (ADP-L-glycero-beta-D-manno-heptose-6-epimerase; ADP-glyceromanno-heptose 6-epimerase; ADP-hep 6-epimerase; AGME)	rfaD	-0.656707	-1.01968	Cell envelope	N
NMB0825	D-beta-D-heptose 7-phosphate kinase (D-beta-D-heptose 7-phosphotransferase)	rfaE	-0.61214	-0.303017	Cell envelope	Y
NMB0814	ATP phosphoribosyltransferase regulatory subunit	hisZ	0.0777129	-1.01441	Protein synthesis	N
NMB0802	cystathionine beta-lyase (CBL; beta-cystathionase; cysteine lyase)	metB	1.20145	-0.776439	Amino acid biosynthesis	N
NMB0792	putative transporter		1.62001	0.619725	Transport and binding proteins	Y
NMB0790	phosphoglucomutase (glucose phosphomutase; PGM)	pgm	-0.441956	2.24481	Cell envelope	Y
NMB0789	putative amino acid ABC transporter ATP-binding protein		-0.476383	0.108949	Transport and binding proteins	Y
NMB0788	putative amino acid ABC transporter permease protein		1.80285	-1.39888	Transport and binding proteins	N
NMB0787	putative amino acid ABC transporter binding lipoprotein		0.93529	-1.7742	Transport and binding proteins	N
NMB0774	uracil phosphoribosyltransferase (UMP pyrophosphorylase; UPRTase)	upp	0.379084	1.38167	Purines, pyrimidines, nucleosides, and nucleotides	Y
NMB0763	cysteine synthase A (O-acetylserine sulfhydrylase A; O-acetylserine (thiol)-lyase A; CSase A)	cysK	0.178317	0.184603	Amino acid biosynthesis	Y
NMB0756	dTDP-4-dehydrorhamnose reductase (dTDP-4-keto- L-rhamnose reductase; dTDP-6-deoxy-L-mannose dehydrogenase; dTDP-L-rhamnose synthetase)	rfbD	-0.670183	-0.915877	Cell envelope	N
NMB0750	putative peroxiredoxin Bcp (thioredoxin reductase; bacterioferritin comigratory protein homolog)		0.279898	-0.114876	Unknown function	Y
NMB0749	penicillin-binding protein (D-alanyl-D-alanine carboxypeptidase; DD-peptidase; DD-carboxypeptidase)	pbpG	-0.501733	-0.0964142	Cell envelope	Y
NMB0745	2-amino-4-hydroxy-6-hydroxymethyldihydropteridine pyrophosphokinase (7,8-dihydro-6-hydroxymethylpterin-pyrophosphokinase; HPPK; 6-hydroxymethyl-7,8-dihydropterin pyrophosphokinase; PPPK)	folK	-0.185083	0.600301	Biosynthesis of cofactors, prosthetic groups, and carriers	Y
NMB0743	ubiquinone/menaquinone biosynthesis methyltransferase UbiE	ubiE	0.668028	-0.360129	Biosynthesis of cofactors, prosthetic groups, and carriers	Y
NMB0736	putative phosphotransferase enzyme IIA component (PTS system EIIA component)		-1.38327		Transport and binding proteins
NMB0718	ferrochelatase (protoheme ferro-lyase; heme synthetase)	hemH	-0.57219	0.0579114	Biosynthesis of cofactors, prosthetic groups, and carriers	Y
NMB0716	truncated cell volume regulation protein A homolog (C-terminal 16% of the protein)		0.667698	0.464058	No Data	Y
NMB0699	tryptophan synthase beta chain	trpB	1.40477	-1.10577	Amino acid biosynthesis	N
NMB0696	putative ABC transporter ATP-binding protein		0.495294	-1.49526	Transport and binding proteins	N
NMB0688	N-(5'-phosphoribosyl)anthranilate isomerase (PRAI)	trpF	-0.518962	0.934605	Amino acid biosynthesis	Y
NMB0678	tryptophan synthase alpha chain	trpA	0.0678493	-0.342712	Amino acid biosynthesis	Y
NMB0675	3-deoxy-manno-octulosonate cytidylyltransferase (CMP-KDO synthetase; CMP-2-keto-3-deoxyoctulosonic acid synthetase; CKS)	kdsB	-0.74639		Cell envelope
NMB0672	tetraacyldisaccharide 4'-kinase (lipid A 4'-kinase)	lpxK	-1.11959		Fatty acid and phospholipid metabolism
NMB0671	putative NADP-dependent malic enzyme (NADP-ME)	sfcA	0.764879	0.284001	Energy metabolism	Y
NMB0668	AmpD protein	ampD	-0.997294		Cellular processes
NMB0666	DNA ligase (polydeoxyribonucleotide synthase [NAD+])	ligA	-0.947954		DNA metabolism
NMB0665	putative oxygen-independent coproporphyrinogen III oxidase		0.246062	0.862596	Biosynthesis of cofactors, prosthetic groups, and carriers	Y
NMB0641	inorganic pyrophosphatase (pyrophosphate phospho-hydrolase; PPase)	ppa	-1.58547		Central intermediary metabolism
NMB0639	putative HAM1-like protein		-0.810338		Hypothetical proteins
NMB0638	UTP--glucose-1-phosphate uridylyltransferase (UDP-glucose pyrophosphorylase; UDPGP; alpha-D-glucosyl-1-phosphate uridylyltransferase; uridine diphosphoglucose pyrophosphorylase)	galU	0.188982	2.24333	Purines, pyrimidines, nucleosides, and nucleotides	Y
NMB0632	homoserine kinase (HSK; HK)		-0.495057	-0.164761		Y
NMB0631	putative phosphate acetyltransferase (phosphotransacetylase)		0.882321	-0.632254	Energy metabolism	N
NMB0630	imidazole glycerol phosphate synthase subunit HisH (IGP synthase glutamine amidotransferase subunit; IGP synthase subunit HisH; ImGP synthase subunit HisH; IGPS subunit HisH)	hisH	1.16928	-1.6688	Amino acid biosynthesis	N
NMB0629	1-(5-phosphoribosyl)-5-[(5-phosphoribosylamino)methylideneamino] imidazole-4-carboxamide isomerase (phosphoribosylformimino-5-aminoimidazole carboxamide ribotide isomerase)	hisA	-1.08901		Amino acid biosynthesis
NMB0628	imidazole glycerol phosphate synthase subunit HisF (IGP synthase cyclase subunit; IGP synthase subunit HisF; ImGP synthase subunit HisF; IGPS subunit HisF)	hisF	0.973231	-0.834083	Amino acid biosynthesis	N
NMB0627	phosphoribosyl-AMP cyclohydrolase (PRA-CH)	hisI			Amino acid biosynthesis
NMB0623	putative spermidine/putrescine-binding lipoprotein	potD2	0.347827	-0.255194	Transport and binding proteins	Y
NMB0620	phosphoglycolate phosphatase 2 (PGPase 2; PGP 2)	gph	0.49289	-1.08829	Energy metabolism	N
NMB0618	phosphoenolpyruvate synthase (pyruvate, water dikinase; PEP synthase)	ppsA	0.169291	-0.551541	Energy metabolism	Y
NMB0614	putative oxidoreductase OrdL		0.229734	-0.247704	Central intermediary metabolism	Y
NMB0612	putative spermidine/putrescine transport system permease protein		-0.591723	-0.544974	Transport and binding proteins	Y
NMB0611	putative spermidine/putrescine transport system permease protein		2.79203	-3.85038	Transport and binding proteins	N
NMB0610	putative spermidine/putrescine transport system ATP-binding protein	potA1	0.979117	0.839405	Transport and binding proteins	Y
NMB0603	phosphoribosyl-ATP pyrophosphatase (PRA-PH)	hisE	-0.782147		Amino acid biosynthesis
NMB0588	putative ABC transporter ATP-binding protein		-0.140138	-0.269719	Transport and binding proteins	Y
NMB0587	putative ABC transporter permease protein		-0.552168	-0.204422	Cell envelope	Y
NMB0586	putative ABC transporter substrate-binding protein		1.03934	0.00296464	Cell envelope	Y
NMB0579	putative ABC transporter ATP-binding protein		1.52638	0.431528	Transport and binding proteins	Y
NMB0578	truncated NosD-like protein (C-terminal 90% of the protein)		-1.08884		Transport and binding proteins
NMB0569	Na(+)-translocating NADH-quinone reductase subunit A (Na(+)-translocating NQR subunit A; Na(+)-NQR subunit A; NQR complex subunit A; NQR-1 subunit A)	nqrA	0.936337	-1.35758	Energy metabolism	N
NMB0568	Na(+)-translocating NADH-quinone reductase subunit B (Na(+)-translocating NQR subunit B; Na(+)-NQR subunit B; NQR complex subunit B; NQR-1 subunit B)	nqrB	-0.869252		Energy metabolism
NMB0567	Na(+)-translocating NADH-quinone reductase subunit C (Na(+)-translocating NQR subunit C; Na(+)-NQR subunit C; NQR complex subunit C; NQR-1 subunit C)	nqrC	-0.85681		Energy metabolism
NMB0566	Na(+)-translocating NADH-quinone reductase subunit D (Na(+)-translocating NQR subunit D; Na(+)-NQR subunit D; NQR complex subunit D; NQR-1 subunit D)	nqrD	-1.19443		Energy metabolism
NMB0565	Na(+)-translocating NADH-quinone reductase subunit E (Na(+)-translocating NQR subunit E; Na(+)-NQR subunit E; NQR complex subunit E; NQR-1 subunit E)	nqrE	-1.45402		Energy metabolism
NMB0564	Na(+)-translocating NADH-quinone reductase subunit F (Na(+)-translocating NQR subunit F; Na(+)-NQR subunit F; NQR complex subunit F; NQR-1 subunit F)	nqrF	-0.977482		Energy metabolism
NMB0560	serine acetyltransferase (SAT)	cysE	-0.672534	-0.686911	Amino acid biosynthesis	N
NMB0550	thiol:disulfide interchange lipoprotein DsbC	dsbC	2.11936	0.113132	Protein fate	Y
NMB0546	putative alcohol dehydrogenase (ADH-HT)		2.06134	0.137036	Energy metabolism	Y
NMB0544	UDP-2,3-diacylglucosamine hydrolase	lpxH	-1.04638		Cell envelope
NMB0537	magnesium and cobalt efflux protein CorC	corC	-0.819034		Transport and binding proteins
NMB0536	putative Na(+)/H(+) antiporter		2.04668	0.249125	Transport and binding proteins	Y
NMB0535	putative glucose/galactose transporter	0	2.69634	-0.673668	Transport and binding proteins	N
NMB0531	putative Na+/H+ antiporter		0.265918	0.838156	Hypothetical proteins	Y
NMB0530	beta-hexosaminidase (N-acetyl-beta-glucosaminidase; beta-N-acetylhexosaminidase)	nagZ	-0.793227		Energy metabolism
NMB0470	putative transporter		-2.05742		Transport and binding proteins
NMB0464	putative phospholipase A1 (detergent-resistant phospholipase A; DR-phospholipase A; phosphatidylcholine 1-acylhydrolase; outer-membrane phospholipase A; OM PLA)		-2.2121		Fatty acid and phospholipid metabolism
NMB0462	putative spermidine/putrescine-binding lipoprotein	potD1			Transport and binding proteins
NMB0461	transferrin-binding protein 1 (TbpA)	tbp	-0.834831		Transport and binding proteins
NMB0460	transferrin-binding protein 2 (TbpB)	tbp	1.70619		Transport and binding proteins
NMB0440	putative prephenate dehydrogenase (PDH)		-0.916001		Amino acid biosynthesis
NMB0435	acetate kinase 2 (acetokinase 2)	ackA	-0.987516		Energy metabolism
NMB0431	2-methylcitrate synthase (methylcitrate synthase; citrate synthase 2)	prpC	1.01473	0.935701	Energy metabolism	Y
NMB0430	putative methylisocitrate lyase (2-methylisocitrate lyase)				Energy metabolism
NMB0428	putative permease				Hypothetical proteins
NMB0413	penicillin-binding protein 2 (PBP-2)	penA			Cell envelope
NMB0402	sodium/proline symporter (proline permease)	putP	-0.14535	-0.0220317	Transport and binding proteins	Y
NMB0390	putative glycosyl hydrolase		-0.478364	2.50555	Energy metabolism	Y
NMB0389	aldose 1-epimerase (mutarotase)	galM	2.73855	-0.889913	Energy metabolism	N
NMB0388	putative transporter		1.39893	-0.834535	Transport and binding proteins	N
NMB0379	oxygen-independent coproporphyrinogen III oxidase (coproporphyrinogenase; coprogen oxidase)	hemN	0.918621	0.900813	Biosynthesis of cofactors, prosthetic groups, and carriers	Y
NMB0377	conserved hypothetical protein		-1.05635		Cell envelope
NMB0360	putative AmpG-like permease		1.71839	-2.27954	Unknown function	N
NMB0359	glutamine synthetase (glutamate--ammonia ligase)	glnA	-0.909631		Amino acid biosynthesis
NMB0357	monofunctional biosynthetic peptidoglycan transglycosylase (monofunctional TGase)	mtgA	2.47661	-0.0545176	Cell envelope	Y
NMB0353	3-deoxy-D-manno-octulosonate 8-phosphate phosphatase (KDO 8-P phosphatase)	yrbI	-1.25496		Hypothetical proteins
NMB0352	arabinose-5-phosphate isomerase	kpsF	-0.265979	-0.396719	Energy metabolism	Y
NMB0351	transaldolase	tal	-0.321434	0.155633	Energy metabolism	Y
NMB0340	lactoylglutathione lyase (methylglyoxalase; aldoketomutase; glyoxalase I; Glx I; ketone-aldehyde mutase; S-D-lactoylglutathione methylglyoxal lyase)	gloA	1.18028	1.21329	Energy metabolism	Y
NMB0334	glucose-6-phosphate isomerase 2 (GPI 2; phosphoglucose isomerase 2; PGI 2; phosphohexose isomerase 2; PHI 2)	pgi	-0.497871	1.97793	Energy metabolism	Y
NMB0323	putative ubiquinone biosynthesis monooxygenase		-0.868284		Biosynthesis of cofactors, prosthetic groups, and carriers
NMB0275	indole-3-glycerol phosphate synthase (IGPS)	trpC	2.3506	-0.0674673	Amino acid biosynthesis	Y
NMB0259	NADH-quinone oxidoreductase chain N (NADH dehydrogenase I, chain N; NDH-1, chain N)	nuoN	1.92873	0.133229	Energy metabolism	Y
NMB0258	NADH-quinone oxidoreductase chain M (NADH dehydrogenase I, chain M; NDH-1, chain M)	nuoM	1.67295	-0.0964935	Energy metabolism	Y
NMB0257	NADH-quinone oxidoreductase chain L (NADH dehydrogenase I, chain L; NDH-1, chain L)	nuoL	1.21064	0.432945	Energy metabolism	Y
NMB0254	NADH-quinone oxidoreductase chain K (NADH dehydrogenase I, chain K; NDH-1, chain K)	nuoK	1.56334	0.063196	Energy metabolism	Y
NMB0253	NADH-quinone oxidoreductase chain J (NADH dehydrogenase I, chain J; NDH-1, chain J)	nuoJ	1.44841	-0.948907	Energy metabolism	N
NMB0251	NADH-quinone oxidoreductase chain I (NADH dehydrogenase I, chain I; NDH-1, chain I)	nuoI	0.662444	0.572912	Energy metabolism	Y
NMB0250	NADH-quinone oxidoreductase chain H (NADH dehydrogenase I, chain H; NDH-1, chain H)	nuoH	0.82709	0.841035	Energy metabolism	Y
NMB0249	NADH-quinone oxidoreductase chain G (NADH dehydrogenase I, chain G; NDH-1, chain G)	nuoG	1.27143	0.881737	Energy metabolism	Y
NMB0246	NADH-quinone oxidoreductase chain F (NADH dehydrogenase I, chain F; NDH-1, chain F)	nuoF	0.289959	0.340875	Energy metabolism	Y
NMB0245	NADH-quinone oxidoreductase chain E (NADH dehydrogenase I, chain E; NDH-1, chain E)	nuoE	1.88265	-0.033122	Energy metabolism	Y
NMB0244	NADH-quinone oxidoreductase chain D (NADH dehydrogenase I, chain D; NDH-1, chain D)	nuoD	-0.292601	0.0363513	Energy metabolism	Y
NMB0243	NADH-quinone oxidoreductase chain C (NADH dehydrogenase I, chain C; NDH-1, chain C)	nuoC	-0.507413	-0.538965	Energy metabolism	Y
NMB0242	NADH-quinone oxidoreductase chain B (NADH dehydrogenase I, chain B; NDH-1, chain B)	nuoB	-0.690044	0.241006	Energy metabolism	Y
NMB0241	NADH-quinone oxidoreductase chain A (NADH dehydrogenase I, chain A; NDH-1, chain A)	nuoA	0.131199	0.927689	Energy metabolism	Y
NMB0240	putative spermidine synthase (putrescine aminopropyltransferase; SPDSY)		-1.01777		No Data
NMB0227	putative manganese/divalent cation transporter		2.37123	-0.038621	Hypothetical proteins	Y
NMB0219	3-oxoacyl-[acyl-carrier-protein] synthase II (beta-ketoacyl-ACP synthase II; KAS II)	fabF	-1.61894		Fatty acid and phospholipid metabolism
NMB0216	catalase	katA	0.580586	-0.435121	Cellular processes	Y
NMB0211	L-serine dehydratase (L-serine deaminase; SDH; L-SD)	sda	0.41338	0.750435	Energy metabolism	Y
NMB0209	putative glutathione-regulated potassium-efflux system protein (K(+)/H(+) antiporter)		0.351487	-0.478909	Transport and binding proteins	Y
NMB0207	glyceraldehyde 3-phosphate dehydrogenase A (GAPDH)	gapA	-0.649182	0.383203	Energy metabolism	Y
NMB0199	lipid-A-disaccharide synthase	lpxB	-1.03051		Cell envelope
NMB0194	putative amino-acid symporter		-0.79428		Transport and binding proteins
NMB0180	UDP-3-O-[3-hydroxymyristoyl] glucosamine N-acyltransferase	lpxD	-1.00822		Fatty acid and phospholipid metabolism
NMB0177	putative amino-acid symporter		1.81341	0.616333	Transport and binding proteins	Y
NMB0176	D-amino acid dehydrogenase small subunit	dadA	-0.688188	1.26588	Energy metabolism	Y
NMB0175	zinc transporter ZupT	zupT	-0.180614	1.26873	Transport and binding proteins	Y
NMB0089	pyruvate kinase II (PK-2)	pykA	-0.167091	-0.294784	Energy metabolism	Y
NMB0088	conserved hypothetical protein		-0.408117	1.18583	Cell envelope	Y
NMB0085	sodium/glutamate symport carrier protein (glutamate permease)	gltS	1.68149	0.181443	Transport and binding proteins	Y
NMB0081	dTDP-4-dehydrorhamnose 3,5-epimerase (dTDP-4-keto-6-deoxyglucose 3,5-epimerase; dTDP-L-rhamnose synthetase)	rfbC	1.36208	-0.649686	Cell envelope	N
NMB0080	glucose-1-phosphate thymidylyltransferase (dTDP-glucose synthase; dTDP-glucose pyrophosphorylase)	rfbA	1.24836	-0.192066	Cell envelope	Y
NMB0079	dTDP-glucose 4,6-dehydratase	rfbB	1.13342	0.266859	Cell envelope	Y
NMB0078	truncated UDP-glucose 4-epimerase (missing the N-terminal third of the protein)	galE'	0.357288	1.56292	Cell envelope	Y
NMB0074	polysialic acid capsule export ATP-binding protein CtrD	ctrD	-0.854714		Transport and binding proteins
NMB0073	polysialic acid capsule export inner-membrane protein CtrC	ctrC	-0.688937	-1.47304	Transport and binding proteins	N
NMB0072	polysialic acid capsule export inner-membrane protein CtrB	ctrB	-1.39252		Transport and binding proteins
NMB0071	polysialic acid capsule export outer-membrane lipoprotein CtrA	ctrA	-1.29339		Transport and binding proteins
NMB0070	UDP-N-acetylglucosamine 2-epimerase (uridine diphosphate-N-acetylglucosamine-2-epimerase; UDP-GlcNAc-2-epimerase)	siaA	-1.31192		Cell envelope
NMB0068	sialic acid synthase (N-acetylneuraminate synthase; N-acetylneuraminic acid synthase)	siaC	1.3795	-0.357161	Cell envelope	Y
NMB0067	sialic acid synthase (N-acetylneuraminate synthase; N-acetylneuraminic acid synthase)	siaD			Cell envelope
NMB0064	UDP-glucose 4-epimerase (galactowaldenase; UDP-galactose 4-epimerase)	galE	-0.240351	1.68876	Cell envelope	Y
NMB0063	dTDP-glucose 4,6-dehydratase	rfbB	1.78938	-0.0452367	Cell envelope	Y
NMB0062	glucose-1-phosphate thymidylyltransferase (dTDP-glucose synthase; dTDP-glucose pyrophosphorylase)	rfbA	0.939903	-0.104694	Cell envelope	Y
NMB0044	peptide methionine sulfoxide reductase MsrA/MsrB [includes: thioredoxin, peptide methionine sulfoxide reductase MsrA (protein-methionine-S-oxide reductase; peptide Met(O) reductase) and peptide methionine sulfoxide reductase MsrB]	msrAB	-1.74307		Protein fate
NMB0041	thiamine-binding periplasmic protein	thiB	-1.05809		Transport and binding proteins
NMB0033	membrane-bound lytic murein transglycosylase A (murein hydrolase A; GNA33)	mltA	-0.279704	-0.26907	Cell envelope	Y
NMB0029	putative D-3-phosphoglycerate dehydrogenase (PGDH)		-0.538184	0.173865	Central intermediary metabolism	Y
NMB0017	UDP-3-O-[3-hydroxymyristoyl] N-acetylglucosamine deacetylase (UDP-3-O-acyl-GlcNAc deacetylase)	lpxC	-0.276288	0.0197887	Cell envelope	Y
NMB0015	6-phosphogluconate dehydrogenase, decarboxylating	gnd	-0.317157		Energy metabolism
NMB0014	3-deoxy-D-manno-octulosonic-acid transferase (KDO transferase)	kdtA	-1.43287		Cell envelope
NMB0010	phosphoglycerate kinase	pgk	-0.790463		Energy metabolism

## Sheet: Serum stats
Average Ratio of Nmb_iTM560 predicted essential genes	-0.456769
Average Ratio of Nmb_iTM560 predicted non-essential genes	-0.232497
Accuracy of Essential Nmb_iTM560 predictions	0.342105
Accuracy of Non-Essential Nmb_iTM560 predictions	0.67713
Accuracy of all predictions	0.591973
Specficicity	0.751244
Sensitivity	0.265306
ttest	0.0680292
Cutoff	-0.6

## Sheet: Gene Attributes
ID	Name	Gene	EC	Size (bp)	MainRole	Subrole
NMC0003	truncated pilin	No Data	No Data	366	Protein fate	Protein and peptide secretion and trafficking
NMC0003	truncated pilin	No Data	No Data	366	Protein fate	Protein and peptide secretion and trafficking
NMC0026	hypothetical protein		No Data		Hypothetical proteins	Conserved
NMC0033	type IV pilus assembly protein	No Data	No Data	3147	Cell envelope	Surface structures
NMC0050	tetratricopeptide repeat domain protein	No Data	No Data	1383	Unknown function	General
NMC0051	alpha-2,9-polysialyltransferase	No Data	2.4.99.-	1479	Cell envelope	Biosynthesis and degradation of surface polysaccharides and lipopolysaccharides
NMC0076	hypothetical protein		No Data		Hypothetical proteins
NMC0077	hypothetical protein		No Data		Hypothetical proteins
NMC0078	hypothetical protein		No Data		Hypothetical proteins
NMC0079	hypothetical protein		No Data		Hypothetical proteins
NMC0082	hypothetical protein		No Data		Hypothetical proteins
NMC0208	hypothetical protein		No Data		Hypothetical proteins
NMC0209	transposase and inactivated derivative	No Data	No Data	501	Mobile and extrachromosomal element functions	Transposon functions
NMC0210	fimbrial protein (Pilin) (Strain P1)	No Data	No Data	447	Cellular processes	Pathogenesis
NMC0266	conserved hypothetical protein	No Data	No Data	426	Hypothetical proteins	Conserved
NMC0282	conserved hypothetical protein	No Data	No Data	282	Hypothetical proteins	Conserved
NMC0295	adenine/cytosine DNA methyltransferase	No Data	No Data	2634	DNA metabolism	Restriction/modification
NMC0296	Hin4II restriction endonuclease	No Data	No Data	891	DNA metabolism	DNA replication, recombination, and repair
NMC0296	Hin4II restriction endonuclease	No Data	No Data	891	DNA metabolism	DNA replication, recombination, and repair
NMC0298	conserved hypothetical protein	No Data	No Data	372	Hypothetical proteins	Conserved
NMC0327	DNA adenine methylase (Deoxyadenosyl-methyltransferase)(DNA adenine methyltransferase) (M.VchADam)	No Data	No Data	813	DNA metabolism	Restriction/modification
NMC0328	DNA methylase	No Data	No Data	810	DNA metabolism	Restriction/modification
NMC0329	conserved hypothetical protein	No Data	No Data	480	Hypothetical proteins	Conserved
NMC0330	hypothetical protein		No Data		Hypothetical proteins
NMC0349	putative lipoprotein		No Data		Cell envelope	Other
NMC0393	conserved hypothetical protein	No Data	No Data	402	Hypothetical proteins	Conserved
NMC0398	conserved hypothetical protein, putative	No Data	No Data	687	Unknown function	Enzymes of unknown specificity
NMC0399	pilin glycosyl transferase B2	Pglb2	No Data		Cellular processes	Pathogenesis
NMC0400	glycosyl transferase, group 1 family protein	No Data	No Data	1173	Cell envelope	Biosynthesis and degradation of surface polysaccharides and lipopolysaccharides
NMC0444	FhaB protein	No Data	No Data	6081	Unclassified	Role category not yet assigned
NMC0588	lipoprotein, putative	No Data	No Data	174	Cell envelope	Other
NMC0595	hypothetical protein		No Data		Hypothetical proteins	Conserved
NMC0601	adhesin MafB2	No Data	No Data	669	Cell envelope	Surface structures
NMC0601	adhesin MafB2	No Data	No Data	669	Cell envelope	Surface structures
NMC0602	hypothetical protein		No Data		Hypothetical proteins	Conserved
NMC0603	hypothetical protein		No Data		Hypothetical proteins	Conserved
NMC0604	conserved hypothetical protein	No Data	No Data	219	Hypothetical proteins	Conserved
NMC0605	hypothetical protein		No Data		Hypothetical proteins	Conserved
NMC0678	HpaII very short patch repair endonuclease (V.HpaII)	No Data	No Data	447	DNA metabolism	DNA replication, recombination, and repair
NMC0679	site-specific DNA-methyltransferase	No Data	No Data	1152	DNA metabolism	DNA replication, recombination, and repair
NMC0680	type II site-specific deoxyribonuclease	No Data	No Data	1056	DNA metabolism	DNA replication, recombination, and repair
NMC0746	VanZ like family	No Data	No Data	363	Cell envelope	Biosynthesis and degradation of murein sacculus and peptidoglycan
NMC0746	VanZ like family	No Data	No Data	363	Cell envelope	Biosynthesis and degradation of murein sacculus and peptidoglycan
NMC0806	putative integral membrane protein	No Data	No Data	396	Cell envelope	Other
NMC0851	hypothetical protein		No Data		Hypothetical proteins
NMC0852	conserved hypothetical protein	No Data	No Data	348	Hypothetical proteins	Conserved
NMC0853	zinc-binding domain of primase-helicase family	No Data	No Data	2847	DNA metabolism	DNA replication, recombination, and repair
NMC0853	zinc-binding domain of primase-helicase family	No Data	No Data	2847	DNA metabolism	DNA replication, recombination, and repair
NMC0854	conserved hypothetical protein	No Data	No Data	210	Hypothetical proteins	Conserved
NMC0855	conserved hypothetical protein	No Data	No Data	387	Hypothetical proteins	Conserved
NMC0856	conserved hypothetical protein	No Data	No Data	255	Hypothetical proteins	Conserved
NMC0857	phage portal protein, lambda family	No Data	No Data	1563	Mobile and extrachromosomal element functions	Prophage functions
NMC0858	peptidase U35, phage prohead HK97	No Data	No Data	1893	Mobile and extrachromosomal element functions	Prophage functions
NMC0859	conserved hypothetical protein	No Data	No Data	228	Hypothetical proteins	Conserved
NMC0860	conserved hypothetical protein	No Data	No Data	303	Hypothetical proteins	Conserved
NMC0861	conserved hypothetical protein	No Data	No Data	378	Hypothetical proteins	Conserved
NMC0862	hypothetical protein		No Data		Hypothetical proteins	Conserved
NMC0863	hypothetical protein		No Data		Hypothetical proteins	Conserved
NMC0864	conserved hypothetical protein	No Data	No Data	273	Hypothetical proteins	Conserved
NMC0865	putative prophage-related protein	No Data	No Data	3219	Mobile and extrachromosomal element functions	Prophage functions
NMC0866	phage minor tail protein	No Data	No Data	270	Mobile and extrachromosomal element functions	Prophage functions
NMC0867	phage minor tail protein L	No Data	No Data	702	Mobile and extrachromosomal element functions	Prophage functions
NMC0868	putative phage-related protein nlpc_p60	No Data	No Data	756	Unknown function	General
NMC0869	bacteriophage lambda tail assembly protein I	No Data	No Data	723	Mobile and extrachromosomal element functions	Prophage functions
NMC0870	neisseria meningitidis phage 2120.; ORF 4	No Data	No Data	4266	Mobile and extrachromosomal element functions	Prophage functions
NMC0870	neisseria meningitidis phage 2120.; ORF 4	No Data	No Data	4266	Mobile and extrachromosomal element functions	Prophage functions
NMC0871	hypothetical protein		No Data		Hypothetical proteins	Conserved
NMC0872	putative integral membrane protein		No Data		Hypothetical proteins	Conserved
NMC0873	hypothetical protein		No Data		Hypothetical proteins	Conserved
NMC0874	hypothetical protein	No Data	No Data	312	No Data	No Data
NMC0875	hypothetical protein		No Data		Hypothetical proteins
NMC0876	hypothetical protein		No Data		Hypothetical proteins
NMC0877	putative ATP binding protein	No Data	No Data	474	Transport and binding proteins	Unknown substrate
NMC0877	putative ATP binding protein	No Data	No Data	474	Transport and binding proteins	Unknown substrate
NMC0885	hypothetical protein	No Data	No Data	144	No Data	No Data
NMC0886	hypothetical protein		No Data		Hypothetical proteins
NMC0887	putative HlyD family secretion protein	No Data	No Data	1263	Protein fate	Protein and peptide secretion and trafficking
NMC0888	putative toxin secretion ABC transporter, ATP-binding protein	No Data	No Data	2040	Cellular processes	Toxin production and resistance
NMC0888	putative toxin secretion ABC transporter, ATP-binding protein	No Data	No Data	2040	Cellular processes	Toxin production and resistance
NMC0889	putative integral membrane protein		No Data		Cell envelope	Other
NMC0890	putative integral membrane protein	No Data	No Data	420	Cell envelope	Other
NMC0891	cupin 4 family protein	No Data	No Data	1131	Unknown function	General
NMC0892	conserved hypothetical protein	No Data	No Data	117	Hypothetical proteins	Conserved
NMC0893	putative ParB protein	No Data	No Data	204	Cellular processes	Cell division
NMC0894	hypothetical protein		No Data		Hypothetical proteins
NMC0895	ParA protein	No Data	No Data	294	Mobile and extrachromosomal element functions	Plasmid functions
NMC0937	hypothetical protein		No Data		Hypothetical proteins
NMC0939	hypothetical protein	No Data	No Data	669	No Data	No Data
NMC0940	putative ATP-dependent helicase	No Data	No Data	2055	DNA metabolism	DNA replication, recombination, and repair
NMC0968	hypothetical protein		No Data		Hypothetical proteins
NMC0979	hypothetical protein		No Data		Hypothetical proteins
NMC1051	conserved hypothetical protein	No Data	No Data	174	Hypothetical proteins	Conserved
NMC1053	conserved hypothetical protein	No Data	No Data	228	Hypothetical proteins	Conserved
NMC1081	RNA methyltransferase	No Data	No Data	786	Protein synthesis	tRNA and rRNA base modification
NMC1117	beta-lactamase fold protein	No Data	No Data	534	Cellular processes	Toxin production and resistance
NMC1117	beta-lactamase fold protein	No Data	No Data	534	Cellular processes	Toxin production and resistance
NMC1118	transcriptional regulator	No Data	No Data	465	Regulatory functions	Other
NMC1119	hypothetical protein		No Data		Hypothetical proteins
NMC1121	hypothetical protein		No Data		Hypothetical proteins	Conserved
NMC1122	hypothetical protein		No Data		Hypothetical proteins	Conserved
NMC1123	putative transposase	No Data	No Data	156	Mobile and extrachromosomal element functions	Transposon functions
NMC1127	conserved hypothetical protein	No Data	No Data	432	Hypothetical proteins	Conserved
NMC1225	hypothetical protein		No Data		Hypothetical proteins	Conserved
NMC1268	hypothetical protein		No Data		Hypothetical proteins	Conserved
NMC1345	iron-regulated protein FrpC	frpC	No Data	3348	Cellular processes	Pathogenesis
NMC1452	hypothetical protein		No Data		Hypothetical proteins	Conserved
NMC1469	lactoferrin-binding protein	No Data	No Data	2217	Transport and binding proteins	Cations and iron carrying compounds
NMC1519	hypothetical protein		No Data		Hypothetical proteins	Conserved
NMC1520	C-5 cytosine-specific DNA methylase		No Data		DNA metabolism	Restriction/modification
NMC1551	opacity protein opA66 (Fragment)	No Data	No Data	693	Cell envelope	Other
NMC1626	conserved hypothetical protein	No Data	No Data	369	Hypothetical proteins	Conserved
NMC1627	histone acetyltransferase HPA2	No Data	No Data	258	Cellular processes	Toxin production and resistance
NMC1690	transferrin-binding protein A	No Data	No Data	2727	Transport and binding proteins	Cations and iron carrying compounds
NMC1690	transferrin-binding protein A	No Data	No Data	2727	Transport and binding proteins	Cations and iron carrying compounds
NMC1691	transferrin-binding protein B	tbpB	No Data		Transport and binding proteins	Cations and iron carrying compounds
NMC1702	Tou3	No Data	No Data	447	Unclassified	Role category not yet assigned
NMC1714	hypothetical protein		No Data		Hypothetical proteins	Conserved
NMC1730	conserved membrane protein YjcL	No Data	No Data	1206	Cell envelope	Other
NMC1731	putative D-alanyl-d-alanine dipeptidase	ddpX	No Data		Cell envelope	Biosynthesis and degradation of murein sacculus and peptidoglycan
NMC1791	conserved hypothetical protein	No Data	No Data	324	Hypothetical proteins	Conserved
NMC1792	hypothetical protein		No Data		Hypothetical proteins	Conserved
NMC1793	conserved hypothetical protein	No Data	No Data	543	Hypothetical proteins	Conserved
NMC1797	conserved hypothetical protein	No Data	No Data	465	Hypothetical proteins	Conserved
NMC1798	hypothetical protein		No Data		Hypothetical proteins	Conserved
NMC1800	MafB4	No Data	No Data	630	Unclassified	Role category not yet assigned
NMC1875	conserved hypothetical protein	No Data	No Data	282	Hypothetical proteins	Conserved
NMC1878	transposase	No Data	No Data	156	Mobile and extrachromosomal element functions	Transposon functions
NMC1946	haemoglobin-haptoglobin-utilization protein	No Data	No Data	1026	Transport and binding proteins	Cations and iron carrying compounds
NMC2011	lipooligosaccharide glycosyl transferase G	No Data	No Data	1059	Cell envelope	Biosynthesis and degradation of surface polysaccharides and lipopolysaccharides
NMC2011		LgtG	No Data		Cell envelope	Biosynthesis and degradation of surface polysaccharides and lipopolysaccharides
NMC2020	porin, major outer membrane protein P.I	porB	No Data		Transport and binding proteins	Porins
NMC2086	hypothetical protein		No Data		Hypothetical proteins
NMC2091	MafB-related protein	No Data	No Data	177	Unknown function	General
NMC2096	conserved hypothetical protein	No Data	No Data	360	Hypothetical proteins	Conserved
NMC2097	conserved hypothetical protein	No Data	No Data	213	Hypothetical proteins	Conserved
NMC2098	conserved domain protein	No Data	No Data	195	Hypothetical proteins	Domain
NMC2098	putative short MafS10 cassette	mafS1	6.3.2.13	1479	Hypothetical proteins	Domain
NMB0001	putative acetyltransferase		No Data	492	Central intermediary metabolism	Other
NMB0002	conserved hypothetical periplasmic protein		No Data	396	No Data	No Data
NMB0003	glutamyl-tRNA synthetase (Glutamate--tRNA ligase; GluRS)	gltX	6.1.1.17	1395	Protein synthesis	tRNA aminoacylation
NMB0004	conserved hypothetical periplasmic protein		No Data	645	Unknown function	General
NMB0005	putative arsenate reductase		No Data	354	Cellular processes	Detoxification
NMB0006	putative periplasmic thioredoxin		No Data	483	Unknown function	General
NMB0007	cell division ATP-binding protein FtsE	ftsE	No Data	651	Cellular processes	Cell division
NMB0008	cell division protein FtsX	ftsX	No Data	918	Cellular processes	Cell division
NMB0009	putative BolA-like protein		No Data	249	Unknown function	General
NMB0010	phosphoglycerate kinase	pgk	2.7.2.3	1212	Energy metabolism	Glycolysis/gluconeogenesis
NMB0011	UDP-N-acetylglucosamine 1-carboxyvinyltransferase (Enoylpyruvate transferase; UDP-N-acetylglucosamine enolpyruvyl transferase; EPT)	murA	2.5.1.7	1254	Cell envelope	Biosynthesis and degradation of murein sacculus and peptidoglycan
NMB0012	Alx protein	alx	No Data	972	Cell envelope	Other
NMB0013	conserved hypothetical integral membrane protein		No Data	450	Hypothetical proteins	Conserved
NMB0014	3-deoxy-D-manno-octulosonic-acid transferase (KDO transferase)	kdtA	No Data	1272	Cell envelope	Biosynthesis and degradation of surface polysaccharides and lipopolysaccharides
NMB0015	6-phosphogluconate dehydrogenase, decarboxylating	gnd	1.1.1.44	1449	Energy metabolism	Pentose phosphate pathway
NMB0016	hypothetical protein	No Data	No Data	237	No Data	No Data
NMB0017	UDP-3-O-[3-hydroxymyristoyl] N-acetylglucosamine deacetylase (UDP-3-O-acyl-GlcNAc deacetylase)	lpxC	3.5.1.-	924	Cell envelope	Biosynthesis and degradation of surface polysaccharides and lipopolysaccharides
NMB0018	major pilin PilE	pilE	No Data	513	Cell envelope	Surface structures
NMB0018	major pilin PilE	pilE	No Data	513	Cellular processes	DNA transformation
NMB0018	major pilin PilE	pilE	No Data	513	Cellular processes	Pathogenesis
NMB0027	FK506-binding protein (peptidyl-prolyl cis-trans isomerase; PPIase; rotamase)	fkbP	5.2.1.8	330	Protein fate	Protein folding and stabilization
NMB0028	conserved hypothetical periplasmic protein		No Data	219	No Data	No Data
NMB0029	putative D-3-phosphoglycerate dehydrogenase (PGDH)		1.1.1.29	954	Central intermediary metabolism	Other
NMB0030	methionyl-tRNA synthetase (methionine--tRNA ligase; MetRS)	metG	6.1.1.10	2154	Protein synthesis	tRNA aminoacylation
NMB0031	glucosamine--fructose-6-phosphate aminotransferase [isomerizing] (hexosephosphate aminotransferase; D-fructose-6- phosphate amidotransferase; GFAT; L-glutamine-D-fructose-6-phosphate amidotransferase; glucosamine-6-phosphate synthase)	glmS	2.6.1.16	1839	Central intermediary metabolism	Amino sugars
NMB0032	hypothetical lipoprotein		No Data	528	No Data	No Data
NMB0033	membrane-bound lytic murein transglycosylase A (murein hydrolase A; GNA33)	mltA	No Data	1326	Cell envelope	Biosynthesis and degradation of surface polysaccharides and lipopolysaccharides
NMB0034	conserved hypothetical integral membrane protein		No Data	840	Hypothetical proteins	Conserved
NMB0035	conserved hypothetical lipoprotein		No Data	1167	Hypothetical proteins	Conserved
NMB0036	putative Tat-translocated enzyme		No Data	1266	Hypothetical proteins	Conserved
NMB0037	putative PhnA-like protein		No Data	330	Unknown function	General
NMB0038	bifunctional GlmU protein [includes: UDP-N-acetylglucosamine pyrophosphorylase (N-acetylglucosamine-1-phosphate uridyltransferase) and glucosamine-1-phosphate N-acetyltransferase]	glmU	2.7.7.23	1371	Cell envelope	Biosynthesis and degradation of murein sacculus and peptidoglycan
NMB0038	bifunctional GlmU protein [includes: UDP-N-acetylglucosamine pyrophosphorylase (N-acetylglucosamine-1-phosphate uridyltransferase) and glucosamine-1-phosphate N-acetyltransferase]	glmU	2.7.7.23	1371	Cell envelope	Biosynthesis and degradation of surface polysaccharides and lipopolysaccharides
NMB0039	putative HAD-superfamily hydrolase (pseudogene part 2)		No Data	273	No Data	No Data
NMB0039	Hypothetical protein				Hypothetical proteins
NMB0040	putative HAD-superfamily hydrolase (pseudogene part 1)		No Data	714	Central intermediary metabolism	Other
NMB0040	Hypothetical protein				Hypothetical proteins
NMB0041	thiamine-binding periplasmic protein	thiB	No Data	1002	Transport and binding proteins	Unknown substrate
NMB0042	putative small-conductance mechanosensitive channel protein (MscS)		No Data	849	Hypothetical proteins	Conserved
NMB0043	conserved hypothetical protein		No Data	486	Hypothetical proteins	Conserved
NMB0044	peptide methionine sulfoxide reductase MsrA/MsrB [includes: thioredoxin, peptide methionine sulfoxide reductase MsrA (protein-methionine-S-oxide reductase; peptide Met(O) reductase) and peptide methionine sulfoxide reductase MsrB]	msrAB	1.8.4.6	1569	Protein fate	Protein modification and repair
NMB0044	peptide methionine sulfoxide reductase MsrA/MsrB [includes: thioredoxin, peptide methionine sulfoxide reductase MsrA (protein-methionine-S-oxide reductase; peptide Met(O) reductase) and peptide methionine sulfoxide reductase MsrB]	msrAB	1.8.4.6	1569	Regulatory functions	Other
NMB0045	cell division protein FtsY	ftsY	No Data	1266	Protein fate	Protein and peptide secretion and trafficking
NMB0046	hypothetical protein	No Data	No Data	225	No Data	No Data
NMB0047	conserved hypothetical protein		No Data	285	Hypothetical proteins	Conserved
NMB0049	type IV pilus-associated protein PilC2 (pseudogene part 1)	pilC2	No Data	3167	Cell envelope	Surface structures
NMB0049	type IV pilus-associated protein PilC2 (pseudogene part 1)	pilC2	No Data	3167	Cellular processes	DNA transformation
NMB0049	type IV pilus-associated protein PilC2 (pseudogene part 1)	pilC2	No Data	3167	Cellular processes	Pathogenesis
NMB0050	conserved hypothetical integral membrane protein		No Data	2151	Hypothetical proteins	Conserved
NMB0051	PilT-like protein PilU	pilU	No Data	1227	Cellular processes	Chemotaxis and motility
NMB0052	type IV pilus retraction ATPase PilT	pilT	No Data	1044	Cellular processes	Chemotaxis and motility
NMB0053	conserved hypothetical protein		No Data	687	Hypothetical proteins	Conserved
NMB0054	hypothetical lipoprotein		No Data	408	No Data	No Data
NMB0055	pyrroline-5-carboxylate reductase (P5CR; P5C reductase)	proC	1.5.1.2	792	Amino acid biosynthesis	Glutamate family
NMB0056	DnaK suppressor protein	dksA	No Data	417	DNA metabolism	DNA replication, recombination, and repair
NMB0057	ComE-like protein		No Data	357	No Data	No Data
NMB0058	hypothetical protein	No Data	No Data	159	No Data	No Data
NMB0059	chaperone protein DnaJ	dnaJ	No Data	1122	Protein fate	Protein folding and stabilization
NMB0060	putative oligopeptide transporter		No Data	2019	Hypothetical proteins	Conserved
NMB0062	glucose-1-phosphate thymidylyltransferase (dTDP-glucose synthase; dTDP-glucose pyrophosphorylase)	rfbA	2.7.7.24	867	Cell envelope	Biosynthesis and degradation of surface polysaccharides and lipopolysaccharides
NMB0063	dTDP-glucose 4,6-dehydratase	rfbB	4.2.1.46	1068	Cell envelope	Biosynthesis and degradation of surface polysaccharides and lipopolysaccharides
NMB0064	UDP-glucose 4-epimerase (galactowaldenase; UDP-galactose 4-epimerase)	galE	5.1.3.2	1020	Cell envelope	Biosynthesis and degradation of surface polysaccharides and lipopolysaccharides
NMB0064	UDP-glucose 4-epimerase (galactowaldenase; UDP-galactose 4-epimerase)	galE	5.1.3.2	1020	Energy metabolism	Sugars
NMB0065	conserved hypothetical protein		No Data	927	No Data	No Data
NMB0066	erythromycin resistance cassette (rRNA adenine N-6-methyltransferase; macrolide- lincosamide-streptogramin B resistance protein)	ermC	2.1.1.48	735	Cellular processes	Toxin production and resistance
NMB0066	erythromycin resistance cassette (rRNA adenine N-6-methyltransferase; macrolide- lincosamide-streptogramin B resistance protein)	ermC	2.1.1.48	735	Protein synthesis	tRNA and rRNA base modification
NMB0067	sialic acid synthase (N-acetylneuraminate synthase; N-acetylneuraminic acid synthase)	siaD	No Data		Cell envelope	Biosynthesis and degradation of surface polysaccharides and lipopolysaccharides
NMB0068	sialic acid synthase (N-acetylneuraminate synthase; N-acetylneuraminic acid synthase)	siaC	No Data	1050	Cell envelope	Biosynthesis and degradation of surface polysaccharides and lipopolysaccharides
NMB0069	N-acylneuraminate cytidylyltransferase (CMP-N-acetylneuraminic acid synthetase; CMP-NeuNAc synthetase; CMP-sialic acid synthetase)	siaB	2.7.7.43	687	Cell envelope	Biosynthesis and degradation of surface polysaccharides and lipopolysaccharides
NMB0070	UDP-N-acetylglucosamine 2-epimerase (uridine diphosphate-N-acetylglucosamine-2-epimerase; UDP-GlcNAc-2-epimerase)	siaA	No Data	1134	Cell envelope	Biosynthesis and degradation of surface polysaccharides and lipopolysaccharides
NMB0071	polysialic acid capsule export outer-membrane lipoprotein CtrA	ctrA	No Data	1176	Transport and binding proteins	Carbohydrates, organic alcohols, and acids
NMB0072	polysialic acid capsule export inner-membrane protein CtrB	ctrB	No Data	1164	Transport and binding proteins	Carbohydrates, organic alcohols, and acids
NMB0073	polysialic acid capsule export inner-membrane protein CtrC	ctrC	No Data	798	Transport and binding proteins	Carbohydrates, organic alcohols, and acids
NMB0074	polysialic acid capsule export ATP-binding protein CtrD	ctrD	No Data	651	Transport and binding proteins	Carbohydrates, organic alcohols, and acids
NMB0075	putative RNA-binding protein		No Data	2274	Transcription	Transcription factors
NMB0076	cytosine-specific methyltransferase (pseudogene part 1)	dcmH	No Data	1003	DNA metabolism	Restriction/modification
NMB0077	truncated adenine-specific methyltransferase (N-terminal third of the protein)	damH'	No Data	345	DNA metabolism	Restriction/modification
NMB0078	truncated UDP-glucose 4-epimerase (missing the N-terminal third of the protein)	galE'	No Data	657	Cell envelope	Biosynthesis and degradation of surface polysaccharides and lipopolysaccharides
NMB0078	truncated UDP-glucose 4-epimerase (missing the N-terminal third of the protein)	galE'	No Data	657	Disrupted reading frame	No Data
NMB0078	truncated UDP-glucose 4-epimerase (missing the N-terminal third of the protein)	galE'	No Data	657	Energy metabolism	Sugars
NMB0079	dTDP-glucose 4,6-dehydratase	rfbB	4.2.1.46	1068	Cell envelope	Biosynthesis and degradation of surface polysaccharides and lipopolysaccharides
NMB0080	glucose-1-phosphate thymidylyltransferase (dTDP-glucose synthase; dTDP-glucose pyrophosphorylase)	rfbA	2.7.7.24	867	Cell envelope	Biosynthesis and degradation of surface polysaccharides and lipopolysaccharides
NMB0081	dTDP-4-dehydrorhamnose 3,5-epimerase (dTDP-4-keto-6-deoxyglucose 3,5-epimerase; dTDP-L-rhamnose synthetase)	rfbC	No Data	540	Cell envelope	Biosynthesis and degradation of surface polysaccharides and lipopolysaccharides
NMB0082	polysialic acid capsule modification protein LipA	lipA	No Data	2115	Cell envelope	Biosynthesis and degradation of surface polysaccharides and lipopolysaccharides
NMB0083	polysialic acid capsule modification protein LipB	lipB	No Data	1260	Cell envelope	Biosynthesis and degradation of surface polysaccharides and lipopolysaccharides
NMB0084	pseudogene		No Data
NMB0085	sodium/glutamate symport carrier protein (glutamate permease)	gltS	No Data	1215	Transport and binding proteins	Amino acids, peptides and amines
NMB0086	hypothetical lipoprotein		No Data	1017	No Data	No Data
NMB0087	hypothetical protein		No Data	198	No Data	No Data
NMB0088	conserved hypothetical protein		No Data	1401	Cell envelope	Other
NMB0089	pyruvate kinase II (PK-2)	pykA	2.7.1.40	1473	Energy metabolism	Glycolysis/gluconeogenesis
NMB0091	putative bacteriocin/pheromone		No Data	237	No Data	No Data
NMB0092	hypothetical protein	No Data	No Data	228	No Data	No Data
NMB0093	hypothetical protein	No Data	No Data	87	No Data	No Data
NMB0094	hypothetical protein	No Data	No Data	189	No Data	No Data
NMB0095	hypothetical protein		No Data	153	No Data	No Data
NMB0096	hypothetical protein	No Data	No Data	171	No Data	No Data
NMB0097	putative bacteriocin/pheromone secretion membrane fusion protein (pseudogene part 1)		No Data	1488	Disrupted reading frame	No Data
NMB0097	putative bacteriocin/pheromone secretion membrane fusion protein (pseudogene part 1)		No Data	1488	Transport and binding proteins	Other
NMB0098	putative bacteriocin/pheromone secretion/processing ATP-binding protein (pseudogene part 1)		No Data	2087	Transport and binding proteins	Unknown substrate
NMB0099	hypothetical protein		No Data	144	No Data	No Data
NMB0100	hypothetical protein	No Data	No Data	147	No Data	No Data
NMB0102	hypothetical integral membrane protein		No Data	552	Hypothetical proteins	Conserved
NMB0103	putative peptidase		No Data	495	Cellular processes	Toxin production and resistance
NMB0104	hypothetical protein		No Data	675	No Data	No Data
NMB0105	putative N-acetyltransferase		No Data	843	Unknown function	General
NMB0106	aspartate carbamoyltransferase (aspartate transcarbamylase; ATCase)	pyrB	2.1.3.2	921	Purines, pyrimidines, nucleosides, and nucleotides	Pyrimidine ribonucleotide biosynthesis
NMB0107	aspartate carbamoyltransferase regulatory chain	pyrI	No Data	459	Purines, pyrimidines, nucleosides, and nucleotides	Pyrimidine ribonucleotide biosynthesis
NMB0108	hypothetical integral membrane protein		No Data	666	No Data	No Data
NMB0109	putative peptidoglycan-binding periplasmic protein		No Data	1218	Cell envelope	Biosynthesis and degradation of surface polysaccharides and lipopolysaccharides
NMB0110	peptide deformylase (PDF; polypeptide deformylase)	def	3.5.1.88	504	Protein fate	Protein modification and repair
NMB0111	methionyl-tRNA formyltransferase	fmt	2.1.2.9	1017	Protein synthesis	tRNA aminoacylation
NMB0112	ribosomal RNA small subunit methyltransferase B (rRNA (cytosine-C(5)-)-methyltransferase; 16S rRNA m5C967 methyltransferase)	rmsB	No Data	1260	Protein synthesis	tRNA and rRNA base modification
NMB0113	conserved hypothetical protein		No Data	597	Hypothetical proteins	Conserved
NMB0114	putative two-component system sensor protein		No Data	2121	Regulatory functions	Other
NMB0115	putative two-component system transcriptional regulator protein		No Data	1278	Regulatory functions	Other
NMB0116	Smf protein (DNA processing chain A)	smf	No Data	1194	Cellular processes	DNA transformation
NMB0117	conserved hypothetical protein		No Data	462	Unknown function	General
NMB0118	DNA topoisomerase I (Omega-protein; relaxing enzyme; untwisting enzyme; swivelase)	topA	5.99.1.2	2307	DNA metabolism	DNA replication, recombination, and repair
NMB0119	hypothetical protein		No Data	696	No Data	No Data
NMB0120	hypothetical integral membrane protein		No Data	552	No Data	No Data
NMB0121	putative DNA-binding protein		No Data	378	Hypothetical proteins	Conserved
NMB0122	putative methylase		No Data	570	Hypothetical proteins	Conserved
NMB0123	putative ferredoxin		No Data	252	Energy metabolism	Electron transport
NMB0124	elongation factor Tu (EF-Tu)	tuf	No Data	1185	Protein synthesis	Translation factors
NMB0125	preprotein translocase SecE subunit	secE	No Data	279	Protein fate	Protein and peptide secretion and trafficking
NMB0126	transcription antitermination protein NusG	nusG	No Data	537	Transcription	Transcription factors
NMB0127	50S ribosomal protein L11	rplK	No Data	435	Protein synthesis	Ribosomal proteinssynthesis and modification
NMB0128	50S ribosomal protein L1	rplA	No Data	696	Protein synthesis	Ribosomal proteinssynthesis and modification
NMB0129	hypothetical protein	No Data	No Data	144	No Data	No Data
NMB0130	50S ribosomal protein L10	rplJ	No Data	501	Protein synthesis	Ribosomal proteinssynthesis and modification
NMB0131	50S ribosomal protein L7/L12	rplL	No Data	372	Protein synthesis	Ribosomal proteinssynthesis and modification
NMB0132	DNA-directed RNA polymerase beta chain (RNAP beta subunit; transcriptase beta chain; RNA polymerase beta subunit)	rpoB	2.7.7.6	4185	Transcription	DNA-dependent RNA polymerase
NMB0133	DNA-directed RNA polymerase beta' chain (RNAP beta' subunit; transcriptase beta' chain; RNA polymerase beta' subunit)	rpoC	2.7.7.6	4176	Transcription	DNA-dependent RNA polymerase
NMB0134	hypothetical periplasmic protein		No Data	258	No Data	No Data
NMB0135	conserved hypothetical protein		No Data	150	Hypothetical proteins	Conserved
NMB0136	30S ribosomal protein S12	rpsL	No Data	372	Protein synthesis	Ribosomal proteinssynthesis and modification
NMB0137	30S ribosomal protein S7	rpsG	No Data	471	Protein synthesis	Ribosomal proteinssynthesis and modification
NMB0138	elongation factor G (EF-G)	fusA	No Data	2106	Protein synthesis	Translation factors
NMB0139	elongation factor Tu (EF-Tu)	tuf	No Data	1185	Protein synthesis	Translation factors
NMB0140	30S ribosomal protein S10	rpsJ	No Data	312	Protein synthesis	Ribosomal proteinssynthesis and modification
NMB0142	50S ribosomal protein L3	rplC	No Data	645	Protein synthesis	Ribosomal proteinssynthesis and modification
NMB0143	50S ribosomal protein L4	rplD	No Data	621	Protein synthesis	Ribosomal proteinssynthesis and modification
NMB0144	50S ribosomal protein L23	rplW	No Data	315	Protein synthesis	Ribosomal proteinssynthesis and modification
NMB0145	50S ribosomal protein L2	rplB	No Data	834	Protein synthesis	Ribosomal proteinssynthesis and modification
NMB0146	30S ribosomal protein S19	rpsS	No Data	279	Protein synthesis	Ribosomal proteinssynthesis and modification
NMB0147	50S ribosomal protein L22	rplV	No Data	330	Protein synthesis	Ribosomal proteinssynthesis and modification
NMB0148	30S ribosomal protein S3	rpsC	No Data	693	Protein synthesis	Ribosomal proteinssynthesis and modification
NMB0149	50S ribosomal protein L16	rplP	No Data	417	Protein synthesis	Ribosomal proteinssynthesis and modification
NMB0150	50S ribosomal protein L29	rpmC	No Data	192	Protein synthesis	Ribosomal proteinssynthesis and modification
NMB0151	30S ribosomal protein S17	rpsQ	No Data	264	Protein synthesis	Ribosomal proteinssynthesis and modification
NMB0152	50S ribosomal protein L14	rplN	No Data	369	Protein synthesis	Ribosomal proteinssynthesis and modification
NMB0153	50S ribosomal protein L24	rplX	No Data	324	Protein synthesis	Ribosomal proteinssynthesis and modification
NMB0154	50S ribosomal protein L5	rplE	No Data	540	Protein synthesis	Ribosomal proteinssynthesis and modification
NMB0155	30S ribosomal protein S14	rpsN	No Data	306	Protein synthesis	Ribosomal proteinssynthesis and modification
NMB0156	30S ribosomal protein S8	rpsH	No Data	393	Protein synthesis	Ribosomal proteinssynthesis and modification
NMB0157	50S ribosomal protein L6	rplF	No Data	534	Protein synthesis	Ribosomal proteinssynthesis and modification
NMB0158	50S ribosomal protein L18	rplR	No Data	354	Protein synthesis	Ribosomal proteinssynthesis and modification
NMB0159	30S ribosomal protein S5	rpsE	No Data	519	Protein synthesis	Ribosomal proteinssynthesis and modification
NMB0160	50S ribosomal protein L30	rpmD	No Data	186	Protein synthesis	Ribosomal proteinssynthesis and modification
NMB0161	50S ribosomal protein L15	rplO	No Data	435	Protein synthesis	Ribosomal proteinssynthesis and modification
NMB0162	preprotein translocase SecY subunit	secY	No Data	1311	Protein fate	Protein and peptide secretion and trafficking
NMB0163	translation initiation factor IF-1	infA	No Data	219	Protein synthesis	Translation factors
NMB0164	50S ribosomal protein L36	rpmJ	No Data	114	Protein synthesis	Ribosomal proteinssynthesis and modification
NMB0165	30S ribosomal protein S13	rpsM	No Data	363	Protein synthesis	Ribosomal proteinssynthesis and modification
NMB0166	30S ribosomal protein S11	rpsK	No Data	396	Protein synthesis	Ribosomal proteinssynthesis and modification
NMB0167	30S ribosomal protein S4	rpsD	No Data	621	Protein synthesis	Ribosomal proteinssynthesis and modification
NMB0168	DNA-directed RNA polymerase alpha chain (RNAP alpha subunit; transcriptase alpha chain; RNA polymerase alpha subunit)	rpoA	2.7.7.6	987	Transcription	DNA-dependent RNA polymerase
NMB0169	50S ribosomal protein L17	rplQ	No Data	369	Protein synthesis	Ribosomal proteinssynthesis and modification
NMB0170	septum site-determining protein MinC	minC	No Data	714	Cellular processes	Cell division
NMB0171	septum site-determining protein MinD	minD	No Data	816	Cellular processes	Cell division
NMB0172	septum formation topological specificity factor MinE	minE	No Data	264	Cellular processes	Cell division
NMB0173	hydrogen peroxide-inducible genes transcriptional activator	oxyR	No Data	921	Regulatory functions	Other
NMB0174	valyl-tRNA synthetase (valine--tRNA ligase; ValRS)	valS	6.1.1.9	2838	Protein synthesis	tRNA aminoacylation
NMB0175	zinc transporter ZupT	zupT	No data	810	Transport and binding proteins	Cations and iron carrying compounds
NMB0176	D-amino acid dehydrogenase small subunit	dadA	1.4.99.1	1257	Energy metabolism	Amino acids and amines
NMB0177	putative amino-acid symporter		No Data	1392	Transport and binding proteins	Amino acids, peptides and amines
NMB0178	acyl-[acyl-carrier-protein]--UDP-N-acetylglucosamine O-acyltransferase (UDP-N-acetylglucosamine acyltransferase)	lpxA	2.3.1.129	777	Cell envelope	Biosynthesis and degradation of surface polysaccharides and lipopolysaccharides
NMB0179	(3R)-hydroxymyristoyl-[acyl carrier protein] dehydratase ((3R)-hydroxymyristoyl ACP dehydrase)	fabZ	No Data	450	Fatty acid and phospholipid metabolism	Biosynthesis
NMB0180	UDP-3-O-[3-hydroxymyristoyl] glucosamine N-acyltransferase	lpxD	No Data	1047	Fatty acid and phospholipid metabolism	Biosynthesis
NMB0181	periplasmic chaperone Skp (OmpH)	skp	No Data	558	Cell envelope	Other
NMB0182	outer-membrane protein assembly factor Omp85	omp	No Data	2394	Cell envelope	Other
NMB0183	putative zinc metallopeptidase		No Data	1341	Hypothetical proteins	Conserved
NMB0184	1-deoxy-D-xylulose 5-phosphate reductoisomerase (DXP reductoisomerase; 1-deoxyxylulose-5-phosphate reductoisomerase)	dxr	No Data	1185	Biosynthesis of cofactors, prosthetic groups, and carriers	Pyridoxine
NMB0184	1-deoxy-D-xylulose 5-phosphate reductoisomerase (DXP reductoisomerase; 1-deoxyxylulose-5-phosphate reductoisomerase)	dxr	No Data	1185	Biosynthesis of cofactors, prosthetic groups, and carriers	Thiamine
NMB0185	phosphatidate cytidylyltransferase (CDP-diglyceride synthetase; CDP-diglyceride pyrophosphorylase; CDP-diacylglycerol synthase; CDS; CTP:phosphatidate cytidylyltransferase; CDP-DAG synthase; CDP-DG synthetase)	cdsA	2.7.7.41	798	Fatty acid and phospholipid metabolism	Biosynthesis
NMB0186	undecaprenyl pyrophosphate synthetase (UPP synthetase; di-trans,poly-cis-decaprenylcistransferase; undecaprenyl diphosphate synthase; UDS)	uppS	2.5.1.31	747	Biosynthesis of cofactors, prosthetic groups, and carriers	Other
NMB0187	ribosome recycling factor (ribosome-releasing factor; RRF)	frr	No Data	627	Protein synthesis	Translation factors
NMB0188	conserved hypothetical integral membrane protein		No Data	1128	Hypothetical proteins	Conserved
NMB0189	hypothetical integral membrane protein (pseudogene part 1)		No Data	423	No Data	No Data
NMB0190	methyltransferase GidB (glucose-inhibited division protein B)	gidB	No data	624	Unknown function	General
NMB0191	putative ATPase		No Data	774	Cellular processes	Cell division
NMB0192	ribonuclease HII (RNase HII)	rnhB	3.1.26.4	585	Transcription	Degradation of RNA
NMB0193	glucose-inhibited division protein A	gidA	No data	1896	Unknown function	General
NMB0194	putative amino-acid symporter		No Data	1428	Transport and binding proteins	Amino acids, peptides and amines
NMB0195	4-hydroxythreonine-4-phosphate dehydrogenase (4-(phosphohydroxy)-L-threonine dehydrogenase)	pdxA	No Data	990	Biosynthesis of cofactors, prosthetic groups, and carriers	Pyridoxine
NMB0196	ribonuclease E (RNase E)	rne	3.1.4.-	2760	Transcription	RNA processing
NMB0197	hypothetical protein	No Data	No Data	288	No Data	No Data
NMB0198	ribosomal large subunit pseudouridine synthase C (rRNA-uridine isomerase C; rRNA pseudouridylate synthase C)	rluC	No Data	993	Protein synthesis	tRNA and rRNA base modification
NMB0199	lipid-A-disaccharide synthase	lpxB	2.4.1.182	1155	Cell envelope	Biosynthesis and degradation of surface polysaccharides and lipopolysaccharides
NMB0200	conserved hypothetical protein		No Data	390	No Data	No Data
NMB0201	hypothetical protein		No Data	411	No Data	No Data
NMB0202	hypothetical protein	No Data	No Data	174	No Data	No Data
NMB0203	dihydrodipicolinate reductase (DHPR)	dapB	1.3.1.26	810	Amino acid biosynthesis	Aspartate family
NMB0204	putative SmpA-like lipoprotein (OmlA)		No Data	378	Unknown function	General
NMB0205	ferric uptake HTH-type transcriptional regulator (ferric uptake regulation protein)	fur	No Data	435	Regulatory functions	Other
NMB0206	leucyl/phenylalanyl-tRNA--protein transferase (L/F- transferase; leucyltransferase; phenylalanyltransferase)	aat	2.3.2.-	726	Energy metabolism	Amino acids and amines
NMB0207	glyceraldehyde 3-phosphate dehydrogenase A (GAPDH)	gapA	1.2.1.12	1032	Energy metabolism	Glycolysis/gluconeogenesis
NMB0208	putative ferredoxin		No Data	840	Energy metabolism	Electron transport
NMB0209	putative glutathione-regulated potassium-efflux system protein (K(+)/H(+) antiporter)		No Data	1977	Transport and binding proteins	Cations and iron carrying compounds
NMB0211	L-serine dehydratase (L-serine deaminase; SDH; L-SD)	sda	4.2.1.13	1386	Energy metabolism	Amino acids and amines
NMB0212	DNA gyrase subunit B	gyrB	5.99.1.3	2391	DNA metabolism	DNA replication, recombination, and repair
NMB0213	putative Sm-like integral membrane protein		No Data	987	No Data	No Data
NMB0214	oligopeptidase A	prlC	3.4.24.70	2037	Protein fate	Degradation of proteins, peptides, and glycopeptides
NMB0215	conserved hypothetical integral membrane protein		No Data	567	Hypothetical proteins	Conserved
NMB0216	catalase	katA	No Data	1515	Cellular processes	Detoxification
NMB0217	truncated RNA polymerase sigma-54 factor	rpoN'	No Data	852	Transcription	Transcription factors
NMB0218	pilin glycosyl transferase A		No Data	1131	Protein fate	Protein modification and repair
NMB0219	3-oxoacyl-[acyl-carrier-protein] synthase II (beta-ketoacyl-ACP synthase II; KAS II)	fabF	2.3.1.41	1248	Fatty acid and phospholipid metabolism	Biosynthesis
NMB0220	acyl carrier protein (ACP)	acpP	No Data	237	Fatty acid and phospholipid metabolism	Biosynthesis
NMB0221	dihydroorotate dehydrogenase (dihydroorotate oxidase; DHOdehase; DHODase; DHOD)	pyrD	1.3.3.1	1008	Purines, pyrimidines, nucleosides, and nucleotides	Pyrimidine ribonucleotide biosynthesis
NMB0222	conserved hypothetical protein		No Data	474	No Data	No Data
NMB0223	hypothetical protein		No Data	219	No Data	No Data
NMB0224	glutamate-ammonia-ligase adenylyltransferase ([glutamate--ammonia-ligase] adenylyltransferase; glutamine-synthetase adenylyltransferase; ATase)	glnE	2.7.7.42	2691	Amino acid biosynthesis	Glutamate family
NMB0225	IS1655 transposase		No Data	966	Mobile and extrachromosomal element functions	Transposon functions
NMB0226	conserved hypothetical protein		No Data	693	Hypothetical proteins	Conserved
NMB0227	putative manganese/divalent cation transporter		No Data	1194	Hypothetical proteins	Conserved
NMB0228	conserved hypothetical protein		No Data	738	Hypothetical proteins	Conserved
NMB0229	hypothetical protein				Hypothetical proteins
NMB0230	putative allophanate hydrolase subunit 1 (AHS1)		3.5.1.54	648	Hypothetical proteins	Conserved
NMB0231	hypothetical protein	No Data	No Data	105	No Data	No Data
NMB0232	DNA helicase II	uvrD	3.6.1.-	2208	DNA metabolism	DNA replication, recombination, and repair
NMB0233	hypothetical protein	No Data	No Data	102	No Data	No Data
NMB0234	conserved hypothetical protein		No Data	540	No Data	No Data
NMB0235	hypothetical protein		No Data	162	No Data	No Data
NMB0236	hypothetical protein	No Data	No Data	204	No Data	No Data
NMB0237	conserved hypothetical protein		No Data	360	No Data	No Data
NMB0239	conserved hypothetical integral membrane protein		No Data	621	No Data	No Data
NMB0240	putative spermidine synthase (putrescine aminopropyltransferase; SPDSY)		No Data	1452	No Data	No Data
NMB0241	NADH-quinone oxidoreductase chain A (NADH dehydrogenase I, chain A; NDH-1, chain A)	nuoA	1.6.5.3	357	Energy metabolism	Electron transport
NMB0242	NADH-quinone oxidoreductase chain B (NADH dehydrogenase I, chain B; NDH-1, chain B)	nuoB	1.6.5.3	483	Energy metabolism	Electron transport
NMB0243	NADH-quinone oxidoreductase chain C (NADH dehydrogenase I, chain C; NDH-1, chain C)	nuoC	1.6.5.3	594	Energy metabolism	Electron transport
NMB0244	NADH-quinone oxidoreductase chain D (NADH dehydrogenase I, chain D; NDH-1, chain D)	nuoD	1.6.5.3	1257	Energy metabolism	Electron transport
NMB0245	NADH-quinone oxidoreductase chain E (NADH dehydrogenase I, chain E; NDH-1, chain E)	nuoE	1.6.5.3	474	Energy metabolism	Electron transport
NMB0246	NADH-quinone oxidoreductase chain F (NADH dehydrogenase I, chain F; NDH-1, chain F)	nuoF	1.6.99.5	1302	Energy metabolism	Electron transport
NMB0247	hypothetical protein		No Data	438	No Data	No Data
NMB0248	conserved hypothetical protein		No Data	240	Hypothetical proteins	Conserved
NMB0249	NADH-quinone oxidoreductase chain G (NADH dehydrogenase I, chain G; NDH-1, chain G)	nuoG	1.6.99.5	2262	Energy metabolism	Electron transport
NMB0250	NADH-quinone oxidoreductase chain H (NADH dehydrogenase I, chain H; NDH-1, chain H)	nuoH	1.6.5.3	1077	Energy metabolism	Electron transport
NMB0251	NADH-quinone oxidoreductase chain I (NADH dehydrogenase I, chain I; NDH-1, chain I)	nuoI	1.6.5.3	480	Energy metabolism	Electron transport
NMB0252	hypothetical protein		No Data	708	No Data	No Data
NMB0253	NADH-quinone oxidoreductase chain J (NADH dehydrogenase I, chain J; NDH-1, chain J)	nuoJ	1.6.5.3	672	Energy metabolism	Electron transport
NMB0254	NADH-quinone oxidoreductase chain K (NADH dehydrogenase I, chain K; NDH-1, chain K)	nuoK	1.6.5.3	306	Energy metabolism	Electron transport
NMB0255	putative cell filamentation protein Fic		No Data	576	Unknown function	General
NMB0256	conserved hypothetical protein		No Data	342	No Data	No Data
NMB0257	NADH-quinone oxidoreductase chain L (NADH dehydrogenase I, chain L; NDH-1, chain L)	nuoL	1.6.5.3	2025	Energy metabolism	Electron transport
NMB0258	NADH-quinone oxidoreductase chain M (NADH dehydrogenase I, chain M; NDH-1, chain M)	nuoM	1.6.5.3	1497	Energy metabolism	Electron transport
NMB0259	NADH-quinone oxidoreductase chain N (NADH dehydrogenase I, chain N; NDH-1, chain N)	nuoN	1.6.5.3	1443	Energy metabolism	Electron transport
NMB0260	hypothetical protein	No Data	No Data	387	No Data	No Data
NMB0261	geranyltranstransferase (farnesyl-diphosphate synthase; FPP synthase)	ispA	2.5.1.10	897	Biosynthesis of cofactors, prosthetic groups, and carriers	Ubiquinone
NMB0262	exodeoxyribonuclease VII small subunit (exonuclease VII small subunit)	xseB	3.1.11.6	225	DNA metabolism	Degradation of DNA
NMB0263	putative GTPase EngC		No Data	924	Hypothetical proteins	Conserved
NMB0264	putative ABC transporter ATP-binding protein		No Data	1857	Transport and binding proteins	Unknown substrate
NMB0265	Holliday junction DNA helicase RuvA	ruvA	No Data	585	DNA metabolism	DNA replication, recombination, and repair
NMB0266	conserved hypothetical periplasmic protein		No Data	327	Hypothetical proteins	Conserved
NMB0267	putative RlpA-like protein		No Data	720	Hypothetical proteins	Conserved
NMB0268	putative tRNA/rRNA methyltransferase		No Data	465	Protein synthesis	tRNA and rRNA base modification
NMB0269	putative GntX-like protein		No Data	726	Cellular processes	DNA transformation
NMB0270	carboxylesterase BioH (biotin synthesis protein BioH)	bioH	No Data	750	Biosynthesis of cofactors, prosthetic groups, and carriers	Biotin
NMB0271	putative methyltransferase		No Data	789	No Data	No Data
NMB0272	hypothetical integral membrane protein		No Data	297	No Data	No Data
NMB0273	conserved hypothetical protein		No Data	426	No Data	No Data
NMB0274	ATP-dependent DNA helicase RecQ	recQ	3.6.1.-	2301	DNA metabolism	DNA replication, recombination, and repair
NMB0275	indole-3-glycerol phosphate synthase (IGPS)	trpC	4.1.1.48	783	Amino acid biosynthesis	Aromatic amino acid family
NMB0276	putative hydrolase		No Data	957	Hypothetical proteins	Conserved
NMB0277	putative MviN-like protein		No Data	1542	Cellular processes	Pathogenesis
NMB0278	thiol:disulfide interchange lipoprotein DsbA1	dsbA1	No Data	699	Protein fate	Protein folding and stabilization
NMB0279	putative phosphotransferase		No Data	1005	Hypothetical proteins	Conserved
NMB0280	organic solvent tolerance protein	imp	No Data	2409	Cellular processes	Detoxification
NMB0281	putative peptidylprolyl isomerase (peptidyl-prolyl cis-trans isomerase; PPIase; rotamase; cyclophilin; FKBP65)		5.2.1.8	1047	Protein fate	Protein folding and stabilization
NMB0282	putative exoribonuclease II (ribonuclease II; RNase II)		No Data	1881	Unknown function	General
NMB0283	conserved hypothetical protein		No Data	633	Hypothetical proteins	Conserved
NMB0284	adenylosuccinate lyase (adenylosuccinase; ASL)	purB	4.3.2.2	1371	Purines, pyrimidines, nucleosides, and nucleotides	Purine ribonucleotide biosynthesis
NMB0285	putative inner-membrane acyltransferase (pseudogene part 1)		No Data	1870	Cell envelope	Biosynthesis and degradation of surface polysaccharides and lipopolysaccharides
NMB0286	conserved hypothetical protein		No Data	615	Hypothetical proteins	Conserved
NMB0287	putative ATP-dependent helicase DinG (DNA-damage-inducible protein G)		No Data	2151	DNA metabolism	DNA replication, recombination, and repair
NMB0288	hypothetical protein	No Data	No Data	231	No Data	No Data
NMB0290	putative HTH-type transcriptional regulator		No Data	912	Regulatory functions	Other
NMB0291	conserved hypothetical integral membrane protein		No Data	399	Hypothetical proteins	Conserved
NMB0292	putative oxidoreductase		No Data	606	Hypothetical proteins	Conserved
NMB0293	putative TonB-dependent receptor		No Data	2112	Transport and binding proteins	Cations and iron carrying compounds
NMB0294	thiol:disulfide interchange lipoprotein DsbA2	dsbA2	No Data	696	Protein fate	Protein folding and stabilization
NMB0295	signal recognition particle protein (fifty-four homolog)	ffh	No Data	1371	Protein fate	Protein and peptide secretion and trafficking
NMB0296	putative cytochrome C biogenesis protein		No Data	807	Unknown function	General
NMB0297	hypothetical protein	No Data	No Data	99	No Data	No Data
NMB0298	hypothetical protein	No Data	No Data	186	No Data	No Data
NMB0299	DNA-binding competence protein ComE1	comE1	No Data	447	Cellular processes	DNA transformation
NMB0301	hypothetical protein	No Data	No Data	207	No Data	No Data
NMB0305	hypothetical protein	No Data	No Data	159	No Data	No Data
NMB0306	hypothetical protein	No Data	No Data	195	No Data	No Data
NMB0307	phospho-2-dehydro-3-deoxyheptonate aldolase, Phe-sensitive (phospho-2-keto-3-deoxyheptonate aldolase; DAHP synthetase; 3-deoxy-D-arabino-heptulosonate 7-phosphate synthase)	aroG	4.1.2.15	1056	Amino acid biosynthesis	Aromatic amino acid family
NMB0308	dihydrofolate reductase	folA	1.5.1.3	489	Biosynthesis of cofactors, prosthetic groups, and carriers	Folic acid
NMB0309	putative adenylate cyclase		No Data	477	Hypothetical proteins	Conserved
NMB0310	conserved hypothetical integral membrane protein		No Data	429	Hypothetical proteins	Conserved
NMB0311	hypothetical protein		No Data	246	No Data	No Data
NMB0313	conserved hypothetical TPR-containing periplasmic protein		No Data	1467	Hypothetical proteins	Conserved
NMB0314	conserved hypothetical protein		No Data	969	No Data	No Data
NMB0315	putative metallopeptidase		No Data	1293	Hypothetical proteins	Conserved
NMB0316	conserved hypothetical integral membrane protein		No Data	687	Hypothetical proteins	Conserved
NMB0317	putative GTP cyclohydrolase I (GTP-CH-I)		No Data	474	Hypothetical proteins	Conserved
NMB0318	multidrug resistance protein A	emrA	No Data	1155	Transport and binding proteins	Other
NMB0319	multidrug resistance protein B	emrB	No Data	1527	Transport and binding proteins	Other
NMB0320	hypothetical protein	No Data	No Data	150	No Data	No Data
NMB0321	50S ribosomal protein L28	rpmB	No Data	234	Protein synthesis	Ribosomal proteinssynthesis and modification
NMB0322	50S ribosomal protein L33	rpmG	No Data	156	Protein synthesis	Ribosomal proteinssynthesis and modification
NMB0323	putative ubiquinone biosynthesis monooxygenase		No Data	1185	Biosynthesis of cofactors, prosthetic groups, and carriers	Ubiquinone
NMB0324	50S ribosomal protein L27	rpmA	No Data	273	Protein synthesis	Ribosomal proteinssynthesis and modification
NMB0325	50S ribosomal protein L21	rplU	No Data	309	Protein synthesis	Ribosomal proteinssynthesis and modification
NMB0326	octaprenyl-diphosphate synthase (octaprenyl pyrophosphate synthetase; OPP synthetase)	ispB	No Data	975	Biosynthesis of cofactors, prosthetic groups, and carriers	Ubiquinone
NMB0328	hypothetical protein	No Data	No Data	105	No Data	No Data
NMB0329	type IV pilus biogenesis protein PilF	pilF	No Data	1677	Cell envelope	Surface structures
NMB0329	type IV pilus biogenesis protein PilF	pilF	No Data	1677	Cellular processes	DNA transformation
NMB0329	type IV pilus biogenesis protein PilF	pilF	No Data	1677	Cellular processes	Pathogenesis
NMB0330	putative UPF0243 zinc-binding protein		No Data	210	Hypothetical proteins	Conserved
NMB0331	dephospho-CoA kinase	coaE	2.7.1.24	633	Biosynthesis of cofactors, prosthetic groups, and carriers	Pantothenate and coenzyme A
NMB0332	type IV prepilin-like proteins leader peptide processing enzyme PilD (prepilin peptidase) [Includes: leader peptidase; N- methyltransferase]	pilD	3.4.99.-	861	Cell envelope	Surface structures
NMB0332	type IV prepilin-like proteins leader peptide processing enzyme PilD (prepilin peptidase) [Includes: leader peptidase; N- methyltransferase]	pilD	3.4.99.-	861	Cellular processes	DNA transformation
NMB0332	type IV prepilin-like proteins leader peptide processing enzyme PilD (prepilin peptidase) [Includes: leader peptidase; N- methyltransferase]	pilD	3.4.99.-	861	Cellular processes	Pathogenesis
NMB0333	type IV pilus biogenesis protein PilG	pilG	No Data	1233	Cell envelope	Surface structures
NMB0333	type IV pilus biogenesis protein PilG	pilG	No Data	1233	Cellular processes	Pathogenesis
NMB0334	glucose-6-phosphate isomerase 2 (GPI 2; phosphoglucose isomerase 2; PGI 2; phosphohexose isomerase 2; PHI 2)	pgi	5.3.1.9	1644	Energy metabolism	Glycolysis/gluconeogenesis
NMB0335	2,3,4,5-tetrahydropyridine-2,6-dicarboxylate N-succinyltransferase (tetrahydrodipicolinate N-succinyltransferase; THP succinyltransferase; tetrahydropicolinate succinylase)	dapD	2.3.1.117	822	Amino acid biosynthesis	Aspartate family
NMB0336	enoyl-[acyl-carrier-protein] reductase [NADH] (NADH-dependent enoyl-ACP reductase)	fabI	1.3.1.9	786	Fatty acid and phospholipid metabolism	Biosynthesis
NMB0337	putative branched-chain amino acid aminotransferase (BCAT)		No Data	999	Amino acid biosynthesis	Pyruvate family
NMB0338	conserved hypothetical integral membrane protein		No Data	315	Hypothetical proteins	Conserved
NMB0339	conserved hypothetical TPR-containing periplasmic protein		No Data	1170	Hypothetical proteins	Conserved
NMB0340	lactoylglutathione lyase (methylglyoxalase; aldoketomutase; glyoxalase I; Glx I; ketone-aldehyde mutase; S-D-lactoylglutathione methylglyoxal lyase)	gloA	4.4.1.5	417	Energy metabolism	Other
NMB0341	TspA protein	tspA	No Data	2628	Unknown function	General
NMB0342	putative intracellular septation protein		No Data	531	Cellular processes	Cell division
NMB0343	conserved hypothetical protein		No Data	279	Hypothetical proteins	Conserved
NMB0344	BolA-like protein	bolA	No Data	279	Unknown function	General
NMB0345	conserved hypothetical periplasmic protein		No Data	867	Cell envelope	Other
NMB0346	conserved hypothetical protein		No Data	759	No Data	No Data
NMB0347	D-tyrosyl-tRNA(Tyr) deacylase	dtd	No data	492	Protein synthesis	tRNA aminoacylation
NMB0348	tRNA-dihydrouridine synthase A	dusA	No data	1011	Protein synthesis	tRNA and rRNA base modification
NMB0349	putative glutamyl-Q tRNA(Asp) synthetase	gluQ	6.1.1.-	888	Protein synthesis	tRNA aminoacylation
NMB0350	conserved hypothetical protein		No Data	360	Hypothetical proteins	Conserved
NMB0351	transaldolase	tal	2.2.1.2	1056	Energy metabolism	Pentose phosphate pathway
NMB0352	arabinose-5-phosphate isomerase	kpsF	No Data	975	Energy metabolism	Sugars
NMB0353	3-deoxy-D-manno-octulosonate 8-phosphate phosphatase (KDO 8-P phosphatase)	yrbI	No Data	537	Hypothetical proteins	Conserved
NMB0354	conserved hypothetical membrane protein		No Data	582	No Data	No Data
NMB0355	conserved hypothetical periplasmic protein		No Data	531	Hypothetical proteins	Conserved
NMB0356	putative ABC transporter ATP-binding protein		No Data	765	Transport and binding proteins	Unknown substrate
NMB0357	monofunctional biosynthetic peptidoglycan transglycosylase (monofunctional TGase)	mtgA	2.4.2.-	702	Cell envelope	Biosynthesis and degradation of murein sacculus and peptidoglycan
NMB0358	shikimate dehydrogenase	aroE	1.1.1.25	810	Amino acid biosynthesis	Aromatic amino acid family
NMB0359	glutamine synthetase (glutamate--ammonia ligase)	glnA	6.3.1.2	1419	Amino acid biosynthesis	Glutamate family
NMB0360	putative AmpG-like permease		No Data	1284	Unknown function	General
NMB0361	conserved hypothetical protein		No Data	276	Hypothetical proteins	Conserved
NMB0362	hypothetical protein	No Data	No Data	81	No Data	No Data
NMB0363	hypothetical protein	No Data	No Data	138	No Data	No Data
NMB0364	FrpA/C-binding lipoprotein	frpD	No Data	774	Cellular processes	Pathogenesis
NMB0366	hypothetical periplasmic protein		No Data	1134	No Data	No Data
NMB0367	hypothetical protein		No Data	387	No Data	No Data
NMB0368	hypothetical protein		No Data	459	No Data	No Data
NMB0369	conserved hypothetical protein		No Data	390	No Data	No Data
NMB0370	hypothetical protein		No Data	378	No Data	No Data
NMB0371	hypothetical protein		No Data	408	No Data	No Data
NMB0372	conserved hypothetical protein		No Data	678	No Data	No Data
NMB0373	hypothetical protein		No Data	360	No Data	No Data
NMB0374	MafB1 protein	mafB1	No data	1404	Unknown function	General
NMB0375	MafA1 lipoprotein	mafA1	No data	942	Unknown function	General
NMB0376	hypothetical protein	No Data	No Data	117	No Data	No Data
NMB0377	conserved hypothetical protein		No Data	1101	Cell envelope	Biosynthesis and degradation of murein sacculus and peptidoglycan
NMB0378	putative phosphate permease		No Data	1575	Transport and binding proteins	Anions
NMB0379	oxygen-independent coproporphyrinogen III oxidase (coproporphyrinogenase; coprogen oxidase)	hemN	No Data	1422	Biosynthesis of cofactors, prosthetic groups, and carriers	Heme, porphyrin, and cobalamin
NMB0380	putative HTH-type transcriptional regulator		No Data	735	Regulatory functions	Other
NMB0381	putative HTH-type transcriptional regulator	cysB	No Data	951	Amino acid biosynthesis	Serine family
NMB0381	putative HTH-type transcriptional regulator	cysB	No Data	951	Regulatory functions	Other
NMB0382	outer-membrane protein class 4	rmpM	No Data	729	Cell envelope	Other
NMB0383	hypothetical protein	No Data	No Data	228	No Data	No Data
NMB0384	hypothetical protein	No Data	No Data	297	No Data	No Data
NMB0385	thiamine-monophosphate kinase (thiamine-phosphate kinase)	thiL	2.7.4.16	957	Biosynthesis of cofactors, prosthetic groups, and carriers	Thiamine
NMB0386	phosphatidylglycerophosphatase A	pgpA	3.1.3.27	486	Fatty acid and phospholipid metabolism	Degradation
NMB0387	putative ABC transporter ATP-binding protein		No Data	1677	Transport and binding proteins	Unknown substrate
NMB0388	putative transporter		No Data	1356	Transport and binding proteins	Carbohydrates, organic alcohols, and acids
NMB0389	aldose 1-epimerase (mutarotase)	galM	5.1.3.3	1011	Energy metabolism	Sugars
NMB0390	putative glycosyl hydrolase		2.4.1.8	2259	Energy metabolism	Sugars
NMB0391	beta-phosphoglucomutase (beta-PGM)	pgmB	5.4.2.6	666	Energy metabolism	Sugars
NMB0392	quinolinate synthetase B protein (L-aspartate oxidase; LASPO)	nicB	1.4.3.16	1509	Biosynthesis of cofactors, prosthetic groups, and carriers	Pyridine nucleotides
NMB0393	putative small multidrug resistance protein		No Data	336	Transport and binding proteins	Other
NMB0394	quinolinate synthetase A protein	nicA	No Data	1113	Biosynthesis of cofactors, prosthetic groups, and carriers	Pyridine nucleotides
NMB0395	conserved hypothetical protein		No Data	939	Hypothetical proteins	Conserved
NMB0396	nicotinate-nucleotide pyrophosphorylase [carboxylating] (quinolinate phosphoribosyltransferase [decarboxylating]; QAPRTase)	nadC	2.4.2.19	882	Biosynthesis of cofactors, prosthetic groups, and carriers	Pyridine nucleotides
NMB0397	hypothetical protein	No Data	No Data	288	No Data	No Data
NMB0398	putative HTH-type transcriptional regulator		No Data	282	Regulatory functions	Other
NMB0399	exodeoxyribonuclease III (exonuclease III; EXO III)	xthA	3.1.11.2	771	DNA metabolism	DNA replication, recombination, and repair
NMB0401	bifunctional PutA protein [includes: proline dehydrogenase (proline oxidase) and delta-1-pyrroline-5-carboxylate dehydrogenase (P5C dehydrogenase)]	putA	1.5.99.8	3606	Energy metabolism	Amino acids and amines
NMB0402	sodium/proline symporter (proline permease)	putP	No Data	1527	Transport and binding proteins	Amino acids, peptides and amines
NMB0403	hypothetical protein	No Data	No Data	93	No Data	No Data
NMB0404	conserved hypothetical protein		No Data	321	Hypothetical proteins	Conserved
NMB0405	putative Mg chelatase-like protein		No Data	1497	Cellular processes	DNA transformation
NMB0406	putative cell division protein FtsN		No Data	870	Hypothetical proteins	Conserved
NMB0407	thiol:disulfide interchange protein DsbA3	dsbA3	No Data	645	Protein fate	Protein folding and stabilization
NMB0408	undecaprenyl-diphosphatase (undecaprenyl pyrophosphate phosphatase; bacitracin resistance protein)	uppP	2.7.1.66	822	Cellular processes	Toxin production and resistance
NMB0409	conserved hypothetical protein		No Data	1212	Hypothetical proteins	Conserved
NMB0410	putative MraZ-like protein		No Data	456	Hypothetical proteins	Conserved
NMB0411	S-adenosyl-methyltransferase MraW	mraW	2.1.1.-	987	Cell envelope	Biosynthesis and degradation of surface polysaccharides and lipopolysaccharides
NMB0412	putative FtsL-like periplasmic protein		No Data	270	Unknown function	General
NMB0413	penicillin-binding protein 2 (PBP-2)	penA	No Data	1746	Cell envelope	Biosynthesis and degradation of murein sacculus and peptidoglycan
NMB0414	UDP-N-acetylmuramoylalanyl-D-glutamate--2,6-diaminopimelate ligase (UDP-N-acetylmuramyl-tripeptide synthetase; meso-diaminopimelate-adding enzyme; UDP-MurNAc-tripeptide synthetase)	murE	6.3.2.13	1479	Cell envelope	Biosynthesis and degradation of murein sacculus and peptidoglycan
NMB0415	pilin phosphorylcholine transferase A	pptA	No Data		Cell envelope	Surface structures
NMB0416	UDP-N-acetylmuramoyl-tripeptide--D-alanyl-D-alanine ligase (UDP-MurNAc-pentapeptide synthetase; D-alanyl-D-alanine-adding enzyme)	murF	6.3.2.15	1368	Cell envelope	Biosynthesis and degradation of murein sacculus and peptidoglycan
NMB0417	hypothetical periplasmic protein		No Data	177	No Data	No Data
NMB0418	phospho-N-acetylmuramoyl-pentapeptide-transferase (UDP-MurNAc-pentapeptide phosphotransferase)	mraY	2.7.8.13	1083	Cell envelope	Biosynthesis and degradation of murein sacculus and peptidoglycan
NMB0419	conserved hypothetical TPR-containing periplasmic protein		No Data	597	Hypothetical proteins	Conserved
NMB0420	UDP-N-acetylmuramoylalanine--D-glutamate ligase (UDP-N-acetylmuramoyl-L-alanyl-D-glutamate synthetase; D-glutamic acid adding enzyme)	murD	6.3.2.9	1338	Cell envelope	Biosynthesis and degradation of murein sacculus and peptidoglycan
NMB0421	cell division protein FtsW	ftsW	No Data	1272	Cellular processes	Cell division
NMB0422	UDP-N-acetylglucosamine--N-acetylmuramyl-(pentapeptide) pyrophosphoryl-undecaprenol N-acetylglucosamine transferase (undecaprenyl-PP-MurNAc-pentapeptide-UDPGlcNAc GlcNAc transferase)	murG	2.4.1.-	1068	Cell envelope	Biosynthesis and degradation of murein sacculus and peptidoglycan
NMB0423	UDP-N-acetylmuramate--L-alanine ligase (UDP-N-acetylmuramoyl-L-alanine synthetase)	murC	6.3.2.8	1410	Cell envelope	Biosynthesis and degradation of murein sacculus and peptidoglycan
NMB0424	D-alanine--D-alanine ligase (D-alanylalanine synthetase; D-Ala-D-Ala ligase)	ddl	6.3.2.4	915	Cell envelope	Biosynthesis and degradation of murein sacculus and peptidoglycan
NMB0425	cell division protein FtsQ	ftsQ	No Data	708	Cellular processes	Cell division
NMB0426	cell division protein FtsA	ftsA	No Data	1245	Cellular processes	Cell division
NMB0427	cell division protein FtsZ	ftsZ	No Data	1179	Cellular processes	Cell division
NMB0428	putative permease		No Data	1311	Hypothetical proteins	Conserved
NMB0429	hypothetical protein	No Data	No Data	105	No Data	No Data
NMB0430	putative methylisocitrate lyase (2-methylisocitrate lyase)		No Data	879	Energy metabolism	Fermentation
NMB0431	2-methylcitrate synthase (methylcitrate synthase; citrate synthase 2)	prpC	4.1.3.-/4.1.3.7	1155	Energy metabolism	Fermentation
NMB0431	2-methylcitrate synthase (methylcitrate synthase; citrate synthase 2)	prpC	4.1.3.-/4.1.3.7	1155	Energy metabolism	TCA cycle
NMB0432	conserved hypothetical integral membrane protein		No Data	789	Hypothetical proteins	Conserved
NMB0433	aconitate hydratase 1 (citrate hydro-lyase 1; aconitase 1)	acnA	4.2.1.3	2607	Energy metabolism	TCA cycle
NMB0434	conserved hypothetical protein		No Data	1170	Energy metabolism	Aerobic
NMB0435	acetate kinase 2 (acetokinase 2)	ackA	2.7.2.1	1200	Energy metabolism	Fermentation
NMB0436	conserved hypothetical protein		No Data	642	Hypothetical proteins	Conserved
NMB0437	putative HTH-type transcriptional regulator		No Data	444	Hypothetical proteins	Conserved
NMB0438	hypothetical protein		No Data	369	No Data	No Data
NMB0439	putative NnrS-like protein		No Data	1155	Hypothetical proteins	Conserved
NMB0440	putative prephenate dehydrogenase (PDH)		No Data	873	Amino acid biosynthesis	Aromatic amino acid family
NMB0441	putative nitrilase		No Data	813	Central intermediary metabolism	Other
NMB0443	IS1655 transposase		No Data	966	Mobile and extrachromosomal element functions	Transposon functions
NMB0444	putative transporter		No Data	855	Hypothetical proteins	Conserved
NMB0445	putative transporter		No Data	1380	Cellular processes	Toxin production and resistance
NMB0445	putative transporter		No Data	1380	Transport and binding proteins	Unknown substrate
NMB0446	P-protein [includes: chorismate mutase (CM) and prephenate dehydratase (PDT)]	pheA	5.4.99.5 4.2.1.-	1089	Amino acid biosynthesis	Aromatic amino acid family
NMB0447	DNA repair protein RecO (recombination protein O)	recO	No Data	792	DNA metabolism	DNA replication, recombination, and repair
NMB0448	pyridoxal phosphate biosynthetic protein PdxJ (PNP synthase)	pdxJ	No Data	729	Biosynthesis of cofactors, prosthetic groups, and carriers	Pyridoxine
NMB0449	hypothetical protein (pseudogene part 1)		No Data	225	No Data	No Data
NMB0449	Hypothetical protein				Hypothetical proteins
NMB0450	hypothetical protein (pseudogene part 2)		No Data	447	No Data	No Data
NMB0450	Hypothetical protein				Hypothetical proteins
NMB0451	conserved hypothetical integral membrane protein		No Data	768	No Data	No Data
NMB0452	holo-(acyl-carrier protein) synthase (holo-ACP synthase; 4'-phosphopantetheinyl transferase AcpS)	acpS	2.7.8.7	378	Fatty acid and phospholipid metabolism	Biosynthesis
NMB0453	putative mutator MutT protein (7,8-dihydro-8-oxoguanine-triphosphatase; 8-oxo-dGTPase; dGTP pyrophosphohydrolase)		No Data	810	DNA metabolism	DNA replication, recombination, and repair
NMB0454	hypothetical protein		No Data	423	No Data	No Data
NMB0455	putative methylase		No Data	1143	Hypothetical proteins	Conserved
NMB0456	N-acetylmuramoyl-L-alanine amidase AmiC	amiC	3.5.1.28	1251	Cell envelope	Biosynthesis and degradation of surface polysaccharides and lipopolysaccharides
NMB0457	putative ATPase		No Data	462	Hypothetical proteins	Conserved
NMB0458	glutamate racemase	murI	5.1.1.3	813	Cell envelope	Biosynthesis and degradation of murein sacculus and peptidoglycan
NMB0459	conserved hypothetical protein		No Data	1110	Hypothetical proteins	Conserved
NMB0460	transferrin-binding protein 2 (TbpB)	tbp	No Data	2139	Transport and binding proteins	Cations and iron carrying compounds
NMB0461	transferrin-binding protein 1 (TbpA)	tbp	No Data	2748	Transport and binding proteins	Cations and iron carrying compounds
NMB0462	putative spermidine/putrescine-binding lipoprotein	potD1	No Data	1224	Transport and binding proteins	Amino acids, peptides and amines
NMB0463	30S ribosomal protein S20	rpsT	No Data	264	Protein synthesis	Ribosomal proteinssynthesis and modification
NMB0464	putative phospholipase A1 (detergent-resistant phospholipase A; DR-phospholipase A; phosphatidylcholine 1-acylhydrolase; outer-membrane phospholipase A; OM PLA)		No Data	1149	Fatty acid and phospholipid metabolism	Degradation
NMB0465	conserved hypothetical integral membrane protein		No Data	702	Hypothetical proteins	Conserved
NMB0466	aspartyl-tRNA synthetase (aspartate--tRNA ligase; AspRS)	aspS	6.1.1.12	1809	Protein synthesis	tRNA aminoacylation
NMB0467	hypothetical periplasmic protein		No Data	285	No Data	No Data
NMB0468	biosynthetic arginine decarboxylase (ADC)	speA	4.1.1.19	1893	Central intermediary metabolism	Polyamine biosynthesis
NMB0469	agmatinase (agmatine ureohydrolase; AUH)	speB	3.5.3.11	924	Central intermediary metabolism	Polyamine biosynthesis
NMB0470	putative transporter		No Data	1467	Transport and binding proteins	Carbohydrates, organic alcohols, and acids
NMB0471	conserved hypothetical periplasmic protein		No Data	1077	Hypothetical proteins	Conserved
NMB0472	8-amino-7-oxonoanoate synthase (AONS; 8-amino-7-ketopelargonate synthase; 7-keto-8-amino-pelargonic acid synthetase; 7-KAP synthetase; L-alanine--pimelyl CoA ligase)	bioF	2.3.1.47	1143	Biosynthesis of cofactors, prosthetic groups, and carriers	Biotin
NMB0473	conserved hypothetical protein		No Data	648	Hypothetical proteins	Conserved
NMB0474	biotin biosynthesis protein BioC	bioC	No Data	783	Biosynthesis of cofactors, prosthetic groups, and carriers	Biotin
NMB0475	conserved hypothetical TPR-containing protein		No Data	1392	No Data	No Data
NMB0476	hypothetical protein		No Data	1098	No Data	No Data
NMB0477	putative ATP/GTP-binding protein		No Data	537	Hypothetical proteins	Conserved
NMB0478	hypothetical protein		No Data	645	No Data	No Data
NMB0479	conserved hypothetical protein		No Data	360	Hypothetical proteins	Conserved
NMB0480	truncated TspB-like protein (N-terminal third of the protein)		No Data	396	Unknown function	General
NMB0481	hypothetical protein		No Data	318	Hypothetical proteins	Conserved
NMB0482	hypothetical protein		No Data	279	No Data	No Data
NMB0483	hypothetical integral membrane protein		No Data	285	No Data	No Data
NMB0484	hypothetical protein		No Data	198	No Data	No Data
NMB0485	conserved hypothetical protein		No Data	291	No Data	No Data
NMB0487	hypothetical protein	No Data	No Data	96	No Data	No Data
NMB0488	conserved hypothetical protein		No Data	495	No Data	No Data
NMB0489	putative TpsS1 cassette (pseudogene part 2)	tpsS1	No Data	882	No Data	No Data
NMB0490	putative TpsS1 cassette (pseudogene part 1)	tspS1	No Data	903	Unknown function	General
NMB0491	hypothetical protein		No Data	444	No Data	No Data
NMB0492	conserved hypothetical protein		No Data	324	No Data	No Data
NMB0493	haemagglutinin/hemolysin-related protein TpsA1	tpsA1	No Data	8112	Cellular processes	Toxin production and resistance
NMB0493	haemagglutinin/hemolysin-related protein TpsA1	tpsA1	No Data	8112	Cellular processes	Pathogenesis
NMB0495	putative replication initiation protein		No Data	984	Mobile and extrachromosomal element functions	Plasmid functions
NMB0496	TpsA activation/secretion protein TpsB1	tpsB1	No Data	1680	Unknown function	General
NMB0497	haemagglutinin/hemolysin-related protein TpsA2	tpsA2	No Data	5937	Cellular processes	Toxin production and resistance
NMB0497	haemagglutinin/hemolysin-related protein TpsA2	tpsA2	No Data	5937	Cellular processes	Pathogenesis
NMB0498	hypothetical protein		No Data	510	No Data	No Data
NMB0499	putative TpsS2 cassette	tpsS2	No Data	1623	No Data	No Data
NMB0500	hypothetical protein		No Data	378	No Data	No Data
NMB0501	hypothetical protein		No Data	375	No Data	No Data
NMB0502	putative TpsS3 cassette	tpsS3	No Data	1953	No Data	No Data
NMB0503	hypothetical protein		No Data	432	No Data	No Data
NMB0504	hypothetical protein	No Data	No Data	216	No Data	No Data
NMB0505	hypothetical protein	No Data	No Data	285	No Data	No Data
NMB0506	putative TpsS4 cassette	tpsS4	No Data	1521	No Data	No Data
NMB0507	conserved hypothetical protein		No Data	489	No Data	No Data
NMB0508	conserved hypothetical protein		No Data	273	No Data	No Data
NMB0509	putative TpsS5 cassette	tpsS5	No Data	783	No Data	No Data
NMB0510	conserved hypothetical protein		No Data	264	No Data	No Data
NMB0511	putative TpsS6 cassette	tpsS6	No Data	1923	No Data	No Data
NMB0512	hypothetical integral membrane protein		No Data	423	No Data	No Data
NMB0513	conserved hypothetical protein		No Data	402	No Data	No Data
NMB0514	putative TpsA-like protein		No Data	240	No Data	No Data
NMB0515	putative TpsA-like protein		No Data	384	No Data	No Data
NMB0516	hypothetical protein		No Data	936	No Data	No Data
NMB0517	hypothetical protein	No Data	No Data	156	No Data	No Data
NMB0518	hypothetical protein	No Data	No Data	228	Hypothetical proteins	Domain
NMB0519	hypothetical protein		No Data	204	No Data	No Data
NMB0520	hypothetical integral membrane protein		No Data	180	No Data	No Data
NMB0521	hypothetical periplasmic protein		No Data	459	No Data	No Data
NMB0524	tRNA-processing ribonuclease BN (RNase BN)	rbn	3.1.-.-	1221	DNA metabolism	DNA replication, recombination, and repair
NMB0525	conserved hypothetical protein		No Data	660	Cellular processes	Detoxification
NMB0526	conserved hypothetical protein		No Data	519	No Data	No Data
NMB0527	putative 6-pyruvoyl tetrahydrobiopterin synthase (PTPS; PTP synthase)		No Data	423	Biosynthesis of cofactors, prosthetic groups, and carriers	Other
NMB0528	conserved hypothetical integral membrane protein		No Data	372	Hypothetical proteins	Conserved
NMB0529	conserved hypothetical protein		No Data	639	Hypothetical proteins	Conserved
NMB0530	beta-hexosaminidase (N-acetyl-beta-glucosaminidase; beta-N-acetylhexosaminidase)	nagZ	No Data	1086	Energy metabolism	Biosynthesis and degradation of polysaccharides
NMB0531	putative Na+/H+ antiporter		No Data	1521	Hypothetical proteins	Conserved
NMB0533	endonuclease III (DNA-(apurinic or apyrimidinic site) lyase)	nth	4.2.99.18	630	DNA metabolism	DNA replication, recombination, and repair
NMB0534	conserved hypothetical integral membrane protein		No Data	414	Hypothetical proteins	Conserved
NMB0535	putative glucose/galactose transporter		No Data	1281	Transport and binding proteins	Carbohydrates, organic alcohols, and acids
NMB0536	putative Na(+)/H(+) antiporter		No Data	1380	Transport and binding proteins	Cations and iron carrying compounds
NMB0537	magnesium and cobalt efflux protein CorC	corC	No data	825	Transport and binding proteins	Cations and iron carrying compounds
NMB0538	conserved hypothetical protein		No Data	510	Hypothetical proteins	Conserved
NMB0539	porphobilinogen deaminase (PBG; hydroxymethylbilane synthase; HMBS; pre-uroporphyrinogen synthase)	hemC	4.3.1.8	936	Biosynthesis of cofactors, prosthetic groups, and carriers	Heme, porphyrin, and cobalamin
NMB0540	aspartate aminotransferase (transaminase A; ASPAT)	aspC	2.6.1.1	1194	Amino acid biosynthesis	Aspartate family
NMB0541	conserved hypothetical protein		No Data	498	No Data	No Data
NMB0542	conserved hypothetical protein		No Data	204	No Data	No Data
NMB0543	putative L-lactate permease		No Data	1587	Transport and binding proteins	Carbohydrates, organic alcohols, and acids
NMB0544	UDP-2,3-diacylglucosamine hydrolase	lpxH	3.6.1.-	723	Cell envelope	Biosynthesis and degradation of surface polysaccharides and lipopolysaccharides
NMB0545	SMC protein	smc	No data	3486	DNA metabolism	Chromosome-associated proteins
NMB0545	SMC protein	smc	No data	3486	Cell processes	Cell division
NMB0546	putative alcohol dehydrogenase (ADH-HT)		1.1.1.1	1047	Energy metabolism	Fermentation
NMB0547	minor pilin PilV	pilV	No Data	390	Cell envelope	Surface structures
NMB0547	minor pilin PilV	pilV	No Data	390	Cellular processes	Pathogenesis
NMB0548	putative membrane fusion protein		No Data	1179	Unknown function	General
NMB0549	putative ABC transporter ATP-binding protein		No Data	1935	Transport and binding proteins	Unknown substrate
NMB0550	thiol:disulfide interchange lipoprotein DsbC	dsbC	No Data	783	Protein fate	Protein folding and stabilization
NMB0551	primosomal protein N' (replication factor Y)	priA	No Data	2190	DNA metabolism	DNA replication, recombination, and repair
NMB0552	conserved hypothetical integral membrane protein		No Data	1074	No Data	No Data
NMB0554	chaperone protein DnaK (heat shock protein 70; heat shock 70 kDa protein; HSP70)	dnaK	No Data	1929	Protein fate	Protein folding and stabilization
NMB0555	hypothetical membrane-associated protein		No Data	273	No Data	No Data
NMB0556	putative transcriptional regulator		No Data	687	Mobile and extrachromosomal element functions	Prophage functions
NMB0556	putative transcriptional regulator		No Data	687	Regulatory functions	Other
NMB0557	conserved hypothetical protein		No Data	339	Hypothetical proteins	Conserved
NMB0558	hypothetical protein		No Data	465	No Data	No Data
NMB0559	putative ubiquinone biosynthesis protein UbiB		No Data	1512	Biosynthesis of cofactors, prosthetic groups, and carriers	Ubiquinone
NMB0560	serine acetyltransferase (SAT)	cysE	2.3.1.30	819	Amino acid biosynthesis	Serine family
NMB0561	protein GrpE (HSP-70 cofactor)	grpE	No Data	579	Protein fate	Protein folding and stabilization
NMB0562	conserved hypothetical membrane-associated protein		No Data	216	Hypothetical proteins	Conserved
NMB0563	thiamine biosynthesis lipoprotein ApbE	apbE	No Data	1056	Biosynthesis of cofactors, prosthetic groups, and carriers	Thiamine
NMB0564	Na(+)-translocating NADH-quinone reductase subunit F (Na(+)-translocating NQR subunit F; Na(+)-NQR subunit F; NQR complex subunit F; NQR-1 subunit F)	nqrF	No Data	1218	Energy metabolism	Aerobic
NMB0564	Na(+)-translocating NADH-quinone reductase subunit F (Na(+)-translocating NQR subunit F; Na(+)-NQR subunit F; NQR complex subunit F; NQR-1 subunit F)	nqrF	No Data	1218	Energy metabolism	Electron transport
NMB0565	Na(+)-translocating NADH-quinone reductase subunit E (Na(+)-translocating NQR subunit E; Na(+)-NQR subunit E; NQR complex subunit E; NQR-1 subunit E)	nqrE	1.6.5.-	594	Energy metabolism	Aerobic
NMB0565	Na(+)-translocating NADH-quinone reductase subunit E (Na(+)-translocating NQR subunit E; Na(+)-NQR subunit E; NQR complex subunit E; NQR-1 subunit E)	nqrE	1.6.5.-	594	Energy metabolism	Electron transport
NMB0566	Na(+)-translocating NADH-quinone reductase subunit D (Na(+)-translocating NQR subunit D; Na(+)-NQR subunit D; NQR complex subunit D; NQR-1 subunit D)	nqrD	1.6.5.3	627	Energy metabolism	Aerobic
NMB0566	Na(+)-translocating NADH-quinone reductase subunit D (Na(+)-translocating NQR subunit D; Na(+)-NQR subunit D; NQR complex subunit D; NQR-1 subunit D)	nqrD	1.6.5.3	627	Energy metabolism	Electron transport
NMB0567	Na(+)-translocating NADH-quinone reductase subunit C (Na(+)-translocating NQR subunit C; Na(+)-NQR subunit C; NQR complex subunit C; NQR-1 subunit C)	nqrC	No Data	777	Energy metabolism	Aerobic
NMB0567	Na(+)-translocating NADH-quinone reductase subunit C (Na(+)-translocating NQR subunit C; Na(+)-NQR subunit C; NQR complex subunit C; NQR-1 subunit C)	nqrC	No Data	777	Energy metabolism	Electron transport
NMB0568	Na(+)-translocating NADH-quinone reductase subunit B (Na(+)-translocating NQR subunit B; Na(+)-NQR subunit B; NQR complex subunit B; NQR-1 subunit B)	nqrB	1.6.5.-	1233	Energy metabolism	Aerobic
NMB0568	Na(+)-translocating NADH-quinone reductase subunit B (Na(+)-translocating NQR subunit B; Na(+)-NQR subunit B; NQR complex subunit B; NQR-1 subunit B)	nqrB	1.6.5.-	1233	Energy metabolism	Electron transport
NMB0569	Na(+)-translocating NADH-quinone reductase subunit A (Na(+)-translocating NQR subunit A; Na(+)-NQR subunit A; NQR complex subunit A; NQR-1 subunit A)	nqrA	No Data	1344	Energy metabolism	Aerobic
NMB0569	Na(+)-translocating NADH-quinone reductase subunit A (Na(+)-translocating NQR subunit A; Na(+)-NQR subunit A; NQR complex subunit A; NQR-1 subunit A)	nqrA	No Data	1344	Energy metabolism	Electron transport
NMB0570	conserved hypothetical integral membrane protein		No Data	1422	No Data	No Data
NMB0571	conserved hypothetical integral membrane protein		No Data	360	Hypothetical proteins	Conserved
NMB0572	conserved hypothetical protein		No Data	606	No Data	No Data
NMB0573	putative HTH-type transcriptional regulator		No Data	483	Regulatory functions	DNA interactions
NMB0574	glycine cleavage system T protein (aminomethyltransferase)	gcvT	2.1.2.10	1101	Energy metabolism	Amino acids and amines
NMB0575	glycine cleavage system H protein	gcvH	No Data	387	Energy metabolism	Amino acids and amines
NMB0576	glutamyl-tRNA reductase (GluTR)	hemA	1.2.1.-	1248	Biosynthesis of cofactors, prosthetic groups, and carriers	Heme, porphyrin, and cobalamin
NMB0577	truncated NosR-like protein (N-terminal 20% of the protein)		No Data	522	Hypothetical proteins	Domain
NMB0578	truncated NosD-like protein (C-terminal 90% of the protein)		No Data	1035	Transport and binding proteins	Cations and iron carrying compounds
NMB0579	putative ABC transporter ATP-binding protein		No Data	621	Transport and binding proteins	Cations and iron carrying compounds
NMB0580	putative NosL-like lipoprotein		No Data	495	Protein fate	Protein folding and stabilization
NMB0581	putative electron transfer flavoprotein-ubiquinone oxidoreductase (ETF-QO; ETF-ubiquinone oxidoreductase; ETF dehydrogenase; electron-transferring-flavoprotein dehydrogenase)		1.5.5.1	1662	Energy metabolism	Electron transport
NMB0582	putative peptidase		No Data	543	Cellular processes	Toxin production and resistance
NMB0583	IS1016 group transposase		No Data	669	Mobile and extrachromosomal element functions	Transposon functions
NMB0584	FrpA/C-binding lipoprotein	frpD	No Data	816	Cellular processes	Pathogenesis
NMB0585	Iron-regulated protein FrpA	frpA	No Data	3909	Cellular processes	Pathogenesis
NMB0586	putative ABC transporter substrate-binding protein		No Data	915	Cell envelope	Surface structures
NMB0586	putative ABC transporter substrate-binding protein		No Data	915	Cellular processes	Pathogenesis
NMB0587	putative ABC transporter permease protein		No Data	876	Cell envelope	Other
NMB0588	putative ABC transporter ATP-binding protein		No Data	756	Transport and binding proteins	Unknown substrate
NMB0589	50S ribosomal protein L19	rplS	No Data	366	Protein synthesis	Ribosomal proteinssynthesis and modification
NMB0590	tRNA (guanine-N(1)-)-methyltransferase (M1G-methyltransferase; tRNA [GM37] methyltransferase)	trmD	2.1.1.31	750	Protein synthesis	tRNA and rRNA base modification
NMB0591	putative 16S rRNA processing protein RimM		No Data	510	Transcription	RNA processing
NMB0592	30S ribosomal protein S16	rpsP	No Data	246	Protein synthesis	Ribosomal proteinssynthesis and modification
NMB0593	conserved hypothetical protein		No Data	2427	Hypothetical proteins	Conserved
NMB0594	putative two-component system sensor protein		No Data	1407	Regulatory functions	Other
NMB0595	putative two-component system transcriptional regulator protein		No Data	678	Regulatory functions	Other
NMB0596	conserved hypothetical integral membrane protein		No Data	1815	No Data	No Data
NMB0597	conserved hypothetical integral membrane protein		No Data	354	No Data	No Data
NMB0598	putative Maf-like protein		No Data	609	Unknown function	General
NMB0599	sec-independent protein translocase TatC component	tatC	No Data	771	Hypothetical proteins	Conserved
NMB0600	sec-independent protein translocase TatB component	tatB	No data	687	Protein fate	Protein and peptide secretion and trafficking
NMB0602	putative HitA-like protein		No Data	324	Unknown function	General
NMB0603	phosphoribosyl-ATP pyrophosphatase (PRA-PH)	hisE	3.6.1.31	324	Amino acid biosynthesis	Histidine family
NMB0604	putative zinc-type alcohol dehydrogenase		No Data	1065	Energy metabolism	Fermentation
NMB0605	putative deacetylase		No Data	1110	Central intermediary metabolism	Other
NMB0606	conserved hypothetical periplasmic protein		No Data	267	Hypothetical proteins	Conserved
NMB0607	preprotein translocase SecD subunit	secD	No Data	1857	Protein fate	Protein and peptide secretion and trafficking
NMB0608	preprotein translocase SecF subunit	secF	No Data	936	Protein fate	Protein and peptide secretion and trafficking
NMB0609	30S ribosomal protein S15	rpsO	No Data	270	Protein synthesis	Ribosomal proteinssynthesis and modification
NMB0610	putative spermidine/putrescine transport system ATP-binding protein	potA1	No Data	1125	Transport and binding proteins	Amino acids, peptides and amines
NMB0611	putative spermidine/putrescine transport system permease protein		No Data	966	Transport and binding proteins	Amino acids, peptides and amines
NMB0612	putative spermidine/putrescine transport system permease protein		No Data	888	Transport and binding proteins	Amino acids, peptides and amines
NMB0613	hypothetical protein	No Data	No Data	108	No Data	No Data
NMB0614	putative oxidoreductase OrdL		No Data	1296	Central intermediary metabolism	Other
NMB0615	putative ammonium transporter		No Data	1305	Transport and binding proteins	Cations and iron carrying compounds
NMB0617	transcription termination factor Rho	rho	No Data	1260	Transcription	Transcription factors
NMB0618	phosphoenolpyruvate synthase (pyruvate, water dikinase; PEP synthase)	ppsA	2.7.9.2	2385	Energy metabolism	Glycolysis/gluconeogenesis
NMB0619	conserved hypothetical protein		No Data	822	Hypothetical proteins	Conserved
NMB0620	phosphoglycolate phosphatase 2 (PGPase 2; PGP 2)	gph	3.1.3.18	663	Energy metabolism	Sugars
NMB0621	conserved hypothetical protein		No Data	828	Hypothetical proteins	Conserved
NMB0622	outer-membrane lipoprotein carrier protein	lolA	No Data	624	Protein fate	Protein and peptide secretion and trafficking
NMB0623	putative spermidine/putrescine-binding lipoprotein	potD2	No Data	1140	Transport and binding proteins	Amino acids, peptides and amines
NMB0624	pilin glycosyl transferase E (pseudogene part 1)	pglE	No Data	1222	Cell envelope	Biosynthesis and degradation of surface polysaccharides and lipopolysaccharides
NMB0625	conserved hypothetical protein		No Data	531	Hypothetical proteins	Conserved
NMB0626	peptide chain release factor 3 (RF-3)	prfC	No Data	1596	Protein synthesis	Translation factors
NMB0627	phosphoribosyl-AMP cyclohydrolase (PRA-CH)	hisI	3.5.4.19	396	Amino acid biosynthesis	Histidine family
NMB0628	imidazole glycerol phosphate synthase subunit HisF (IGP synthase cyclase subunit; IGP synthase subunit HisF; ImGP synthase subunit HisF; IGPS subunit HisF)	hisF	No Data	768	Amino acid biosynthesis	Histidine family
NMB0629	1-(5-phosphoribosyl)-5-[(5-phosphoribosylamino)methylideneamino] imidazole-4-carboxamide isomerase (phosphoribosylformimino-5-aminoimidazole carboxamide ribotide isomerase)	hisA	5.3.1.16	738	Amino acid biosynthesis	Histidine family
NMB0630	imidazole glycerol phosphate synthase subunit HisH (IGP synthase glutamine amidotransferase subunit; IGP synthase subunit HisH; ImGP synthase subunit HisH; IGPS subunit HisH)	hisH	2.4.2.-	639	Amino acid biosynthesis	Histidine family
NMB0631	putative phosphate acetyltransferase (phosphotransacetylase)		No Data	1503	Energy metabolism	Fermentation
NMB0632	iron(III)-transport system ATP-binding protein FbpC (ferric cations import ATP-binding protein FbpC)	fbpC	No Data	369	Transport and binding proteins	Cations and iron carrying compounds
NMB0633	iron(III) ABC transporter, permease protein	fbpB			Transport and binding proteins	Cations and iron carrying compounds
NMB0634	iron(III)-transport system iron-binding protein FbpA (major ferric iron-binding protein; FBP; major iron-regulated protein; MIRP; Iron(III) periplasmic binding protein)	fbpA	No Data	996	Transport and binding proteins	Cations and iron carrying compounds
NMB0635	IS1655 transposase		No Data	966	Mobile and extrachromosomal element functions	Transposon functions
NMB0636	conserved hypothetical protein (pseudogene part 1)		No Data	384	No Data	No Data
NMB0636	Hypothetical protein				Hypothetical proteins
NMB0637	argininosuccinate lyase (arginosuccinase; ASAL)	argH	4.3.2.1	1377	Amino acid biosynthesis	Glutamate family
NMB0638	UTP--glucose-1-phosphate uridylyltransferase (UDP-glucose pyrophosphorylase; UDPGP; alpha-D-glucosyl-1-phosphate uridylyltransferase; uridine diphosphoglucose pyrophosphorylase)	galU	2.7.7.9	870	Purines, pyrimidines, nucleosides, and nucleotides	Sugar-nucleotide biosynthesis and conversions
NMB0639	putative HAM1-like protein		No Data	600	Hypothetical proteins	Conserved
NMB0640	hypothetical membrane-associated protein		No Data	234	No Data	No Data
NMB0641	inorganic pyrophosphatase (pyrophosphate phospho-hydrolase; PPase)	ppa	3.6.1.1	534	Central intermediary metabolism	Phosphorus compounds
NMB0642	dATP pyrophosphohydrolase	ntpA	No Data	453	Purines, pyrimidines, nucleosides, and nucleotides	Nucleotide and nucleoside interconversions
NMB0643	putative MafB-related protein		No Data	1827	Unknown function	General
NMB0644	hypothetical protein		No Data	465	No Data	No Data
NMB0646	barstar (ribonuclease inhibitor)		No Data	288	Regulatory functions	Other
NMB0646	barstar (ribonuclease inhibitor)		No Data	288	Transcription	Degradation of RNA
NMB0647	conserved hypothetical protein		No Data	1239	No Data	No Data
NMB0648	hypothetical protein		No Data	423	No Data	No Data
NMB0649	conserved hypothetical protein		No Data	225	No Data	No Data
NMB0650	conserved hypothetical protein		No Data	390	Hypothetical proteins	Conserved
NMB0651	conserved hypothetical protein		No Data	390	No Data	No Data
NMB0652	MafA2 lipoprotein	mafA2	No data	942	Unknown function	General
NMB0653	MafB2 protein	mafB2	No data	1269	Unknown function	General
NMB0654	conserved hypothetical protein		No Data	318	No Data	No Data
NMB0655	conserved hypothetical protein		No Data	708	No Data	No Data
NMB0656	hypothetical protein		No Data	330	No Data	No Data
NMB0657	hypothetical protein	No Data	No Data	204	No Data	No Data
NMB0657	Hypothetical protein				Hypothetical proteins
NMB0658	hypothetical protein	No Data	No Data	261	No Data	No Data
NMB0659	hypothetical protein		No Data	402	No Data	No Data
NMB0660	conserved hypothetical protein		No Data	390	No Data	No Data
NMB0661	putative Trk system potassium uptake protein		No Data	2301	Disrupted reading frame	No Data
NMB0661	putative Trk system potassium uptake protein		No Data	2301	Purines, pyrimidines, nucleosides, and nucleotides	Other
NMB0661	putative Trk system potassium uptake protein		No Data	2301	Transport and binding proteins	Cations and iron carrying compounds
NMB0661	nusB; transcription antitermination protein NusB	nusB			Transcription	Transcription factors
NMB0662	putative endoribonuclease		No Data	390	Transcription	Degradation of RNA
NMB0663	outer-membrane associated protein NspA	nspA	No Data	525	Cell envelope	Other
NMB0664	hypothetical protein	No Data	No Data	195	No Data	No Data
NMB0665	putative oxygen-independent coproporphyrinogen III oxidase		No Data	1176	Biosynthesis of cofactors, prosthetic groups, and carriers	Heme, porphyrin, and cobalamin
NMB0666	DNA ligase (polydeoxyribonucleotide synthase [NAD+])	ligA	6.5.1.2	2526	DNA metabolism	DNA replication, recombination, and repair
NMB0667	conserved hypothetical periplasmic protein		No Data	1287	No Data	No Data
NMB0668	AmpD protein	ampD	No Data	573	Cellular processes	Toxin production and resistance
NMB0668	AmpD protein	ampD	No Data	573	Regulatory functions	Other
NMB0669	putative aminodeoxychorismate lyase		4.1.3.38	996	Hypothetical proteins	Conserved
NMB0670	thymidylate kinase (dTMP kinase)	tmk	2.7.4.9	621	Purines, pyrimidines, nucleosides, and nucleotides	Nucleotide and nucleoside interconversions
NMB0671	putative NADP-dependent malic enzyme (NADP-ME)	sfcA	1.1.1.38	1281	Energy metabolism	Other
NMB0672	tetraacyldisaccharide 4'-kinase (lipid A 4'-kinase)	lpxK	2.7.1.130	1035	Fatty acid and phospholipid metabolism	Biosynthesis
NMB0673	conserved hypothetical periplasmic protein		No Data	588	No Data	No Data
NMB0674	conserved hypothetical protein		No Data	183	Hypothetical proteins	Conserved
NMB0675	3-deoxy-manno-octulosonate cytidylyltransferase (CMP-KDO synthetase; CMP-2-keto-3-deoxyoctulosonic acid synthetase; CKS)	kdsB	2.7.7.38	762	Cell envelope	Biosynthesis and degradation of surface polysaccharides and lipopolysaccharides
NMB0676	hypothetical protein		No Data	402	No Data	No Data
NMB0677	hypothetical protein	No Data	No Data	117	No Data	No Data
NMB0678	tryptophan synthase alpha chain	trpA	4.2.1.20	786	Amino acid biosynthesis	Aromatic amino acid family
NMB0679	acetyl-coenzyme A carboxylase carboxyl transferase subunit beta (ACCase beta chain)	accD	6.4.1.2	873	Fatty acid and phospholipid metabolism	Biosynthesis
NMB0680	conserved hypothetical periplasmic protein		No Data	612	Unknown function	General
NMB0681	putative SirA-like protein		No Data	225	Hypothetical proteins	Conserved
NMB0682	dihydroorotase (DHOase)	pyrC	3.5.2.3	1035	Purines, pyrimidines, nucleosides, and nucleotides	Pyrimidine ribonucleotide biosynthesis
NMB0683	N utilization substance protein B (NusB protein)	nusB	No Data	426	Transcription	Transcription factors
NMB0683	nusB; transcription antitermination protein NusB	nusB			Transcription	Transcription factors
NMB0684	6,7-dimethyl-8-ribityllumazine synthase (DMRL synthase; lumazine synthase; riboflavin synthase beta chain)	ribH	6.3.3.-	477	Biosynthesis of cofactors, prosthetic groups, and carriers	Riboflavin, FMN, and FAD
NMB0685	conserved hypothetical protein		No Data	324	No Data	No Data
NMB0686	ribonuclease III (RNase III)	rnc	3.1.26.3	720	Transcription	RNA processing
NMB0687	putative Era-like GTP-binding protein		No Data	924	Cellular processes	Cell division
NMB0687	putative Era-like GTP-binding protein		No Data	924	Regulatory functions	RNA interactions
NMB0688	N-(5'-phosphoribosyl)anthranilate isomerase (PRAI)	trpF	5.3.1.24	627	Amino acid biosynthesis	Aromatic amino acid family
NMB0689	transcription elongation factor GreB (transcript cleavage factor GreB)	greB	No Data	492	Transcription	Transcription factors
NMB0690	amidophosphoribosyltransferase (glutamine phosphoribosylpyrophosphate amidotransferase; ATASE; GPATase)	purF	2.4.2.14	1545	Purines, pyrimidines, nucleosides, and nucleotides	Purine ribonucleotide biosynthesis
NMB0691	putative colicin V production protein (DedE protein)		No Data	498	Cellular processes	Toxin production and resistance
NMB0692	tetrapac protein	tpc	No Data	999	Cellular processes	DNA transformation
NMB0693	FolC bifunctional protein [includes: folylpolyglutamate synthase (folylpoly-gamma-glutamate synthetase; FPGS; tetrahydrofolate synthase; tetrahydrofolylpolyglutamate synthase) and dihydrofolate synthase]	folC	6.3.2.17	1275	Biosynthesis of cofactors, prosthetic groups, and carriers	Folic acid
NMB0694	hypothetical integral membrane protein		No Data	447	Biosynthesis of cofactors, prosthetic groups, and carriers	Folic acid
NMB0695	conserved hypothetical protein		No Data	360	No Data	No Data
NMB0696	putative ABC transporter ATP-binding protein		No Data	729	Transport and binding proteins	Amino acids, peptides and amines
NMB0697	dimethyladenosine transferase (S-adenosylmethionine-6-N', N'-adenosyl(rRNA) dimethyltransferase; 16S rRNA dimethylase; high level kasugamycin resistance protein KsgA; kasugamycin dimethyltransferase)	ksgA	2.1.1.-	780	Cellular processes	Toxin production and resistance
NMB0697	dimethyladenosine transferase (S-adenosylmethionine-6-N', N'-adenosyl(rRNA) dimethyltransferase; 16S rRNA dimethylase; high level kasugamycin resistance protein KsgA; kasugamycin dimethyltransferase)	ksgA	2.1.1.-	780	Protein synthesis	tRNA and rRNA base modification
NMB0698	putative DNA glycosylase		No Data	690	No Data	No Data
NMB0699	tryptophan synthase beta chain	trpB	4.2.1.20	1203	Amino acid biosynthesis	Aromatic amino acid family
NMB0700	IgA-specific serine endopeptidase (IgA protease)	iga	3.4.21.72	5448	Protein fate	Degradation of proteins, peptides, and glycopeptides
NMB0701	hypothetical protein	No Data	No Data	255	No Data	No Data
NMB0702	competence protein ComA	comA	No Data	2283	Cellular processes	DNA transformation
NMB0703	competence lipoprotein ComL	comL	No Data	804	Cell envelope	Other
NMB0703	competence lipoprotein ComL	comL	No Data	804	Cellular processes	DNA transformation
NMB0704	ribosomal large subunit pseudouridine synthase D (rRNA-uridine isomerase D; rRNA pseudouridylate synthase D)	rluD	No Data	1125	Protein synthesis	tRNA and rRNA base modification
NMB0705	putative transporter		No Data	948	Transport and binding proteins	Unknown substrate
NMB0706	conserved hypothetical protein		No Data	780	Hypothetical proteins	Conserved
NMB0707	conserved hypothetical lipoprotein		No Data	480	Cell envelope	Other
NMB0708	DNA polymerase III delta subunit	holA	2.7.7.7	999	DNA metabolism	DNA replication, recombination, and repair
NMB0709	hypothetical integral membrane protein		No Data	420	No Data	No Data
NMB0710	conserved hypothetical integral membrane protein		No Data	567	No Data	No Data
NMB0711	conserved hypothetical protein		No Data	885	Hypothetical proteins	Conserved
NMB0712	RNA polymerase sigma factor RpoH (Sigma-32)	rpoH	No Data	873	Cellular processes	Adaptations to atypical conditions
NMB0712	RNA polymerase sigma factor RpoH (Sigma-32)	rpoH	No Data	873	Transcription	Transcription factors
NMB0713	apolipoprotein N-acyltransferase (ALP N-acyltransferase)	lnt	No Data	1545	Protein fate	Protein modification and repair
NMB0714	conserved hypothetical integral membrane protein (pseudogene part 1)		No Data	756	Hypothetical proteins	Conserved
NMB0715	truncated cell volume regulation protein A homolog (N-terminal 7% of the protein)		No Data	321	No Data	No Data
NMB0716	truncated cell volume regulation protein A homolog (C-terminal 16% of the protein)		No Data	291	No Data	No Data
NMB0717	putative cytochrome c552		No Data	417	Energy metabolism	Electron transport
NMB0718	ferrochelatase (protoheme ferro-lyase; heme synthetase)	hemH	4.99.1.1	1083	Biosynthesis of cofactors, prosthetic groups, and carriers	Heme, porphyrin, and cobalamin
NMB0719	queuine tRNA-ribosyltransferase (tRNA-guanine transglycosylase; guanine insertion enzyme)	tgt	2.4.2.29	1116	Protein synthesis	tRNA aminoacylation
NMB0720	threonyl-tRNA synthetase (threonine--tRNA ligase; ThrRS)	thrS	6.1.1.3	1914	Protein synthesis	tRNA aminoacylation
NMB0721	translation initiation factor IF-3	infC	No Data	468	Protein synthesis	Translation factors
NMB0722	50S ribosomal protein L35	rpmI	No Data	198	Protein synthesis	Ribosomal proteinssynthesis and modification
NMB0723	50S ribosomal protein L20	rplT	No Data	360	Protein synthesis	Ribosomal proteinssynthesis and modification
NMB0724	phenylalanyl-tRNA synthetase alpha chain (phenylalanine--tRNA ligase alpha chain; PheRS)	pheS	6.1.1.20	993	Protein synthesis	tRNA aminoacylation
NMB0725	putative type II restriction-modification system enzyme Mod		2.1.1.73	1059	DNA metabolism	Restriction/modification
NMB0726	putative type II restriction-modification system enzyme Res		3.1.21.4	1470	DNA metabolism	Restriction/modification
NMB0727	putative DNA modification methylase		2.1.1.72	651	DNA metabolism	Restriction/modification
NMB0728	phenylalanyl-tRNA synthetase beta chain (phenylalanine-- tRNA ligase beta chain; PheRS)	pheT	6.1.1.20	2364	Protein synthesis	tRNA aminoacylation
NMB0729	integration host factor alpha-subunit (IHF-alpha)	ihfA	No Data	303	DNA metabolism	DNA replication, recombination, and repair
NMB0729	integration host factor alpha-subunit (IHF-alpha)	ihfA	No Data	303	Regulatory functions	Other
NMB0730	putative FxsA-like protein		No Data	486	No Data	No Data
NMB0731	hypothetical protein		No Data	228	No Data	No Data
NMB0732	adenosylmethionine-8-amino-7-oxononanoate aminotransferase (7,8-diamino-pelargonic acid aminotransferase; DAPA aminotransferase)	bioA	2.6.1.62	1302	Biosynthesis of cofactors, prosthetic groups, and carriers	Biotin
NMB0733	dethiobiotin synthetase (dethiobiotin synthase; DTB synthetase; DTBS)	bioD	6.3.3.3	648	Biosynthesis of cofactors, prosthetic groups, and carriers	Biotin
NMB0734	conserved hypothetical protein		No Data	477	No Data	No Data
NMB0735	4-hydroxybenzoate octaprenyltransferase (4-HB polyprenyltransferase)	ubiA	No Data	891	Biosynthesis of cofactors, prosthetic groups, and carriers	Ubiquinone
NMB0736	putative phosphotransferase enzyme IIA component (PTS system EIIA component)		2.7.1.69	450	Transport and binding proteins	Other
NMB0737	HPr kinase/phosphorylase (HPrK/P; HPr(Ser) kinase/phosphorylase)	hprK	No Data	963	Regulatory functions	Other
NMB0738	conserved hypothetical membrane-associated protein		No Data	855	Hypothetical proteins	Conserved
NMB0739	bifunctional protein [includes: conserved hypothetical protein and segregation and condensation protein B] (pseudogene part 1)		No Data	1518	Hypothetical proteins	Conserved
NMB0740	DNA repair protein RecN (recombination protein N)	recN	No Data	1674	DNA metabolism	DNA replication, recombination, and repair
NMB0741	putative oxidoreductase		No Data	1620	Protein synthesis	tRNA and rRNA base modification
NMB0742	conserved hypothetical protein		No Data	384	Hypothetical proteins	Conserved
NMB0743	ubiquinone/menaquinone biosynthesis methyltransferase UbiE	ubiE	No Data	738	Biosynthesis of cofactors, prosthetic groups, and carriers	Ubiquinone
NMB0744	hypothetical protein		No Data	480	No Data	No Data
NMB0745	2-amino-4-hydroxy-6-hydroxymethyldihydropteridine pyrophosphokinase (7,8-dihydro-6-hydroxymethylpterin-pyrophosphokinase; HPPK; 6-hydroxymethyl-7,8-dihydropterin pyrophosphokinase; PPPK)	folK	2.7.6.3	495	Biosynthesis of cofactors, prosthetic groups, and carriers	Folic acid
NMB0746	putative SirB-like protein		No Data	375	Hypothetical proteins	Conserved
NMB0747	putative rRNA methyltransferase		No Data	567	Hypothetical proteins	Conserved
NMB0748	Hfq protein	hfq	No Data	294	Mobile and extrachromosomal element functions	Prophage functions
NMB0748	Hfq protein	hfq	No Data	294	Regulatory functions	Other
NMB0749	penicillin-binding protein (D-alanyl-D-alanine carboxypeptidase; DD-peptidase; DD-carboxypeptidase)	pbpG	No Data	939	Cell envelope	Biosynthesis and degradation of murein sacculus and peptidoglycan
NMB0750	putative peroxiredoxin Bcp (thioredoxin reductase; bacterioferritin comigratory protein homolog)		No Data	441	Unknown function	General
NMB0751	tyrosine recombinase XerD	xerD	No Data	876	DNA metabolism	DNA replication, recombination, and repair
NMB0752	putative bacterioferritin-associated ferredoxin		No Data	201	Transport and binding proteins	Cations and iron carrying compounds
NMB0753	putative thioredoxin		No Data	234	Hypothetical proteins	Conserved
NMB0754	hypothetical protein	_	No Data	111	No Data	No Data
NMB0755	hypothetical protein	No Data	No Data	144	No Data	No Data
NMB0756	dTDP-4-dehydrorhamnose reductase (dTDP-4-keto- L-rhamnose reductase; dTDP-6-deoxy-L-mannose dehydrogenase; dTDP-L-rhamnose synthetase)	rfbD	No Data	921	Cell envelope	Biosynthesis and degradation of surface polysaccharides and lipopolysaccharides
NMB0757	phosphoribosylaminoimidazole-succinocarboxamide synthase (SAICAR synthetase)	purC	6.3.2.6	864	Purines, pyrimidines, nucleosides, and nucleotides	Purine ribonucleotide biosynthesis
NMB0758	polyribonucleotide nucleotidyltransferase (polynucleotide phosphorylase; PNPase; CAP87K)	pnp	2.7.7.8	2124	Transcription	Degradation of RNA
NMB0759	conserved hypothetical integral membrane protein		No Data	729	Hypothetical proteins	Conserved
NMB0760	diaminopimelate epimerase (DAP epimerase)	dapF	5.1.1.7	852	Amino acid biosynthesis	Aspartate family
NMB0761	hypothetical protein	No Data	No Data	228	No Data	No Data
NMB0762	hypothetical protein	No Data	No Data	459	No Data	No Data
NMB0763	cysteine synthase A (O-acetylserine sulfhydrylase A; O-acetylserine (thiol)-lyase A; CSase A)	cysK	4.2.99.8	933	Amino acid biosynthesis	Serine family
NMB0764	putative amino acid metabolite efflux pump		No Data	885	Cell envelope	Other
NMB0765	signal peptidase I (SPase I; leader peptidase I)	lepB	3.4.21.89	1020	Protein fate	Protein and peptide secretion and trafficking
NMB0766	putative GTP-binding protein LepA		No Data	1794	Unknown function	General
NMB0767	MTA/SAH nucleosidase (5'-methylthioadenosine nucleosidase; S-adenosylhomocysteine nucleosidase)	pfs	3.2.2.16/3.2.2.	702	Central intermediary metabolism	Other
NMB0768	PilT-like protein PilT2	pilT	No Data	1113	Cellular processes	Chemotaxis and motility
NMB0769	DNA polymerase III delta' subunit	holB	No Data	978	DNA metabolism	DNA replication, recombination, and repair
NMB0770	PilZ-like protein	pilZ	No Data	351	Cell envelope	Surface structures
NMB0770	PilZ-like protein	pilZ	No Data	351	Cellular processes	Pathogenesis
NMB0771	putative deoxyribonuclease		No Data	780	Hypothetical proteins	Conserved
NMB0772	conserved hypothetical protein		No Data	216	Hypothetical proteins	Conserved
NMB0773	putative monothiol glutaredoxin		No Data	312	Hypothetical proteins	Conserved
NMB0774	uracil phosphoribosyltransferase (UMP pyrophosphorylase; UPRTase)	upp	2.4.2.9	627	Purines, pyrimidines, nucleosides, and nucleotides	Salvage of nucleosides and nucleotides
NMB0775	conserved hypothetical ANK repeat-containing protein		No Data	321	No Data	No Data
NMB0776	outer-membrane associated protein		No Data	420	Hypothetical proteins	Conserved
NMB0777	uroporphyrinogen-III synthase (UROS; uroporphyrinogen-III cosynthetase; hydroxymethylbilane hydrolyase [cyclizing])	hemD	No Data	741	Biosynthesis of cofactors, prosthetic groups, and carriers	Heme, porphyrin, and cobalamin
NMB0778	putative heme biosynthesis protein HemX		No Data	1275	Biosynthesis of cofactors, prosthetic groups, and carriers	Heme, porphyrin, and cobalamin
NMB0779	putative heme biosynthesis protein HemY		No Data	1224	No Data	No Data
NMB0780	conserved hypothetical protein		No Data	441	No Data	No Data
NMB0781	uroporphyrinogen decarboxylase (URO-D; UPD)	hemE	4.1.1.37	1065	Biosynthesis of cofactors, prosthetic groups, and carriers	Heme, porphyrin, and cobalamin
NMB0782	DNA repair protein RadA (DNA repair protein Sms)	radA	No Data	1380	DNA metabolism	DNA replication, recombination, and repair
NMB0783	conserved hypothetical periplasmic protein		No Data	480	Hypothetical proteins	Conserved
NMB0784	putative phage shock protein E		No Data	360	Cellular processes	Adaptations to atypical conditions
NMB0785	exodeoxyribonuclease V beta chain	recB	3.1.11.5	3615	DNA metabolism	DNA replication, recombination, and repair
NMB0786	putative peroxidase		No Data	909	Hypothetical proteins	Conserved
NMB0787	putative amino acid ABC transporter binding lipoprotein		No Data	828	Transport and binding proteins	Amino acids, peptides and amines
NMB0788	putative amino acid ABC transporter permease protein		No Data	717	Transport and binding proteins	Amino acids, peptides and amines
NMB0789	putative amino acid ABC transporter ATP-binding protein		No Data	756	Transport and binding proteins	Amino acids, peptides and amines
NMB0790	phosphoglucomutase (glucose phosphomutase; PGM)	pgm	5.4.2.2	1383	Cell envelope	Biosynthesis and degradation of surface polysaccharides and lipopolysaccharides
NMB0790	phosphoglucomutase (glucose phosphomutase; PGM)	pgm	5.4.2.2	1383	Energy metabolism	Sugars
NMB0791	peptidyl-prolyl cis-trans isomerase B (PPIase B; rotamase B)	ppiB	5.2.1.8	510	Protein fate	Protein folding and stabilization
NMB0792	putative transporter		No Data	1416	Transport and binding proteins	Unknown substrate
NMB0793	hypothetical protein	No Data	No Data	210	No Data	No Data
NMB0794	conserved hypothetical integral membrane protein		No Data	363	No Data	No Data
NMB0795	peptidyl-tRNA hydrolase (PTH)	pth	3.1.1.29	579	Protein synthesis	Other
NMB0796	conserved hypothetical protein		No Data	279	Hypothetical proteins	Conserved
NMB0797	conserved hypothetical protein		No Data	438	Hypothetical proteins	Conserved
NMB0798	cell division protease FtsH	ftsH	No Data	1968	Cellular processes	Cell division
NMB0799	ribosomal RNA large subunit methyltransferase J (rRNA (uridine-2'-O-)-methyltransferase; 23S rRNA m2U2552 methyltransferase; cell division protein FtsJ)	rrmJ	No Data	621	Cellular processes	Cell division
NMB0800	conserved hypothetical protein		No Data	285	Hypothetical proteins	Conserved
NMB0801	delta-aminolevulinic acid dehydratase (porphobilinogen synthase; ALAD; ALADH)	hemB	4.2.1.24	1002	Biosynthesis of cofactors, prosthetic groups, and carriers	Heme, porphyrin, and cobalamin
NMB0802	cystathionine beta-lyase (CBL; beta-cystathionase; cysteine lyase)	metB	4.2.99.9	1158	Amino acid biosynthesis	Aspartate family
NMB0803	conserved hypothetical protein		No Data	774	Hypothetical proteins	Conserved
NMB0804	putative NAD(P)H nitroreductase		No Data	666	Central intermediary metabolism	Other
NMB0805	IS1655 transposase		No Data	966	Mobile and extrachromosomal element functions	Transposon functions
NMB0806	ribosomal large subunit pseudouridine synthase F (rRNA-uridine isomerase F; rRNA pseudouridylate synthase F)	rluF	4.2.1.70	759	Protein synthesis	tRNA and rRNA base modification
NMB0807	putative inorganic polyphosphate/ATP-NAD kinase (poly(P)/ATP NAD kinase)		No Data	891	Hypothetical proteins	Conserved
NMB0808	conserved hypothetical protein		No Data	567	No Data	No Data
NMB0809	conserved hypothetical protein		No Data	798	Hypothetical proteins	Conserved
NMB0810	putative HTH-type transcriptional regulator		No Data	651	Regulatory functions	Other
NMB0811	UDP-N-acetylenolpyruvoylglucosamine reductase (UDP-N-acetylmuramate dehydrogenase)	murB	1.1.1.158	1041	Cell envelope	Biosynthesis and degradation of murein sacculus and peptidoglycan
NMB0812	putative multidrug resistance protein NorM (multidrug-efflux transporter)		No Data	1380	Hypothetical proteins	Conserved
NMB0813	hypothetical protein	No Data	No Data	189	No Data	No Data
NMB0814	ATP phosphoribosyltransferase regulatory subunit	hisZ	6.1.1.21	1152	Protein synthesis	tRNA aminoacylation
NMB0815	adenylosuccinate synthetase (IMP--aspartate ligase; AdSS; AMPSase)	purA	6.3.4.4	1299	Purines, pyrimidines, nucleosides, and nucleotides	Purine ribonucleotide biosynthesis
NMB0816	hypothetical protein		No Data	315	No Data	No Data
NMB0817	hypothetical protein		No Data	384	No Data	No Data
NMB0818	hypothetical protein		No Data	411	No Data	No Data
NMB0819	hypothetical protein		No Data	393	No Data	No Data
NMB0820	hypothetical protein		No Data	393	No Data	No Data
NMB0821	conserved hypothetical protein		No Data	561	No Data	No Data
NMB0822	putative HtpX-like protease		3.4.24.-	840	Protein fate	Degradation of proteins, peptides, and glycopeptides
NMB0823	adenylate kinase (ATP-AMP transphosphorylase)	adk	2.7.4.3	648	Purines, pyrimidines, nucleosides, and nucleotides	Nucleotide and nucleoside interconversions
NMB0824	orotidine 5'-phosphate decarboxylase (OMP decarboxylase; OMPDCase; OMPdecase)	pyrF	4.1.1.23	741	Purines, pyrimidines, nucleosides, and nucleotides	Pyrimidine ribonucleotide biosynthesis
NMB0825	D-beta-D-heptose 7-phosphate kinase (D-beta-D-heptose 7-phosphotransferase)	rfaE	2.7.-.-	972	Cell envelope	Biosynthesis and degradation of surface polysaccharides and lipopolysaccharides
NMB0826	putative type II restriction-modification system enzyme Mod		2.1.1.73	1236	DNA metabolism	DNA replication, recombination, and repair
NMB0827	putative type II restriction-modification system enzyme Res (pseudogene part 1)		No Data	1120	Unknown function	General
NMB0828	ADP-L-glycero-D-manno-heptose-6-epimerase (ADP-L-glycero-beta-D-manno-heptose-6-epimerase; ADP-glyceromanno-heptose 6-epimerase; ADP-hep 6-epimerase; AGME)	rfaD	5.1.3.20	1005	Cell envelope	Biosynthesis and degradation of surface polysaccharides and lipopolysaccharides
NMB0829	putative type I restriction-modification system M protein		2.1.1.72	1545	DNA metabolism	Restriction/modification
NMB0830	conserved hypothetical protein		No Data	1011	Hypothetical proteins	Conserved
NMB0831	putative type I restriction-modification system S protein (pseudogene part 1)		No Data	1174	Disrupted reading frame	No Data
NMB0831	putative type I restriction-modification system S protein (pseudogene part 1)		No Data	1174	DNA metabolism	Restriction/modification
NMB0832	putative anticodon nuclease		No Data	1143	Transcription	RNA processing
NMB0833	truncated putative type I restriction-modification system R protein		No Data	387	Unknown function	General
NMB0834	IS1655 transposase		No Data	966	Mobile and extrachromosomal element functions	Transposon functions
NMB0835	truncated putative type I restriction-modification system R protein		No Data	2766	DNA metabolism	Restriction/modification
NMB0836	ATP-dependent Clp protease ATP-binding subunit ClpA	clpA	No Data	2310	Protein fate	Degradation of proteins, peptides, and glycopeptides
NMB0837	ATP-dependent Clp protease adaptor protein ClpS	clpS	No data	303	Protein fate	Degradation of proteins, peptides, and glycopeptides
NMB0838	putative cold shock protein		No Data	204	Cellular processes	Adaptations to atypical conditions
NMB0839	putative PmbA-like protein		No Data	1332	Cellular processes	Toxin production and resistance
NMB0840	conserved hypothetical protein		No Data	537	Hypothetical proteins	Conserved
NMB0841	hypothetical integral membrane protein		No Data	717	No Data	No Data
NMB0842	single-stranded-DNA-specific exonuclease RecJ	recJ	3.1.-.-	1701	DNA metabolism	DNA replication, recombination, and repair
NMB0843	poly(A) polymerase (PAP; plasmid copy number protein)	pcnB	2.7.7.19	1362	Transcription	RNA processing
NMB0844	hypothetical periplasmic protein		No Data	324	No Data	No Data
NMB0845	putative PhoH-like protein		No Data	954	Unknown function	General
NMB0846	putative glycosyl transferase (pseudogene part 3)		No Data	1035	Unknown function	General
NMB0847	hypothetical protein	No Data	No Data	174	No Data	No Data
NMB0848	conserved hypothetical periplasmic protein		No Data	705	No Data	No Data
NMB0849	deoxycytidine triphosphate deaminase (dCTP deaminase)	dcd	No Data	567	Purines, pyrimidines, nucleosides, and nucleotides	Nucleotide and nucleoside interconversions
NMB0850	hypothetical periplasmic protein		No Data	417	No Data	No Data
NMB0851	recombination associated protein RdgC	rdgC	No Data	900	Cellular processes	Pathogenesis
NMB0851	recombination associated protein RdgC	rdgC	No Data	900	DNA metabolism	DNA replication, recombination, and repair
NMB0852	putative GTP-binding protein EngA		No Data	1458	Unknown function	General
NMB0853	conserved hypothetical TPR-containing membrane protein		No Data	630	Hypothetical proteins	Conserved
NMB0854	histidyl-tRNA synthetase (histidine--tRNA ligase; HisRS)	hisS	6.1.1.21	1296	Protein synthesis	tRNA aminoacylation
NMB0855	putative peptidase		No Data	543	Protein fate	Degradation of proteins, peptides, and glycopeptides
NMB0856	hypothetical protein		No Data	537	Hypothetical proteins	Conserved
NMB0857	hypothetical protein		No Data	177	No Data	No Data
NMB0858	hypothetical protein		No Data	201	No Data	No Data
NMB0859	hypothetical protein		No Data	378	No Data	No Data
NMB0860	hypothetical protein		No Data	366	Hypothetical proteins	Conserved
NMB0861	hypothetical integral membrane protein		No Data	546	No Data	No Data
NMB0862	hypothetical protein	No Data	No Data	120	No Data	No Data
NMB0863	hypothetical integral membrane protein		No Data	273	No Data	No Data
NMB0864	hypothetical integral membrane protein		No Data	291	No Data	No Data
NMB0865	hypothetical integral membrane protein		No Data	474	No Data	No Data
NMB0866	conserved hypothetical outer-membrane protein		No Data	870	No Data	No Data
NMB0867	putative RNA pseudouridine synthase (RNA-uridine isomerase; RNA pseudouridylate synthase)		No Data	924	Unknown function	General
NMB0868	putative hydrolase		No Data	642	Hypothetical proteins	Conserved
NMB0869	spermidine synthase (putrescine aminopropyltransferase; SPDSY)	speE	2.5.1.16	792	Central intermediary metabolism	Polyamine biosynthesis
NMB0870	3-methyl-2-oxobutanoate hydroxymethyltransferase (ketopantoate hydroxymethyltransferase)	panB	2.1.2.11	792	Biosynthesis of cofactors, prosthetic groups, and carriers	Pantothenate and coenzyme A
NMB0871	pantoate--beta-alanine ligase (pantothenate synthetase; pantoate activating enzyme)	panC	6.3.2.1	837	Biosynthesis of cofactors, prosthetic groups, and carriers	Pantothenate and coenzyme A
NMB0872	conserved hypothetical TPR-containing periplasmic protein		No Data	1845	Hypothetical proteins	Conserved
NMB0873	outer-membrane lipoprotein LolB	lolB	No Data	582	Cell envelope	Other
NMB0874	4-diphosphocytidyl-2-C-methyl-D-erythritol kinase (CMK; 4-(cytidine-5'-diphospho)-2-C-methyl-D-erythritol kinase)	ispE	2.7.1.148	846	Biosynthesis of cofactors, prosthetic groups, and carriers	Other
NMB0875	ribose-phosphate pyrophosphokinase (RPPK; phosphoribosyl pyrophosphate synthetase; P-Rib-PP synthetase; PRPP synthetase)	prs	2.7.6.1	984	Purines, pyrimidines, nucleosides, and nucleotides	Purine ribonucleotide biosynthesis
NMB0876	50S ribosomal protein L25	rplY	No Data	573	Protein synthesis	Ribosomal proteinssynthesis and modification
NMB0877	D-alanyl-D-alanine carboxypeptidase (DD-peptidase; DD-carboxypeptidase; CPase; PBP5)	dacC	No Data	1170	Cell envelope	Biosynthesis and degradation of murein sacculus and peptidoglycan
NMB0878	threonine dehydratase biosynthetic (threonine deaminase)	ilvA	4.2.1.16	1527	Amino acid biosynthesis	Pyruvate family
NMB0879	sulfate/thiosulfate import ATP-binding protein CysA (sulfate-transporting ATPase)	cysA	No Data	1074	Transport and binding proteins	Anions
NMB0880	sulfate transport system permease protein CysW	cysW	No Data	861	Transport and binding proteins	Anions
NMB0881	sulfate transport system permease protein CysT	cysT	No Data	837	Transport and binding proteins	Anions
NMB0882	hypothetical protein		No Data	333	No Data	No Data
NMB0883	conserved hypothetical integral membrane protein		No Data	510	Hypothetical proteins	Conserved
NMB0884	superoxide dismutase [Fe]	sodB	1.15.1.1	588	Cellular processes	Detoxification
NMB0885	replicative DNA helicase	dnaB	3.6.1.-	1407	DNA metabolism	DNA replication, recombination, and repair
NMB0886	type IV pilus biogenesis protein PilH	pilH	No Data	669	Cell envelope	Surface structures
NMB0887	type IV pilus biogenesis protein PilI	pilI	No Data	615	Cell envelope	Surface structures
NMB0887	type IV pilus biogenesis protein PilI	pilI	No Data	615	Cellular processes	Pathogenesis
NMB0888	type IV pilus biogenesis protein PilJ	pilJ	No data	942	Cell envelope	Surface structures
NMB0888	type IV pilus biogenesis protein PilJ	pilJ	No data	942	Cellular processes: Chemotaxis and motility
NMB0888	type IV pilus biogenesis protein PilJ	pilJ	No data	942	Cellular processes: Cell adhesion
NMB0889	type IV pilus biogenesis protein PilK	pilK	No data	594	Unclassified	Role category not yet assigned
NMB0890	minor pilin PilX	pilX	No Data	489	Cell envelope	Surface structures
NMB0891	hypothetical protein	No Data	No Data	240	No Data	No Data
NMB0892	truncated putative AzlC-like protein (N-terminal half of the protein)		No Data	423	Unknown function	General
NMB0893	deoxyuridine 5'-triphosphate nucleotidohydrolase (dUTPase; dUTP pyrophosphatase)	dut	3.6.1.23	453	Purines, pyrimidines, nucleosides, and nucleotides	2'-Deoxyribonucleotide metabolism
NMB0894	putative aminotransferase		No Data	1188	Central intermediary metabolism	Other
NMB0895	conserved hypothetical protein		No Data	780	Hypothetical proteins	Conserved
NMB0896	putative phage integrase (pseudogene part 1)		No Data	1073	Mobile and extrachromosomal element functions	Prophage functions
NMB0897	conserved hypothetical protein		No Data	381	No Data	No Data
NMB0898	hypothetical protein	No Data	No Data	189	No Data	No Data
NMB0899	conserved hypothetical protein		No Data	357	No Data	No Data
NMB0900	putative KilA-N domain-containing protein		No Data	918	No Data	No Data
NMB0901	conserved hypothetical protein		No Data	285	Unknown function	General
NMB0902	hypothetical protein		No Data	192	No Data	No Data
NMB0903	conserved hypothetical protein		No Data	294	No Data	No Data
NMB0904	hypothetical periplasmic protein		No Data	261	No Data	No Data
NMB0905	hypothetical protein		No Data	216	No Data	No Data
NMB0906	conserved hypothetical protein		No Data	855	No Data	No Data
NMB0907	conserved hypothetical protein		No Data	360	No Data	No Data
NMB0908	hypothetical protein		No Data	201	No Data	No Data
NMB0909	hypothetical protein		No Data	525	No Data	No Data
NMB0910	putative phage HTH-type transcriptional regulator		No Data	711	Protein fate	Degradation of proteins, peptides, and glycopeptides
NMB0911	IS1655 transposase		No Data	966	Mobile and extrachromosomal element functions	Transposon functions
NMB0912	conserved hypothetical protein (pseudogene part 2)		No Data	510	Hypothetical proteins	Domain
NMB0913	putative PemK-like protein		No Data	348	Mobile and extrachromosomal element functions	Plasmid functions
NMB0914	putative PemI-like protein		No Data	237	Mobile and extrachromosomal element functions	Plasmid functions
NMB0915	conserved hypothetical integral membrane protein		No Data	492	No Data	No Data
NMB0916	hypothetical protein	No Data	No Data	141	No Data	No Data
NMB0917	death-on-curing phage protein	doc	No Data	369	Mobile and extrachromosomal element functions	Prophage functions
NMB0918	hypothetical protein		No Data	132	No Data	No Data
NMB0919	ISNme1 transposase		No Data	960	Mobile and extrachromosomal element functions	Transposon functions
NMB0920	isocitrate dehydrogenase [NADP] (oxalosuccinate decarboxylase; IDH)	icd	1.1.1.42	2226	Energy metabolism	TCA cycle
NMB0921	hypothetical protein	No Data	No Data	201	No Data	No Data
NMB0922	CMP-N-acetylneuraminate-beta-galactosamide-alpha-2,3-sialyltransferase (beta-galactoside alpha-2,3-sialyltransferase; alpha 2,3-ST: lipooligosaccharide sialyltransferase)	lst	No Data	1116	Protein fate	Protein modification and repair
NMB0923	cytochrome c'	cytC	No Data	459	Energy metabolism	Electron transport
NMB0924	putative oxidoreductase		No Data	822	Central intermediary metabolism	Other
NMB0925	putative acyl-CoA thioester hydrolase		No Data	447	Unknown function	General
NMB0926	opacity protein B (pseudogene part 2)	opaB	No Data	827	Cellular processes	Pathogenesis
NMB0927	proline iminopeptidase (PIP; prolyl aminopeptidase; PAP)	pip	3.4.11.5	933	Protein fate	Degradation of proteins, peptides, and glycopeptides
NMB0928	conserved hypothetical lipoprotein		No Data	1197	Cell envelope	Other
NMB0929	dihydrodipicolinate synthase (DHDPS)	dapA	4.2.1.52	876	Amino acid biosynthesis	Aspartate family
NMB0930	putative transporter		No Data	1392	Transport and binding proteins	Nucleosides, purines and pyrimidines
NMB0931	23S rRNA (guanosine-2'-O-)-methyltransferase RlmB (23S rRNA Gm2251 2'-O-methyltransferase)	rlmB	No Data	753	Protein synthesis	tRNA and rRNA base modification
NMB0932	conserved hypothetical integral membrane protein		No Data	489	Hypothetical proteins	Conserved
NMB0933	tRNA-specific adenosine deaminase	tadA	No Data	528	Transcription	RNA processing
NMB0935	tRNA delta(2)-isopentenylpyrophosphate transferase (IPP transferase; isopentenyl-diphosphate:tRNA isopentenyltransferase; IPTase; IPPT)	miaA	2.5.1.8	942	Protein synthesis	tRNA and rRNA base modification
NMB0936	hypothetical protein	No Data	No Data	1305	No Data	No Data
NMB0937	elongation factor P (EF-P)	efp	No Data	561	Protein synthesis	Translation factors
NMB0938	hypothetical lipoprotein		No Data	837	No Data	No Data
NMB0939	putative methionine biosynthesis protein MetW		No Data	582	Hypothetical proteins	Conserved
NMB0940	homoserine O-acetyltransferase (homoserine O-trans-acetylase; homoserine transacetylase; HTA)	metX	2.3.1.31	1140	Amino acid biosynthesis	Aspartate family
NMB0941	50S ribosomal protein L36	rpmJ	No Data	126	Protein synthesis	Ribosomal proteinssynthesis and modification
NMB0942	50S ribosomal protein L31 type B	rpmE	No Data	276	Protein synthesis	Ribosomal proteinssynthesis and modification
NMB0943	5,10-methylenetetrahydrofolate reductase	metF	1.7.99.5	879	Amino acid biosynthesis	Aspartate family
NMB0944	5-methyltetrahydropteroyltriglutamate--homocysteine methyltransferase (methionine synthase, vitamin-B12 independent isozyme; cobalamin-independent methionine synthase)	metE	2.1.1.13	2277	Amino acid biosynthesis	Aspartate family
NMB0945	hypothetical protein	No Data	No Data	165	No Data	No Data
NMB0946	putative peroxiredoxin (thioredoxin reductase)		No Data	738	Cell envelope	Other
NMB0946	putative peroxiredoxin (thioredoxin reductase)		No Data	738	Unknown function	General
NMB0947	dihydrolipoyl dehydrogenase (E3 component of pyruvate complex; dihydrolipoamide dehydrogenase)	lpdA	No Data	1470	Energy metabolism	Pyruvate dehydrogenase
NMB0948	succinate dehydrogenase cytochrome b-556 subunit	sdhC	No Data	378	Energy metabolism	TCA cycle
NMB0949	succinate dehydrogenase membrane anchor protein	sdhD	No Data	342	Energy metabolism	TCA cycle
NMB0950	succinate dehydrogenase flavoprotein subunit	sdhA	1.3.99.1	1764	Energy metabolism	TCA cycle
NMB0951	succinate dehydrogenase iron-sulfur protein	sdhB	1.3.99.1	708	Energy metabolism	TCA cycle
NMB0952	conserved hypothetical TPR-containing protein		No Data	249	Hypothetical proteins	Conserved
NMB0953	hypothetical protein	No Data	No Data	84	No Data	No Data
NMB0954	citrate synthase	gltA	4.1.3.7	1284	Energy metabolism	TCA cycle
NMB0955	2-oxoglutarate dehydrogenase E1 component (alpha-ketoglutarate dehydrogenase)	sucA	1.2.4.2	2829	Energy metabolism	TCA cycle
NMB0956	2-oxoglutarate dehydrogenase E2 component (dihydrolipoyllysine-residue succinyltransferase component of 2-oxoglutarate dehydrogenase complex; dihydrolipoamide succinyltransferase component of 2-oxoglutarate dehydrogenase complex)	sucB	2.3.1.61	1182	Energy metabolism	TCA cycle
NMB0957	dihydrolipoyl dehydrogenase (E3 component of 2-oxoglutarate dehydrogenase complex; dihydrolipoamide dehydrogenase)	lpdA	1.8.1.4	1434	Energy metabolism	TCA cycle
NMB0958	hypothetical integral membrane protein		No Data	288	No Data	No Data
NMB0959	succinyl-CoA synthetase beta chain (SCS-beta)	sucC	6.2.1.5	1167	Energy metabolism	TCA cycle
NMB0960	succinyl-CoA synthetase alpha chain (SCS-alpha)	sucD	6.2.1.5	891	Energy metabolism	TCA cycle
NMB0961	conserved hypothetical protein		No Data	1596	Mobile and extrachromosomal element functions	Prophage functions
NMB0962	UvrABC system protein A (UvrA protein; excinuclease ABC subunit A)	uvrA	No Data	2850	DNA metabolism	DNA replication, recombination, and repair
NMB0963	phosphatidylserine decarboxylase proenzyme [contains: phosphatidylserine decarboxylase alpha and beta chains]	psd	4.1.1.65	798	Fatty acid and phospholipid metabolism	Biosynthesis
NMB0964	putative TonB-dependent receptor		No Data	2277	Transport and binding proteins	Cations and iron carrying compounds
NMB0965	hypothetical protein	No Data	No Data	273	No Data	No Data
NMB0966	anthranilate synthase component II (glutamine amido-transferase)	trpG	No Data	591	Biosynthesis of cofactors, prosthetic groups, and carriers	Folic acid
NMB0967	anthranilate phosphoribosyltransferase	trpD	2.4.2.18	1059	Amino acid biosynthesis	Aromatic amino acid family
NMB0968	hypothetical protein	No Data	No Data	90	No Data	No Data
NMB0969	truncated IS1016 group transposase (internal fragment corresponding to 25% of the protein)		No Data	174	No Data	No Data
NMB0971	conserved hypothetical protein		No Data	291	No Data	No Data
NMB0972	hypothetical protein		No Data	198	No Data	No Data
NMB0973	hypothetical integral membrane protein		No Data	285	No Data	No Data
NMB0974	hypothetical protein		No Data	279	No Data	No Data
NMB0975	hypothetical protein		No Data	318	No Data	No Data
NMB0976	truncated TspB-like protein (N-terminal third of the protein)		No Data	396	Unknown function	General
NMB0977	putative NADPH oxidoreductase (modulator of drug activity B)		No Data	474	Cellular processes	Toxin production and resistance
NMB0978	NAD(P) transhydrogenase subunit beta (pyridine nucleotide transhydrogenase subunit beta; nicotinamide nucleotide transhydrogenase subunit beta)	pntB	1.6.1.1	1386	Energy metabolism	Electron transport
NMB0979	conserved hypothetical integral membrane protein		No Data	384	No Data	No Data
NMB0980	NAD(P) transhydrogenase subunit alpha (pyridine nucleotide transhydrogenase subunit alpha; nicotinamide nucleotide transhydrogenase subunit alpha)	pntA	1.6.1.1	1542	Energy metabolism	Electron transport
NMB0981	phosphoserine phosphatase (PSP; O-phosphoserine phosphohydrolase; PSPase)	serB	3.1.3.3	834	Amino acid biosynthesis	Serine family
NMB0982	H(+)/Cl(-) exchange transporter ClcA	clcA	No Data	1224	Transport and binding proteins	Anions
NMB0983	bifunctional purine biosynthesis protein PurH [includes: phosphoribosylaminoimidazolecarboxamide formyltransferase (AICAR transformylase) and IMP cyclohydrolase (inosinicase; IMP synthetase; ATIC)]	purH	2.1.2.3	1581	Purines, pyrimidines, nucleosides, and nucleotides	Purine ribonucleotide biosynthesis
NMB0984	putative transposase				No Data	No Data
NMB0985	conserved hypothetical phage protein		No Data	435	Hypothetical proteins	Conserved
NMB0986	conserved hypothetical phage protein		No Data	432	No Data	No Data
NMB0987	putative amidase		No Data	546	Cell envelope	Biosynthesis and degradation of murein sacculus and peptidoglycan
NMB0988	hypothetical protein	No Data	No Data	204	No Data	No Data
NMB0989	hypothetical protein		No Data	165	No Data	No Data
NMB0990	truncated hypothetical protein		No Data	405	No Data	No Data
NMB0991	ISNme1 transposase		No Data	1113	Mobile and extrachromosomal element functions	Transposon functions
NMB0992	autotransporter NhhA	nhhA	No Data	1776	Cell envelope	Surface structures
NMB0992	autotransporter NhhA	nhhA	No Data	1776	Cellular processes	Pathogenesis
NMB0993	rubredoxin (Rd)	rubA	No Data	171	Energy metabolism	Electron transport
NMB0994	putative acyl-CoA dehydrogenase		No Data	1092	Unknown function	General
NMB0995	conserved hypothetical protein		No Data	684	Unknown function	General
NMB0996	conserved hypothetical integral membrane protein		No Data	372	No Data	No Data
NMB0997	D-lactate dehydrogenase	dld	1.1.1.28	1692	Energy metabolism	Glycolysis/gluconeogenesis
NMB0998	putative oxidoreductase		No Data	3834	Central intermediary metabolism	Other
NMB0999	tRNA-dihydrouridine synthase C	dusC	1.-.-.-	1002	Protein synthesis	tRNA and rRNA base modification
NMB1002	conserved hypothetical phage protein		No Data	876	No Data	No Data
NMB1003	putative DNA-binding phage protein		No Data	297	No Data	No Data
NMB1004	conserved hypothetical protein		No Data	246	No Data	No Data
NMB1005	conserved hypothetical protein		No Data	225	No Data	No Data
NMB1006	hypothetical protein	No Data	No Data	180	No Data	No Data
NMB1007	putative DNA-binding phage protein		No Data	372	Regulatory functions	Other
NMB1008	conserved hypothetical protein		No Data	624	No Data	No Data
NMB1009	conserved hypothetical protein		No Data	195	Hypothetical proteins	Conserved
NMB1010	conserved hypothetical lipoprotein		No Data	564	No Data	No Data
NMB1011	conserved hypothetical protein		No Data	948	No Data	No Data
NMB1012	conserved hypothetical protein		No Data	504	No Data	No Data
NMB1013	hypothetical periplasmic protein		No Data	174	No Data	No Data
NMB1014	conserved hypothetical periplasmic protein		No Data	411	Hypothetical proteins	Domain
NMB1016	putative Smr-like protein		No Data	606	Hypothetical proteins	Conserved
NMB1017	putative sulfate-binding protein		No Data	1056	Transport and binding proteins	Anions
NMB1018	putative acetyltransferase		No Data	483	Hypothetical proteins	Conserved
NMB1019	phosphoribosylaminoimidazole carboxylase ATPase subunit (AIR carboxylase; AIRC)	purK	4.1.1.21	1137	Purines, pyrimidines, nucleosides, and nucleotides	Purine ribonucleotide biosynthesis
NMB1020	conserved hypothetical protein		No Data	546	No Data	No Data
NMB1021	anthranilate synthase component I (glutamine amido-transferase)	trpE	4.1.3.27	1476	Amino acid biosynthesis	Aromatic amino acid family
NMB1022	IS1655 transposase		No Data	966	Mobile and extrachromosomal element functions	Transposon functions
NMB1023	putative ATPase		No Data	960	Hypothetical proteins	Conserved
NMB1024	putative aminomethyl transferase		No Data	864	Protein synthesis	tRNA and rRNA base modification
NMB1025	conserved hypothetical protein		No Data	363	Hypothetical proteins	Conserved
NMB1026	conserved hypothetical protein		No Data	480	Hypothetical proteins	Conserved
NMB1027	DnaJ protein, truncation				No Data	No Data
NMB1028	putative transporter		No Data	876	Hypothetical proteins	Conserved
NMB1029	aspartate ammonia-lyase (aspartase)	aspA	4.3.1.1	1398	Energy metabolism	Amino acids and amines
NMB1030	conserved hypothetical periplasmic protein		No Data	564	Hypothetical proteins	Conserved
NMB1031	3-isopropylmalate dehydrogenase (beta-IPM dehydrogenase; IMDH; 3-IPM-DH)	leuB	1.1.1.85	1071	Amino acid biosynthesis	Pyruvate family
NMB1032	type II restriction-modification system restriction enzyme NlaIV (R.NlaIV; type II restriction enzyme NlaIV; endonuclease NlaIV)	nlaIVR	3.1.21.4	732	DNA metabolism	Restriction/modification
NMB1033	type II restriction-modification system modification methylase NlaIV (M.NlaIV; cytosine-specific methyltransferase NlaIV)	nlaIVM	2.1.1.73	1272	DNA metabolism	Restriction/modification
NMB1034	3-isopropylmalate dehydratase small subunit (isopropylmalate isomerase; alpha-IPM isomerase; IPMI)	leuD	4.2.1.33	642	Amino acid biosynthesis	Pyruvate family
NMB1035	hypothetical lipoprotein		No Data	255	No Data	No Data
NMB1036	3-isopropylmalate dehydratase large subunit (isopropylmalate isomerase; alpha-IPM isomerase; IPMI)	leuC	4.2.1.33	1410	Amino acid biosynthesis	Pyruvate family
NMB1037	putative glutamate--cysteine ligase (gamma-glutamylcysteine synthetase)		6.3.2.2	1350	Biosynthesis of cofactors, prosthetic groups, and carriers	Glutathione and analogs
NMB1038	putative DNA repair protein RadC		No Data	678	DNA metabolism	DNA replication, recombination, and repair
NMB1039	conserved hypothetical protein		No Data	726	Hypothetical proteins	Conserved
NMB1040	conserved hypothetical membrane-associated protein		No Data	1281	No Data	No Data
NMB1041	GTP-binding protein				No Data	No Data
NMB1042	putative cation-transporting ATPase		No Data	2472	Transport and binding proteins	Cations and iron carrying compounds
NMB1043	hypothetical protein		No Data	207	No Data	No Data
NMB1044	ferredoxin--NADP reductase (FNR; flavodoxin reductase; FLXR; FLDR)	fpr	1.18.1.2	777	Energy metabolism	Electron transport
NMB1045	conserved hypothetical protein		No Data	795	No Data	No Data
NMB1046	threonine synthase	thrC	4.2.99.2	1410	Amino acid biosynthesis	Aspartate family
NMB1047	conserved hypothetical lipoprotein		No Data	372	No Data	No Data
NMB1048	putative transporter		No Data	1470	No Data	No Data
NMB1049	putative HTH-type transcriptional regulator		No Data	915	Regulatory functions	Other
NMB1050	IS1655 transposase		No Data	966	Mobile and extrachromosomal element functions	Transposon functions
NMB1051	putative ABC transporter ATP-binding protein		No Data	1911	Transport and binding proteins	Unknown substrate
NMB1052	DedA protein (DSG-1 protein)	dedA	No Data	645	Unknown function	General
NMB1053	outer-membrane protein Opc	opc	No Data	819	Cell envelope	Other
NMB1055	serine hydroxymethyltransferase (serine methylase; SHMT)	glyA	2.1.2.1	1251	Amino acid biosynthesis	Serine family
NMB1055	serine hydroxymethyltransferase (serine methylase; SHMT)	glyA	2.1.2.1	1251	Biosynthesis of cofactors, prosthetic groups, and carriers	Folic acid
NMB1056	conserved hypothetical protein (pseudogene part 2)		No Data	213	No Data	No Data
NMB1057	gamma-glutamyltranspeptidase	ggt	2.3.2.2		Energy metabolism	Other
NMB1059	conserved hypothetical protein		No Data	219	Hypothetical proteins	Conserved
NMB1060	fructose-1,6-bisphosphatase (D-fructose-1,6-bisphosphate 1-phosphohydrolase; FBPase)	fbp	3.1.3.11	975	Energy metabolism	Glycolysis/gluconeogenesis
NMB1061	conserved hypothetical protein		No Data	846	Hypothetical proteins	Conserved
NMB1062	conserved hypothetical integral membrane protein		No Data	603	Hypothetical proteins	Conserved
NMB1063	dihydroneopterin aldolase (DHNA)	folB	4.1.2.25	357	Biosynthesis of cofactors, prosthetic groups, and carriers	Folic acid
NMB1064	ADP-ribose pyrophosphatase (ADP-ribose diphosphatase; adenosine diphosphoribose pyrophosphatase; ADPR-PPase; ADP-ribose phosphohydrolase; ASPPase)	nudF	3.6.1.13	537	DNA metabolism	DNA replication, recombination, and repair
NMB1065	putative CrcB-like protein		No Data	360	Unknown function	General
NMB1066	conserved hypothetical integral membrane protein		No Data	681	No Data	No Data
NMB1067	DNA translocase FtsK2	ftsK	No Data	3045	Cellular processes	Cell division
NMB1068	gamma-glutamyl phosphate reductase (GPR; glutamate-5-semialdehyde dehydrogenase; glutamyl-gamma-semialdehyde dehydrogenase; GSA dehydrogenase)	proA	1.2.1.41	1263	Amino acid biosynthesis	Glutamate family
NMB1069	glutamate 5-kinase (gamma-glutamyl kinase; GK)	proB	2.7.2.11	1110	Amino acid biosynthesis	Glutamate family
NMB1070	2-isopropylmalate synthase (alpha-isopropylmalate synthase; alpha-IPM synthetase)	leuA	4.1.3.12	1554	Amino acid biosynthesis	Pyruvate family
NMB1071	conserved hypothetical protein		No Data	663	Hypothetical proteins	Conserved
NMB1072	prolipoprotein diacylglyceryl transferase	lgt	No Data	852	Cell envelope	Other
NMB1072	prolipoprotein diacylglyceryl transferase	lgt	No Data	852	Protein fate	Protein modification and repair
NMB1073	putative carboxypeptidase		No Data	1131	Hypothetical proteins	Conserved
NMB1074	acetylglutamate kinase (NAG kinase; AGK; N-acetyl-L-glutamate 5-phosphotransferase)	argB	2.7.2.8	897	Amino acid biosynthesis	Glutamate family
NMB1075	putative hydrolase		No Data	669	Hypothetical proteins	Conserved
NMB1076	DnaA-homolog protein Hda	hda	No data	669	DNA metabolism	DNA replication, recombination, and repair
NMB1079	hypothetical protein		No Data		Hypothetical proteins
NMB1081	putative phage transposase		No Data	1986	Mobile and extrachromosomal element functions	Prophage functions
NMB1081	putative phage transposase		No Data	1986	Mobile and extrachromosomal element functions	Transposon functions
NMB1082	hypothetical protein	No Data	No Data	201	No Data	No Data
NMB1083	putative phage transposition protein		No Data	1173	Mobile and extrachromosomal element functions	Prophage functions
NMB1083	putative phage transposition protein		No Data	1173	Mobile and extrachromosomal element functions	Transposon functions
NMB1084	hypothetical protein		No Data	522	No Data	No Data
NMB1085	putative amidase		No Data	546	Cell envelope	Biosynthesis and degradation of murein sacculus and peptidoglycan
NMB1086	conserved hypothetical protein		No Data	237	No Data	No Data
NMB1087	hypothetical protein		No Data	306	No Data	No Data
NMB1088	conserved hypothetical protein		No Data	171	Hypothetical proteins	Conserved
NMB1089	hypothetical protein		No Data	339	No Data	No Data
NMB1090	conserved hypothetical protein		No Data	267	No Data	No Data
NMB1091	conserved protein of unknown function		No Data	198	No Data	No Data
NMB1092	conserved hypothetical phage protein		No Data	507	No Data	No Data
NMB1093	hypothetical protein		No Data	591	No Data	No Data
NMB1094	conserved hypothetical phage protein		No Data	1551	No Data	No Data
NMB1095	conserved hypothetical phage protein		No Data	1569	Hypothetical proteins	Conserved
NMB1096	putative phage head morphogenesis protein		No Data	1296	Hypothetical proteins	Conserved
NMB1098	putative phage maturation peptidase		No Data	1062	Mobile and extrachromosomal element functions	Prophage functions
NMB1099	IS1655 transposase		No Data	966	Mobile and extrachromosomal element functions	Transposon functions
NMB1100	conserved hypothetical protein		No Data	483	No Data	No Data
NMB1101	putative Gp36-like prophage protein		No Data	423	Hypothetical proteins	Conserved
NMB1102	putative Gp37-like prophage protein		No Data	594	No Data	No Data
NMB1103	conserved hypothetical protein		No Data	198	No Data	No Data
NMB1104	putative bacteriophage Mu-like tail sheath protein		No Data	1410	Mobile and extrachromosomal element functions	Prophage functions
NMB1105	conserved hypothetical protein		No Data	378	No Data	No Data
NMB1106	hypothetical protein		No Data	366	No Data	No Data
NMB1107	hypothetical lipoprotein		No Data	603	No Data	No Data
NMB1108	conserved hypothetical protein		No Data	2157	No Data	No Data
NMB1109	putative phage DNA circulation protein		No Data	1332	Mobile and extrachromosomal element functions	Prophage functions
NMB1110	putative phage tail protein		No Data	1146	Mobile and extrachromosomal element functions	Prophage functions
NMB1111	putative Gp45-like prophage protein		No Data	669	Mobile and extrachromosomal element functions	Prophage functions
NMB1112	putative Gp46-like prophage protein		No Data	348	Hypothetical proteins	Conserved
NMB1114	conserved hypothetical phage protein		No Data	561	Hypothetical proteins	Conserved
NMB1115	putative phage tail fibre protein		No Data	1974	Mobile and extrachromosomal element functions	Prophage functions
NMB1116	hypothetical protein	No Data	No Data	528	No Data	No Data
NMB1117	conserved hypothetical protein		No Data	303	Hypothetical proteins	Conserved
NMB1118	conserved hypothetical protein		No Data	288	Hypothetical proteins	Conserved
NMB1119	conserved hypothetical protein		No Data	606	Hypothetical proteins	Conserved
NMB1120	conserved hypothetical protein		No Data	297	No Data	No Data
NMB1123	hypothetical protein	No Data	No Data	198	No Data	No Data
NMB1124	conserved hypothetical lipoprotein		No Data	648	No Data	No Data
NMB1125	conserved hypothetical TPR-containing lipoprotein		No Data	372	No Data	No Data
NMB1126	putative CsgG-like lipoprotein		No Data	672	No Data	No Data
NMB1127	putative oxidoreductase		No Data	720	Central intermediary metabolism	Other
NMB1128	putative oxidoreductase		No Data	1314	Hypothetical proteins	Conserved
NMB1129	hypothetical integral membrane protein		No Data	207	No Data	No Data
NMB1130	phytoene synthase	crtB	No Data	873	Biosynthesis of cofactors, prosthetic groups, and carriers	Other
NMB1131	putative chaperone protein HscA		No Data	1863	Protein fate	Protein folding and stabilization
NMB1132	conserved hypothetical protein		No Data	657	No Data	No Data
NMB1133	conserved hypothetical ANK repeat-containing protein		No Data	762	Hypothetical proteins	Conserved
NMB1133	conserved hypothetical ANK repeat-containing protein		No Data	762	Unknown function	General
NMB1134	ferredoxin, 2Fe-2S	fdx	No Data	342	Energy metabolism	Electron transport
NMB1135	hypothetical protein	No Data	No Data	144	No Data	No Data
NMB1136	hypothetical protein	No Data	No Data	684	No Data	No Data
NMB1137	conserved hypothetical protein		No Data	198	Hypothetical proteins	Conserved
NMB1138	putative RNA-binding protein		No Data	402	Hypothetical proteins	Conserved
NMB1139	acetyl-coenzyme A carboxylase carboxyl transferase subunit alpha (ACCase alpha chain)	accA	6.4.1.2	960	Fatty acid and phospholipid metabolism	Biosynthesis
NMB1141	putative 23S rRNA (guanosine-2'-O-)-methyltransferase rlmB (23S rRNA Gm2251 2'-O-methyltransferase)		No Data	786	Protein synthesis	tRNA and rRNA base modification
NMB1142	hypothetical protein		No Data	237	No Data	No Data
NMB1143	hypothetical protein		No Data	366	No Data	No Data
NMB1144	putative periplasmic protein		No Data	306	No Data	No Data
NMB1145	UDP-N-acetylmuramate:L-alanyl-gamma-D-glutamyl-meso-diaminopimelate ligase (murein peptide ligase)	mpl	6.3.2.-	1377	Cell envelope	Biosynthesis and degradation of murein sacculus and peptidoglycan
NMB1146	biotin synthase (biotin synthetase)	bioB	2.8.1.6	1053	Biosynthesis of cofactors, prosthetic groups, and carriers	Biotin
NMB1147	conserved hypothetical protein		No Data	636	No Data	No Data
NMB1148	hypothetical protein	No Data	No Data	156	No Data	No Data
NMB1149	hypothetical protein	No Data	No Data	144	No Data	No Data
NMB1150	dihydroxy-acid dehydratase (DAD)	ilvD	4.2.1.9	1860	Amino acid biosynthesis	Pyruvate family
NMB1151	sulfite reductase [NADPH] hemoprotein beta-component (SIR-HP; SIRHP)	cysI	1.8.1.2	1770	Central intermediary metabolism	Sulfur metabolism
NMB1152	sulfite reductase [NADPH] flavoprotein alpha-component (SIR-FP)	cysJ	1.8.1.2	1815	Central intermediary metabolism	Sulfur metabolism
NMB1153	sulfate adenylyltransferase subunit 1 (sulfate adenylate transferase; SAT; ATP-sulfurylase large subunit)	cysN	2.7.7.4	1287	Central intermediary metabolism	Sulfur metabolism
NMB1154	sulfate adenylyltransferase subunit 2 (sulfate adenylate transferase; SAT; ATP-sulfurylase small subunit)	cysD	2.7.7.4	924	Central intermediary metabolism	Sulfur metabolism
NMB1155	adenosine phosphosulfate reductase (APS reductase; 5'-phosphoadenylylsulfate reductase; APS sulfotransferase)	cysH	1.8.99.4	741	Central intermediary metabolism	Sulfur metabolism
NMB1156	siroheme synthase [includes: uroporphyrin-III C-methyltransferase (urogen III methylase; SUMT; uroporphyrinogen III methylase; UROM), precorrin-2 dehydrogenase and sirohydrochlorin ferrochelatase]	cysG	2.1.1.107	1452	Biosynthesis of cofactors, prosthetic groups, and carriers	Heme, porphyrin, and cobalamin
NMB1157	hypothetical protein	No Data	No Data	159	No Data	No Data
NMB1158	putative cytochrome		No Data	657	Energy metabolism	Electron transport
NMB1159	conserved hypothetical protein		No Data	891	Hypothetical proteins	Conserved
NMB1161	hypothetical protein	No Data	No Data	198	No Data	No Data
NMB1162	conserved hypothetical lipoprotein		No Data	648	No Data	No Data
NMB1163	conserved hypothetical TPR-containing lipoprotein		No Data	372	No Data	No Data
NMB1164	putative CsgG-like lipoprotein		No Data	672	No Data	No Data
NMB1165	putative oxidoreductase		No Data	720	Central intermediary metabolism	Other
NMB1166	putative oxidoreductase		No Data	1314	Hypothetical proteins	Conserved
NMB1167	hypothetical protein	No Data	No Data	192	No Data	No Data
NMB1168	phytoene synthase	crtB	No Data	873	Biosynthesis of cofactors, prosthetic groups, and carriers	Other
NMB1169	putative chaperone protein HscA		No Data	1863	Protein fate	Protein folding and stabilization
NMB1170	conserved hypothetical protein		No Data	657	No Data	No Data
NMB1171	conserved hypothetical ANK repeat-containing protein		No Data	762	Hypothetical proteins	Conserved
NMB1171	conserved hypothetical ANK repeat-containing protein		No Data	762	Unknown function	General
NMB1172	ferredoxin, 2Fe-2S	fdx	No Data	342	Energy metabolism	Electron transport
NMB1173	hypothetical protein	No Data	No Data	144	No Data	No Data
NMB1174	hypothetical protein	No Data	No Data	684	No Data	No Data
NMB1175	conserved hypothetical protein		No Data	198	Hypothetical proteins	Conserved
NMB1176	putative RNA-binding protein		No Data	402	Hypothetical proteins	Conserved
NMB1177	acetyl-coenzyme A carboxylase carboxyl transferase subunit alpha (ACCase alpha chain)	accA	6.4.1.2	960	Fatty acid and phospholipid metabolism	Biosynthesis
NMB1179	putative 23S rRNA (guanosine-2'-O-)-methyltransferase (23S rRNA Gm2251 2'-O-methyltransferase)		No Data	786	Protein synthesis	tRNA and rRNA base modification
NMB1180	hypothetical lipoprotein		No Data	237	No Data	No Data
NMB1181	hypothetical protein		No Data	366	No Data	No Data
NMB1182	putative periplasmic protein		No Data	306	No Data	No Data
NMB1183	UDP-N-acetylmuramate:L-alanyl-gamma-D-glutamyl-meso-diaminopimelate ligase (murein peptide ligase)	mpl	6.3.2.-	1377	Cell envelope	Biosynthesis and degradation of murein sacculus and peptidoglycan
NMB1184	biotin synthase (biotin synthetase)	bioB	2.8.1.6	1053	Biosynthesis of cofactors, prosthetic groups, and carriers	Biotin
NMB1185	conserved hypothetical protein		No Data	636	No Data	No Data
NMB1186	hypothetical protein	No Data	No Data	156	No Data	No Data
NMB1187	hypothetical protein	No Data	No Data	144	No Data	No Data
NMB1188	dihydroxy-acid dehydratase (DAD)	ilvD	4.2.1.9	1860	Amino acid biosynthesis	Pyruvate family
NMB1189	sulfite reductase [NADPH] hemoprotein beta-component (SIR-HP; SIRHP)	cysI	1.8.1.2	1770	Central intermediary metabolism	Sulfur metabolism
NMB1190	sulfite reductase [NADPH] flavoprotein alpha-component (SIR-FP)	cysJ	1.8.1.2	1815	Central intermediary metabolism	Sulfur metabolism
NMB1191	sulfate adenylyltransferase subunit 1 (sulfate adenylate transferase; SAT; ATP-sulfurylase large subunit)	cysN	2.7.7.4	1287	Central intermediary metabolism	Sulfur metabolism
NMB1192	sulfate adenylyltransferase subunit 2 (sulfate adenylate transferase; SAT; ATP-sulfurylase small subunit)	cysD	2.7.7.4	924	Central intermediary metabolism	Sulfur metabolism
NMB1193	adenosine phosphosulfate reductase (APS reductase; 5'-phosphoadenylylsulfate reductase; APS sulfotransferase)	cysH	1.8.99.4	741	Central intermediary metabolism	Sulfur metabolism
NMB1194	siroheme synthase [includes: uroporphyrin-III C-methyltransferase (urogen III methylase; SUMT; uroporphyrinogen III methylase; UROM), precorrin-2 dehydrogenase and sirohydrochlorin ferrochelatase]	cysG	2.1.1.107	1452	Biosynthesis of cofactors, prosthetic groups, and carriers	Heme, porphyrin, and cobalamin
NMB1195	hypothetical protein	_	No Data	159	No Data	No Data
NMB1196	putative cytochrome		No Data	657	Energy metabolism	Electron transport
NMB1197	conserved hypothetical protein		No Data	891	Hypothetical proteins	Conserved
NMB1199	putative GTP-binding protein TypA (tyrosine-phosphorylated protein A)		No Data	1812	Unknown function	General
NMB1200	ribonuclease R (RNase R; VacB protein)	rnr	No Data	2376	Transcription	Degradation of RNA
NMB1201	inosine-5'-monophosphate dehydrogenase (IMP dehydrogenase; IMPDH; IMPD)	guaB	1.1.1.205	1464	Purines, pyrimidines, nucleosides, and nucleotides	Purine ribonucleotide biosynthesis
NMB1202	hypothetical protein		No Data	462	No Data	No Data
NMB1203	[protein-PII] uridylyltransferase (PII uridylyl-transferase; uridylyl removing enzyme; UTase)	glnD	2.7.7.59	2559	Protein fate	Degradation of proteins, peptides, and glycopeptides
NMB1204	putative HTH-type transcriptional regulator		No Data	321	Regulatory functions	Other
NMB1205	hypothetical protein	No Data	No Data	147	No Data	No Data
NMB1206	bacterioferritin B (BFR B)	bfrB	No Data	474	Transport and binding proteins	Cations and iron carrying compounds
NMB1207	bacterioferritin A (BFR A)	bfrA	No Data	465	Transport and binding proteins	Cations and iron carrying compounds
NMB1208	hypothetical protein	No Data	No Data	204	No Data	No Data
NMB1209	hypothetical protein	No Data	No Data	204	No Data	No Data
NMB1210	putative FrpA/C-activating lysine-acyltransferase		No Data	468	Cellular processes	Toxin production and resistance
NMB1211	hypothetical lipoprotein (pseudogene part 1)		No Data	243	No Data	No Data
NMB1212	hypothetical lipoprotein		No Data	339	No Data	No Data
NMB1213	hypothetical lipoprotein		No Data	363	Cell envelope	Other
NMB1214	haemagglutinin/hemolysin-related protein TpsA3	tpsA3	No Data	6822	Cellular processes	Toxin production and resistance
NMB1214	haemagglutinin/hemolysin-related protein TpsA3	tpsA3	No Data	6822	Cellular processes	Pathogenesis
NMB1215	hypothetical protein	No Data	No Data	159	No Data	No Data
NMB1216	lipoyl synthase (lipoic acid synthase; lipoate synthase; lipoyl-acyl-carrier protein synthase; sulfur insertion protein LipA2; lip-syn)	lipA	No Data	984	Biosynthesis of cofactors, prosthetic groups, and carriers	Lipoate
NMB1217	lipoyltransferase (lipoyl-[acyl-carrier protein]-protein-N-lipoyltransferase; lipoate-protein ligase B)	lipB	No Data	624	Biosynthesis of cofactors, prosthetic groups, and carriers	Lipoate
NMB1218	conserved hypothetical protein		No Data	276	Hypothetical proteins	Conserved
NMB1219	conserved hypothetical integral membrane protein		No Data	1071	Transport and binding proteins	Unknown substrate
NMB1220	conserved hypothetical periplasmic protein		No Data	948	Unknown function	General
NMB1221	conserved hypothetical integral membrane protein		No Data	408	No Data	No Data
NMB1222	uracil-DNA glycosylase (UDG)	ung	3.2.2.-	660	DNA metabolism	DNA replication, recombination, and repair
NMB1224	hypothetical integral membrane protein		No Data	402	No Data	No Data
NMB1225	conserved hypothetical periplasmic protein		No Data	516	No Data	No Data
NMB1226	putative ABC transporter ATP-binding protein		No Data	1923	Transport and binding proteins	Unknown substrate
NMB1227	conserved hypothetical protein		No Data	396	Hypothetical proteins	Conserved
NMB1228	homoserine dehydrogenase (HDH)	hom	1.1.1.3	1308	Amino acid biosynthesis	Aspartate family
NMB1229	hypothetical periplasmic protein		No Data	435	No Data	No Data
NMB1230	DNA-binding protein HU	hup	No Data	270	DNA metabolism	Chromosome-associated proteins
NMB1231	ATP-dependent protease Lon	lon	3.4.21.53	2463	Protein fate	Degradation of proteins, peptides, and glycopeptides
NMB1232	putative methyltransferase		No Data	921	Hypothetical proteins	Conserved
NMB1233	exodeoxyribonuclease V alpha chain	recD	3.1.11.5	1746	DNA metabolism	DNA replication, recombination, and repair
NMB1234	lipoprotein-releasing system ATP-binding protein LolD	lolD	No Data	696	Transport and binding proteins	Unknown substrate
NMB1235	lipoprotein-releasing system transmembrane protein LolC	lolC	No data	1248	Transport and binding proteins	Other
NMB1236	hypothetical periplasmic protein		No Data	279	No Data	No Data
NMB1237	recombination protein RecR	recR	No Data	621	DNA metabolism	DNA replication, recombination, and repair
NMB1238	putative peptidyl-prolyl cis-trans isomerase D (PPIase D; rotamase D)		No Data	1539	Unknown function	General
NMB1239	conserved hypothetical protein		No Data	375	Hypothetical proteins	Conserved
NMB1240	putative ABC transporter ATP-binding protein		No Data	1629	Transport and binding proteins	Unknown substrate
NMB1241	multifunctional CCA protein [includes: CCA-adding enzyme (tRNA nucleotidyltransferase; tRNA adenylyl-/cytidylyl-transferase; tRNA CCA-pyrophosphorylase; tRNA-NT) and 2'-nucleotidase and 2',3'-cyclic phosphodiesterase and phosphatase]	cca	2.7.7.25	1254	Transcription	RNA processing
NMB1242	conserved hypothetical protein		No Data	309	No Data	No Data
NMB1243	Holliday junction DNA helicase RuvB	ruvB	No Data	1032	DNA metabolism	DNA replication, recombination, and repair
NMB1244	ribulose-phosphate 3-epimerase (pentose-5-phosphate 3-epimerase; PPE; R5P3E)	rpe	5.1.3.1	729	Energy metabolism	Pentose phosphate pathway
NMB1245	hypothetical protein	No Data	No Data	336	No Data	No Data
NMB1246	conserved hypothetical protein		No Data	864	Hypothetical proteins	Conserved
NMB1247	riboflavin synthase alpha chain	ribE	2.5.1.9	618	Biosynthesis of cofactors, prosthetic groups, and carriers	Riboflavin, FMN, and FAD
NMB1248	Putative molybdopterin-guanine dinucleotide biosynthesis protein A	mobA			Biosynthesis of cofactors, prosthetic groups, and carriers	Other
NMB1249	putative two-component system sensor protein		No Data	1773	Regulatory functions	Other
NMB1250	putative two-component system transcriptional regulator protein		No Data	657	Regulatory functions	Other
NMB1251	IS1655 transposase		No Data	966	Mobile and extrachromosomal element functions	Transposon functions
NMB1252	phosphoribosylformylglycinamidine cyclo-ligase (AIRS; phosphoribosyl-aminoimidazole synthetase; AIR synthase)	purM	6.3.3.1	1035	Purines, pyrimidines, nucleosides, and nucleotides	Purine ribonucleotide biosynthesis
NMB1253	conserved hypothetical protein		No Data	678	No Data	No Data
NMB1254	GTP cyclohydrolase II	ribA	3.5.4.25	594	Biosynthesis of cofactors, prosthetic groups, and carriers	Riboflavin, FMN, and FAD
NMB1256	bifunctional riboflavin biosynthesis protein [includes: GTP cyclohydrolase II and 3,4-dihydroxy-2-butanone 4-phosphate synthase (DHBP synthase)]	ribAB	3.5.4.25	1092	Biosynthesis of cofactors, prosthetic groups, and carriers	Riboflavin, FMN, and FAD
NMB1257	site-specific DNA methylase				No Data	No Data
NMB1258	putative ATPase		No Data	1311	Hypothetical proteins	Conserved
NMB1259	IS1655 transposase		No Data	966	Mobile and extrachromosomal element functions	Transposon functions
NMB1260	putative type III restriction-modification system enzyme Res		3.1.21.5	2940	DNA metabolism	Restriction/modification
NMB1261	type III restriction-modification system EcoPI	modB1			DNA metabolism	Restriction/modification
NMB1262	peptidyl-prolyl cis-trans isomerase A (PPIase A; rotamase A; cyclophilin A)	ppiA	5.2.1.8	558	Protein fate	Protein folding and stabilization
NMB1263	putative GTPase		No Data	918	Unknown function	General
NMB1264	conserved hypothetical protein (pseudogene part 1)		No Data	273	Hypothetical proteins	Conserved
NMB1265	conserved hypothetical protein		No Data	294	Hypothetical proteins	Conserved
NMB1266	putative cation uptake HTH-type transcriptional regulator		No Data	477	Regulatory functions	Other
NMB1267	putative low molecular weight protein-tyrosine-phosphatase (PTPase; small, acidic phosphotyrosine protein phosphatase; PY protein phosphatase)		3.1.3.48	456	Regulatory functions	Other
NMB1268	glycerate kinase	glxK	No data	1116	Energy metabolism	Other
NMB1268	glycerate kinase	glxK	No data	1116	Energy metabolism	Glycolysis/gluconeogenesis
NMB1269	conserved hypothetical protein		No Data	1098	No Data	No Data
NMB1270	putative methyltransferase		No Data	1584	Unknown function	General
NMB1271	putative heavy-metal scavenger protein		No Data	213	Transport and binding proteins	Cations and iron carrying compounds
NMB1272	hypothetical protein	No Data	No Data	144	No Data	No Data
NMB1273	putative poly(beta-D-mannuronate) O-acetylase (alginate biosynthesis protein AlgI)		No Data	1437	Cell envelope	Other
NMB1274	conserved hypothetical periplasmic protein		No Data	984	No Data	No Data
NMB1276	long-chain-fatty-acid--CoA ligase	fadD1	6.2.1.3		Fatty acid and phospholipid metabolism	Degradation
NMB1277	putative transporter		No Data	2028	Transport and binding proteins	Other
NMB1278	site-specific recombinase	gcr	No Data	2007	DNA metabolism	DNA replication, recombination, and repair
NMB1279	membrane-bound lytic murein transglycosylase B (murein hydrolase B)	mltB	No Data	1110	Cell envelope	Biosynthesis and degradation of surface polysaccharides and lipopolysaccharides
NMB1280	putative acyl-CoA dehydrogenase		No Data	1428	Unknown function	General
NMB1281	transcription-repair coupling factor (TRCF)	mfd	No Data	4140	DNA metabolism	DNA replication, recombination, and repair
NMB1282	aspartate 1-decarboxylase precursor (aspartate alpha-decarboxylase) [contains: aspartate 1-decarboxylase beta and alpha chains]	panD	4.1.1.11	384	Biosynthesis of cofactors, prosthetic groups, and carriers	Pantothenate and coenzyme A
NMB1283	2-dehydro-3-deoxyphosphooctonate aldolase (phospho-2-dehydro-3-deoxyoctonate aldolase; 3-deoxy-D-manno-octulosonic acid 8-phosphate synthetase; KDO-8-phosphate synthetase; KDO 8-P synthase; KDOPS)	kdsA	4.1.2.16	843	Cell envelope	Biosynthesis and degradation of surface polysaccharides and lipopolysaccharides
NMB1284	conserved hypothetical integral membrane protein		No Data	441	No Data	No Data
NMB1285	enolase (2-phosphoglycerate dehydratase; 2-phospho-D-glycerate hydro-lyase)	eno	4.2.1.11	1287	Energy metabolism	Glycolysis/gluconeogenesis
NMB1286	putative cell division protein FtsB		No Data	279	Hypothetical proteins	Conserved
NMB1287	putative ferredoxin-like protein		No Data	291	Energy metabolism	Electron transport
NMB1288	ribonucleoside-diphosphate reductase beta subunit (ribonucleotide reductase)	nrdB	1.17.4.1	1155	Purines, pyrimidines, nucleosides, and nucleotides	2'-Deoxyribonucleotide metabolism
NMB1289	putative type II restriction-modification system enzyme Res		No Data	1188	DNA metabolism	Restriction/modification
NMB1290	putative type II restriction-modification system enzyme Mod		2.1.1.73	1014	DNA metabolism	Restriction/modification
NMB1291	ribonucleoside-diphosphate reductase alpha subunit (ribonucleotide reductase)	nrdA	1.17.4.1	2280	Purines, pyrimidines, nucleosides, and nucleotides	2'-Deoxyribonucleotide metabolism
NMB1292	hypothetical protein	No Data	No Data	189	No Data	No Data
NMB1293	hypothetical periplasmic protein		No Data	327	No Data	No Data
NMB1294	1-acyl-sn-glycerol-3-phosphate acyltransferase NlaA (1-AGP acyltransferase; 1-AGPAT; lysophosphatidic acid acyltransferase; LPAAT)	nlaA	2.3.1.51	768	Fatty acid and phospholipid metabolism	Biosynthesis
NMB1295	formamidopyrimidine-DNA glycosylase (FAPY-DNA glycosylase; DNA-(apurinic or apyrimidinic site) lyase MutM; AP lyase MutM)	mutM	3.2.2.23	828	DNA metabolism	DNA replication, recombination, and repair
NMB1296	putative methyltransferase		No Data	666	No Data	No Data
NMB1297	putative membrane-bound lytic murein transglycosylase D (murein hydrolase D)		No Data	1977	Cell envelope	Biosynthesis and degradation of surface polysaccharides and lipopolysaccharides
NMB1298	ribosomal small subunit pseudouridine synthase A (16S pseudouridylate 516 synthase; 16S pseudouridine 516 synthase; rRNA-uridine isomerase A; rRNA pseudouridylate synthase A)	rsuA	No Data	693	Protein synthesis	tRNA and rRNA base modification
NMB1300	cytidylate kinase (CK; cytidine monophosphate kinase; CMP kinase)	cmk	2.7.4.14	657	Purines, pyrimidines, nucleosides, and nucleotides	Nucleotide and nucleoside interconversions
NMB1301	30S ribosomal protein S1	rpsA	No Data	1686	Protein synthesis	Ribosomal proteinssynthesis and modification
NMB1302	integration host factor beta-subunit (IHF-beta)	ihfB	No Data	315	DNA metabolism	DNA replication, recombination, and repair
NMB1302	integration host factor beta-subunit (IHF-beta)	ihfB	No Data	315	Regulatory functions	Other
NMB1303	putative HTH-type transcriptional regulator		No Data	408	Regulatory functions	Other
NMB1304	putative alcohol dehydrogenase class III (S-(hydroxymethyl)glutathione dehydrogenase; glutathione-dependent formaldehyde dehydrogenase; FDH;FALDH)		No Data	1137	Energy metabolism	Fermentation
NMB1305	putative esterase		No Data	828	Central intermediary metabolism	Other
NMB1306	putative ATPase		No Data	1152	Hypothetical proteins	Conserved
NMB1307	nucleoside diphosphate kinase (NDK; NDP kinase; nucleoside-2-P kinase)	ndk	No Data	426	Purines, pyrimidines, nucleosides, and nucleotides	Nucleotide and nucleoside interconversions
NMB1308	conserved hypothetical protein		No Data	1095	Hypothetical proteins	Conserved
NMB1309	type IV pilus biogenesis lipoprotein PilW	pilW	No Data	762	Cellular processes	Pathogenesis
NMB1309	type IV pilus biogenesis lipoprotein PilW	pilW	No Data	762	Cellular processes	Chemotaxis and motility
NMB1310	4-hydroxy-3-methylbut-2-en-1-yl diphosphate synthase (1-hydroxy-2-methyl-2-(E)-butenyl 4-diphosphate synthase)	ispG	1.17.4.3	1266	Biosynthesis of cofactors, prosthetic groups, and carriers	Other
NMB1311	hypothetical protein	No Data	No Data	237	No Data	No Data
NMB1312	ATP-dependent Clp protease proteolytic subunit (endopeptidase Clp)	clpP	3.4.21.92	615	Protein fate	Degradation of proteins, peptides, and glycopeptides
NMB1313	trigger factor (TF)	tig	No Data	1314	Protein fate	Protein folding and stabilization
NMB1313	trigger factor (TF)	tig	No Data	1314	Protein fate	Protein and peptide secretion and trafficking
NMB1314	DNA translocase FtsK	ftsK	No Data	2439	Cellular processes	Cell division
NMB1315	putative uracil permease (uracil transporter)		No Data	1212	Transport and binding proteins	Nucleosides, purines and pyrimidines
NMB1316	hypothetical protein	No Data	No Data	441	No Data	No Data
NMB1317	hypothetical protein		No Data	405	No Data	No Data
NMB1318	CDP-diacylglycerol--serine O-phosphatidyltransferase (phosphatidylserine synthase)	pss	2.7.8.8	747	Fatty acid and phospholipid metabolism	Biosynthesis
NMB1319	conserved hypothetical integral membrane protein		No Data	774	Hypothetical proteins	Conserved
NMB1320	50S ribosomal protein L9	rplI	No Data	453	Protein synthesis	Ribosomal proteinssynthesis and modification
NMB1321	30S ribosomal protein S18	rpsR	No Data	231	Protein synthesis	Ribosomal proteinssynthesis and modification
NMB1322	primosomal replication protein n	priB	No Data	303	DNA metabolism	DNA replication, recombination, and repair
NMB1323	30S ribosomal protein S6	rpsF	No Data	369	Protein synthesis	Ribosomal proteinssynthesis and modification
NMB1324	thioredoxin reductase (TRXR)	trxB	1.6.4.5	951	Energy metabolism	Electron transport
NMB1325	putative cation-transporting ATPase		No Data	2163	Transport and binding proteins	Cations and iron carrying compounds
NMB1326	UvrABC system protein C (UvrC protein; excinuclease ABC subunit C)	uvrC	No Data	1854	DNA metabolism	DNA replication, recombination, and repair
NMB1327	conserved hypothetical TPR-containing protein		No Data	1404	Hypothetical proteins	Conserved
NMB1328	tRNA (guanine-N(7)-)-methyltransferase (tRNA(m7G46)-methyltransferase)	trmB	2.1.1.33	717	Protein synthesis	tRNA and rRNA base modification
NMB1329	hypothetical protein	No Data	No Data	195	No Data	No Data
NMB1330	conserved hypothetical protein		No Data	363	No Data	No Data
NMB1331	UvrABC system protein B (UvrB protein; excinuclease ABC subunit B)	uvrB	No Data	2100	DNA metabolism	DNA replication, recombination, and repair
NMB1332	carboxy-terminal processing protease (C-terminal processing protease)	prc	No Data	1485	Protein fate	Degradation of proteins, peptides, and glycopeptides
NMB1333	putative metallopeptidase		No Data	1791	Hypothetical proteins	Conserved
NMB1334	hypothetical protein	No Data	No Data	237	No Data	No Data
NMB1335	conserved hypothetical protein		No Data	561	Unknown function	General
NMB1336	conserved hypothetical protein		No Data	549	Hypothetical proteins	Conserved
NMB1337	conserved hypothetical protein		No Data	456	Hypothetical proteins	Conserved
NMB1338	putative hydrolase		No Data	657	Central intermediary metabolism	Other
NMB1339	prolyl-tRNA synthetase (proline--tRNA ligase; ProRS; global RNA synthesis factor)	proS	6.1.1.15	1713	Protein synthesis	tRNA aminoacylation
NMB1340	hypothetical protein	No Data	No Data	231	No Data	No Data
NMB1341	pyruvate dehydrogenase E1 component	aceE	1.2.4.1	2664	Energy metabolism	Pyruvate dehydrogenase
NMB1342	dihydrolipoyllysine-residue acetyltransferase (pyruvate dehydrogenase E2 component; dihydrolipoamide acetyltransferase)	aceF	2.3.1.12	1608	Energy metabolism	Pyruvate dehydrogenase
NMB1343	ADP-ribosyltransferase NarE	narE	No Data	438	No Data	No Data
NMB1344	dihydrolipoyl dehydrogenase (pyruvate dehydrogenase E3 component; dihydrolipoamide dehydrogenase)	lpdA	1.8.1.4	1785	Energy metabolism	Pyruvate dehydrogenase
NMB1345	conserved hypothetical protein		No Data	1551	No Data	No Data
NMB1347	inositol-1-monophosphatase (IMPase; inositol-1-phosphatase; I-1-Pase)	suhB	3.1.3.25	786	Central intermediary metabolism	Other
NMB1348	putative tRNA/rRNA methyltransferase		No Data	816	Protein synthesis	tRNA and rRNA base modification
NMB1349	conserved hypothetical protein		No Data	858	No Data	No Data
NMB1350	hypothetical protein		No Data	342	No Data	No Data
NMB1351	putative ribosomal RNA small subunit methyltransferase B (rRNA (cytosine-C(5)-)-methyltransferase)		No Data	1257	Protein synthesis	tRNA and rRNA base modification
NMB1352	conserved hypothetical protein		No Data	435	No Data	No Data
NMB1353	putative aldehyde dehydrogenase-like protein		No Data	1344	Energy metabolism	Fermentation
NMB1354	putative transporter		No Data	654	Hypothetical proteins	Conserved
NMB1355	aspartyl-tRNA(Asn) amidotransferase subunit C (Asp-ADT subunit C)	gatC	No Data	291	Protein synthesis	tRNA aminoacylation
NMB1356	aspartyl-tRNA(Asn) amidotransferase subunit A (Asp-ADT subunit A)	gatA	3.5.1.4	1446	Protein synthesis	tRNA aminoacylation
NMB1357	conserved hypothetical protein		No Data	933	Hypothetical proteins	Conserved
NMB1358	aspartyl-tRNA(Asn) amidotransferase subunit B (Asp-ADT subunit B)	gatB	No Data	1431	Protein synthesis	tRNA aminoacylation
NMB1359	putative iron/sulphur-binding oxidoreductase		No Data	1011	Cell envelope	Biosynthesis and degradation of surface polysaccharides and lipopolysaccharides
NMB1360	pyridoxamine 5'-phosphate oxidase (PNP/PMP oxidase; PNPOx)	pdxH	1.4.3.5	633	Biosynthesis of cofactors, prosthetic groups, and carriers	Pyridoxine
NMB1361	ribosomal large subunit pseudouridine synthase B (rRNA-uridine isomerase B; rRNA pseudouridylate synthase B)	rluB	No Data	1050	Protein synthesis	tRNA and rRNA base modification
NMB1362	putative transporter		No Data	1542	Transport and binding proteins	Carbohydrates, organic alcohols, and acids
NMB1363	exodeoxyribonuclease VII large subunit (exonuclease VII large subunit)	xseA	3.1.11.6	1356	DNA metabolism	Degradation of DNA
NMB1364	NH(3)-dependent NAD(+) synthetase	nadE	No Data	822	Biosynthesis of cofactors, prosthetic groups, and carriers	Pyridine nucleotides
NMB1365	conserved hypothetical protein		No Data	474	Hypothetical proteins	Conserved
NMB1366	thioredoxin (TRX)	trxA	No Data	333	Energy metabolism	Electron transport
NMB1367	putative methyltransferase		No Data	948	Hypothetical proteins	Conserved
NMB1368	putative ATP-dependent RNA helicase		No Data	1389	Transcription	Transcription factors
NMB1369	hypothetical lipoprotein		No Data	555	No Data	No Data
NMB1370	conserved hypothetical protein		No Data	561	No Data	No Data
NMB1371	acetylornithine/succinyldiaminopimelate aminotransferase (ACOAT; succinyldiaminopimelate transferase; DapATase)	argD	2.6.1.1	1197	Amino acid biosynthesis	Glutamate family
NMB1371	acetylornithine/succinyldiaminopimelate aminotransferase (ACOAT; succinyldiaminopimelate transferase; DapATase)	argD	2.6.1.1	1197	Energy metabolism	Amino acids and amines
NMB1372	ATP-dependent Clp protease ATP-binding subunit ClpX	clpX	No Data	1245	Protein fate	Degradation of proteins, peptides, and glycopeptides
NMB1373	ribosome-binding factor A	rbfA	No Data	372	Transcription	RNA processing
NMB1377	L-lactate dehydrogenase (cytochrome)	lldA	1.1.2.3	1173	Energy metabolism	Glycolysis/gluconeogenesis
NMB1378	iron-sulphur cluster-assembly HTH-type transcriptional repressor IscR	iscR	No data	447	Biosynthesis of cofactors, prosthetic groups, and carriers	Other
NMB1378	iron-sulphur cluster-assembly HTH-type transcriptional repressor IscR	iscR	No data	447	Regulatory functions	DNA interactions
NMB1379	cysteine desulfurase (NifS protein homolog)	iscS	No Data	1215	Biosynthesis of cofactors, prosthetic groups, and carriers	Other
NMB1380	putative NifU-like protein		No Data	387	Unknown function	General
NMB1381	putative IscA-like protein		No Data	321	Biosynthesis of cofactors, prosthetic groups, and carriers	Other
NMB1382	conserved hypothetical protein		No Data	222	Hypothetical proteins	Conserved
NMB1383	co-chaperone protein Hsc20	hscB	No Data	501	Protein fate	Protein folding and stabilization
NMB1384	DNA gyrase subunit A	gyrA	5.99.1.3	2751	DNA metabolism	DNA replication, recombination, and repair
NMB1387	conserved hypothetical protein		No Data	552	No Data	No Data
NMB1388	glucose-6-phosphate isomerase 1 (GPI 1; phosphoglucose isomerase 1; PGI 1; phosphohexose isomerase 1; PHI 1)	pgi	5.3.1.9	1647	Energy metabolism	Glycolysis/gluconeogenesis
NMB1389	HTH-type transcriptional repressor HexR (hex regulon repressor)	hexR	No data	849	Regulatory functions	DNA interactions
NMB1390	glucokinase (glucose kinase)	glk	2.7.1.2	987	Energy metabolism	Glycolysis/gluconeogenesis
NMB1391	6-phosphogluconolactonase (6PGL)	pgl	No Data	696	Central intermediary metabolism	Other
NMB1392	glucose-6-phosphate 1-dehydrogenase (G6PD)	zwf	1.1.1.49	1446	Energy metabolism	Pentose phosphate pathway
NMB1393	phosphogluconate dehydratase (6-phosphogluconate dehydratase)	edd	4.2.1.12	1836	Energy metabolism	Entner-Doudoroff
NMB1394	KHG/KDPG aldolase [includes: 4-hydroxy-2-oxoglutarate aldolase (2-keto-4-hydroxyglutarate aldolase; KHG-aldolase) and 2-dehydro-3-deoxy-phosphogluconate aldolase (phospho-2- dehydro-3-deoxygluconate aldolase; phospho-2-keto-3-deoxygluconate aldolase; 2-keto-3-deoxy-6-phosphogluconate aldolase; KDPG- aldolase)]	eda	4.1.3.16/4.1.2.	639	Energy metabolism	Entner-Doudoroff
NMB1395	putative L-threonine 3-dehydrogenase		No Data	1041	Energy metabolism	Fermentation
NMB1396	A/G-specific adenine glycosylase	mutY	3.2.2.-	1041	DNA metabolism	DNA replication, recombination, and repair
NMB1397	hypothetical protein	No Data	No Data	183	No Data	No Data
NMB1398	superoxide dismutase [Cu-Zn]	sodC	1.15.1.1	561	Cellular processes	Detoxification
NMB1399	ISNme1 transposase		No Data	975	Mobile and extrachromosomal element functions	Transposon functions
NMB1400	putative FrpA/C translocation ATP-binding protein		No Data	2229	Transport and binding proteins	Unknown substrate
NMB1401	IS1016 group transposase		No Data	540	Mobile and extrachromosomal element functions	Transposon functions
NMB1402	hypothetical integral membrane protein		No Data	435	No Data	No Data
NMB1403	FrpA/C-like protein		No Data	192	Unknown function	General
NMB1404	hypothetical integral membrane protein		No Data	729	No Data	No Data
NMB1405	putative FrpA/FrpC cassette		No Data	1203	Unknown function	General
NMB1406	conserved hypothetical integral membrane protein		No Data	363	No Data	No Data
NMB1408	conserved hypothetical integral membrane protein		No Data	495	No Data	No Data
NMB1409	putative FrpA/FrpC cassette		No Data	429	Unknown function	General
NMB1410	hypothetical periplasmic protein		No Data	540	No Data	No Data
NMB1411	IS1016 group transposase		No Data	654	Mobile and extrachromosomal element functions	Transposon functions
NMB1412	FrpA/C-binding lipoprotein	frpD	No Data	810	Cellular processes	Pathogenesis
NMB1414	FrpA/C-binding lipoprotein	frpD	No Data	774	Cellular processes	Pathogenesis
NMB1415	Iron-regulated protein FrpC	frpC	No Data	5490	Cellular processes	Pathogenesis
NMB1416	aminopeptidase N (alpha-aminoacylpeptide hydrolase)	pepN	3.4.11.2	2604	Protein fate	Degradation of proteins, peptides, and glycopeptides
NMB1417	putative polynucleotidyl transferase		No Data	795	Hypothetical proteins	Conserved
NMB1418	putative lipid A biosynthesis (KDO)2-(lauroyl)-lipid IVA acyltransferase		lpxL	870	Unknown function	General
NMB1419	crossover junction endodeoxyribonuclease RuvC (Holliday junction nuclease RuvC; Holliday junction resolvase RuvC)	ruvC	3.1.22.4	537	DNA metabolism	DNA replication, recombination, and repair
NMB1420	putative Fis-like DNA-binding protein		No Data	240	DNA metabolism	DNA replication, recombination, and repair
NMB1421	tRNA-dihydrouridine synthase B	dusB	1.-.-.-	1011	Protein synthesis	tRNA and rRNA base modification
NMB1422	putative ATP-dependent RNA helicase		No Data	1374	Transcription	Transcription factors
NMB1423	conserved hypothetical protein		No Data	1128	Hypothetical proteins	Conserved
NMB1424	hypothetical protein (pseudogene part 1)		No Data	1029	No Data	No Data
NMB1425	lysyl-tRNA synthetase (lysine--tRNA ligase; LysRS)	lysS	6.1.1.6	1512	Protein synthesis	tRNA aminoacylation
NMB1426	putative transporter		No Data	1254	No Data	No Data
NMB1427	hypothetical protein	No Data	No Data	180	No Data	No Data
NMB1428	putative metallopeptidase		No Data	1797	Protein fate	Degradation of proteins, peptides, and glycopeptides
NMB1429	major outer-membrane protein P.IA (protein IA; PIA; porin)	porA	No Data	1179	Transport and binding proteins	Porins
NMB1430	transcription elongation factor GreA (transcript cleavage factor GreA)	greA	No Data	477	Transcription	Transcription factors
NMB1431	hypothetical protein	No Data	No Data	252	No Data	No Data
NMB1432	3-phosphoshikimate 1-carboxyvinyltransferase (5-enolpyruvylshikimate-3-phosphate synthase; EPSP synthase; EPSPS)	aroA	2.5.1.19	1302	Amino acid biosynthesis	Aromatic amino acid family
NMB1434	putative phopholipase D-like protein		No Data	1578	Unknown function	General
NMB1435	putative transporter		No Data	1407	Transport and binding proteins	Other
NMB1436	conserved hypothetical protein		No Data	780	Hypothetical proteins	Conserved
NMB1437	conserved hypothetical protein		No Data	702	Hypothetical proteins	Conserved
NMB1438	putative ferredoxin-like protein		No Data	1455	Hypothetical proteins	Conserved
NMB1439	phosphoribosylaminoimidazole carboxylase catalytic subunit (AIR carboxylase; AIRC)	purE	4.1.1.21	486	Purines, pyrimidines, nucleosides, and nucleotides	Purine ribonucleotide biosynthesis
NMB1440	conserved hypothetical TPR-containing periplasmic protein		No Data	714	No Data	No Data
NMB1441	putative O-methyltransferase		No Data	669	Central intermediary metabolism	Other
NMB1442	DNA mismatch repair protein MutL	mutL	No Data	1977	DNA metabolism	DNA replication, recombination, and repair
NMB1444	conserved hypothetical protein		No Data	336	Hypothetical proteins	Conserved
NMB1445	RecA protein (recombinase A)	recA	No Data	1047	DNA metabolism	DNA replication, recombination, and repair
NMB1446	3-dehydroquinate dehydratase (3-dehydroquinase; type I DHQase)	aroD	4.2.1.10	765	Amino acid biosynthesis	Aromatic amino acid family
NMB1447	ATP-dependent DNA helicase Rep	rep	3.6.1.-	2016	DNA metabolism	DNA replication, recombination, and repair
NMB1448	DNA polymerase IV (Pol IV) (pseudogene part 1)	dinB	2.7.7.7	957	DNA metabolism	DNA replication, recombination, and repair
NMB1450	putative ferredoxin--NADP reductase (FNR; flavodoxin reductase; FLXR; FLDR)		1.18.1.2	780	Energy metabolism	Electron transport
NMB1451	putative DnaQ-like exonuclease		2.7.7.7	1413	DNA metabolism	DNA replication, recombination, and repair
NMB1452	putative dioxygenase (pseudogene part 1)		No Data	1140	Hypothetical proteins	Conserved
NMB1453	conserved hypothetical membrane protein		No Data	492	No Data	No Data
NMB1454	putative ferredoxin		No Data	1497	Energy metabolism	Electron transport
NMB1455	hypothetical protein	No Data	No Data	120	No Data	No Data
NMB1456	hypothetical protein	No Data	No Data	198	No Data	No Data
NMB1457	transketolase (TK)	tkt	2.2.1.1	1980	Energy metabolism	Pentose phosphate pathway
NMB1458	fumarate hydratase class II (fumarase C)	fumC	4.2.1.2	1389	Energy metabolism	TCA cycle
NMB1459	putative transporter		No Data	924	Hypothetical proteins	Conserved
NMB1460	single-stranded binding protein (SSB; helix-destabilizing protein)	ssb	No Data	525	DNA metabolism	DNA replication, recombination, and repair
NMB1461	putative transporter		No Data	1386	Transport and binding proteins	Other
NMB1462	putative transglycosylase		No Data	624	Central intermediary metabolism	Other
NMB1464	conserved hypothetical protein		No Data	492	Hypothetical proteins	Conserved
NMB1466	conserved hypothetical protein		No Data	732	Hypothetical proteins	Conserved
NMB1467	putative guanosine-5'-triphosphate,3'-diphosphate diphosphatase (guanosine pentaphosphate phosphohydrolase; pppGpp-5'- phosphohydrolase)		3.6.1.11	1509	Central intermediary metabolism	Phosphorus compounds
NMB1468	conserved hypothetical lipoprotein		No Data	324	No Data	No Data
NMB1469	hypothetical protein	No Data	No Data	84	No Data	No Data
NMB1470	hypothetical lipoprotein		No Data	546	No Data	No Data
NMB1471	tryptophanyl-tRNA synthetase (tryptophan--tRNA ligase; TrpRS)	trpS	6.1.1.2	1011	Protein synthesis	tRNA aminoacylation
NMB1472	chaperone ClpB (short)	clpB	No Data	2580	Protein fate	Degradation of proteins, peptides, and glycopeptides
NMB1473	putative aminotransferase		2.6.1.-	1215	Central intermediary metabolism	Other
NMB1474	putative tautomerase		No Data	210	Energy metabolism	Other
NMB1475	conserved hypothetical periplasmic protein		No Data	807	Hypothetical proteins	Conserved
NMB1476	NAD-specific glutamate dehydrogenase (NAD-GDH)	gdhB	1.4.1.2	1266	Amino acid biosynthesis	Glutamate family
NMB1477	hypothetical protein	No Data	No Data	186	No Data	No Data
NMB1478	phosphoglycolate phosphatase, authentic frameshift				No Data	No Data
NMB1479	regulatory protein RecX	recX	No Data	462	DNA metabolism	DNA replication, recombination, and repair
NMB1480	hypothetical membrane protein		No Data	162	No Data	No Data
NMB1481	hypothetical protein	No Data	No Data	135	No Data	No Data
NMB1482	putative acyl-CoA thioester hydrolase		No Data	483	Unknown function	General
NMB1483	putative metallopeptidase		No Data	1248	Cell envelope	Other
NMB1484	5'-nucleotidase SurE (nucleoside 5'-monophosphate phosphohydrolase)	surE	No Data	747	Cellular processes	Adaptations to atypical conditions
NMB1485	conserved hypothetical integral membrane protein		No Data	1557	Hypothetical proteins	Conserved
NMB1486	hypothetical protein	No Data	No Data	141	No Data	No Data
NMB1487	conserved hypothetical protein		No Data	789	Cell envelope	Surface structures
NMB1488	succinate-semialdehyde dehydrogenase [NADP+] (SSDH)	gabD	1.2.1.16	1434	Energy metabolism	Other
NMB1489	conserved hypothetical protein		No Data	495	No Data	No Data
NMB1490	hypothetical protein	No Data	No Data	432	No Data	No Data
NMB1491	hypothetical protein	No Data	No Data	90	No Data	No Data
NMB1492	hypothetical protein	No Data	No Data	69	No Data	No Data
NMB1493	putative carbon starvation protein A		No Data	2082	Energy metabolism	Other
NMB1494	conserved hypothetical protein		No Data	195	Hypothetical proteins	Conserved
NMB1495	hypothetical protein	No Data	No Data	195	No Data	No Data
NMB1496	ribosomal large subunit pseudouridine synthase E (rRNA- uridine isomerase E; rRNA pseudouridylate synthase E)	rluE	4.2.1.70	561	Protein synthesis	tRNA and rRNA base modification
NMB1497	putative TonB-dependent receptor		No Data	2766	Transport and binding proteins	Cations and iron carrying compounds
NMB1498	aspartokinase (aspartate kinase)	lysC	2.7.2.4	1218	Amino acid biosynthesis	Aspartate family
NMB1499	ribonuclease PH (RNase PH; tRNA nucleotidyltransferase)	rph	2.7.7.56	729	Transcription	RNA processing
NMB1500	putative universal stress protein (Usp)		No Data	465	Hypothetical proteins	Conserved
NMB1501	conserved hypothetical protein		No Data	777	Unknown function	General
NMB1502	hypothetical integral membrane protein		No Data	528	No Data	No Data
NMB1503	hypothetical protein	No Data	No Data	210	No Data	No Data
NMB1504	putative segregation and condensation protein A (ScpA)		No Data	855	Cellular processes	Cell division
NMB1504	putative segregation and condensation protein A (ScpA)		No Data	855	DNA metabolism	Chromosome-associated proteins
NMB1505	nicotinate phosphoribosyltransferase (NAPRTase)	pncB	2.4.2.11	1209	Biosynthesis of cofactors, prosthetic groups, and carriers	Pyridine nucleotides
NMB1506	arginyl-tRNA synthetase (arginine--tRNA ligase; ArgRS)	argS	6.1.1.19	1719	Protein synthesis	tRNA aminoacylation
NMB1507	hypothetical protein	No Data	No Data	360	No Data	No Data
NMB1508	conserved hypothetical integral membrane protein		No Data	1419	Cell envelope	Other
NMB1509	putative amino acid ABC transporter permease protein		No Data	747	Transport and binding proteins	Amino acids, peptides and amines
NMB1510	putative periplasmic nuclease		No Data	702	DNA metabolism	Degradation of DNA
NMB1511	ribose-5-phosphate isomerase A (phosphoriboisomerase A; PRI)	rpiA	5.3.1.6	672	Energy metabolism	Pentose phosphate pathway
NMB1512	2-C-methyl-D-erythritol 2,4-cyclodiphosphate synthase (MECPS; MECDP-synthase)	ispF	4.6.1.12	483	Biosynthesis of cofactors, prosthetic groups, and carriers	Other
NMB1513	2-C-methyl-D-erythritol 4-phosphate cytidylyltransferase (4-diphosphocytidyl-2C-methyl-D-erythritol synthase; MEP cytidylyltransferase; MCT)	ispD	2.7.7.60	690	Biosynthesis of cofactors, prosthetic groups, and carriers	Other
NMB1514	DNA polymerase III epsilon subunit	dnaQ	2.7.7.7	735	DNA metabolism	DNA replication, recombination, and repair
NMB1515	putative transporter		No Data	1311	Transport and binding proteins	Unknown substrate
NMB1516	putative cytochrome cbb3 oxidase maturation protein		No Data	189	Unknown function	General
NMB1517	hypothetical protein		No Data	300	No Data	No Data
NMB1518	acetate kinase 1 (acetokinase 1)	ackA	2.7.2.1	1197	Energy metabolism	Fermentation
NMB1519	thiol:disulfide interchange protein DsbD (protein-disulfide reductase; disulfide reductase)	dsbD	No Data	1806	Protein fate	Protein folding and stabilization
NMB1520	hypothetical protein	No Data	No Data	522	No Data	No Data
NMB1521	putative phytoene synthase		No Data	828	Unknown function	General
NMB1522	putative FKBP-type peptidyl-prolyl cis-trans isomerase (PPIase; rotamase)		5.2.1.8	483	Protein fate	Protein folding and stabilization
NMB1523	H.8-like outer-membrane lipoprotein		No Data	297	No Data	No Data
NMB1524	putative D-lactate dehydrogenase [cytochrome] (D-lactate ferricytochrome c oxidoreductase; D-LCR)		No Data	1368	Central intermediary metabolism	Other
NMB1526	SsrA-binding protein	smpB	No data	447	Protein synthesis	Other
NMB1527	ADP-heptose:LPS heptosyltransferase II	rfaF	No Data	1011	Cell envelope	Biosynthesis and degradation of surface polysaccharides and lipopolysaccharides
NMB1528	methylated-DNA--protein-cysteine methyltransferase (6-O-methylguanine-DNA methyltransferase; MGMT; O-6-methylguanine-DNA-alkyltransferase)		No Data	810	DNA metabolism	DNA replication, recombination, and repair
NMB1529	hypothetical protein	No Data	No Data	816	No Data	No Data
NMB1530	succinyl-diaminopimelate desuccinylase (SDAP)	dapE	3.5.1.18	1146	Amino acid biosynthesis	Aspartate family
NMB1531	conserved hypothetical protein		No Data	621	Hypothetical proteins	Conserved
NMB1532	conserved hypothetical protein		No Data	510	Hypothetical proteins	Conserved
NMB1533	H.8 outer-membrane lipoprotein		No Data	552	Cell envelope	Other
NMB1534	hypothetical protein	No Data	No Data	141	No Data	No Data
NMB1535	hypothetical protein	No Data	No Data	474	No Data	No Data
NMB1536	preprotein translocase SecA subunit	secA	No Data	2751	Protein fate	Protein and peptide secretion and trafficking
NMB1537	DNA primase	dnaG	2.7.7.-	1773	DNA metabolism	DNA replication, recombination, and repair
NMB1538	RNA polymerase sigma factor RpoD (Sigma-70)	rpoD	No Data	1929	Transcription	Transcription factors
NMB1539	ISNme1 transposase		No Data	1008	Mobile and extrachromosomal element functions	Transposon functions
NMB1540	lactoferrin-binding protein A (LbpA)	lbpA	No Data	2832	Transport and binding proteins	Cations and iron carrying compounds
NMB1541	lactoferrin-binding protein B (LbpB)	lbpB	No Data	2214	Transport and binding proteins	Cations and iron carrying compounds
NMB1542	hypothetical protein		No Data	222	No Data	No Data
NMB1543	putative phage replication initiation factor		No Data	1215	Hypothetical proteins	Conserved
NMB1544	conserved hypothetical protein		No Data	312	No Data	No Data
NMB1545	hypothetical protein		No Data	201	No Data	No Data
NMB1546	hypothetical integral membrane protein		No Data	231	Cell envelope	Other
NMB1547	hypothetical integral membrane protein		No Data	303	No Data	No Data
NMB1548	putative TspB protein		No Data	1647	Unknown function	General
NMB1549	hypothetical protein	No Data	No Data	153	No Data	No Data
NMB1550	conserved hypothetical integral membrane protein		No Data	285	Hypothetical proteins	Conserved
NMB1551	putative zonular occludens toxin-like protein		No Data	1104	Hypothetical proteins	Conserved
NMB1552	putative pilin gene-inverting protein (PIVML)		No Data	957	Cellular processes	Pathogenesis
NMB1552	putative pilin gene-inverting protein (PIVML)		No Data	957	DNA metabolism	DNA replication, recombination, and repair
NMB1554	CTP synthase (UTP--ammonia ligase; CTP synthetase)	pyrG	6.3.4.2	1635	Purines, pyrimidines, nucleosides, and nucleotides	Pyrimidine ribonucleotide biosynthesis
NMB1555	long-chain-fatty-acid--CoA-ligase (long-chain acyl-CoA synthetase)	fadD	6.2.1.3	1671	Fatty acid and phospholipid metabolism	Degradation
NMB1556	tRNA (5-methylaminomethyl-2-thiouridylate)-methyltransferase	trmU	2.1.1.61	1104	Protein synthesis	tRNA and rRNA base modification
NMB1557	conserved hypothetical periplasmic protein		No Data	474	Hypothetical proteins	Conserved
NMB1558	diacylglycerol kinase (DAGK; diglyceride kinase; DGK)	dgk	2.7.1.107	384	Fatty acid and phospholipid metabolism	Biosynthesis
NMB1559	glutathione synthetase (glutathione synthase; GSH synthetase; GSH-S; GSHase)	gshB	6.3.2.3	960	Biosynthesis of cofactors, prosthetic groups, and carriers	Glutathione and analogs
NMB1560	glutaminyl-tRNA synthetase (glutamine--tRNA ligase; GlnRS)	glnS	6.1.1.18	1689	Protein synthesis	tRNA aminoacylation
NMB1561	putative HTH-type transcriptional regulator		No Data	774	Regulatory functions	Other
NMB1562	conserved hypothetical integral membrane protein		No Data	903	Hypothetical proteins	Conserved
NMB1563	putative HTH-type transcriptional regulator		No Data	717	Regulatory functions	Other
NMB1564	putative OsmC-like protein		No Data	423	Hypothetical proteins	Conserved
NMB1565	conserved hypothetical periplasmic protein		No Data	672	No Data	No Data
NMB1566	phosphoribosylglycinamide formyltransferase (GART; GAR transformylase; 5'-phosphoribosylglycinamide transformylase)	purN	2.1.2.2	627	Purines, pyrimidines, nucleosides, and nucleotides	Purine ribonucleotide biosynthesis
NMB1567	putative membrane-associated peptidyl-prolyl isomerase (peptidyl-prolyl cis-trans isomerase; PPIase; rotamase; cyclophilin; FKBP65)		No Data	819	Cellular processes	Pathogenesis
NMB1568	putative DNA polymerase III chi subunit		No Data	441	DNA metabolism	DNA replication, recombination, and repair
NMB1570	conserved hypothetical integral membrane protein		No Data	1116	Hypothetical proteins	Conserved
NMB1571	conserved hypothetical integral membrane protein		No Data	1071	Hypothetical proteins	Conserved
NMB1572	aconitate hydratase 2 (citrate hydro-lyase 2; aconitase 2)	acnB	4.2.1.3	2586	Energy metabolism	TCA cycle
NMB1573	ornithine carbamoyltransferase (OTCase)	argF	2.1.3.3	996	Amino acid biosynthesis	Glutamate family
NMB1573	ornithine carbamoyltransferase (OTCase)	argF	2.1.3.3	996	Energy metabolism	Amino acids and amines
NMB1574	ketol-acid reductoisomerase (acetohydroxy-acid isomeroreductase; alpha-keto-beta-hydroxylacil reductoisomerase)	ilvC	1.1.1.86	1014	Amino acid biosynthesis	Pyruvate family
NMB1575	conserved hypothetical protein		No Data	294	Hypothetical proteins	Conserved
NMB1576	acetolactate synthase small subunit (AHAS; acetohydroxy-acid synthase small subunit; ALS)	ilvH	4.1.3.18	492	Amino acid biosynthesis	Pyruvate family
NMB1577	acetolactate synthase large subunit (AHAS; acetohydroxy-acid synthase large subunit; ALS)	ilvI	4.1.3.18	1728	Amino acid biosynthesis	Pyruvate family
NMB1578	putative SCO1-like lipoprotein		No Data	654	Hypothetical proteins	Conserved
NMB1579	ATP phosphoribosyltransferase (ATP-PRTase; ATP-PRT)	hisG	2.4.2.17	654	Amino acid biosynthesis	Histidine family
NMB1580	conserved hypothetical protein		No Data	900	No Data	No Data
NMB1581	histidinol dehydrogenase (HDH)	hisD	1.1.1.23	1290	Amino acid biosynthesis	Histidine family
NMB1582	histidinol-phosphate aminotransferase (imidazole acetol-phosphate transaminase)	hisC	2.6.1.9	1098	Amino acid biosynthesis	Histidine family
NMB1583	imidazoleglycerol-phosphate dehydratase (IGPD)	hisB	4.2.1.19	735	Amino acid biosynthesis	Histidine family
NMB1584	putative 2-hydroxy-3-oxopropionate reductase (tartronate semialdehyde reductase; TSAR)		No Data	870	Central intermediary metabolism	Other
NMB1585	putative HTH-type transcriptional regulator		No Data	432	Regulatory functions	Other
NMB1586	putative transporter		No Data	867	No Data	No Data
NMB1587	putative peptidase		No Data	1053	Protein fate	Degradation of proteins, peptides, and glycopeptides
NMB1588	CDP-diacylglycerol--glycerol-3-phosphate 3-phosphatidyltransferase (phosphatidylglycerophosphate synthase; PGP synthase)	pgsA	2.7.8.5	564	Fatty acid and phospholipid metabolism	Biosynthesis
NMB1589	hypothetical protein	No Data	No Data	243	No Data	No Data
NMB1590	conserved hypothetical protein		No Data	336	Hypothetical proteins	Conserved
NMB1591	putative HTH-type transcriptional regulator		No Data	906	Regulatory functions	Other
NMB1592	conserved hypothetical protein		No Data	489	Cell envelope	Other
NMB1592	conserved hypothetical protein		No Data	489	Unclassified	Role category not yet assigned
NMB1593	conserved hypothetical integral membrane protein		No Data	903	Cell envelope	Other
NMB1594	putative spermidine/putrescine-binding lipoprotein	potD3	No Data	1131	Transport and binding proteins	Amino acids, peptides and amines
NMB1595	alanyl-tRNA synthetase (alanine--tRNA ligase; AlaRS)	alaS	6.1.1.7	2625	Protein synthesis	tRNA aminoacylation
NMB1596	hypothetical protein	No Data	No Data	207	No Data	No Data
NMB1597	conserved hypothetical integral membrane protein		No Data	432	No Data	No Data
NMB1598	hypothetical protein		No Data	192	No Data	No Data
NMB1599	hypothetical protein		No Data	288	No Data	No Data
NMB1600	hypothetical protein	No Data	No Data	258	No Data	No Data
NMB1601	ISNme1 transposase		No Data	1008	Mobile and extrachromosomal element functions	Transposon functions
NMB1602	truncated IS110 family transposase		No Data	1119	Mobile and extrachromosomal element functions	Transposon functions
NMB1603	putative tellurite resistance protein TehA		No Data	945	Cellular processes	Toxin production and resistance
NMB1604	2,3-bisphosphoglycerate-dependent phosphoglycerate mutase (phosphoglyceromutase; PGAM; BPG-dependent PGAM; dPGM)	gpm	5.4.2.1	684	Energy metabolism	Glycolysis/gluconeogenesis
NMB1605	topoisomerase IV subunit A	parC	5.99.1.-	2304	DNA metabolism	DNA replication, recombination, and repair
NMB1606	putative two-component system sensor protein (pseudogene part 1)		No Data	1518	Regulatory functions	Other
NMB1606	Putative uncharacterized protein				Hypothetical proteins
NMB1607	putative two-component system transcriptional regulator protein		No Data	468	Regulatory functions	Other
NMB1608	conserved hypothetical protein		No Data	753	Hypothetical proteins	Conserved
NMB1609	O-succinylhomoserine sulfhydrylase (OSH sulfhydrylase)	metZ	No Data	1170	Energy metabolism	Amino acids and amines
NMB1610	hypothetical protein		No Data	762	No Data	No Data
NMB1611	hypothetical protein		No Data	252	No Data	No Data
NMB1612	putative amino acid-binding lipoprotein (HBP)		No Data	807	Transport and binding proteins	Amino acids, peptides and amines
NMB1613	fumarate hydratase class I (fumarase)	fumA	4.2.1.2	1524	Energy metabolism	TCA cycle
NMB1614	Trk system potassium uptake protein TrkA (K(+)-uptake protein TrkA)	trkA	No Data	1413	Transport and binding proteins	Cations and iron carrying compounds
NMB1615	hypothetical protein	No Data	No Data	264	No Data	No Data
NMB1616	phosphomethylpyrimidine kinase (HMP-phosphate kinase; HMP-P kinase)	thiD	2.7.4.7	807	Biosynthesis of cofactors, prosthetic groups, and carriers	Thiamine
NMB1617	putative tellurite resistance protein TehB		No Data	870	Cellular processes	Toxin production and resistance
NMB1618	ribonuclease HI (RNase HI)	rnhA	3.1.26.4	438	Transcription	Degradation of RNA
NMB1619	conserved hypothetical protein		No Data	405	Hypothetical proteins	Conserved
NMB1620	putative muramoyltetrapeptide carboxypeptidase (LD-carboxypeptidase A)		No Data	1185	Hypothetical proteins	Conserved
NMB1621	putative phospholipid hydroperoxide glutathione peroxidase (PHGPx)		No Data	534	Cellular processes	Detoxification
NMB1622	nitric oxide reductase	norB	1.7.99.-	2256	Energy metabolism	Anaerobic
NMB1623	copper-containing nitrite reductase (major outer-membrane protein Pan1)	aniA	No Data	1173	Cell envelope	Other
NMB1624	conserved hypothetical periplasmic protein		No Data	756	No Data	No Data
NMB1625	putative pilin gene-inverting protein (PIVML)		No Data	957	Cellular processes	Pathogenesis
NMB1625	putative pilin gene-inverting protein (PIVML)		No Data	957	DNA metabolism	DNA replication, recombination, and repair
NMB1626	putative zonular occludens toxin-like protein		No Data	1104	Hypothetical proteins	Conserved
NMB1627	conserved hypothetical integral membrane protein		No Data	285	Hypothetical proteins	Conserved
NMB1628	putative TspB protein		No Data	1554	Unknown function	General
NMB1629	conserved hypothetical protein		No Data	315	Hypothetical proteins	Conserved
NMB1630	hypothetical integral membrane protein		No Data	303	No Data	No Data
NMB1631	hypothetical integral membrane protein		No Data	231	Cell envelope	Other
NMB1632	hypothetical protein		No Data	201	No Data	No Data
NMB1633	conserved hypothetical protein		No Data	312	No Data	No Data
NMB1634	putative phage replication initiation factor		No Data	1209	Hypothetical proteins	Conserved
NMB1635	hypothetical protein		No Data	222	No Data	No Data
NMB1637	putative nitroreductase		No Data	558	Hypothetical proteins	Conserved
NMB1638	putative sulfatase		No Data	1635	Unknown function	General
NMB1639	hypothetical protein		No Data	330	No Data	No Data
NMB1640	phosphoserine aminotransferase (PSAT)	serC	2.6.1.52	1107	Amino acid biosynthesis	Serine family
NMB1640	phosphoserine aminotransferase (PSAT)	serC	2.6.1.52	1107	Biosynthesis of cofactors, prosthetic groups, and carriers	Pyridoxine
NMB1641	conserved hypothetical protein		No Data	450	Hypothetical proteins	Conserved
NMB1642	transcription elongation protein nusA (N utilization substance protein A; L factor)	nusA	No Data	1503	Transcription	Transcription factors
NMB1643	translation initiation factor IF-2	infB	No Data	2889	Protein synthesis	Translation factors
NMB1644	putative GTP-binding protein		No Data	1341	No Data	No Data
NMB1645	conserved hypothetical integral membrane protein		No Data	1341	No Data	No Data
NMB1646	putative hemolysin III (Hly-III)		No Data	627	Cellular processes	Toxin production and resistance
NMB1647	putative amino-acid symporter		No Data	1419	Transport and binding proteins	Amino acids, peptides and amines
NMB1648	conserved hypothetical protein		No Data	729	Hypothetical proteins	Conserved
NMB1649	disulfide bond formation protein B (disulfide oxidoreductase)	dsbB	No Data	489	Protein fate	Protein modification and repair
NMB1650	putative leucine-responsive regulatory protein	lrp	No Data	465	Regulatory functions	Other
NMB1651	alanine racemase	alr	5.1.1.1	1059	Cell envelope	Biosynthesis and degradation of murein sacculus and peptidoglycan
NMB1651	alanine racemase	alr	5.1.1.1	1059	Energy metabolism	Amino acids and amines
NMB1652	conserved hypothetical protein		No Data	1356	Hypothetical proteins	Conserved
NMB1653	conserved hypothetical protein		No Data	273	Hypothetical proteins	Conserved
NMB1654	conserved hypothetical periplasmic protein		No Data	738	Hypothetical proteins	Conserved
NMB1655	putative adenine-specific methylase		No Data	912	DNA metabolism	Restriction/modification
NMB1656	hypothetical protein		No Data	594	No Data	No Data
NMB1657	DNA-binding competence protein ComE2	comE2	No Data	447	Cellular processes	DNA transformation
NMB1658	coenzyme A biosynthesis bifunctional protein CoaBC (DNA/pantothenate metabolism flavoprotein) [includes: phosphopantothenoylcysteine decarboxylase (PPCDC; CoaC) and phosphopantothenate--cysteine ligase (phosphopantothenoylcysteine synthase; PPC synthetase; PPCS; CoaB)]	coaBC	No Data	1185	Biosynthesis of cofactors, prosthetic groups, and carriers	Pantothenate and coenzyme A
NMB1659	guanosine-3',5'-bis(diphosphate) 3'-pyrophophohydrolase ((ppGpp)ase; penta-phosphate guanosine-3'-pyrophosphohydrolase)	spoT	3.1.7.2	2157	Regulatory functions	Other
NMB1660	DNA-directed RNA polymerase omega chain (RNAP omega subunit; transcriptase omega chain; RNA polymerase omega subunit)	rpoZ	2.7.7.6	207	Transcription	DNA-dependent RNA polymerase
NMB1661	guanylate kinase (GMP kinase)	gmk	2.7.4.8	618	Purines, pyrimidines, nucleosides, and nucleotides	Nucleotide and nucleoside interconversions
NMB1662	adenine phosphoribosyltransferase (APRT)	apt	2.4.2.7	567	Purines, pyrimidines, nucleosides, and nucleotides	Salvage of nucleosides and nucleotides
NMB1663	putative hydrolase		No Data	789	Hypothetical proteins	Conserved
NMB1664	putative peptidase		No Data	1356	Protein fate	Degradation of proteins, peptides, and glycopeptides
NMB1665	conserved hypothetical protein		No Data	387	Hypothetical proteins	Conserved
NMB1666	conserved hypothetical protein		No Data	249	No Data	No Data
NMB1667	hypothetical protein	No Data	No Data	207	No Data	No Data
NMB1668	hemoglobin-haptoglobin utilization protein B	hpuB	No Data	2376	Transport and binding proteins	Cations and iron carrying compounds
NMB1669	heme oxygenase HemO	hemO	1.14.99.3	630	Unknown function	General
NMB1670	conserved hypothetical integral membrane protein		No Data	1512	Unknown function	General
NMB1671	conserved hypothetical protein		No Data	1662	Unknown function	General
NMB1672	conserved hypothetical lipoprotein		No Data	519	Hypothetical proteins	Conserved
NMB1673	DNA-3-methyladenine glycosylase I (3-methyladenine-DNA glycosylase I, constitutive; TAG I; DNA-3-methyladenine glycosidase I)	tag	3.2.2.20	552	DNA metabolism	DNA replication, recombination, and repair
NMB1674	putative lipolytic enzyme		No Data	624	Fatty acid and phospholipid metabolism	Degradation
NMB1675	hypothetical integral membrane protein		No Data	309	No Data	No Data
NMB1676	glycine dehydrogenase (decarboxylating), authentic frameshift		No Data		No Data	No Data
NMB1676	glycine dehydrogenase (probable pseudogene).	gcvP			No Data	No Data
NMB1677	putative cytochrome c		No Data	840	Energy metabolism	Electron transport
NMB1677	glycine dehydrogenase (probable pseudogene).	gcvP			No Data	No Data
NMB1678	aromatic amino acid aminotransferase (AROAT; ARAT)	tyrB	2.6.1.57	1194	Amino acid biosynthesis	Aromatic amino acid family
NMB1679	tRNA (uracil-5-)-methyltransferase (tRNA(M-5-U54)-methyltransferase; RUMT)	trmA	2.1.1.35	1089	Protein synthesis	tRNA and rRNA base modification
NMB1680	chorismate synthase (5-enolpyruvylshikimate-3-phosphate phospholyase)	aroC	4.6.1.4	1101	Amino acid biosynthesis	Aromatic amino acid family
NMB1681	conserved hypothetical protein		No Data	426	No Data	No Data
NMB1682	topoisomerase IV subunit B	parE	5.99.1.-	1986	DNA metabolism	DNA replication, recombination, and repair
NMB1683	putative (di)nucleoside polyphosphate hydrolase		No Data	549	Purines, pyrimidines, nucleosides, and nucleotides	Nucleotide and nucleoside interconversions
NMB1684	seryl-tRNA synthetase (serine--tRNA ligase; SerRS)	serS	6.1.1.11	1296	Protein synthesis	tRNA aminoacylation
NMB1685	D-lactate dehydrogenase (D-LDH; fermentative lactate dehydrogenase)	ldhA	1.1.1.28	999	Energy metabolism	Fermentation
NMB1686	peptide chain release factor I (RF-1)	prfA	No Data	1077	Protein synthesis	Translation factors
NMB1687	putative deoxyribonuclease		No Data	771	Hypothetical proteins	Conserved
NMB1688	putative L-asparaginase I (L-asparagine amidohydrolase I; L-ASNase I)		3.5.1.1	993	Energy metabolism	Amino acids and amines
NMB1689	putative DedA-family integral membrane protein		No Data	684	Unknown function	General
NMB1690	phosphoglucosamine mutase	glmM	No Data	1335	Energy metabolism	Sugars
NMB1691	dihydropteroate synthase (DHPS; dihydropteroate pyrophosphorylase)	folP	2.5.1.15	858	Biosynthesis of cofactors, prosthetic groups, and carriers	Folic acid
NMB1692	putative phospho-2-dehydro-3-deoxyheptonate aldolase (phospho-2- keto-3-deoxyheptonate aldolase; DAHP synthetase; 3-deoxy-D-arabino-heptulosonate 7-phosphate synthase)		No Data	894	Unknown function	General
NMB1693	putative AsmA-like protein		No Data	2115	No Data	No Data
NMB1694	3-octaprenyl-4-hydroxybenzoate carboxy-lyase (polyprenyl p-hydroxybenzoate decarboxylase)	ubiD	4.1.1.-	1485	Biosynthesis of cofactors, prosthetic groups, and carriers	Ubiquinone
NMB1695	hypothetical protein	No Data	No Data	981	No Data	No Data
NMB1695	Putative uncharacterized protein				Hypothetical proteins
NMB1696	putative acyl carrier protein (ACP)		No Data	246	Fatty acid and phospholipid metabolism	Biosynthesis
NMB1697	putative acyl carrier protein (ACP)		No Data	261	Fatty acid and phospholipid metabolism	Biosynthesis
NMB1698	putative acyltransferase		No Data	759	Central intermediary metabolism	Other
NMB1699	conserved hypothetical protein		No Data	366	No Data	No Data
NMB1700	hypothetical protein	No Data	No Data	366	No Data	No Data
NMB1701	putative (3R)-hydroxymyristoyl ACP dehydrase-like protein		No Data	501	No Data	No Data
NMB1702	3-oxoacyl-[acyl-carrier-protein] reductase (3-ketoacyl- acyl carrier protein reductase)	fabG	1.1.1.100	729	Fatty acid and phospholipid metabolism	Degradation
NMB1703	3-oxoacyl-(acyl-carrier-protein) synthase II (beta-ketoacyl-ACP synthase II; KAS II)	fabF	2.3.1.41	1251	Fatty acid and phospholipid metabolism	Biosynthesis
NMB1704	beta-1,4-glucosyltransferase	lgtF	No Data	759	Cell envelope	Biosynthesis and degradation of surface polysaccharides and lipopolysaccharides
NMB1705	alpha 1,2 N-acetylglucosamine transferase	rfaK	No Data	1065	Cell envelope	Biosynthesis and degradation of surface polysaccharides and lipopolysaccharides
NMB1706	hypothetical protein	No Data	No Data	171	No Data	No Data
NMB1707	putative sodium-dependent transporter		No Data	1338	Transport and binding proteins	Unknown substrate
NMB1709	thymidylate synthase (TS; TSase)	thyA	2.1.1.45	795	Purines, pyrimidines, nucleosides, and nucleotides	2'-Deoxyribonucleotide metabolism
NMB1710	NADP-specific glutamate dehydrogenase (NADP-GDH)	gdhA	1.4.1.4	1335	Amino acid biosynthesis	Glutamate family
NMB1711	putative HTH-type transcriptional regulator		No Data	780	Regulatory functions	Other
NMB1712	putative L-lactate permease-related protein		No Data	300	Unknown function	General
NMB1713	IS1655 transposase		No Data	966	Mobile and extrachromosomal element functions	Transposon functions
NMB1714	outer-membrane lipoprotein MtrE	mtrE	No Data	1404	Cellular processes	Detoxification
NMB1714	outer-membrane lipoprotein MtrE	mtrE	No Data	1404	Transport and binding proteins	Other
NMB1715	drug efflux transport protein MtrD	mtrD	No Data	3204	Transport and binding proteins	Other
NMB1716	membrane fusion protein MtrC	mtrC	No Data	1239	Cell envelope	Other
NMB1716	membrane fusion protein MtrC	mtrC	No Data	1239	Transport and binding proteins	Other
NMB1717	HTH-type transcriptional regulator MtrR	mtrR	No Data	633	Regulatory functions	Other
NMB1718	hypothetical protein		No Data	258	No Data	No Data
NMB1719	transport protein MrtF	mrtF	No Data	1569	Transport and binding proteins	Other
NMB1720	exodeoxyribonuclease V gamma chain	recC	3.1.11.5	3210	DNA metabolism	DNA replication, recombination, and repair
NMB1721	conserved hypothetical integral membrane protein		No Data	1410	Hypothetical proteins	Conserved
NMB1723	cytochrome c oxidase polypeptide III	ccoP	1.9.3.1	1098	Energy metabolism	Electron transport
NMB1724	cytochrome c oxidase polypeptide II	ccoO	1.9.3.1	612	Energy metabolism	Electron transport
NMB1725	cytochrome c oxidase polypeptide I	ccoN	1.9.3.1	1446	Energy metabolism	Electron transport
NMB1726	putative metallopeptidase		No Data	1749	Hypothetical proteins	Conserved
NMB1727	conserved hypothetical protein		No Data	429	Hypothetical proteins	Conserved
NMB1728	biopolymer transport ExbD protein	exbD	No Data	435	Transport and binding proteins	Other
NMB1729	biopolymer transport ExbB protein	exbB	No Data	663	Transport and binding proteins	Other
NMB1730	TonB protein	tonB	No Data	843	Transport and binding proteins	Cations and iron carrying compounds
NMB1731	putative metallopeptidase		No Data	639	Hypothetical proteins	Conserved
NMB1732	putative heavy metal transport protein		No Data	801	Transport and binding proteins	Unknown substrate
NMB1733	hypothetical integral membrane protein		No Data	504	No Data	No Data
NMB1734	glutaredoxin 2 (Grx2)	grxB	No Data	642	Energy metabolism	Electron transport
NMB1735	GTP pyrophosphokinase (ATP:GTP 3'-pyrophosphotransferase; ppGpp synthetase I; (P)ppGpp synthetase)	relA	2.7.6.5	2214	Regulatory functions	Other
NMB1736	putative transposase, authentic frameshift				No Data	No Data
NMB1737	putative TolC outer membrane protein		No Data	1404	Protein fate	Protein and peptide secretion and trafficking
NMB1738	putative FrpA/C secretion adaptor protein		No Data	1428	Transport and binding proteins	Other
NMB1739	hypothetical integral membrane protein		No Data	354	No Data	No Data
NMB1740	hypothetical protein		No Data	411	No Data	No Data
NMB1742	conserved hypothetical protein		No Data	291	No Data	No Data
NMB1743	hypothetical protein		No Data	198	No Data	No Data
NMB1744	hypothetical integral membrane protein		No Data	285	No Data	No Data
NMB1745	hypothetical protein		No Data	279	No Data	No Data
NMB1746	hypothetical protein		No Data	291	No Data	No Data
NMB1747	putative TspB protein		No Data	1506	Unknown function	General
NMB1748	conserved hypothetical integral membrane protein		No Data	291	Hypothetical proteins	Conserved
NMB1749	putative zonular occludens toxin-like protein		No Data	1086	Hypothetical proteins	Conserved
NMB1750	putative pilin gene-inverting protein (PIVML)		No Data	951	Cellular processes	Pathogenesis
NMB1750	putative pilin gene-inverting protein (PIVML)		No Data	951	DNA metabolism	DNA replication, recombination, and repair
NMB1753	putative VapD-like protein		No Data	438	Unknown function	General
NMB1754	cryptic plasmid protein A-related protein	No Data	No Data	102	Unknown function	General
NMB1755	hypothetical protein		No Data	345	No Data	No Data
NMB1756	hypothetical protein		No Data	195	No Data	No Data
NMB1757	hypothetical protein	No Data	No Data	231	No Data	No Data
NMB1758	hypothetical protein		No Data	213	No Data	No Data
NMB1759	conserved hypothetical protein		No Data	1365	Hypothetical proteins	Conserved
NMB1760	conserved hypothetical protein		No Data	507	Hypothetical proteins	Conserved
NMB1761	conserved hypothetical protein		No Data	1254	Hypothetical proteins	Conserved
NMB1762	TpsA2 activation/secretion protein TpsB2	tpsB	No Data	1788	Cellular processes	Toxin production and resistance
NMB1763	putative FrpA/C-activating lysine-acyltransferase		No Data	459	Cellular processes	Toxin production and resistance
NMB1764	hypothetical lipoprotein		No Data	315	No Data	No Data
NMB1765	hypothetical periplasmic protein		No Data	300	No Data	No Data
NMB1766	putative haemagglutinin/hemolysin-like protein		No Data	1014	No Data	No Data
NMB1767	conserved hypothetical protein		No Data	417	No Data	No Data
NMB1768	haemagglutinin/hemolysin-related protein TpsA2	tpsA	No Data	7545	Cellular processes	Toxin production and resistance
NMB1768	haemagglutinin/hemolysin-related protein TpsA2	tpsA	No Data	7545	Cellular processes	Pathogenesis
NMB1770	IS1655 transposase		No Data	966	Mobile and extrachromosomal element functions	Transposon functions
NMB1771	hypothetical integral membrane protein		No Data	435	No Data	No Data
NMB1772	putative TpsS7 cassette	tpsS7	No Data	1839	No Data	No Data
NMB1773	hypothetical protein		No Data	375	No Data	No Data
NMB1774	hypothetical protein		No Data	378	No Data	No Data
NMB1775	putative TpsS8 cassette	tpsS8	No Data	1806	No Data	No Data
NMB1776	hypothetical protein	No Data	No Data	105	No Data	No Data
NMB1777	conserved hypothetical protein		No Data	246	No Data	No Data
NMB1778	hypothetical protein	No Data	No Data	105	No Data	No Data
NMB1779	haemagglutinin/hemolysin-related protein TpsA3	tpsA	No Data	5988	Cellular processes	Toxin production and resistance
NMB1779	haemagglutinin/hemolysin-related protein TpsA3	tpsA	No Data	5988	Cellular processes	Pathogenesis
NMB1780	TpsA3 activation/secretion protein TpsB3	tpsB	No Data	1743	Cellular processes	Toxin production and resistance
NMB1781	hypothetical integral membrane protein		No Data	171	No Data	No Data
NMB1782	hypothetical protein		No Data	303	No Data	No Data
NMB1783	putative bacteriocin/pheromone secretion membrane fusion protein (pseudogene part 2)		No Data	1225	Transport and binding proteins	Other
NMB1784	hypothetical protein		No Data	354	No Data	No Data
NMB1785	hypothetical lipoprotein		No Data	240	No Data	No Data
NMB1786	conserved hypothetical protein		No Data	1155	No Data	No Data
NMB1787	N-acetyl-gamma-glutamyl-phosphate reductase (AGPR; N-acetyl-glutamate semialdehyde dehydrogenase; NAGSA dehydrogenase)	argC	1.2.1.38	1044	Amino acid biosynthesis	Glutamate family
NMB1788	ATP-dependent DNA helicase RecG	recG	3.6.1.-	2043	DNA metabolism	DNA replication, recombination, and repair
NMB1789	preprotein translocase SecB subunit	secB	No Data	444	Protein fate	Protein and peptide secretion and trafficking
NMB1790	glutaredoxin	grX	No Data	258	Energy metabolism	Electron transport
NMB1791	ribonuclease G (RNase G; cytoplasmic axial filament protein)	cafA	No Data	1494	Transcription	Degradation of RNA
NMB1791	ribonuclease G (RNase G; cytoplasmic axial filament protein)	cafA	No Data	1494	Transcription	RNA processing
NMB1792	putative two-component system sensor protein (pseudogene part 2)		No Data	945	Regulatory functions	Other
NMB1792	sensor histidine kinase		2.7.13.3		Regulatory functions	Other
NMB1793	sensor histidine kinase		2.7.13.3		Regulatory functions	Other
NMB1794	putative transporter		No Data	1314	Transport and binding proteins	Carbohydrates, organic alcohols, and acids
NMB1795	hypothetical protein	No Data	No Data	159	No Data	No Data
NMB1796	putative oxidoreductase		No Data	567	Energy metabolism	Electron transport
NMB1797	D-alanyl-D-alanine carboxypeptidase (DD-peptidase; DD-carboxypeptidase)	dacB	No Data	1410	Cell envelope	Biosynthesis and degradation of murein sacculus and peptidoglycan
NMB1799	S-adenosylmethionine synthetase (methionine adenosyltransferase; AdoMet synthetase; MAT)	metK	2.5.1.6	1170	Central intermediary metabolism	Other
NMB1800	hypothetical protein	No Data	No Data	204	No Data	No Data
NMB1801	putative lipid A biosynthesis lauroyl acyltransferase (heat shock protein B)		No Data	897	Unknown function	General
NMB1802	putative O-sialoglycoprotein endopeptidase (glycoprotease)		3.4.24.57	1065	Protein fate	Degradation of proteins, peptides, and glycopeptides
NMB1803	cytochrome c biogenesis protein CcsA	ccsA	No Data	1188	Energy metabolism	Electron transport
NMB1804	putative cytochrome c biogenesis protein		No Data	2016	Energy metabolism	Electron transport
NMB1805	cytochrome c4	cyc	No Data	624	Energy metabolism	Electron transport
NMB1806	putative GTP-binding protein EngB		No Data	630	Unknown function	Enzymes of unknown specificity
NMB1807	penicillin-binding protein 1A (PBP-1a; PBP1a) [includes: penicillin-insensitive transglycosylase (peptidoglycan TGase) and penicillin-sensitive transpeptidase (DD-transpeptidase)]	ponA	No Data	2397	Cell envelope	Biosynthesis and degradation of murein sacculus and peptidoglycan
NMB1808	type IV pilus biogenesis protein PilM	pilM	No Data	1116	Cell envelope	Surface structures
NMB1808	type IV pilus biogenesis protein PilM	pilM	No Data	1116	Cellular processes	DNA transformation
NMB1808	type IV pilus biogenesis protein PilM	pilM	No Data	1116	Cellular processes	Pathogenesis
NMB1809	pilN	pilN			Cell envelope	Surface structures
NMB1809	pilN	pilN			Cellular processes	DNA transformation
NMB1809	pilN	pilN			Cellular processes	Pathogenesis
NMB1810	type IV pilus biogenesis protein PilO	pilO	No Data	648	Cell envelope	Surface structures
NMB1810	type IV pilus biogenesis protein PilO	pilO	No Data	648	Cellular processes	DNA transformation
NMB1810	type IV pilus biogenesis protein PilO	pilO	No Data	648	Cellular processes	Pathogenesis
NMB1811	type IV pilus biogenesis lipoprotein PilP	pilP	No Data	546	Cell envelope	Surface structures
NMB1811	type IV pilus biogenesis lipoprotein PilP	pilP	No Data	546	Cellular processes	DNA transformation
NMB1811	type IV pilus biogenesis lipoprotein PilP	pilP	No Data	546	Cellular processes	Pathogenesis
NMB1812	type IV pilus secretin PilQ	pilQ	No Data	2310	Cell envelope	Surface structures
NMB1812	type IV pilus secretin PilQ	pilQ	No Data	2310	Cellular processes	DNA transformation
NMB1812	type IV pilus secretin PilQ	pilQ	No Data	2310	Cellular processes	Pathogenesis
NMB1813	shikimate kinase (SK)	aroK	2.7.1.71	513	Amino acid biosynthesis	Aromatic amino acid family
NMB1814	3-dehydroquinate synthase	aroB	4.6.1.3	1080	Amino acid biosynthesis	Aromatic amino acid family
NMB1815	putative class-II glutamine amidotransferase		No Data	843	Hypothetical proteins	Conserved
NMB1816	conserved hypothetical protein		No Data	465	Regulatory functions	DNA interactions
NMB1817	riboflavin biosynthesis protein RibD [includes: diaminohydroxyphosphoribosylaminopyrimidine deaminase (riboflavin-specific deaminase) and 5-amino-6-(5-phosphoribosylamino)uracil reductase (HTP reductase)]	ribD	3.5.4.26 1.1.1.193	1110	Biosynthesis of cofactors, prosthetic groups, and carriers	Riboflavin, FMN, and FAD
NMB1818	putative polysaccharide biosynthesis protein		No Data	1422	Cell envelope	Biosynthesis and degradation of surface polysaccharides and lipopolysaccharides
NMB1819	hypothetical periplasmic protein		No Data	156	No Data	No Data
NMB1820	pilin glycosyl transferase B1	pglB	No Data	1242	Cell envelope	Surface structures
NMB1820	pilin glycosyl transferase B1	pglB	No Data	1242	Cellular processes	Pathogenesis
NMB1820	pilin glycosyl transferase B1	pglB	No Data	1242	Protein fate	Protein modification and repair
NMB1821	pilin glycosyl transferase PglC	pglC	No Data	1176	Cell envelope	Surface structures
NMB1821	pilin glycosyl transferase PglC	pglC	No Data	1176	Cellular processes	Pathogenesis
NMB1821	pilin glycosyl transferase PglC	pglC	No Data	1176	Protein fate	Protein modification and repair
NMB1822	pilin glycosylation protein PglD	pglD	No Data	1911	Cell envelope	Surface structures
NMB1822	pilin glycosylation protein PglD	pglD	No Data	1911	Cellular processes	Pathogenesis
NMB1822	pilin glycosylation protein PglD	pglD	No Data	1911	Protein fate	Protein modification and repair
NMB1823	valine--pyruvate aminotransferase (transaminase C; alanine--valine transaminase)	avtA	2.6.1.66	1293	Amino acid biosynthesis	Pyruvate family
NMB1824	conserved hypothetical protein		No Data	837	Hypothetical proteins	Conserved
NMB1825	hypothetical protein		No Data	204	No Data	No Data
NMB1826	conserved hypothetical protein		No Data	372	Hypothetical proteins	Conserved
NMB1827	DNA polymerase III alpha subunit	dnaE	2.7.7.7	3435	DNA metabolism	DNA replication, recombination, and repair
NMB1828	conserved hypothetical protein		No Data	933	Hypothetical proteins	Conserved
NMB1829	putative TonB-dependent receptor		No Data	2127	Transport and binding proteins	Cations and iron carrying compounds
NMB1830	phosphoglycolate phosphatase 3 (PGPase 3; PGP 3)	gph	No Data	660	Energy metabolism	Sugars
NMB1831	4-hydroxy-3-methylbut-2-enyl diphosphate reductase	ispH	No Data	969	Cellular processes	Toxin production and resistance
NMB1832	lipoprotein signal peptidase (prolipoprotein signal peptidase; signal peptidase II; SPase II)	lspA	3.4.23.36	528	Protein fate	Protein and peptide secretion and trafficking
NMB1833	isoleucyl-tRNA synthetase (isoleucine--tRNA ligase; IleRS)	ileS	6.1.1.5	2790	Protein synthesis	tRNA aminoacylation
NMB1834	riboflavin biosynthesis protein RibF [includes: riboflavin kinase (flavokinase) and FMN adenylyltransferase (FAD pyrophosphorylase; FAD synthetase)]	ribF	2.7.1.26	921	Biosynthesis of cofactors, prosthetic groups, and carriers	Riboflavin, FMN, and FAD
NMB1835	tyrosyl-tRNA synthetase (tyrosine--tRNA ligase; TyrRS)	tyrS	6.1.1.1	1296	Protein synthesis	tRNA aminoacylation
NMB1836	putative inner-membrane acyltransferase		No Data	1872	Cell envelope	Biosynthesis and degradation of surface polysaccharides and lipopolysaccharides
[truncated: 716 more rows]
