# Supplementary material for: Interrogation of global mutagenesis data with a genome scale model of Neisseria meningitidis to assess gene fitness in vitro and in sera
Source: Genome Biol. 2011 Dec 30;12(12):R127. doi: 10.1186/gb-2011-12-12-r127 (PMC3334622; doi:10.1186/gb-2011-12-12-r127)
Supplement: Additional file 5 — Microarray data and analysis for known mutants, assessment of bias in data and ROC analysis. An Excel file containing TraSH data for mixes of known mutants, an assessment of bias within the TraSH data and receiver operating characteristic (ROC) analysis. [file gb-2011-12-12-r127-S5.XLS]

## Sheet: Notes
This Excel file contains data analysis to identify bias within the data, to validate the results using a mock library and do carry out ROC analysis
"Bias - operonic position" In this sheet ratios for genes in operonic position 1 (as predicted by http://www.microbesonline.org/operons/gnc122586.named.) were compared to genes in other operonic positions. No significant differences were found, p = 0.69.
"Bias - gene length" In this sheet TraSH ratios were plotted against gene length to identify any relationship between the two parameters, no significant correlation was found, Pearson's coefficient = 0.008.
"Expected essentials" contains the list of genes that were expected to be essential under a wide range of condtions that were used to derive the ROC cutoff. Ratios in red are considered essential.
"Non-essential gene" contains a list of genes shown to be non-essential on GC agar (Rusniok et al. Genome Biol. 2009, 10:R110) that were used for ROC analysis. Ratios in red are considered essential.
"Defined library analysis" This sheet contains a list of the 17 known Tn5 insertions, and a list of all the other genes, and the TraSh ratios generated during the TraSH ratios generated from the defined library containing mutants with known Tn5 insertions

## Sheet: Bias - operon position
Operon predictions were taken from http://www.microbesonline.org/operons/
Operon position 1	Log Ratio during the initial selection		Not operon position 1	Log Ratio during the initial selection
NMB0003	-2.32197		NMB1191	-2.97175
NMB1941	-2.26855		NMB1632	-2.72017		Average ratio
NMB0799	-2.17657		NMB0162	-2.65939		Operon position 1	Not 1st operon position
NMB1317	-2.12215		NMB0153	-2.37506		0.216415	0.201007
NMB1615	-1.93154		NMB1193	-2.36404		t test
NMB1076	-1.89216		NMB0003	-2.32197		0.715654
NMB0558	-1.78689		NMB0989	-2.32031
NMB0136	-1.77381		NMB0147	-2.31524
NMB1282	-1.74138		NMB0889	-2.31424
NMB0468	-1.73758		NMB0132	-2.30551
NMB1131	-1.73457		NMB1941	-2.26855
NMB1143	-1.73203		NMB0165	-2.23945
NMB0475	-1.69946		NMB1139	-2.23363
NMB0753	-1.68438		NMB0154	-2.22417
NMB0465	-1.66323		NMB2130	-2.22399
NMB1800	-1.6548		NMB0464	-2.2121
NMB0641	-1.58547		NMB1177	-2.20297
NMB1288	-1.57962		NMB0151	-2.1962
NMB1595	-1.57203		NMB0157	-2.16267
NMB1267	-1.56546		NMB0473	-2.16198
NMB1543	-1.54539		NMB0423	-2.15752
NMB0803	-1.54443		NMB0777	-2.15622
NMB0410	-1.50114		NMB0556	-2.12647
NMB0595	-1.49719		NMB0155	-2.10085
NMB1225	-1.49581		NMB0001	-2.05605
NMB2112	-1.48172		NMB0720	-2.0434
NMB2086	-1.4777		NMB0149	-1.99349
NMB0863	-1.43977		NMB1155	-1.99021
NMB0014	-1.43287		NMB0816	-1.98876
NMB1562	-1.39835		NMB1739	-1.95894
NMB0736	-1.38327		NMB1238	-1.949
NMB1181	-1.37777		NMB1285	-1.93794
NMB1871	-1.37071		NMB0158	-1.93221
NMB0797	-1.36584		NMB0152	-1.91879
NMB0732	-1.35761		NMB0130	-1.91071
NMB0237	-1.34086		NMB0156	-1.89923
NMB1973	-1.33646		NMB1076	-1.89216
NMB0187	-1.26305		NMB0928	-1.88655
NMB0914	-1.2184		NMB1550	-1.87936
NMB1187	-1.14859		NMB0893	-1.86656
NMB0296	-1.14454		NMB0474	-1.83583
NMB1488	-1.13838		NMB0148	-1.81279
NMB1392	-1.13802		NMB1418	-1.80791
NMB0578	-1.08884		NMB0683	-1.79976
NMB0220	-1.08298		NMB0562	-1.79153
NMB1300	-1.04852		NMB1156	-1.78319
NMB0766	-1.04661		NMB0721	-1.7641
NMB0406	-1.01766		NMB2118	-1.75914
NMB0142	-0.99605		NMB1182	-1.74812
NMB0769	-0.979242		NMB0137	-1.74104
NMB0669	-0.976154		NMB0466	-1.71478
NMB2101	-0.973046		NMB0609	-1.69518
NMB0667	-0.948946		NMB0174	-1.68909
NMB2064	-0.934094		NMB0417	-1.68284
NMB0908	-0.892701		NMB0128	-1.6814
NMB1038	-0.879277		NMB1291	-1.67817
NMB1983	-0.87786		NMB0407	-1.67051
NMB0496	-0.866429		NMB0133	-1.64212
NMB1388	-0.861496		NMB1119	-1.64042
NMB1514	-0.852512		NMB0641	-1.58547
NMB0447	-0.831307		NMB1288	-1.57962
NMB0940	-0.822175		NMB0065	-1.57837
NMB1323	-0.805388		NMB2002	-1.57522
NMB1056	-0.8028		NMB1544	-1.57379
NMB0239	-0.784279		NMB1267	-1.56546
NMB0603	-0.782147		NMB0146	-1.55625
NMB1313	-0.776073		NMB0159	-1.54381
NMB2155	-0.768001		NMB0418	-1.51987
NMB0697	-0.762813		NMB1612	-1.5116
NMB0826	-0.754658		NMB0728	-1.50315
NMB0592	-0.738445		NMB0595	-1.49719
NMB2076	-0.734844		NMB1147	-1.49674
NMB0785	-0.69931		NMB1225	-1.49581
NMB1296	-0.689198		NMB1356	-1.48054
NMB0338	-0.672398		NMB2086	-1.4777
NMB1423	-0.662698		NMB1393	-1.47328
NMB0310	-0.651448		NMB0684	-1.47296
NMB1898	-0.618999		NMB1499	-1.45936
NMB2057	-0.610304		NMB0138	-1.45527
NMB1537	-0.595514		NMB0565	-1.45402
NMB1397	-0.593535		NMB0863	-1.43977
NMB0042	-0.591866		NMB0160	-1.43446
NMB1436	-0.582582		NMB0014	-1.43287
NMB2037	-0.56186		NMB1024	-1.42833
NMB1247	-0.548774		NMB0482	-1.42562
NMB1089	-0.526525		NMB0126	-1.42138
NMB1808	-0.500621		NMB1562	-1.39835
NMB1546	-0.499335		NMB0974	-1.39405
NMB1634	-0.49314		NMB0072	-1.39252
NMB1815	-0.482581		NMB0424	-1.39171
NMB0980	-0.445341		NMB0127	-1.3914
NMB2033	-0.438176		NMB0354	-1.38012
NMB2059	-0.429858		NMB0218	-1.37462
NMB1340	-0.400704		NMB2047	-1.3724
NMB1033	-0.389038		NMB0797	-1.36584
NMB0201	-0.38645		NMB0445	-1.35945
NMB1842	-0.360425		NMB1194	-1.35856
NMB1083	-0.346023		NMB0768	-1.35535
NMB0866	-0.334548		NMB0421	-1.35512
NMB1780	-0.331363		NMB0164	-1.34088
NMB0706	-0.327902		NMB1172	-1.33738
NMB1966	-0.324277		NMB1835	-1.3351
NMB0007	-0.311555		NMB1715	-1.33052
NMB1235	-0.308187		NMB0861	-1.32986
NMB0829	-0.306839		NMB0316	-1.32475
NMB1052	-0.306183		NMB0427	-1.32225
NMB0776	-0.288852		NMB0326	-1.32211
NMB0643	-0.282056		NMB1571	-1.31242
NMB1315	-0.269867		NMB1396	-1.31232
NMB0352	-0.265979		NMB1357	-1.30754
NMB0064	-0.240351		NMB1237	-1.30446
NMB1263	-0.230014		NMB0071	-1.29339
NMB0094	-0.223902		NMB0831	-1.28802
NMB0946	-0.209869		NMB0185	-1.28462
NMB0091	-0.205252		NMB0144	-1.28363
NMB1541	-0.190624		NMB1588	-1.28223
NMB1421	-0.167903		NMB0125	-1.28196
NMB0453	-0.163742		NMB0681	-1.2809
NMB1953	-0.149761		NMB0187	-1.26305
NMB0395	-0.145671		NMB0353	-1.25496
NMB0402	-0.14535		NMB1570	-1.25209
NMB1786	-0.143049		NMB0695	-1.24828
NMB0588	-0.140138		NMB0735	-1.24341
NMB1456	-0.0674575		NMB1203	-1.23646
NMB1879	-0.0255731		NMB0607	-1.23337
NMB1253	-0.00541636		NMB0412	-1.22402
NMB0881	0.00168017		NMB0914	-1.2184
NMB1306	0.00774783		NMB0575	-1.21518
NMB0106	0.0311356		NMB0425	-1.20235
NMB0824	0.0365521		NMB0842	-1.20136
NMB2140	0.0649202		NMB0168	-1.20058
NMB0678	0.0678493		NMB1201	-1.19665
NMB1853	0.0789452		NMB0203	-1.19651
NMB1149	0.0860025		NMB0566	-1.19443
NMB1782	0.0993517		NMB1935	-1.19315
NMB0241	0.131199		NMB1990	-1.19059
NMB1503	0.138955		NMB1519	-1.18896
NMB0673	0.185938		NMB1723	-1.18826
NMB1890	0.194359		NMB0608	-1.18032
NMB0996	0.199815		NMB1283	-1.17418
NMB0369	0.206954		NMB1906	-1.17139
NMB1427	0.220657		NMB0841	-1.16668
NMB0910	0.250153		NMB1378	-1.15905
NMB2020	0.261678		NMB1187	-1.14859
NMB1179	0.27532		NMB0011	-1.14601
NMB0760	0.278866		NMB0416	-1.14468
NMB0750	0.279898		NMB0722	-1.1367
NMB0122	0.285486		NMB0795	-1.13382
NMB0655	0.301611		NMB1383	-1.1294
NMB0521	0.303231		NMB0056	-1.12876
NMB0005	0.316077		NMB0554	-1.12687
NMB0209	0.351487		NMB1732	-1.12599
NMB1688	0.369974		NMB0414	-1.12026
NMB0120	0.381554		NMB0672	-1.11959
NMB1196	0.385717		NMB0145	-1.11916
NMB1462	0.405757		NMB0434	-1.11748
NMB1141	0.421917		NMB1536	-1.11077
NMB0509	0.437717		NMB1724	-1.10717
NMB2134	0.510024		NMB1530	-1.10244
NMB0489	0.527088		NMB1584	-1.09873
NMB1887	0.529025		NMB1270	-1.09142
NMB0190	0.543638		NMB2135	-1.08891
NMB0987	0.544852		NMB1642	-1.08324
NMB0333	0.548265		NMB0711	-1.0821
NMB1047	0.560633		NMB1271	-1.07164
NMB2030	0.583192		NMB1294	-1.07097
NMB2109	0.588407		NMB1816	-1.06969
NMB0222	0.619267		NMB0964	-1.06554
NMB1021	0.61989		NMB1802	-1.06357
NMB0170	0.622415		NMB1560	-1.06302
NMB0548	0.667465		NMB0624	-1.06096
NMB1414	0.674331		NMB1740	-1.05896
NMB1466	0.693141		NMB0626	-1.05835
NMB0584	0.701477		NMB0041	-1.05809
NMB1164	0.739696		NMB1978	-1.05044
NMB0034	0.747962		NMB1254	-1.04845
NMB1675	0.748585		NMB0766	-1.04661
NMB0998	0.771976		NMB1188	-1.0367
NMB1579	0.774549		NMB1971	-1.03536
NMB0450	0.781314		NMB2093	-1.03336
NMB1040	0.783112		NMB0469	-1.03245
NMB1486	0.791256		NMB1284	-1.0257
NMB1885	0.792714		NMB0179	-1.02538
NMB1566	0.816241		NMB0807	-1.02328
NMB0372	0.817971		NMB0240	-1.01777
NMB1523	0.824067		NMB0707	-1.01381
NMB0886	0.8289		NMB1913	-1.01297
NMB1231	0.844385		NMB0180	-1.00822
NMB0358	0.845115		NMB1268	-0.995976
NMB1683	0.893528		NMB1132	-0.99025
NMB0948	0.911286		NMB0435	-0.987516
NMB0794	0.915743		NMB1301	-0.98693
NMB1730	0.933025		NMB0181	-0.986106
NMB0787	0.93529		NMB0131	-0.979321
NMB0438	0.956361		NMB0564	-0.977482
NMB0280	0.976758		NMB1783	-0.97172
NMB0364	0.976815		NMB0663	-0.970529
NMB0610	0.979117		NMB0411	-0.969048
NMB1348	0.996015		NMB1639	-0.968728
NMB0606	1.00422		NMB0932	-0.964998
NMB1406	1.03955		NMB0163	-0.960051
NMB0404	1.04298		NMB1279	-0.9586
NMB1914	1.05276		NMB0350	-0.957573
NMB0854	1.07411		NMB1614	-0.955601
NMB1577	1.08705		NMB0661	-0.950006
NMB1173	1.09964		NMB1905	-0.949448
NMB2082	1.12415		NMB0667	-0.948946
NMB0630	1.16928		NMB2018	-0.948642
NMB1521	1.17041		NMB1689	-0.948394
NMB0276	1.18689		NMB0751	-0.947483
NMB0272	1.20957		NMB1326	-0.939458
NMB1645	1.22977		NMB0339	-0.939432
NMB1331	1.23679		NMB0622	-0.936878
NMB0264	1.24706		NMB2064	-0.934094
NMB0249	1.27143		NMB1241	-0.932189
NMB1654	1.31404		NMB1379	-0.931804
NMB1100	1.32078		NMB0161	-0.930167
NMB0384	1.32384		NMB0306	-0.915419
NMB0534	1.32493		NMB1817	-0.914187
NMB1557	1.34848		NMB1747	-0.913656
NMB0870	1.37355		NMB1902	-0.911463
NMB1912	1.43564		NMB0359	-0.909631
NMB1948	1.43714		NMB0345	-0.909122
NMB0040	1.43974		NMB1169	-0.906127
NMB0262	1.45705		NMB0123	-0.905245
NMB1619	1.49498		NMB0047	-0.905188
NMB1129	1.52369		NMB2098	-0.903441
NMB0134	1.59421		NMB0973	-0.90143
NMB0820	1.6471		NMB0908	-0.892701
NMB1813	1.67021		NMB1481	-0.886024
NMB0085	1.68149		NMB0167	-0.876741
NMB1135	1.68151		NMB1672	-0.874034
NMB1623	1.69054		NMB0232	-0.872429
NMB1691	1.70619		NMB0568	-0.869252
NMB0634	1.70942		NMB0323	-0.868284
NMB0360	1.71839		NMB0324	-0.867311
NMB1776	1.72047		NMB0198	-0.866174
NMB1605	1.75573		NMB1621	-0.863145
NMB0177	1.81341		NMB2102	-0.861848
NMB1721	1.83659		NMB1714	-0.861571
NMB1249	2.05195		NMB1388	-0.861496
NMB0725	2.06196		NMB0247	-0.861484
NMB1869	2.0723		NMB0567	-0.85681
NMB0255	2.08145		NMB1034	-0.856734
NMB1611	2.13686		NMB0074	-0.854714
NMB0740	2.14314		NMB1514	-0.852512
NMB0872	2.18817		NMB0950	-0.840688
NMB2003	2.22924		NMB1039	-0.838911
NMB1950	2.28862		NMB0949	-0.837839
NMB1916	2.36794		NMB1150	-0.83311
NMB0714	2.44465		NMB0097	-0.832905
NMB1585	2.45011		NMB1120	-0.829716
NMB1290	2.45268		NMB0940	-0.822175
NMB0747	2.49793		NMB1353	-0.819987
NMB1666	2.52095		NMB0537	-0.819034
NMB1874	2.60083		NMB2116	-0.817648
NMB1205	2.63005		NMB0810	-0.814812
NMB1036	2.6363		NMB0143	-0.813621
NMB1818	2.67356		NMB0639	-0.810338
NMB1795	2.82596		NMB0182	-0.809219
NMB0541	2.91972		NMB1814	-0.806769
NMB0895	2.97081		NMB1185	-0.805673
NMB0116	2.98572		NMB1323	-0.805388
NMB0493	3.01481		NMB1056	-0.8028
NMB1242	3.1303		NMB0192	-0.800846
NMB0433	3.70457		NMB0731	-0.800251
NMB1431	4.82012		NMB0657	-0.796129
NMBt52			NMB0530	-0.793227
NMBt08			NMB1526	-0.792622
NMB2121			NMB0045	-0.787931
NMB2119			NMB0603	-0.782147
NMB2097			NMB1637	-0.777337
NMB2070			NMB1313	-0.776073
NMB2046			NMB1114	-0.771572
NMB2041			NMB2155	-0.768001
NMB2014			NMB1572	-0.766779
NMB2008			NMB1659	-0.76344
NMB2001			NMB1162	-0.762858
NMB1989			NMB1070	-0.760804
NMB1932			NMB0221	-0.758505
NMB1896			NMB1493	-0.749833
NMB1881			NMB0675	-0.74639
NMB1850			NMB0955	-0.739937
NMB1844			NMB0592	-0.738445
NMB1838			NMB1745	-0.735577
NMB1834			NMB0903	-0.735266
NMB1832			NMB2076	-0.734844
NMB1804			NMB1641	-0.731347
NMB1793			NMB1308	-0.729675
NMB1773			NMB0644	-0.724912
NMB1768			NMB0376	-0.724382
NMB1763			NMB1044	-0.706328
NMB1631			NMB1029	-0.705307
NMB1627			NMB0785	-0.69931
NMB1549			NMB0830	-0.69709
NMB1506			NMB0806	-0.69322
NMB1495			NMB0693	-0.692604
NMB1471			NMB1417	-0.692277
NMB1469			NMB0242	-0.690044
NMB1443			NMB0073	-0.688937
NMB1441			NMB0342	-0.688567
NMB1402			NMB0103	-0.681556
NMB1346			NMB1992	-0.673697
NMB1214			NMB2136	-0.672813
NMB1126			NMB0956	-0.667993
NMB1058			NMB1072	-0.665963
NMB0935			NMB1836	-0.662168
NMB0921			NMB1309	-0.660396
NMB0918			NMB1351	-0.657103
NMB0916			NMB0828	-0.656707
NMB0875			NMB1060	-0.654342
NMB0677			NMB1244	-0.650279
NMB0649			NMB0207	-0.649182
NMB0647			NMB1812	-0.642137
NMB0553			NMB0600	-0.640342
NMB0528			NMB0356	-0.63794
NMB0506			NMB2094	-0.637159
NMB0501			NMB1019	-0.635328
NMB0472			NMB0205	-0.622725
NMB0430			NMB0169	-0.622418
NMB0420			NMB1124	-0.615456
NMB0413			NMB0825	-0.61214
NMB0197			NMB2057	-0.610304
NMB0028			NMB1929	-0.608548
			NMB1318	-0.608059
			NMB0778	-0.607696
			NMB0476	-0.595403
			NMB0612	-0.591723
			NMB1555	-0.589479
			NMB1510	-0.579848
			NMB0030	-0.574063
			NMB0718	-0.57219
			NMB0184	-0.571451
			NMB1943	-0.570519
			NMB0426	-0.570091
			NMB0999	-0.567511
			NMB1063	-0.567303
			NMB0115	-0.561152
			NMB0129	-0.560551
			NMB1498	-0.559264
			NMB1247	-0.548774
			NMB0832	-0.542726
			NMB0800	-0.542624
			NMB0843	-0.533546
			NMB1453	-0.533495
			NMB0708	-0.531448
			NMB1252	-0.531123
			NMB0570	-0.528439
			NMB1538	-0.527904
			NMB2052	-0.521717
			NMB0688	-0.518962
			NMB0859	-0.515969
			NMB1737	-0.514278
			NMB0243	-0.507413
			NMB1170	-0.499246
			NMB0334	-0.497871
			NMB0904	-0.497389
			NMB0724	-0.497199
			NMB0590	-0.495852
			NMB1634	-0.49314
			NMB0481	-0.489154
			NMB1380	-0.486745
			NMB1852	-0.479785
			NMB0096	-0.479331
			NMB0390	-0.478364
			NMB1668	-0.473109
			NMB0860	-0.464105
			NMB0444	-0.458819
			NMB1934	-0.458808
			NMB1409	-0.456783
			NMB1479	-0.453855
			NMB0018	-0.451434
			NMB0723	-0.449039
			NMB0298	-0.4429
			NMB0790	-0.441956
			NMB0514	-0.441903
			NMB0448	-0.440403
			NMB2059	-0.429858
			NMB1686	-0.424157
			NMB0879	-0.423984
			NMB0925	-0.422424
			NMB0890	-0.421242
			NMB1228	-0.41964
			NMB1134	-0.416841
			NMB2044	-0.410524
			NMB0088	-0.408117
			NMB0692	-0.400944
			NMB1918	-0.396646
			NMB1964	-0.393107
			NMB1936	-0.391399
			NMB1033	-0.389038
			NMB1982	-0.388007
			NMB0729	-0.38508
			NMB0330	-0.382251
			NMB0193	-0.380651
			NMB0172	-0.369229
			NMB0849	-0.364319
			NMB1842	-0.360425
			NMB0959	-0.358222
			NMB1189	-0.352996
			NMB0827	-0.351783
			NMB0385	-0.340767
			NMB1547	-0.334332
			NMB1780	-0.331363
			NMB1911	-0.328397
			NMB0938	-0.327461
			NMB0082	-0.326682
			NMB1587	-0.326101
			NMB0405	-0.325792
			NMB0617	-0.316022
			NMB1744	-0.314211
			NMB0344	-0.31295
			NMB1052	-0.306183
			NMB1425	-0.304344
			NMB1416	-0.30395
			NMB1026	-0.299855
			NMB1358	-0.293034
			NMB0244	-0.292601
			NMB0846	-0.28284
			NMB0140	-0.276366
			NMB0017	-0.276288
			NMB0508	-0.273787
			NMB0076	-0.272572
			NMB0712	-0.265619
			NMB1568	-0.265468
			NMB0599	-0.262538
			NMB1171	-0.262222
			NMB1144	-0.261651
			NMB0311	-0.25892
			NMB0577	-0.25625
			NMB0069	-0.244434
			NMB2122	-0.243402
			NMB1660	-0.240431
			NMB0046	-0.23993
			NMB1789	-0.237288
			NMB0840	-0.237251
			NMB1535	-0.236785
			NMB0597	-0.233836
			NMB1263	-0.230014
			NMB1133	-0.216363
			NMB0480	-0.210778
			NMB1583	-0.210717
			NMB0483	-0.209091
			NMB0745	-0.185083
			NMB0175	-0.180614
			NMB2083	-0.177224
			NMB0477	-0.176223
			NMB2127	-0.167381
			NMB1400	-0.166484
			NMB1307	-0.165271
			NMB0343	-0.156795
			NMB1551	-0.156732
			NMB1873	-0.154524
			NMB1953	-0.149761
			NMB0402	-0.14535
			NMB1373	-0.142102
			NMB0110	-0.141415
			NMB0588	-0.140138
			NMB0855	-0.137878
			NMB0515	-0.133909
			NMB0691	-0.13211
			NMB0593	-0.130886
			NMB2074	-0.123999
			NMB1705	-0.121204
			NMB0596	-0.120115
			NMB0975	-0.113488
			NMB1151	-0.109171
			NMB1109	-0.103611
			NMB1384	-0.103237
			NMB0422	-0.101067
			NMB1728	-0.0919243
			NMB0059	-0.0868458
			NMB2129	-0.082269
			NMB1938	-0.0787988
			NMB1743	-0.0742489
			NMB0931	-0.0739047
			NMB0051	-0.0719114
			NMB0836	-0.0671561
			NMB0571	-0.0626073
			NMB0053	-0.0621789
			NMB2025	-0.0595584
			NMB1678	-0.0431204
			NMB1030	-0.0394378
			NMB1338	-0.034047
			NMB0781	-0.031427
			NMB0654	-0.0284043
			NMB1811	-0.0272683
			NMB2071	-0.026134
			NMB1464	-0.0243762
			NMB2141	-0.0208631
			NMB0510	-0.0179692
			NMB0037	-0.0160778
			NMB2016	-0.0153594
			NMB0139	-0.00687483
			NMB1554	-0.0054213
			NMB2067	-0.00355137
			NMB1507	-0.00315716
			NMB2143	0.00112864
			NMB0075	0.0049648
			NMB1581	0.00735498
			NMB0771	0.0163393
			NMB0399	0.0235771
			NMB1872	0.0235953
			NMB1960	0.0242258
			NMB0858	0.0264741
			NMB0038	0.0308306
			NMB1548	0.0309618
			NMB0757	0.0337212
			NMB1018	0.0355382
			NMB1784	0.0484483
			NMB0670	0.0500091
			NMB1115	0.0556195
			NMB0215	0.0585924
			NMB0648	0.0671174
			NMB0814	0.0777129
			NMB0104	0.0788162
			NMB1327	0.0799072
			NMB1149	0.0860025
			NMB1004	0.0926333
			NMB1245	0.0968627
			NMB0527	0.0974165
			NMB1782	0.0993517
			NMB2017	0.0994344
			NMB1190	0.107467
			NMB0686	0.11193
			NMB0452	0.112386
			NMB1037	0.113002
			NMB1012	0.114827
			NMB2038	0.114858
			NMB1825	0.119079
			NMB1042	0.120388
			NMB0981	0.126823
			NMB0635	0.126851
			NMB1460	0.127396
			NMB1003	0.132438
			NMB0124	0.133284
			NMB1494	0.139148
			NMB0850	0.169259
			NMB0763	0.178317
			NMB1575	0.180589
			NMB0035	0.186047
			NMB2115	0.18724
			NMB0638	0.188982
			NMB0976	0.197288
			NMB0576	0.19876
			NMB0996	0.199815
			NMB0369	0.206954
			NMB1618	0.208681
			NMB1713	0.21395
			NMB1671	0.220896
			NMB1136	0.22428
			NMB0748	0.228219
			NMB0507	0.236779
			NMB1958	0.242017
			NMB0665	0.246062
			NMB1192	0.249331
			NMB0589	0.249355
			NMB1933	0.250067
			NMB0910	0.250153
			NMB1607	0.251459
			NMB0985	0.258019
			NMB2020	0.261678
			NMB1298	0.262143
			NMB0367	0.264765
			NMB0531	0.265918
			NMB1726	0.266076
			NMB0086	0.268985
			NMB1910	0.269929
			NMB0054	0.272372
			NMB0698	0.282675
			NMB0574	0.283382
			NMB0246	0.289959
			NMB1867	0.29
			NMB2145	0.291719
			NMB0905	0.295297
			NMB0099	0.297647
			NMB1016	0.29867
			NMB0077	0.30489
			NMB0773	0.305058
			NMB0819	0.307899
			NMB1985	0.314291
			NMB0636	0.315271
			NMB1891	0.329055
			NMB1480	0.335564
			NMB1335	0.336097
			NMB1342	0.342983
			NMB0623	0.347827
			NMB2156	0.349258
			NMB2060	0.349871
			NMB1563	0.350347
			NMB0078	0.357288
			NMB2010	0.359986
			NMB0121	0.36319
			NMB1955	0.363555
			NMB1680	0.365099
			NMB1688	0.369974
			NMB0335	0.378528
			NMB0774	0.379084
			NMB1154	0.381068
			NMB1657	0.386215
			NMB1512	0.388945
			NMB0256	0.393274
			NMB0737	0.39846
			NMB0852	0.399312
			NMB1332	0.403005
			NMB1462	0.405757
			NMB0299	0.410164
			NMB0211	0.41338
			NMB2036	0.413609
			NMB0557	0.413636
			NMB2053	0.415218
			NMB0947	0.41526
			NMB1251	0.415642
			NMB1008	0.41565
			NMB1022	0.416834
			NMB1334	0.418976
			NMB0887	0.420081
			NMB1821	0.422725
			NMB0267	0.425009
			NMB1174	0.434823
			NMB0952	0.435534
			NMB1981	0.444347
			NMB0978	0.44567
			NMB0813	0.454655
			NMB1735	0.468864
			NMB1274	0.475107
			NMB0374	0.476915
			NMB0653	0.480271
			NMB0301	0.482343
			NMB2150	0.489882
			NMB0620	0.49289
			NMB0815	0.494057
			NMB0225	0.501018
			NMB0370	0.522082
			NMB1880	0.524583
			NMB0489	0.527088
			NMB0598	0.52714
			NMB0739	0.542131
			NMB0171	0.544078
			NMB1531	0.551736
			NMB2087	0.555303
			NMB0398	0.558406
			NMB1047	0.560633
			NMB1448	0.564394
			NMB1628	0.569196
			NMB1976	0.570326
			NMB1959	0.575916
			NMB1788	0.579678
			NMB1476	0.582539
			NMB1336	0.585448
			NMB0392	0.588783
			NMB0057	0.597334
			NMB1899	0.598135
			NMB2024	0.601504
			NMB0993	0.601708
			NMB1273	0.605741
			NMB1437	0.611774
			NMB2108	0.6167
			NMB1021	0.61989
			NMB1988	0.622748
			NMB2132	0.630834
			NMB0943	0.636833
			NMB0971	0.660851
			NMB1050	0.661709
			NMB0251	0.662444
			NMB2144	0.663266
			NMB0743	0.668028
			NMB0615	0.670738
			NMB1987	0.681433
			NMB0868	0.704969
			NMB1580	0.705797
			NMB1023	0.708668
			NMB1559	0.736544
			NMB0485	0.739016
			NMB1164	0.739696
			NMB0519	0.743501
			NMB1673	0.744983
			NMB0650	0.751602
			NMB0871	0.754903
			NMB1696	0.756239
			NMB0957	0.758835
			NMB0671	0.764879
			NMB0967	0.765674
			NMB1281	0.766762
			NMB0772	0.777711
			NMB1486	0.791256
			NMB0274	0.791946
			NMB1885	0.792714
			NMB1085	0.80341
			NMB2034	0.80796
			NMB0733	0.810842
			NMB1566	0.816241
			NMB0372	0.817971
			NMB1638	0.819234
			NMB0250	0.82709
			NMB1883	0.828388
			NMB1321	0.828846
			NMB0954	0.829694
			NMB1567	0.832316
			NMB2072	0.839469
			NMB1888	0.840258
			NMB0228	0.844463
			NMB1920	0.848937
			NMB0449	0.850568
			NMB0690	0.852216
			NMB2124	0.855226
			NMB0083	0.865244
			NMB1068	0.86545
			NMB1405	0.867207
			NMB0008	0.871862
			NMB1742	0.872939
			NMB1086	0.881873
			NMB0631	0.882321
			NMB1240	0.890152
			NMB1389	0.895438
			NMB0361	0.896326
			NMB0804	0.905395
			NMB1501	0.908657
			NMB0857	0.909126
			NMB0794	0.915743
			NMB1017	0.920895
			NMB1442	0.921912
			NMB1777	0.928613
			NMB0569	0.936337
			NMB0062	0.939903
			NMB1919	0.947912
			NMB0966	0.949418
			NMB2069	0.960912
			NMB0189	0.964462
			NMB0628	0.973231
			NMB1081	0.983336
			NMB2149	0.992857
			NMB0761	1.00004
			NMB2051	1.00531
			NMB0431	1.01473
			NMB0888	1.02491
			NMB1297	1.03338
			NMB0586	1.03934
			NMB1578	1.04036
			NMB1349	1.04152
			NMB1429	1.04211
			NMB1515	1.05445
			NMB0178	1.0563
			NMB0526	1.05889
			NMB1980	1.0592
			NMB1532	1.06233
			NMB2110	1.07166
			NMB0854	1.07411
			NMB1758	1.07975
			NMB1577	1.08705
			NMB0874	1.08812
			NMB0656	1.09689
			NMB1183	1.09786
			NMB0951	1.10407
			NMB1968	1.10866
			NMB0055	1.11253
			NMB0991	1.11938
			NMB1667	1.12288
			NMB2082	1.12415
			NMB1127	1.1303
			NMB1606	1.13225
			NMB0079	1.13342
			NMB1165	1.13808
			NMB0271	1.14241
			NMB0107	1.15638
			NMB1180	1.157
			NMB0818	1.16382
			NMB0873	1.16612
			NMB0630	1.16928
			NMB1521	1.17041
			NMB0283	1.17624
			NMB1674	1.18005
			NMB0366	1.18536
			NMB0276	1.18689
			NMB0658	1.19128
			NMB0183	1.19951
			NMB1511	1.21004
			NMB0257	1.21064
			NMB0355	1.21397
			NMB0346	1.22046
			NMB1142	1.22411
			NMB1331	1.23679
			NMB0286	1.2374
			NMB0856	1.24078
			NMB0307	1.24142
			NMB2091	1.24677
			NMB0264	1.24706
			NMB0291	1.24785
			NMB0080	1.24836
			NMB0651	1.25444
			NMB1613	1.2545
			NMB1900	1.25473
			NMB1197	1.26056
			NMB1749	1.26703
			NMB0050	1.27141
			NMB0809	1.27177
			NMB0958	1.27668
			NMB0700	1.28721
			NMB1858	1.28735
			NMB0012	1.2931
			NMB2035	1.30184
			NMB0563	1.30188
			NMB1993	1.30322
			NMB1654	1.31404
			NMB0518	1.31577
			NMB0499	1.3193
			NMB2123	1.32688
			NMB0986	1.33196
			NMB1822	1.34355
			NMB1557	1.34848
			NMB1473	1.36025
			NMB1002	1.36068
			NMB0081	1.36208
			NMB0572	1.3701
			NMB0068	1.3795
			NMB1589	1.38951
			NMB1996	1.39281
			NMB0320	1.39296
			NMB0388	1.39893
			NMB0230	1.40028
			NMB2089	1.40342
			NMB1459	1.40696
			NMB0382	1.40899
			NMB1399	1.41157
			NMB0253	1.44841
			NMB0262	1.45705
			NMB0919	1.46527
			NMB0662	1.47809
			NMB1875	1.48052
			NMB0113	1.48547
			NMB1703	1.50564
			NMB0213	1.50855
			NMB1129	1.52369
			NMB0717	1.52605
			NMB0579	1.52638
			NMB0994	1.527
			NMB0349	1.54068
			NMB1328	1.54425
			NMB0730	1.54828
			NMB0525	1.55032
			NMB0676	1.55698
			NMB0604	1.56194
			NMB0254	1.56334
			NMB1269	1.5661
			NMB1685	1.57387
			NMB1305	1.57742
			NMB0347	1.57804
			NMB1505	1.58534
			NMB0478	1.59314
			NMB1369	1.59885
			NMB1533	1.60047
			NMB1065	1.60367
			NMB0375	1.60775
			NMB0808	1.61396
			NMB0792	1.62001
			NMB0266	1.62653
			NMB1928	1.63181
			NMB0511	1.63606
			NMB0114	1.65179
			NMB0258	1.67295
			NMB1810	1.68633
			NMB0689	1.68722
			NMB1558	1.68788
			NMB1691	1.70619
			NMB0634	1.70942
			NMB1776	1.72047
			NMB0321	1.73915
			NMB1484	1.73976
			NMB1876	1.74415
			NMB0694	1.74891
			NMB0845	1.74955
			NMB0652	1.76075
			NMB1649	1.77864
			NMB2147	1.80134
			NMB0788	1.80285
			NMB0177	1.81341
			NMB0451	1.81552
			NMB1954	1.81855
			NMB0992	1.82363
			NMB1721	1.83659
			NMB0983	1.84864
			NMB0637	1.85044
			NMB2153	1.86293
			NMB0397	1.87312
			NMB0582	1.87891
			NMB0245	1.88265
			NMB1917	1.88893
			NMB1206	1.91439
			NMB1670	1.92685
			NMB0259	1.92873
			NMB0226	1.95149
			NMB1963	1.96556
			NMB0265	1.97011
			NMB1061	1.97104
			NMB1031	1.97105
			NMB2146	1.99741
			NMB0497	2.02267
			NMB2004	2.05146
			NMB0546	2.06134
			NMB1997	2.06372
			NMB0734	2.07244
			NMB1362	2.09219
			NMB1260	2.09331
			NMB0715	2.11056
			NMB1870	2.12962
			NMB2068	2.13134
			NMB2105	2.14323
			NMB0742	2.15317
			NMB0293	2.16188
			NMB2106	2.18383
			NMB0268	2.18592
			NMB0512	2.18757
			NMB1304	2.19095
			NMB1390	2.19771
			NMB0319	2.19838
			NMB0284	2.20773
			NMB2021	2.2153
			NMB0006	2.23249
			NMB1504	2.236
			NMB1422	2.26118
			NMB0318	2.28313
			NMB1446	2.28462
			NMB1991	2.29581
			NMB0581	2.3027
			NMB1341	2.30305
			NMB0117	2.31225
			NMB2120	2.31902
			NMB2031	2.32067
			NMB1419	2.32537
			NMB0383	2.33261
			NMB0227	2.37123
			NMB1998	2.37198
			NMB1320	2.396
			NMB1609	2.42209
			NMB1290	2.45268
			NMB0770	2.47307
			NMB1439	2.48244
			NMB2050	2.48613
			NMB0396	2.48659
			NMB0747	2.49793
			NMB0783	2.50391
			NMB1666	2.52095
			NMB0953	2.54682
			NMB1704	2.55184
			NMB0779	2.55652
			NMB0738	2.55788
			NMB1908	2.56346
			NMB0726	2.56387
			NMB0901	2.56745
			NMB0498	2.58193
			NMB2006	2.59429
			NMB1574	2.598
			NMB0093	2.62722
			NMB0791	2.62816
			NMB1205	2.63005
			NMB0543	2.63149
			NMB1706	2.6641
			NMB1828	2.67298
			NMB1502	2.67361
			NMB0882	2.6899
			NMB0535	2.69634
			NMB0762	2.70626
			NMB0389	2.73855
			NMB0270	2.75471
			NMB1216	2.77073
			NMB2027	2.77455
			NMB1516	2.7888
			NMB0611	2.79203
			NMB1795	2.82596
			NMB1582	2.84675
			NMB1949	2.85281
			NMB1408	2.88535
			NMB1343	2.97809
			NMB1082	3.00396
			NMB0896	3.01205
			NMB1111	3.01404
			NMB0493	3.01481
			NMB0479	3.0376
			NMB0454	3.10853
			NMB2005	3.14923
			NMB2142	3.17407
			NMB1157	3.23746
			NMB1961	3.28204
			NMB2090	3.28207
			NMB1053	3.33953
			NMB0443	3.36286
			NMB0419	3.42645
			NMB0248	3.49559
			NMB2022	3.54427
			NMB0982	3.59892
			NMB0897	3.65281
			NMB1962	3.69177
			NMB0463	3.72138
			NMB1564	3.72737
			NMB1757	3.88212
			NMB1915	3.9293
			NMB1007	4.09204
			NMB0058	4.17146
			NMB1759	4.26359
			NMB0446	4.40469
			NMB0898	4.56609
			NMB0851	5.13103
			NMB0894	5.58981
			NMB0135	6.87964
			NMB2138
			NMB2126
			NMB2117
			NMB2114
			NMB2113
			NMB2111
			NMB2107
			NMB2104
			NMB2103
			NMB2100
			NMB2097
			NMB2092
			NMB2080
			NMB2065
			NMB2046
			NMB2043
			NMB2032
			NMB2023
			NMB2012
			NMB2009
			NMB2007
			NMB1979
			NMB1974
			NMB1969
			NMB1967
			NMB1946
			NMB1942
			NMB1939
			NMB1937
			NMB1932
			NMB1930
			NMB1927
			NMB1926
			NMB1904
			NMB1896
			NMB1894
			NMB1893
			NMB1889
			NMB1865
			NMB1862
			NMB1861
			NMB1860
			NMB1854
			NMB1851
			NMB1849
			NMB1846
			NMB1844
			NMB1838
			NMB1834
			NMB1832
			NMB1824
			NMB1820
			NMB1819
			NMB1809
			NMB1804
			NMB1798
			NMB1793
			NMB1778
			NMB1774
			NMB1773
			NMB1771
			NMB1769
			NMB1766
			NMB1765
			NMB1764
			NMB1763
			NMB1760
			NMB1756
			NMB1755
			NMB1751
			NMB1748
			NMB1746
			NMB1741
			NMB1733
			NMB1722
			NMB1702
			NMB1701
			NMB1700
			NMB1698
			NMB1697
			NMB1652
			NMB1631
			NMB1629
			NMB1627
			NMB1625
			NMB1600
			NMB1599
			NMB1598
			NMB1597
			NMB1596
			NMB1553
			NMB1545
			NMB1542
			NMB1527
			NMB1525
			NMB1509
			NMB1496
			NMB1491
			NMB1490
			NMB1483
			NMB1478
			NMB1469
			NMB1463
			NMB1457
			NMB1454
			NMB1434
			NMB1433
			NMB1407
			NMB1404
			NMB1403
			NMB1385
			NMB1375
			NMB1374
			NMB1355
			NMB1350
			NMB1346
			NMB1325
			NMB1316
			NMB1311
			NMB1299
			NMB1275
			NMB1265
			NMB1264
			NMB1261
			NMB1257
			NMB1255
			NMB1233
			NMB1226
			NMB1222
			NMB1220
			NMB1217
			NMB1215
			NMB1214
			NMB1212
			NMB1211
			NMB1209
			NMB1208
			NMB1202
			NMB1178
			NMB1161
			NMB1153
			NMB1152
			NMB1145
			NMB1140
			NMB1126
			NMB1123
			NMB1122
			NMB1117
			NMB1113
			NMB1112
			NMB1110
			NMB1108
			NMB1105
			NMB1104
			NMB1103
			NMB1102
			NMB1101
			NMB1097
			NMB1096
			NMB1095
			NMB1094
			NMB1091
			NMB1090
			NMB1084
			NMB1080
			NMB1077
			NMB1054
			NMB1045
			NMB1041
			NMB1027
			NMB1014
			NMB1013
			NMB1011
			NMB1010
			NMB1009
			NMB1005
			NMB1001
			NMB0988
			NMB0984
			NMB0972
			NMB0970
			NMB0961
			NMB0945
			NMB0944
			NMB0941
			NMB0935
			NMB0918
			NMB0916
			NMB0906
			NMB0902
			NMB0899
			NMB0885
			NMB0864
			NMB0823
			NMB0817
			NMB0811
			NMB0780
			NMB0775
			NMB0754
			NMB0752
			NMB0727
			NMB0709
			NMB0674
			NMB0664
			NMB0659
			NMB0646
			NMB0645
			NMB0632
			NMB0627
			NMB0616
			NMB0613
			NMB0601
			NMB0553
			NMB0532
			NMB0522
			NMB0520
			NMB0513
			NMB0503
			NMB0502
			NMB0500
			NMB0494
			NMB0491
			NMB0490
			NMB0487
			NMB0486
			NMB0484
			NMB0467
			NMB0460
			NMB0456
			NMB0432
			NMB0429
			NMB0428
			NMB0415
			NMB0393
			NMB0373
			NMB0363
			NMB0362
			NMB0331
			NMB0328
			NMB0327
			NMB0312
			NMB0304
			NMB0302
			NMB0300
			NMB0297
			NMB0292
			NMB0289
			NMB0252
			NMB0238
			NMB0235
			NMB0233
			NMB0229
			NMB0223
			NMB0166
			NMB0150
			NMB0141
			NMB0112
			NMB0111
			NMB0101
			NMB0095
			NMB0092
			NMB0090
			NMB0084
			NMB0067
			NMB0061
			NMB0048
			NMB0026
			NMB0025
			NMB0024
			NMB0023
			NMB0022
			NMB0021
			NMB0020
			NMB0019
			NMB0010

## Sheet: Bias - gene length
Gene Names	Log Ratio during the initial selection	Size (bp)		Pearsons correlation
NMB1382	-3.68145	222		0.00768501
NMB1952	-3.07092	393
NMB1191	-2.97175	1287
NMB1632	-2.72017	201
NMB0162	-2.65939	1311
NMB1286	-2.45776	279
NMB1467	-2.44322	1509
NMB0153	-2.37506	324
NMB1193	-2.36404	741
NMC0855	-2.3354	2121
NMB0003	-2.32197	1395
NMB0989	-2.32031	165
NMB0147	-2.31524	330
NMB0889	-2.31424	594
NMB0132	-2.30551	4185
NMB1941	-2.26855	354
NMB0165	-2.23945	363
NMB1139	-2.23363	960
NMB1807	-2.2244	2397
NMB0154	-2.22417	540
NMB2130	-2.22399	216
NMB0464	-2.2121	1149
NMB2019	-2.20583	513
NMB0913	-2.20346	348
NMB1177	-2.20297	960
NMB0151	-2.1962	264
NMB0234	-2.19618	540
NMC0866	-2.1872	813
NMB0799	-2.17657	621
NMB0157	-2.16267	534
NMB0473	-2.16198	648
NMB0423	-2.15752	1410
NMB0777	-2.15622	741
NMB1806	-2.12981	630
NMB0556	-2.12647	687
NMB1317	-2.12215	405
NMB0155	-2.10085	306
NMB2085	-2.06909	1050
NMB2159	-2.05788	1005
NMB0470	-2.05742	1467
NMB0001	-2.05605	492
NMB0720	-2.0434	1914
NMB0555	-2.03593	273
NMB1266	-2.03492	477
NMB1805	-2.00914	624
NMB1651	-2.00232	1059
NMB0149	-1.99349	417
NMB1155	-1.99021	741
NMB0816	-1.98876	315
NMB1739	-1.95894	354
NMB0765	-1.95531	1020
NMB1238	-1.949	1539
NMB1857	-1.94799	579
NMA0877	-1.9434	387
NMB1285	-1.93794	1287
NMB0158	-1.93221	354
NMB1615	-1.93154	264
NMB0039	-1.93085	273
NMC0940	-1.92374	606
NMB0152	-1.91879	369
NMB0130	-1.91071	501
NMB0156	-1.89923	393
NMB1076	-1.89216	669
NMB0928	-1.88655	1197
NMB1550	-1.87936	285
NMB0002	-1.8687	396
NMB0893	-1.86656	453
NMB0474	-1.83583	783
NMB0148	-1.81279	693
NMB0642	-1.81239	453
NMA1758	-1.80889	1215
NMB1418	-1.80791	870
NMB0683	-1.79976	426
NMB0562	-1.79153	216
NMB0558	-1.78689	465
NMB1156	-1.78319	1452
NMB0136	-1.77381	372
NMB0909	-1.77204	525
NMC0680	-1.7659	822
NMB0721	-1.7641	468
NMB2131	-1.76154	216
NMB2118	-1.75914	318
NMB1182	-1.74812	306
NMB0907	-1.74371	360
NMB0044	-1.74307	1569
NMB1282	-1.74138	384
NMB0137	-1.74104	471
NMC0865	-1.7379	1875
NMB0468	-1.73758	1893
NMB1131	-1.73457	1863
NMB1143	-1.73203	366
NMB0844	-1.7222	324
NMB0466	-1.71478	1809
NMB0475	-1.69946	1392
NMB0609	-1.69518	270
NMB0200	-1.6912	390
NMB0174	-1.68909	2838
NMB0753	-1.68438	234
NMB0417	-1.68284	177
NMB0128	-1.6814	696
NMB1291	-1.67817	2280
NMB0407	-1.67051	645
NMC0859	-1.67019	606
NMB0465	-1.66323	702
NMB1800	-1.6548	204
NMB0133	-1.64212	4176
NMB1119	-1.64042	606
NMB1461	-1.62899	1386
NMC0588	-1.62415	2190
NMB0219	-1.61894	1248
NMB1799	-1.61564	1170
NMC1793	-1.58606	654
NMB0641	-1.58547	534
NMB1288	-1.57962	1155
NMB0065	-1.57837	927
NMB2002	-1.57522	219
NMB1544	-1.57379	312
NMB1595	-1.57203	2625
NMB1267	-1.56546	456
NMB0146	-1.55625	279
NMA1997	-1.55331	294
NMB1785	-1.55206	240
NMB0862	-1.55169	120
NMB1543	-1.54539	1215
NMB0803	-1.54443	774
NMB0159	-1.54381	519
NMB0378	-1.5279	1575
NMB0418	-1.51987	1083
NMC0282	-1.51941	2262
NMB0559	-1.51503	1512
NMB1612	-1.5116	807
NMB0728	-1.50315	2364
NMB0410	-1.50114	456
NMB0595	-1.49719	678
NMB1147	-1.49674	636
NMB1225	-1.49581	516
NMB2112	-1.48172	270
NMB1356	-1.48054	1446
NMB2086	-1.4777	1155
NMB1393	-1.47328	1836
NMB0684	-1.47296	477
NMB1499	-1.45936	729
NMB0138	-1.45527	2106
NMB0565	-1.45402	594
NMB0703	-1.44627	804
NMB0863	-1.43977	273
NMB1218	-1.43748	276
NMA0089	-1.43676	774
NMB0160	-1.43446	186
NMB0014	-1.43287	1272
NMB1024	-1.42833	864
NMA0197	-1.42786	867
NMB0482	-1.42562	279
NMB0126	-1.42138	537
NMB1339	-1.41761	1713
NMB1684	-1.41068	1296
NMB1562	-1.39835	903
NMB0974	-1.39405	279
NMB0072	-1.39252	1164
NMB0424	-1.39171	915
NMB0127	-1.3914	435
NMB0796	-1.38837	279
NMB0736	-1.38327	450
NMB0196	-1.38208	2760
NMB0354	-1.38012	582
NMB1181	-1.37777	366
NMB0218	-1.37462	1131
NMC0678	-1.37434	1260
NMB2047	-1.3724	564
NMB1871	-1.37071	678
NMB0797	-1.36584	438
NMB0621	-1.36385	828
NMB1310	-1.36037	1266
NMB0445	-1.35945	1380
NMB1194	-1.35856	1452
NMB0732	-1.35761	1302
NMB0768	-1.35535	1113
NMB0421	-1.35512	1272
NMC0867	-1.35095	1131
NMB1377	-1.35054	1173
NMA2175	-1.34628	789
NMB0164	-1.34088	114
NMB0237	-1.34086	360
NMB1394	-1.34008	639
NMC0861	-1.3376	981
NMB1172	-1.33738	342
NMB1973	-1.33646	291
NMB0458	-1.33524	813
NMB1835	-1.3351	1296
NMB1715	-1.33052	3204
NMB0861	-1.32986	546
NMB0316	-1.32475	687
NMB0427	-1.32225	1179
NMB0326	-1.32211	975
NMB2079	-1.32023	1116
NMB1571	-1.31242	1071
NMB1396	-1.31232	1041
NMB0070	-1.31192	1134
NMB1357	-1.30754	933
NMB1237	-1.30446	621
NMB1827	-1.30375	3435
NMB0071	-1.29339	1176
NMB0831	-1.28802	1174
NMB0185	-1.28462	798
NMB0144	-1.28363	315
NMB1588	-1.28223	564
NMB0125	-1.28196	279
NMB0681	-1.2809	225
NMB0336	-1.2776	786
NMC0857	-1.27695	297
NMB1803	-1.27603	1188
NMB1801	-1.27013	897
NMB0561	-1.26871	579
NMB0187	-1.26305	627
NMB1075	-1.26211	669
NMB1682	-1.25714	1986
NMB0353	-1.25496	537
NMB0186	-1.253	747
NMB1570	-1.25209	1116
NMB1125	-1.25008	372
NMB0695	-1.24828	360
NMB0394	-1.24647	1113
NMB0236	-1.24433	204
NMB0735	-1.24341	891
NMB1367	-1.23846	948
NMB1203	-1.23646	2559
NMB0607	-1.23337	1857
NMB1643	-1.23335	2889
NMB0412	-1.22402	270
NMB1647	-1.22146	1419
NMB0195	-1.22093	990
NMB0914	-1.2184	237
NMB0575	-1.21518	387
NMB1239	-1.21223	375
NMB0425	-1.20235	708
NMB0842	-1.20136	1701
NMB0168	-1.20058	987
NMB0408	-1.19911	822
NMB1201	-1.19665	1464
NMB0203	-1.19651	810
NMB0566	-1.19443	627
NMB1366	-1.19345	333
NMB0173	-1.19317	921
NMB1935	-1.19315	876
NMB1990	-1.19059	969
NMB1519	-1.18896	1806
NMB1723	-1.18826	1098
NMB0608	-1.18032	936
NMB1283	-1.17418	843
NMB0923	-1.17282	459
NMB1906	-1.17139	222
NMB1633	-1.16784	312
NMB0841	-1.16668	717
NMB0965	-1.16461	273
NMC1127	-1.16433	174
NMB0217	-1.16246	852
NMB0212	-1.16113	2391
NMB1378	-1.15905	447
NMC0864	-1.15782	1005
NMB1187	-1.14859	144
NMB0011	-1.14601	1254
NMB0416	-1.14468	1368
NMB0296	-1.14454	807
NMB1886	-1.14449	504
NMB0118	-1.14447	2307
NMC0860	-1.14137	933
NMB1488	-1.13838	1434
NMB1392	-1.13802	1446
NMB1163	-1.13773	372
NMB0722	-1.1367	198
NMA1934	-1.13482	186
NMB0795	-1.13382	579
NMB1383	-1.1294	501
NMB0056	-1.12876	417
NMB0554	-1.12687	1929
NMB1732	-1.12599	801
NMB0414	-1.12026	1479
NMB0672	-1.11959	1035
NMB0145	-1.11916	834
NMB0434	-1.11748	1170
NMB1500	-1.11378	465
NMB1536	-1.11077	2751
NMB1724	-1.10717	612
NMB0767	-1.10424	702
NMB1669	-1.10408	630
NMB1530	-1.10244	1146
NMB1584	-1.09873	870
NMB1270	-1.09142	1584
NMB0629	-1.08901	738
NMB2135	-1.08891	4170
NMB0578	-1.08884	1035
NMB1642	-1.08324	1503
NMB0220	-1.08298	237
NMB0711	-1.0821	885
NMB1280	-1.07963	1428
NMC0869	-1.07667	351
NMA1228	-1.07558	1152
NMB0833	-1.075	387
NMB1271	-1.07164	213
NMB1294	-1.07097	768
NMB1816	-1.06969	465
NMC1051	-1.06825	159
NMB0964	-1.06554	2277
NMB1802	-1.06357	1065
NMB1560	-1.06302	1689
NMB0624	-1.06096	1222
NMB1740	-1.05896	411
NMB0626	-1.05835	1596
NMB0041	-1.05809	1002
NMB0377	-1.05635	1101
NMA0883	-1.05254	936
NMB1978	-1.05044	324
NMB1300	-1.04852	657
NMB1254	-1.04845	594
NMB0766	-1.04661	1794
NMB0544	-1.04638	723
NMB0900	-1.04575	918
NMB1188	-1.0367	1860
NMB1971	-1.03536	1518
NMA0330	-1.03467	105
NMB2093	-1.03336	780
NMB0469	-1.03245	924
NMB0199	-1.03051	1155
NMB1681	-1.02811	426
NMB1843	-1.02702	441
NMB1284	-1.0257	441
NMB0179	-1.02538	450
NMB1048	-1.02535	1470
NMB0807	-1.02328	891
NMB2099	-1.0201	582
NMB0240	-1.01777	1452
NMB0406	-1.01766	870
NMB0707	-1.01381	480
NMB1913	-1.01297	1056
NMC0050	-1.01127	465
NMB1395	-1.01038	1041
NMB0180	-1.00822	1047
NMB2137	-0.999966	213
NMB0668	-0.997294	573
NMB0142	-0.99605	645
NMB1268	-0.995976	1116
NMB0602	-0.991858	324
NMB1132	-0.99025	657
NMB0435	-0.987516	1200
NMB1301	-0.98693	1686
NMB0181	-0.986106	558
NMA0609	-0.985959	96
NMB0131	-0.979321	372
NMB0769	-0.979242	978
NMB0564	-0.977482	1218
NMB0669	-0.976154	996
NMB2101	-0.973046	729
NMB1783	-0.97172	1225
NMB0663	-0.970529	525
NMB0411	-0.969048	987
NMB1639	-0.968728	330
NMB1468	-0.967785	324
NMB0932	-0.964998	489
NMB0163	-0.960051	219
NMB1279	-0.9586	1110
NMB0350	-0.957573	360
NMB1614	-0.955601	1413
NMB2081	-0.951689	345
NMB0661	-0.950006	2301
NMB1905	-0.949448	366
NMB0667	-0.948946	1287
NMB2018	-0.948642	657
NMB1689	-0.948394	684
NMB0666	-0.947954	2526
NMB0751	-0.947483	876
NMB1326	-0.939458	1854
NMB0339	-0.939432	1170
NMB0622	-0.936878	624
NMA0540	-0.936697	864
NMB2064	-0.934094	1389
NMB1241	-0.932189	1254
NMB1379	-0.931804	1215
NMB1074	-0.930414	897
NMB0161	-0.930167	435
NMB1200	-0.927774	2376
NMC0868	-0.925088	978
NMB0784	-0.924934	360
NMB0440	-0.916001	873
NMB0306	-0.915419	195
NMB1817	-0.914187	1110
NMB1747	-0.913656	1506
NMB1902	-0.911463	1104
NMC0328	-0.910138	1560
NMB0359	-0.909631	1419
NMB0345	-0.909122	867
NMB1169	-0.906127	1863
NMB1381	-0.905355	321
NMB0123	-0.905245	252
NMB0047	-0.905188	285
NMB0580	-0.905089	495
NMB2098	-0.903441	591
NMB0973	-0.90143	285
NMB1364	-0.899187	822
NMB0908	-0.892701	201
NMB1481	-0.886024	135
NMB1038	-0.879277	678
NMB1130	-0.878276	873
NMB1983	-0.87786	672
NMB0167	-0.876741	621
NMB1672	-0.874034	519
NMB0232	-0.872429	2208
NMB0568	-0.869252	1233
NMB0323	-0.868284	1185
NMB0324	-0.867311	273
NMB0496	-0.866429	1680
NMB0198	-0.866174	993
NMA0319	-0.864461	1875
NMB1621	-0.863145	534
NMB2075	-0.862451	1779
NMB2102	-0.861848	855
NMB1714	-0.861571	1404
NMB1388	-0.861496	1647
NMB0247	-0.861484	438
NMB0927	-0.860765	933
NMB1168	-0.857348	873
NMB0567	-0.85681	777
NMB1034	-0.856734	642
NMB0074	-0.854714	651
NMB1514	-0.852512	735
NMB1293	-0.851006	327
NMB1781	-0.845124	171
NMB0950	-0.840688	1764
NMB1039	-0.838911	726
NMB0949	-0.837839	342
NMB1150	-0.83311	1860
NMB0097	-0.832905	1488
NMB0447	-0.831307	792
NMB0942	-0.829882	276
NMB1120	-0.829716	297
NMB0309	-0.827506	477
NMB0013	-0.8264	450
NMC1053	-0.823137	1008
NMB0295	-0.822201	1371
NMB0940	-0.822175	1140
NMB1353	-0.819987	1344
NMB0537	-0.819034	825
NMB2116	-0.817648	345
NMB0810	-0.814812	651
NMB0143	-0.813621	621
NMB0639	-0.810338	600
NMB0182	-0.809219	2394
NMB1814	-0.806769	1080
NMB1185	-0.805673	636
NMB1323	-0.805388	369
NMB1056	-0.8028	213
NMB1497	-0.801981	2766
NMB0192	-0.800846	585
NMB1586	-0.800528	867
NMB0731	-0.800251	228
NMC0858	-0.800069	852
NMB0325	-0.799909	309
NMB0386	-0.79906	486
NMB0657	-0.796129	204
NMB1661	-0.795148	618
NMB0194	-0.79428	1428
NMB0530	-0.793227	1086
NMB1526	-0.792622	447
NMB1604	-0.790788	684
NMB0045	-0.787931	1266
NMB0239	-0.784279	621
NMB0603	-0.782147	324
NMB1637	-0.777337	558
NMB1313	-0.776073	1314
NMB1114	-0.771572	561
NMB1727	-0.768491	429
NMB2155	-0.768001	750
NMB1572	-0.766779	2586
NMC0939	-0.763793	723
NMB1659	-0.76344	2157
NMB1162	-0.762858	648
NMB0697	-0.762813	780
NMC2091	-0.761564	1338
NMB1070	-0.760804	1554
NMB0221	-0.758505	1008
NMA1323	-0.757971	174
NMB1552	-0.75659	957
NMB0826	-0.754658	1236
NMC0893	-0.754124	510
NMB1493	-0.749833	2082
NMA1423	-0.749531	267
NMB0675	-0.74639	762
NMB0821	-0.744875	561
NMB0036	-0.740488	1266
NMB0955	-0.739937	2829
NMB0592	-0.738445	246
NMB1745	-0.735577	279
NMB0903	-0.735266	294
NMB2076	-0.734844	507
NMB1641	-0.731347	450
NMB1308	-0.729675	1095
NMB1391	-0.725346	696
NMB0644	-0.724912	465
NMB0376	-0.724382	117
NMA1435	-0.716979	348
NMB1430	-0.711336	477
NMB1138	-0.709497	402
NMB0702	-0.70924	2283
NMB1044	-0.706328	777
NMC0604	-0.706077	579
NMB1029	-0.705307	1398
NMB0785	-0.69931	3615
NMB0830	-0.69709	1011
NMB1116	-0.695714	528
NMB0806	-0.69322	759
NMB0693	-0.692604	1275
NMB1417	-0.692277	795
NMB0242	-0.690044	483
NMB1296	-0.689198	666
NMB0073	-0.688937	798
NMB0342	-0.688567	531
NMB0176	-0.688188	1257
NMB1738	-0.6862	1428
NMA1155	-0.684178	417
NMB1093	-0.682891	591
NMB0103	-0.681556	495
NMB1992	-0.673697	627
NMB2136	-0.672813	1458
NMB0560	-0.672534	819
NMB0338	-0.672398	315
NMB0756	-0.670183	921
NMB1489	-0.669658	495
NMC0874	-0.669471	627
NMB0956	-0.667993	1182
NMB1051	-0.666993	1911
NMB1072	-0.665963	852
NMB1423	-0.662698	1128
NMB1836	-0.662168	1872
NMB0381	-0.660663	951
NMB1309	-0.660396	762
NMB0387	-0.659818	1677
NMB1351	-0.657103	1257
NMB0828	-0.656707	1005
NMB1060	-0.654342	975
NMC0327	-0.652071	282
NMB0310	-0.651448	429
NMB1244	-0.650279	729
NMB0207	-0.649182	1032
NMB2128	-0.648644	801
NMB1812	-0.642137	2310
NMB1344	-0.641899	1785
NMB0600	-0.640342	687
NMA0776	-0.639572	1521
NMB0356	-0.63794	765
NMB2094	-0.637159	300
NMB1855	-0.63702	3216
NMB1019	-0.635328	1137
NMB2078	-0.633677	582
NMA1589	-0.630539	1071
NMB1859	-0.628737	1041
NMB1734	-0.627702	642
NMB0205	-0.622725	435
NMA0271	-0.622643	918
NMB1650	-0.622459	465
NMB0169	-0.622418	369
NMB1898	-0.618999	516
NMB1124	-0.615456	648
NMB0825	-0.61214	972
NMB0660	-0.610714	390
NMB2057	-0.610304	432
NMB1929	-0.608548	1050
NMB1318	-0.608059	747
NMB0778	-0.607696	1275
NMB2157	-0.606084	636
NMB2088	-0.604925	876
NMB0995	-0.60375	684
NMA0270	-0.602367	723
NMB0933	-0.602179	528
NMB0687	-0.598147	924
NMB1537	-0.595514	1773
NMB0476	-0.595403	1098
NMB1397	-0.593535	183
NMB1513	-0.59346	690
NMB0042	-0.591866	849
NMB0612	-0.591723	888
NMB1555	-0.589479	1671
NMB2000	-0.583143	909
NMB1436	-0.582582	780
NMB1510	-0.579848	702
NMB0030	-0.574063	2154
NMB0718	-0.57219	1083
NMB0184	-0.571451	1185
NMB0701	-0.571421	255
NMB1943	-0.570519	174
NMB0426	-0.570091	1245
NMB0999	-0.567511	1002
NMB1063	-0.567303	357
NMB1272	-0.562838	144
NMB2037	-0.56186	240
NMB0115	-0.561152	1278
NMB0129	-0.560551	144
NMB1498	-0.559264	1218
NMB1790	-0.558416	258
NMA1740	-0.557431	1389
NMB0459	-0.555998	1110
NMB0224	-0.555786	2691
NMB0288	-0.55543	231
NMB0587	-0.552168	876
NMB1247	-0.548774	618
NMB1556	-0.546434	1104
NMB0282	-0.543249	1881
NMB0832	-0.542726	1143
NMB0800	-0.542624	285
NMB0029	-0.538184	954
NMB0843	-0.533546	1362
NMB1453	-0.533495	492
NMB0865	-0.533181	474
NMB0708	-0.531448	999
NMB1252	-0.531123	1035
NMB0516	-0.528634	936
NMB0570	-0.528439	1422
NMB1538	-0.527904	1929
NMB1475	-0.527067	807
NMB1089	-0.526525	339
NMB2052	-0.521717	1350
NMB0688	-0.518962	627
NMB0786	-0.517012	909
NMB0859	-0.515969	378
NMB1360	-0.514657	633
NMB1737	-0.514278	1404
NMB0847	-0.513407	174
NMB0243	-0.507413	594
NMB0540	-0.507372	1194
NMA1590	-0.506533	564
NMB1616	-0.502298	807
NMB0591	-0.50219	510
NMB0594	-0.502117	1407
NMB0749	-0.501733	939
NMB0713	-0.501687	1545
NMB1808	-0.500621	1116
NMC0852	-0.499521	234
NMB1546	-0.499335	231
NMB1170	-0.499246	657
NMB0334	-0.497871	1644
NMB0191	-0.497504	774
NMB0904	-0.497389	261
NMB0724	-0.497199	993
NMB0590	-0.495852	750
NMA0411	-0.495057	1776
NMB1634	-0.49314	1209
NMB0679	-0.492265	873
NMB0481	-0.489154	318
NMB1380	-0.486745	387
NMB1256	-0.485256	1092
NMB1176	-0.48401	402
NMB1815	-0.482581	843
NMA0029	-0.481384	738
NMB0317	-0.480404	474
NMB1852	-0.479785	390
NMB0096	-0.479331	171
NMB0390	-0.478364	2259
NMB1561	-0.476969	774
NMB0789	-0.476383	756
NMA0268	-0.473847	354
NMB1668	-0.473109	2376
NMA0041	-0.466347	132
NMB0860	-0.464105	366
NMC1875	-0.463966	2889
NMB0444	-0.458819	855
NMB1934	-0.458808	1398
NMB1409	-0.456783	429
NMB1479	-0.453855	462
NMB0533	-0.452965	630
NMB0018	-0.451434	513
NMB0723	-0.449039	360
NMB0980	-0.445341	1542
NMA1645	-0.444373	828
NMB0298	-0.4429	186
NMB0790	-0.441956	1383
NMB0514	-0.441903	240
NMB1420	-0.441122	240
NMB0448	-0.440403	729
NMC0296	-0.439208	1893
NMB0043	-0.439141	486
NMB2033	-0.438176	564
NMA1656	-0.437474	1686
NMA0710	-0.431322	873
NMB2059	-0.429858	330
NMB1630	-0.427923	303
NMB1686	-0.424157	1077
NMB0879	-0.423984	1074
NMB0925	-0.422424	447
NMB0890	-0.421242	489
NMB1228	-0.41964	1308
NMB1903	-0.41819	1557
NMB1134	-0.416841	342
NMB1186	-0.414561	156
NMB2044	-0.410524	1776
NMB0088	-0.408117	1401
NMC1690	-0.405775	498
NMB1322	-0.403406	303
NMB1573	-0.402867	996
NMB0692	-0.400944	999
NMB1340	-0.400704	231
NMB1918	-0.396646	927
NMB1964	-0.393107	495
NMB1936	-0.391399	1548
NMB1033	-0.389038	1272
NMB1982	-0.388007	2817
NMB0201	-0.38645	411
NMA1688	-0.385277	2328
NMB0729	-0.38508	303
NMA1172	-0.384323	765
NMB0204	-0.383554	378
NMB0100	-0.383016	147
NMB0330	-0.382251	210
NMB0193	-0.380651	1896
NMB1787	-0.37844	1044
NMB0545	-0.376848	3486
NMB0172	-0.369229	264
NMA0272	-0.367434	249
NMB1856	-0.366138	900
NMB0849	-0.364319	567
NMB0214	-0.363579	2037
NMB1372	-0.361628	1245
NMB1842	-0.360425	501
NMB0619	-0.358805	822
NMB0959	-0.358222	1167
NMB1626	-0.3542	1104
NMB1189	-0.352996	1770
NMB0924	-0.352922	822
NMB0827	-0.351783	1120
NMB1083	-0.346023	1173
NMA1291	-0.341477	432
NMB0385	-0.340767	957
NMA0695	-0.337747	366
NMC0806	-0.33637	597
NMB0866	-0.334548	870
NMB1547	-0.334332	303
NMA0267	-0.332112	657
NMB1780	-0.331363	1743
NMC0329	-0.329477	285
NMB1911	-0.328397	180
NMB0706	-0.327902	780
NMB0938	-0.327461	837
NMB0082	-0.326682	2115
NMB1587	-0.326101	1053
NMB0405	-0.325792	1497
NMB1966	-0.324277	801
NMB0351	-0.321434	1056
NMB1444	-0.320707	336
NMC1469	-0.317449	714
NMB0015	-0.317157	1449
NMB0617	-0.316022	1260
NMB0979	-0.31435	384
NMB1744	-0.314211	285
NMB0344	-0.31295	279
NMB0007	-0.311555	651
NMB0551	-0.310474	2190
NMB1235	-0.308187	1248
NMB0829	-0.306839	1545
NMB1052	-0.306183	645
NMB1425	-0.304344	1512
NMB1416	-0.30395	2604
NMB1026	-0.299855	480
NMB1358	-0.293034	1431
NMB0244	-0.292601	1257
NMC0888	-0.289529	1089
NMB0776	-0.288852	420
NMB1940	-0.285647	867
NMB0846	-0.28284	1035
NMB0643	-0.282056	1827
NMB0033	-0.279704	1326
NMB0140	-0.276366	312
NMB0017	-0.276288	924
NMB1907	-0.275281	1638
NMB0105	-0.274863	843
NMB0508	-0.273787	273
NMB0076	-0.272572	1003
NMA0325	-0.270022	1344
NMB1315	-0.269867	1212
NMB0963	-0.266322	798
NMB0352	-0.265979	975
NMB0712	-0.265619	873
NMB1568	-0.265468	441
NMB0599	-0.262538	771
NMB1171	-0.262222	762
NMB1144	-0.261651	306
NMB0538	-0.260937	510
NMB0311	-0.25892	246
NMA0265	-0.2565	1395
NMB1258	-0.256341	1311
NMB0577	-0.25625	522
NMB1972	-0.249708	1635
NMC1878	-0.247656	1341
NMB0069	-0.244434	687
NMB2122	-0.243402	105
NMB1660	-0.240431	207
NMB0064	-0.240351	1020
NMB0046	-0.23993	225
NMB1789	-0.237288	444
NMB0840	-0.237251	537
NMB1535	-0.236785	474
NMB1792	-0.236427	945
NMB1025	-0.235228	363
NMB0597	-0.233836	354
NMB1263	-0.230014	918
NMB1472	-0.229913	2580
NMB1470	-0.225199	546
NMB0094	-0.223902	189
NMB0891	-0.220863	240
NMB0461	-0.218286	2748
NMB1133	-0.216363	762
NMB1534	-0.212182	141
NMB0480	-0.210778	396
NMB1583	-0.210717	735
NMB0946	-0.209869	738
NMB0483	-0.209091	285
NMB0091	-0.205252	237
NMB1709	-0.203596	795
NMB1347	-0.199827	786
NMB1576	-0.199	492
NMB1278	-0.193908	2007
NMB1541	-0.190624	2214
NMB0917	-0.187831	369
NMC1800	-0.18563	363
NMB0745	-0.185083	495
NMA0805	-0.182447	810
NMA1600	-0.182026	2940
NMB0175	-0.180614	810
NMB0625	-0.180234	531
NMB2083	-0.177224	1422
NMB0477	-0.176223	537
NMB1295	-0.174181	828
NMB1062	-0.172284	603
NMB1302	-0.172105	315
NMB1421	-0.167903	1011
NMB2127	-0.167381	987
NMB0089	-0.167091	1473
NMB1363	-0.166894	1356
NMB1400	-0.166484	2229
NMC2096	-0.165801	1440
NMB1307	-0.165271	426
NMB0848	-0.164716	705
NMB0453	-0.163742	810
NMB0746	-0.162315	375
NMB1035	-0.159344	255
NMC0003	-0.158589	294
NMB0343	-0.156795	279
NMB1551	-0.156732	1104
NMB1873	-0.154524	738
NMC1791	-0.150979	1728
NMC0298	-0.15051	585
NMB1953	-0.149761	606
NMB1287	-0.149248	291
NMB0704	-0.147452	1125
NMB0329	-0.145687	1677
NMB0395	-0.145671	939
NMB0402	-0.14535	1527
NMB1786	-0.143049	1155
NMB1373	-0.142102	372
NMB0110	-0.141415	504
NMB0588	-0.140138	756
NMA0269	-0.139835	630
NMB0855	-0.137878	543
NMB0758	-0.137057	2124
NMB0515	-0.133909	384
NMC0854	-0.133203	966
NMB0691	-0.13211	498
NMB0593	-0.130886	2427
NMC0601	-0.128662	819
NMB1731	-0.127422	639
NMB1679	-0.126418	1089
NMB2074	-0.123999	867
NMC0210	-0.123371	336
NMB1705	-0.121204	1065
NMB0596	-0.120115	1815
NMC0885	-0.118961	615
NMB0975	-0.113488	318
NMB1995	-0.113376	339
NMB1151	-0.109171	1770
NMB2056	-0.107321	393
NMA0429	-0.104714	1653
NMB0049	-0.104171	3167
NMB1109	-0.103611	1332
NMB1384	-0.103237	2751
NMB0422	-0.101067	1068
NMB1796	-0.0983161	567
NMB1565	-0.0957623	672
NMB1728	-0.0919243	435
NMB0059	-0.0868458	1122
NMB2129	-0.082269	1344
NMB0539	-0.0818894	936
NMB2015	-0.0810115	270
NMC1946	-0.0789848	612
NMB1938	-0.0787988	471
NMB1352	-0.0765178	435
NMB0098	-0.0752718	2087
NMB1743	-0.0742489	198
NMC2098	-0.0740673	1479
NMB0931	-0.0739047	753
NMC0870	-0.0732378	780
NMB0051	-0.0719114	1227
NMB0685	-0.068453	324
NMB1826	-0.0676594	372
NMB1456	-0.0674575	198
NMB0836	-0.0671561	2310
NMB1368	-0.0644365	1389
NMA2087	-0.0635034	1428
NMA1807	-0.0632572	879
NMB0571	-0.0626073	360
NMB1277	-0.0625196	2028
NMB0053	-0.0621789	687
NMC0895	-0.0599429	363
NMB2025	-0.0595584	600
NMA1225	-0.0505793	846
NMA0427	-0.0466196	636
NMA1436	-0.0464641	1056
NMB1592	-0.0453144	489
NMB1678	-0.0431204	1194
NMB0368	-0.0402227	459
NMB1030	-0.0394378	564
NMB1259	-0.0389572	966
NMB1986	-0.038478	432
NMB0552	-0.0384563	1074
NMB1338	-0.034047	657
NMB0781	-0.031427	1065
NMB1878	-0.0311264	957
NMB0654	-0.0284043	318
NMB1811	-0.0272683	546
NMB2071	-0.026134	789
NMB1879	-0.0255731	312
NMB1464	-0.0243762	492
NMC1551	-0.0214737	2235
NMB2141	-0.0208631	309
NMB0510	-0.0179692	264
NMB0037	-0.0160778	330
NMA0196	-0.0156615	555
NMB2016	-0.0153594	450
NMB1337	-0.0125764	456
NMB0278	-0.00925526	699
NMB1648	-0.00822952	729
NMB0139	-0.00687483	1185
NMB1554	-0.0054213	1635
NMB1253	-0.00541636	678
NMB2067	-0.00355137	1224
NMB0977	-0.00330408	474
NMB1507	-0.00315716	360
NMB0488	0.000501533	495
NMB2143	0.00112864	747
NMB0881	0.00168017	837
NMB0075	0.0049648	2274
NMB1581	0.00735498	1290
NMB1306	0.00774783	1152
NMA0368	0.0111458	531
NMB0771	0.0163393	780
NMB0399	0.0235771	771
NMB1872	0.0235953	441
NMB1960	0.0242258	483
NMB0858	0.0264741	201
NMB0960	0.0288952	891
NMB0038	0.0308306	1371
NMB1548	0.0309618	1647
NMB0106	0.0311356	921
NMB0505	0.0335298	285
NMB0757	0.0337212	864
NMB0315	0.035137	1293
NMB1018	0.0355382	483
NMB0824	0.0365521	741
NMA2094	0.0365672	498
NMB2148	0.037535	966
NMA0433	0.0446119	498
NMB1924	0.0454014	696
NMB1784	0.0484483	354
NMB0670	0.0500091	621
NMB0805	0.0503791	966
NMA1914	0.0519981	777
NMB1115	0.0556195	1974
NMB0215	0.0585924	567
NMB0409	0.0630261	1212
NMB2140	0.0649202	450
NMB0648	0.0671174	423
NMB0678	0.0678493	786
NMA0671	0.0754812	501
NMB0814	0.0777129	1152
NMB0104	0.0788162	675
NMB1853	0.0789452	273
NMB1327	0.0799072	1404
NMC0295	0.0809991	924
NMA1999	0.0841351	492
NMB1149	0.0860025	144
NMB1004	0.0926333	246
NMC1123	0.0949816	2295
NMC0892	0.0956477	1383
NMB1245	0.0968627	336
NMB0527	0.0974165	423
NMB1435	0.0979252	1407
NMB1782	0.0993517	303
NMB2017	0.0994344	447
NMA2184	0.103189	1134
NMB1190	0.107467	1815
NMB0686	0.11193	720
NMB0452	0.112386	378
NMB1037	0.113002	1350
NMB1590	0.113742	336
NMB1012	0.114827	504
NMB2038	0.114858	324
NMB1825	0.119079	204
NMB1042	0.120388	2472
NMB1695	0.123117	981
NMA0022	0.125983	540
NMB0981	0.126823	834
NMB0635	0.126851	966
NMB1460	0.127396	525
NMB0241	0.131199	357
NMB1003	0.132438	297
NMB0124	0.133284	1185
NMB1503	0.138955	210
NMB1494	0.139148	195
NMA0475	0.142291	975
NMA0455	0.145465	1410
NMB1319	0.153363	774
NMA1690	0.158085	1887
NMB1361	0.160118	1050
NMB2154	0.16462	936
NMB1146	0.165022	1053
NMB0850	0.169259	417
NMB0618	0.169291	2385
NMB0277	0.17034	1542
NMB1474	0.173286	210
NMB1591	0.175634	906
NMB0763	0.178317	933
NMB1575	0.180589	294
NMB1370	0.183081	561
NMB1847	0.183341	3091
NMB0673	0.185938	588
NMB0035	0.186047	1167
NMB2115	0.18724	345
NMB0638	0.188982	870
NMB1890	0.194359	369
NMB0976	0.197288	396
NMB0576	0.19876	1248
NMB0996	0.199815	372
NMB1020	0.199835	546
NMB1073	0.200431	1131
NMB0016	0.205329	237
NMB0369	0.206954	390
NMB1618	0.208681	438
NMB1713	0.21395	966
NMB1387	0.215221	552
NMC1345	0.217418	1539
NMB1656	0.218561	594
NMB1427	0.220657	180
NMB1671	0.220896	1662
NMB1136	0.22428	684
NMB0748	0.228219	294
NMB0614	0.229734	1296
NMB0507	0.236779	489
NMB1032	0.238641	732
NMB1958	0.242017	501
NMB0665	0.246062	1176
NMB1192	0.249331	924
NMB0589	0.249355	366
NMB1175	0.250051	198
NMB1933	0.250067	423
NMB0910	0.250153	711
NMB1607	0.251459	468
NMB1184	0.256231	1053
NMB0911	0.256451	966
NMA1167	0.256779	870
NMB0985	0.258019	435
NMB2020	0.261678	684
NMB1298	0.262143	693
NMB0367	0.264765	387
NMB0531	0.265918	1521
NMB1726	0.266076	1749
NMC1118	0.268136	2055
NMB0086	0.268985	1017
NMB1910	0.269929	504
NMB0054	0.272372	408
NMB1179	0.27532	786
NMA0038	0.276273	474
NMB0760	0.278866	852
NMB0750	0.279898	441
NMB0698	0.282675	690
NMB1610	0.282949	762
NMB0574	0.283382	1101
NMB1236	0.284125	279
NMB0122	0.285486	570
NMC1730	0.285989	300
NMB2062	0.287752	771
NMB0246	0.289959	1302
NMB1867	0.29	1914
NMB1487	0.290217	789
NMB2145	0.291719	180
NMB1243	0.294128	1032
NMB0905	0.295297	216
NMB0099	0.297647	144
NMB1016	0.29867	606
NMB0573	0.30134	483
NMB0655	0.301611	708
NMB1345	0.302299	1551
NMB0680	0.302616	612
NMB0521	0.303231	459
NMA1780	0.30407	639
NMB0077	0.30489	345
NMB0773	0.305058	312
NMB0819	0.307899	393
NMB0877	0.312748	1170
NMB1985	0.314291	4374
NMB0636	0.315271	384
NMB0005	0.316077	354
NMB1450	0.318018	780
NMB0032	0.318281	528
NMB2058	0.321579	306
NMB0371	0.325086	408
NMB1891	0.329055	312
NMA0951	0.330009	972
NMB1480	0.335564	162
NMB0585	0.336076	3909
NMB1335	0.336097	561
NMB0915	0.339174	492
NMB1342	0.342983	1608
NMB0623	0.347827	1140
NMB2156	0.349258	969
NMB2060	0.349871	990
NMB0260	0.35014	387
NMB1563	0.350347	717
NMB0087	0.351324	198
NMB0209	0.351487	1977
NMB0078	0.357288	657
NMB2010	0.359986	1578
NMB0121	0.36319	378
NMB1955	0.363555	627
NMB1680	0.365099	1101
NMB1688	0.369974	993
NMB1608	0.374063	753
NMB0279	0.377271	1005
NMB0335	0.378528	822
NMB0774	0.379084	627
NMB0926	0.3801	827
NMB1154	0.381068	924
NMB0120	0.381554	552
NMB1196	0.385717	657
NMB1087	0.385899	306
NMB1657	0.386215	447
NMB1512	0.388945	483
NMB0256	0.393274	342
NMB1312	0.39474	615
NMB0341	0.395003	2628
NMB0737	0.39846	963
NMB0852	0.399312	1458
NMC0398	0.402832	324
NMB1332	0.403005	1485
NMB1540	0.403967	2832
NMB1462	0.405757	624
NMA0170	0.410057	504
NMB0299	0.410164	447
NMB0211	0.41338	1386
NMB2036	0.413609	798
NMB0557	0.413636	339
NMB0822	0.414402	840
NMB2053	0.415218	582
NMB0947	0.41526	1470
NMB1251	0.415642	966
NMB1008	0.41565	624
NMB1022	0.416834	966
NMB1334	0.418976	237
NMB0887	0.420081	615
NMB2160	0.42163	2595
NMB1141	0.421917	786
NMB1821	0.422725	1176
NMB1199	0.42318	1812
NMB0267	0.425009	720
NMB1314	0.426275	2439
NMB1174	0.434823	684
NMB1262	0.435047	558
NMB0952	0.435534	249
NMB0509	0.437717	783
NMB1981	0.444347	507
NMB0978	0.44567	1386
NMB0813	0.454655	189
NMB1662	0.459786	567
NMB1049	0.462355	915
NMB0261	0.465419	897
NMB1735	0.468864	2214
NMB1445	0.471823	1047
NMC1797	0.474624	1098
NMB1274	0.475107	984
NMB0374	0.476915	1404
NMB0653	0.480271	1269
NMB0301	0.482343	207
NMB0281	0.482804	1047
NMB1099	0.488778	966
NMB2150	0.489882	570
NMB0883	0.49086	510
NMB0620	0.49289	663
NMB0815	0.494057	1299
NMB0696	0.495294	729
NMB2125	0.496129	375
NMB0920	0.497186	2226
NMB0837	0.498673	303
NMA0001	0.499499	321
NMB0225	0.501018	966
NMA1330	0.506523	573
NMB2134	0.510024	1908
NMB0370	0.522082	378
NMB1398	0.522198	561
NMB1880	0.524583	966
NMB0489	0.527088	882
NMB0598	0.52714	609
NMB1887	0.529025	774
NMB0004	0.530815	645
NMB0739	0.542131	1518
NMB0190	0.543638	624
NMB0171	0.544078	816
NMB1158	0.544802	657
NMB0987	0.544852	546
NMB0333	0.548265	1233
NMA0046	0.550694	1248
NMB1531	0.551736	621
NMB1710	0.55315	1335
NMB2087	0.555303	363
NMB0549	0.557321	1935
NMB0398	0.558406	282
NMB1047	0.560633	372
NMB0962	0.56182	2850
NMB0332	0.562885	861
NMB1448	0.564394	957
NMB0759	0.567787	729
NMB1628	0.569196	1554
NMB1976	0.570326	1245
NMB0990	0.57155	405
NMB1067	0.573018	3045
NMB1959	0.575916	384
NMB1520	0.577697	522
NMB1788	0.579678	2043
NMB0216	0.580586	1515
NMB1476	0.582539	1266
NMB1246	0.582845	864
NMB2030	0.583192	729
NMB1336	0.585448	549
NMB2109	0.588407	252
NMA0842	0.588699	369
NMB0392	0.588783	1509
NMB1354	0.591025	654
NMB2028	0.592637	519
NMA2192	0.596404	840
NMB0057	0.597334	357
NMB1899	0.598135	444
NMB2024	0.601504	606
NMB0993	0.601708	171
NMB1273	0.605741	1437
NMA0306	0.609284	273
NMB1437	0.611774	702
NMB2108	0.6167	207
NMB0222	0.619267	474
NMB1021	0.61989	1476
NMB0170	0.622415	714
NMB1988	0.622748	2145
NMB2132	0.630834	1467
NMB1213	0.635651	363
NMB0943	0.636833	879
NMB0936	0.639049	1305
NMB0455	0.639105	1143
NMC0033	0.648661	201
NMB1719	0.649563	1569
NMB1410	0.652611	540
NMB0971	0.660851	291
NMB1050	0.661709	966
NMB0251	0.662444	480
NMB2144	0.663266	588
NMA0305	0.663406	1371
NMB0548	0.667465	1179
NMB0716	0.667698	291
NMB0743	0.668028	738
NMB0615	0.670738	1305
NMB1414	0.674331	774
NMB1718	0.680159	258
NMB1987	0.681433	1347
NMA0653	0.686155	579
NMB1046	0.691	1410
NMB1466	0.693141	732
NMB1663	0.695998	789
NMB0584	0.701477	816
NMB0868	0.704969	642
NMB1580	0.705797	900
NMB1023	0.708668	960
NMC0746	0.712045	1035
NMA0036	0.712392	336
NMB1524	0.715609	1368
NMB1770	0.733494	966
NMB1529	0.735631	816
NMB1559	0.736544	960
NMB1508	0.736969	1419
NMB0485	0.739016	291
NMB1164	0.739696	672
NMB0519	0.743501	204
NMB1673	0.744983	552
NMB0034	0.747962	840
NMB1675	0.748585	309
NMB0912	0.750358	510
NMB0650	0.751602	390
NMB0285	0.752287	1870
NMB0871	0.754903	837
NMB1696	0.756239	246
NMB0957	0.758835	1434
NMB2040	0.761332	1902
NMB1716	0.762229	1239
NMA0562	0.762263	771
NMB0671	0.764879	1281
NMB0967	0.765674	1059
NMB0504	0.765986	216
NMB1281	0.766762	4140
NMA1221	0.767088	309
NMB0380	0.768153	735
NMA2123	0.77086	243
NMB0998	0.771976	3834
NMA1725	0.773425	1446
NMB1579	0.774549	654
NMB0772	0.777711	216
NMB0450	0.781314	447
NMB0052	0.782797	1044
NMB1040	0.783112	1281
NMA0677	0.786893	1869
NMB1486	0.791256	141
NMB0274	0.791946	2301
NMB1885	0.792714	657
NMB0801	0.792882	1002
NMB1085	0.80341	546
NMB2034	0.80796	744
NMB0733	0.810842	648
NMB2055	0.815247	930
NMB1566	0.816241	627
NMB0372	0.817971	678
NMB1128	0.818825	1314
NMB1638	0.819234	1635
NMA1234	0.822768	2277
NMB1523	0.824067	297
NMB1426	0.824749	1254
NMB0250	0.82709	1077
NMB1883	0.828388	291
NMB1321	0.828846	231
NMB0886	0.8289	669
NMB0954	0.829694	1284
NMB1567	0.832316	819
NMB0835	0.835209	2766
NMB2072	0.839469	144
NMB1888	0.840258	351
NMB1231	0.844385	2463
NMB0228	0.844463	738
NMB0358	0.845115	810
NMB0997	0.847497	1692
NMB1920	0.848937	1566
NMB0449	0.850568	225
NMB0690	0.852216	1545
NMB2124	0.855226	129
NMB1438	0.856755	1455
NMB0083	0.865244	1260
NMB1068	0.86545	1263
NMB1405	0.867207	1203
NMA0047	0.871774	954
NMB0008	0.871862	918
NMB1742	0.872939	291
NMB1775	0.877454	1806
NMB1071	0.87972	663
NMB1086	0.881873	237
NMB0631	0.882321	1503
NMB1365	0.882765	474
NMB1999	0.883799	1455
NMC0891	0.88771	756
NMB1303	0.888156	408
NMC0887	0.889869	3615
NMB1240	0.890152	1629
NMB1683	0.893528	549
NMB1389	0.895438	849
NMB0361	0.896326	276
NMB0804	0.905395	666
NMB1868	0.906838	906
NMB1501	0.908657	777
NMB0857	0.909126	177
NMB0948	0.911286	378
NMB1635	0.914582	222
NMB0794	0.915743	363
NMB0379	0.918621	1422
NMC1081	0.919151	753
NMB1017	0.920895	1056
NMB1442	0.921912	1977
NMB1777	0.928613	246
NMB1730	0.933025	843
NMB0787	0.93529	828
NMB0569	0.936337	1344
NMB0062	0.939903	867
NMC0679	0.942344	2385
NMB1919	0.947912	1866
NMB1518	0.948653	1197
NMB0966	0.949418	591
NMB0313	0.950151	1467
NMB1693	0.951099	2115
NMB0438	0.956361	369
NMB0682	0.956905	1035
NMB2069	0.960912	618
NMB0189	0.964462	423
NMB1622	0.970928	2256
NMA1924	0.971598	642
NMB0628	0.973231	768
NMB1975	0.973598	1536
NMB0280	0.976758	2409
NMB0364	0.976815	774
NMB1412	0.977238	810
NMB0610	0.979117	1125
NMB1081	0.983336	1986
NMB2149	0.992857	261
NMA1962	0.993687	1674
NMC0393	0.994688	504
NMB1348	0.996015	816
NMB0761	1.00004	228
NMB0606	1.00422	267
NMB2051	1.00531	801
NMB1956	1.00783	243
NMB1707	1.01183	1338
NMB0431	1.01473	1155
NMB0939	1.01489	582
NMC0209	1.02234	390
NMB0888	1.02491	942
NMB0605	1.02949	1110
NMB1297	1.03338	1977
NMB0586	1.03934	915
NMB1406	1.03955	363
NMB1578	1.04036	654
NMB1349	1.04152	858
NMB1429	1.04211	1179
NMC1702	1.0423	381
NMB0404	1.04298	321
NMB1401	1.04888	540
NMA1445	1.05245	1143
NMB1914	1.05276	252
NMB1515	1.05445	1311
NMB0178	1.0563	777
NMB0526	1.05889	519
NMB1980	1.0592	420
NMB1532	1.06233	510
NMB1415	1.06373	5490
NMB2110	1.07166	372
NMB0854	1.07411	1296
NMB1148	1.07464	156
NMB1458	1.07537	1389
NMB2152	1.07703	318
NMB1699	1.07865	366
NMB1758	1.07975	213
NMB1485	1.08604	1557
NMB1577	1.08705	1728
NMB0874	1.08812	846
NMA0432	1.09046	918
NMB1794	1.09271	1314
NMB0656	1.09689	330
NMB1183	1.09786	1377
NMB1173	1.09964	144
NMB0951	1.10407	708
NMB1968	1.10866	1443
NMC0400	1.11201	966
NMB0055	1.11253	792
NMC1117	1.11766	669
NMB0991	1.11938	1113
NMB1667	1.12288	207
NMB2082	1.12415	780
NMB1127	1.1303	720
NMA0939	1.13176	2526
NMB1606	1.13225	1518
NMB0079	1.13342	1068
NMB2158	1.13644	681
NMB1165	1.13808	720
NMB1593	1.13998	903
NMB0102	1.1406	552
NMB0271	1.14241	789
NMB0107	1.15638	459
NMB1180	1.157	237
NMB0818	1.16382	411
NMB0873	1.16612	582
NMB0630	1.16928	639
NMC2011	1.16981	1059
NMB1521	1.17041	828
NMB0283	1.17624	633
NMB1674	1.18005	624
NMB0340	1.18028	417
NMB0366	1.18536	1134
NMB0276	1.18689	957
NMB1603	1.18817	945
NMB0658	1.19128	261
NMB0183	1.19951	1341
NMB0802	1.20145	1158
NMB1970	1.20414	1782
NMB0272	1.20957	297
NMB1511	1.21004	672
NMB0257	1.21064	2025
NMB0355	1.21397	531
NMB0346	1.22046	759
NMB1142	1.22411	237
NMB2045	1.22957	270
NMB1645	1.22977	1341
NMB1137	1.23443	198
NMB1331	1.23679	2100
NMB0286	1.2374	615
NMB0856	1.24078	537
NMB0307	1.24142	1056
NMB2042	1.24615	939
NMB2091	1.24677	609
NMB0264	1.24706	1857
NMB0291	1.24785	399
NMB0080	1.24836	867
NMB0719	1.25097	1116
NMB0651	1.25444	390
NMB1613	1.2545	1524
NMB1900	1.25473	2151
NMB1197	1.26056	891
NMB2096	1.26392	1467
NMB1749	1.26703	1086
NMB0050	1.27141	2151
NMB0249	1.27143	2262
NMB1711	1.27174	780
NMB0809	1.27177	798
NMB0287	1.27242	2151
NMB0958	1.27668	288
NMB0583	1.28014	669
NMB0700	1.28721	5448
NMB1858	1.28735	387
NMA1544	1.28851	534
NMC1627	1.28931	486
NMB0869	1.2925	792
NMB0012	1.2931	972
NMB1159	1.29983	891
NMB2035	1.30184	693
NMB0563	1.30188	1056
NMB1993	1.30322	759
NMB1654	1.31404	738
NMB0518	1.31577	228
NMB0499	1.3193	1623
NMB1100	1.32078	483
NMB0384	1.32384	297
NMB0534	1.32493	414
NMB2123	1.32688	357
NMB1522	1.32857	483
NMB0986	1.33196	432
NMB0060	1.3359	2019
NMB1951	1.3375	447
NMB1841	1.33922	696
NMB1822	1.34355	1911
NMB1557	1.34848	474
NMB1424	1.35303	1029
NMB1473	1.36025	1215
NMB1002	1.36068	876
NMB0081	1.36208	540
NMB0572	1.3701	606
NMB0870	1.37355	792
NMB0068	1.3795	1050
NMB0337	1.38423	999
NMB1589	1.38951	243
NMB1791	1.39056	1494
NMB1996	1.39281	3963
NMB0320	1.39296	150
NMB0388	1.39893	1356
NMA1847	1.40002	1908
NMB0230	1.40028	648
NMB2089	1.40342	348
NMA0354	1.40417	594
NMB0699	1.40477	1203
NMB1459	1.40696	924
NMB0382	1.40899	729
NMB1411	1.41109	654
NMB1399	1.41157	975
NMB1729	1.41644	663
NMB1772	1.43468	1839
NMB1912	1.43564	528
NMB1371	1.43636	1197
NMB1948	1.43714	738
NMB0040	1.43974	714
NMB0705	1.44143	948
NMB0253	1.44841	672
NMB1528	1.44873	810
NMB1944	1.45403	861
NMB0262	1.45705	225
NMB0919	1.46527	960
NMB0401	1.47404	3606
NMB0662	1.47809	390
NMB1875	1.48052	435
NMC0051	1.48174	162
NMB0113	1.48547	597
NMB1866	1.48555	1329
NMB1066	1.48815	681
NMB1028	1.48994	876
NMB1619	1.49498	405
NMB0294	1.49623	696
NMB1703	1.50564	1251
NMB0213	1.50855	987
NMB2061	1.51672	2703
NMB1129	1.52369	207
NMB0717	1.52605	417
NMB0579	1.52638	621
NMB0994	1.527	1092
NMB0290	1.52957	912
NMB1229	1.53913	435
NMB0349	1.54068	888
NMB1620	1.54245	1185
NMB1328	1.54425	717
NMB0730	1.54828	486
NMB0525	1.55032	660
NMB1601	1.55505	1008
NMB0676	1.55698	402
NMB0604	1.56194	1065
NMB0254	1.56334	306
NMB1269	1.5661	1098
NMA1131	1.57086	1119
NMB0547	1.57137	390
NMB1685	1.57387	999
NMB1305	1.57742	828
NMB0347	1.57804	492
NMB1505	1.58534	1209
NMB1994	1.58791	1095
NMB1882	1.58884	2178
NMB0478	1.59314	645
NMB0134	1.59421	258
NMB1923	1.59592	384
NMB1369	1.59885	555
NMB1533	1.60047	552
NMB1065	1.60367	360
NMB1877	1.60554	2016
NMB0375	1.60775	942
NMA2198	1.6078	1986
NMB0109	1.6101	1218
NMB1921	1.61174	747
NMB0808	1.61396	567
NMB1694	1.61925	1485
NMB0792	1.62001	1416
NMB1451	1.6204	1413
NMB1779	1.62064	5988
NMA1248	1.62177	2829
NMB0266	1.62653	327
NMB1928	1.63181	828
NMB0511	1.63606	1923
NMB1655	1.64358	912
NMB0391	1.64527	666
NMB0820	1.6471	393
NMB1539	1.64931	1008
NMB0114	1.65179	2121
NMA0039	1.66812	282
NMB1813	1.67021	513
NMB0258	1.67295	1497
NMB0273	1.67775	426
NMB0085	1.68149	1215
NMB1135	1.68151	144
NMB1810	1.68633	648
NMB1118	1.68684	288
NMB0689	1.68722	492
NMB1558	1.68788	384
NMB0838	1.68853	204
NMB1623	1.69054	1173
NMB0529	1.69994	639
NMB1691	1.70619	858
NMB0634	1.70942	996
NMB0360	1.71839	1284
NMB1909	1.71858	591
NMB1776	1.72047	105
NMB0542	1.72682	204
NMB0206	1.73867	726
NMB0321	1.73915	234
NMB1484	1.73976	747
NMB1876	1.74415	1311
NMB0694	1.74891	447
NMB1207	1.74902	465
NMB0845	1.74955	954
NMB1605	1.75573	2304
NMB0652	1.76075	942
NMB1602	1.7703	1119
NMB1649	1.77864	489
NMB0063	1.78938	1068
NMB1833	1.79704	2790
NMB2147	1.80134	423
NMB0788	1.80285	717
NMB0177	1.81341	1392
NMB1333	1.81491	1791
NMB0451	1.81552	768
NMB1954	1.81855	1662
NMB1677	1.81919	840
NMA2121	1.82004	165
NMB0992	1.82363	1776
NMB2048	1.83153	825
NMB1721	1.83659	1410
NMB0983	1.84864	1581
NMB1957	1.84953	384
NMB0637	1.85044	1377
NMB1250	1.85442	657
NMB0314	1.86132	969
NMB2153	1.86293	612
NMB0397	1.87312	288
NMB0812	1.87705	1380
NMB0582	1.87891	543
NMB0245	1.88265	474
NMC0266	1.88528	612
NMB1823	1.88643	1293
NMB1917	1.88893	408
NMC1626	1.89192	1455
NMB2026	1.90027	1596
NMB0108	1.90103	666
NMB1206	1.91439	474
NMB2095	1.92021	561
NMB1670	1.92685	1512
NMB0259	1.92873	1443
NMB0782	1.93	1380
NMB1664	1.93072	1356
NMB0764	1.94813	885
NMB0269	1.95043	726
NMB0226	1.95149	693
NMB1644	1.95791	1341
NMB1963	1.96556	591
NMB0265	1.97011	585
NMB1061	1.97104	846
NMB1031	1.97105	1071
NMB1925	1.97918	726
NMA0640	1.99124	384
NMA0973	1.99162	627
NMB1617	1.99621	870
NMB2146	1.99741	111
NMB0119	2.01386	696
NMB0839	2.01496	1332
NMB0497	2.02267	5937
NMA0408	2.02651	603
NMB1754	2.03319	102
NMB0536	2.04668	1380
NMB2004	2.05146	693
NMB1249	2.05195	1773
NMB0546	2.06134	1047
NMB0725	2.06196	1059
NMB1997	2.06372	759
NMC0877	2.07116	423
NMB1869	2.0723	1065
NMB0734	2.07244	477
NMB0255	2.08145	576
NMB1362	2.09219	1542
NMB1260	2.09331	2940
NMB1594	2.09359	1131
NMB0715	2.11056	321
NMB0550	2.11936	783
NMB2039	2.1199	996
NMB0876	2.12534	573
NMB1870	2.12962	825
NMB2068	2.13134	1101
NMB1611	2.13686	252
NMB0740	2.14314	1674
NMB2105	2.14323	1452
NMB0742	2.15317	384
NMA0428	2.1533	564
NMB0293	2.16188	2112
NMB1665	2.16563	387
NMA0576	2.18112	927
NMA1752	2.18228	441
NMB2106	2.18383	357
NMB0524	2.18506	1221
NMB0268	2.18592	465
NMB0512	2.18757	423
NMB0872	2.18817	1845
NMB1304	2.19095	1137
NMB1390	2.19771	987
NMB0319	2.19838	1527
NMB0284	2.20773	1371
NMB2021	2.2153	267
NMB1712	2.22493	300
NMA1967	2.22516	2835
NMB2003	2.22924	348
NMB0006	2.23249	483
NMB1504	2.236	855
NMB1658	2.23804	1185
NMB2054	2.24567	750
NMB1069	2.24708	1110
NMB2049	2.25537	633
NMB1720	2.25688	3210
NMA1967	2.26049	2835
NMB1422	2.26118	1374
NMB1064	2.26439	537
NMB0793	2.27077	210
NMB1977	2.27511	171
NMB2133	2.27686	1230
NMA0772	2.28251	372
NMB0318	2.28313	1155
NMB1446	2.28462	765
NMB1950	2.28862	213
NMB1991	2.29581	975
NMB0581	2.3027	1662
NMB1341	2.30305	2664
NMB0117	2.31225	462
NMB2120	2.31902	402
NMB2031	2.32067	1242
NMB1419	2.32537	537
NMB0383	2.33261	228
NMB1831	2.33651	969
NMA0200	2.33865	345
NMB0878	2.34306	1527
NMB0275	2.3506	783
NMB1916	2.36794	963
NMB0227	2.37123	1194
NMB1998	2.37198	4296
NMA1300	2.38992	198
NMB0867	2.39129	924
NMB1750	2.39485	951
NMB1320	2.396	453
NMB1863	2.40274	564
NMB1609	2.42209	1170
NMB0744	2.42974	480
NMA1058	2.43231	669
NMB0714	2.44465	756
NMB1585	2.45011	432
NMB1290	2.45268	1014
NMB1653	2.47042	273
NMB0348	2.47276	1011
NMB0770	2.47307	351
NMB2151	2.4748	1272
NMA0184	2.47486	1473
NMB0357	2.47661	702
NMA1290	2.4797	384
NMB1439	2.48244	486
NMB2050	2.48613	1785
NMB0396	2.48659	882
NMB0747	2.49793	567
NMB0783	2.50391	480
NMB1359	2.51044	1011
NMB1666	2.52095	249
NMB1797	2.53025	1410
NMB0953	2.54682	84
NMB0188	2.5475	1128
NMB1704	2.55184	759
NMA1830	2.55213	1542
NMB0779	2.55652	1224
NMB0738	2.55788	855
NMB1908	2.56346	726
NMB0726	2.56387	1470
NMB0901	2.56745	285
NMB1884	2.57352	324
NMB0498	2.58193	510
NMB0263	2.59061	924
NMB0263	2.59061	924
NMB2006	2.59429	1410
NMB2006	2.59429	1410
NMB0208	2.5957	840
NMB0208	2.5957	840
NMB1574	2.598	1014
NMB1574	2.598	1014
NMB1874	2.60083	642
NMB1874	2.60083	642
NMB0093	2.62722	87
NMA1881	2.62793	1011
NMA1881	2.62793	1011
NMB0791	2.62816	510
NMB0791	2.62816	510
NMB1205	2.63005	147
NMB1205	2.63005	147
NMB0543	2.63149	1587
NMB0543	2.63149	1587
NMB1036	2.6363	1410
NMB1036	2.6363	1410
NMA0180	2.63909	552
NMC0444	2.66026	501
NMA1417	2.66298	165
NMB1706	2.6641	171
NMB1706	2.6641	171
NMB1828	2.67298	933
NMB1828	2.67298	933
NMB1818	2.67356	1422
NMB1818	2.67356	1422
NMB1502	2.67361	528
NMB0882	2.6899	333
NMB0535	2.69634	1281
NMB0535	2.69634	1281
NMB0762	2.70626	459
NMB0762	2.70626	459
NMB0066	2.72725	735
NMA1853	2.72837	549
NMB0389	2.73855	1011
NMB0389	2.73855	1011
NMB1646	2.74089	627
NMB1646	2.74089	627
NMA0935	2.7458	390
NMB2066	2.74856	1443
NMB2066	2.74856	1443
NMB0741	2.75047	1620
NMB0741	2.75047	1620
NMB0270	2.75471	750
NMB1216	2.77073	984
NMB2027	2.77455	1386
NMB2027	2.77455	1386
NMB0517	2.77735	156
NMB0517	2.77735	156
NMB1839	2.78009	1677
NMB1516	2.7888	189
NMB1516	2.7888	189
NMA1480	2.78961	924
NMA1480	2.78961	924
NMB0611	2.79203	966
NMB0611	2.79203	966
NMB0322	2.79545	156
NMB0322	2.79545	156
NMB1167	2.79757	192
NMB1167	2.79757	192
NMB1440	2.80054	714
NMB1440	2.80054	714
NMB1795	2.82596	159
NMB1795	2.82596	159
NMB1582	2.84675	1098
NMA1838	2.85168	1977
NMB1949	2.85281	1851
NMA1857	2.85876	1980
NMB1840	2.87307	432
NMB1582	2.88209	1098
NMB1408	2.88535	495
NMB0541	2.91972	498
NMB0895	2.97081	780
NMB1343	2.97809	438
NMB0116	2.98572	1194
NMB1082	3.00396	201
NMB0896	3.01205	1073
NMB1111	3.01404	669
NMB0493	3.01481	8112
NMA1662	3.02333	1152
NMB0437	3.03058	444
NMB0479	3.0376	360
NMA2095	3.05252	1347
NMB1055	3.05387	1251
NMB0454	3.10853	423
NMB1242	3.1303	309
NMB2005	3.14923	1221
NMB2142	3.17407	843
NMB1157	3.23746	159
NMB1961	3.28204	828
NMB2090	3.28207	594
NMB1053	3.33953	819
NMB0443	3.36286	966
NMB1204	3.39534	321
NMB0308	3.41887	489
NMB0419	3.42645	597
NMB1517	3.49252	300
NMB0248	3.49559	240
NMA1296	3.51438	159
NMB2022	3.54427	471
NMB0982	3.59892	1224
NMB0897	3.65281	381
NMB1962	3.69177	279
NMB0433	3.70457	2607
NMB0463	3.72138	264
NMB1564	3.72737	423
NMB1195	3.84371	159
NMB1757	3.88212	231
NMB1915	3.9293	399
NMB1007	4.09204	372
NMA1826	4.10263	1200
NMB0058	4.17146	159
NMB1759	4.26359	1365
NMB0446	4.40469	1089
NMA1868	4.41778	375
NMB0898	4.56609	189
NMB1431	4.82012	252
NMB0851	5.13103	900
NMB2073	5.22615	204
NMB0894	5.58981	1188
NMB0135	6.87964	150

## Sheet: Non-Essential genes for ROC
Non-essential gene contains a list of genes shown to be non-essential on GC agar (Rusniok et al. Genome Biol. 2009, 10:R110) that were used for ROC analysis.
ID	Name	Gene	log Ratio during the initial selection
NMB1952	putative SspB-like protein		-3.07092
NMB1467	putative guanosine-5'-triphosphate,3'-diphosphate diphosphatase (guanosine pentaphosphate phosphohydrolase; pppGpp-5'- phosphohydrolase)		-2.44322		Average Non-Essential	0.431583
NMB0889	type IV pilus biogenesis protein PilK	pilK	-2.31424		Average Essential	-1.04299
NMB1941	putative ATP synthase protein I		-2.26855		ttest	2.98843e-29
NMB1807	penicillin-binding protein 1A (PBP-1a; PBP1a) [includes: penicillin-insensitive transglycosylase (peptidoglycan TGase) and penicillin-sensitive transpeptidase (DD-transpeptidase)]	ponA	-2.2244
NMB0464	putative phospholipase A1 (detergent-resistant phospholipase A; DR-phospholipase A; phosphatidylcholine 1-acylhydrolase; outer-membrane phospholipase A; OM PLA)		-2.2121
NMB0799	ribosomal RNA large subunit methyltransferase J (rRNA (uridine-2'-O-)-methyltransferase; 23S rRNA m2U2552 methyltransferase; cell division protein FtsJ)	rrmJ	-2.17657
NMB0473	conserved hypothetical protein		-2.16198
NMB0556	putative transcriptional regulator		-2.12647
NMB0470	putative transporter		-2.05742
NMB0001	putative acetyltransferase		-2.05605
NMB0555	hypothetical membrane-associated protein		-2.03593
NMB1266	putative cation uptake HTH-type transcriptional regulator		-2.03492
NMB1155	adenosine phosphosulfate reductase (APS reductase; 5'-phosphoadenylylsulfate reductase; APS sulfotransferase)	cysH	-1.99021
NMB1857	putative NADPH-quinone dehydrogenase (modulator of drug activity B)		-1.94799
NMB0002	conserved hypothetical periplasmic protein		-1.8687
NMB0474	biotin biosynthesis protein BioC	bioC	-1.83583
NMB0558	hypothetical protein		-1.78689
NMB1156	siroheme synthase [includes: uroporphyrin-III C-methyltransferase (urogen III methylase; SUMT; uroporphyrinogen III methylase; UROM), precorrin-2 dehydrogenase and sirohydrochlorin ferrochelatase]	cysG	-1.78319
NMB0044	peptide methionine sulfoxide reductase MsrA/MsrB [includes: thioredoxin, peptide methionine sulfoxide reductase MsrA (protein-methionine-S-oxide reductase; peptide Met(O) reductase) and peptide methionine sulfoxide reductase MsrB]	msrAB	-1.74307
NMB0468	biosynthetic arginine decarboxylase (ADC)	speA	-1.73758
NMB1143	hypothetical protein		-1.73203
NMB0844	hypothetical periplasmic protein		-1.7222
NMB0475	conserved hypothetical TPR-containing protein		-1.69946
NMB0407	thiol:disulfide interchange protein DsbA3	dsbA3	-1.67051
NMB0465	conserved hypothetical integral membrane protein		-1.66323
NMB1288	ribonucleoside-diphosphate reductase beta subunit (ribonucleotide reductase)	nrdB	-1.57962
NMB1785	hypothetical lipoprotein		-1.55206
NMB1225	conserved hypothetical periplasmic protein		-1.49581
NMB1499	ribonuclease PH (RNase PH; tRNA nucleotidyltransferase)	rph	-1.45936
NMB1218	conserved hypothetical protein		-1.43748
NMB1562	conserved hypothetical integral membrane protein		-1.39835
NMB0218	pilin glycosyl transferase A		-1.37462
NMC0678	HpaII very short patch repair endonuclease (V.HpaII)	No Data	-1.37434
NMB0621	conserved hypothetical protein		-1.36385
NMB1310	4-hydroxy-3-methylbut-2-en-1-yl diphosphate synthase (1-hydroxy-2-methyl-2-(E)-butenyl 4-diphosphate synthase)	ispG	-1.36037
NMB0445	putative transporter		-1.35945
NMB0732	adenosylmethionine-8-amino-7-oxononanoate aminotransferase (7,8-diamino-pelargonic acid aminotransferase; DAPA aminotransferase)	bioA	-1.35761
NMB0768	PilT-like protein PilT2	pilT	-1.35535
NMB1377	L-lactate dehydrogenase (cytochrome)	lldA	-1.35054
NMB1715	drug efflux transport protein MtrD	mtrD	-1.33052
NMB0861	hypothetical integral membrane protein		-1.32986
NMB0316	conserved hypothetical integral membrane protein		-1.32475
NMB0427	cell division protein FtsZ	ftsZ	-1.32225
NMB1396	A/G-specific adenine glycosylase	mutY	-1.31232
NMB1357	conserved hypothetical protein		-1.30754
NMB1237	recombination protein RecR	recR	-1.30446
NMB0071	polysialic acid capsule export outer-membrane lipoprotein CtrA	ctrA	-1.29339
NMB1125	conserved hypothetical TPR-containing lipoprotein		-1.25008
NMB1125	conserved hypothetical TPR-containing lipoprotein		-1.25008
NMB1367	putative methyltransferase		-1.23846
NMB1203	[protein-PII] uridylyltransferase (PII uridylyl-transferase; uridylyl removing enzyme; UTase)	glnD	-1.23646
NMB1647	putative amino-acid symporter		-1.22146
NMB1239	conserved hypothetical protein		-1.21223
NMB0842	single-stranded-DNA-specific exonuclease RecJ	recJ	-1.20136
NMB1201	inosine-5'-monophosphate dehydrogenase (IMP dehydrogenase; IMPDH; IMPD)	guaB	-1.19665
NMB0566	Na(+)-translocating NADH-quinone reductase subunit D (Na(+)-translocating NQR subunit D; Na(+)-NQR subunit D; NQR complex subunit D; NQR-1 subunit D)	nqrD	-1.19443
NMB0173	hydrogen peroxide-inducible genes transcriptional activator	oxyR	-1.19317
NMB1990	putative ferric enterobactin uptake system permease FetD		-1.19059
NMB0841	hypothetical integral membrane protein		-1.16668
NMC1127	conserved hypothetical protein	No Data	-1.16433
NMB1378	iron-sulphur cluster-assembly HTH-type transcriptional repressor IscR	iscR	-1.15905
NMB0296	putative cytochrome C biogenesis protein		-1.14454
NMB1732	putative heavy metal transport protein		-1.12599
NMB0414	UDP-N-acetylmuramoylalanyl-D-glutamate--2,6-diaminopimelate ligase (UDP-N-acetylmuramyl-tripeptide synthetase; meso-diaminopimelate-adding enzyme; UDP-MurNAc-tripeptide synthetase)	murE	-1.12026
NMB0672	tetraacyldisaccharide 4'-kinase (lipid A 4'-kinase)	lpxK	-1.11959
NMB0629	1-(5-phosphoribosyl)-5-[(5-phosphoribosylamino)methylideneamino] imidazole-4-carboxamide isomerase (phosphoribosylformimino-5-aminoimidazole carboxamide ribotide isomerase)	hisA	-1.08901
NMB0711	conserved hypothetical protein		-1.0821
NMB1294	1-acyl-sn-glycerol-3-phosphate acyltransferase NlaA (1-AGP acyltransferase; 1-AGPAT; lysophosphatidic acid acyltransferase; LPAAT)	nlaA	-1.07097
NMB0964	putative TonB-dependent receptor		-1.06554
NMB1740	hypothetical protein		-1.05896
NMB0626	peptide chain release factor 3 (RF-3)	prfC	-1.05835
NMB0041	thiamine-binding periplasmic protein	thiB	-1.05809
NMB0377	conserved hypothetical protein		-1.05635
NMB1254	GTP cyclohydrolase II	ribA	-1.04845
NMB0766	putative GTP-binding protein LepA		-1.04661
NMB1971	conserved hypothetical TPR-containing membrane-associated protein		-1.03536
NMB0469	agmatinase (agmatine ureohydrolase; AUH)	speB	-1.03245
NMB1681	conserved hypothetical protein		-1.02811
NMB1843	putative HTH-type transcriptional regulator		-1.02702
NMB1048	putative transporter		-1.02535
NMB0240	putative spermidine synthase (putrescine aminopropyltransferase; SPDSY)		-1.01777
NMB0406	putative cell division protein FtsN		-1.01766
NMB0180	UDP-3-O-[3-hydroxymyristoyl] glucosamine N-acyltransferase	lpxD	-1.00822
NMB0668	AmpD protein	ampD	-0.997294
NMB1268	glycerate kinase	glxK	-0.995976
NMB0602	putative HitA-like protein		-0.991858
NMB1132	conserved hypothetical protein		-0.99025
NMA0609	type IV pilus-associated protein PilC1	pilC	-0.985959
NMB0564	Na(+)-translocating NADH-quinone reductase subunit F (Na(+)-translocating NQR subunit F; Na(+)-NQR subunit F; NQR complex subunit F; NQR-1 subunit F)	nqrF	-0.977482
NMB0669	putative aminodeoxychorismate lyase		-0.976154
NMB0663	outer-membrane associated protein NspA	nspA	-0.970529
NMB0411	S-adenosyl-methyltransferase MraW	mraW	-0.969048
NMB0932	conserved hypothetical integral membrane protein		-0.964998
NMB1279	membrane-bound lytic murein transglycosylase B (murein hydrolase B)	mltB	-0.9586
NMB2081	hypothetical integral membrane protein		-0.951689
NMB2018	putative RNA pseudouridine synthase (RNA-uridine isomerase; RNA pseudouridylate synthase)		-0.948642
NMB1689	putative DedA-family integral membrane protein		-0.948394
NMB1326	UvrABC system protein C (UvrC protein; excinuclease ABC subunit C)	uvrC	-0.939458
NMB2064	putative Na+/H+ antiporter		-0.934094
NMB1200	ribonuclease R (RNase R; VacB protein)	rnr	-0.927774
NMB0784	putative phage shock protein E		-0.924934
NMC0399	pilin glycosyl transferase B2	Pglb2	-0.915157
NMB0345	conserved hypothetical periplasmic protein		-0.909122
NMB2098	putative acetyltransferase		-0.903441
NMB1038	putative DNA repair protein RadC		-0.879277
NMB1672	conserved hypothetical lipoprotein		-0.874034
NMB0568	Na(+)-translocating NADH-quinone reductase subunit B (Na(+)-translocating NQR subunit B; Na(+)-NQR subunit B; NQR complex subunit B; NQR-1 subunit B)	nqrB	-0.869252
NMB0496	TpsA activation/secretion protein TpsB1	tpsB1	-0.866429
NMB0198	ribosomal large subunit pseudouridine synthase C (rRNA-uridine isomerase C; rRNA pseudouridylate synthase C)	rluC	-0.866174
NMB1621	putative phospholipid hydroperoxide glutathione peroxidase (PHGPx)		-0.863145
NMB1388	glucose-6-phosphate isomerase 1 (GPI 1; phosphoglucose isomerase 1; PGI 1; phosphohexose isomerase 1; PHI 1)	pgi	-0.861496
NMB0567	Na(+)-translocating NADH-quinone reductase subunit C (Na(+)-translocating NQR subunit C; Na(+)-NQR subunit C; NQR complex subunit C; NQR-1 subunit C)	nqrC	-0.85681
NMB0074	polysialic acid capsule export ATP-binding protein CtrD	ctrD	-0.854714
NMB0950	succinate dehydrogenase flavoprotein subunit	sdhA	-0.840688
NMB1039	conserved hypothetical protein		-0.838911
NMB1039	conserved hypothetical protein		-0.838911
NMB0949	succinate dehydrogenase membrane anchor protein	sdhD	-0.837839
NMB0447	DNA repair protein RecO (recombination protein O)	recO	-0.831307
NMB0942	50S ribosomal protein L31 type B	rpmE	-0.829882
NMB1120	conserved hypothetical protein		-0.829716
NMB0309	putative adenylate cyclase		-0.827506
NMB0013	conserved hypothetical integral membrane protein		-0.8264
NMB0940	homoserine O-acetyltransferase (homoserine O-trans-acetylase; homoserine transacetylase; HTA)	metX	-0.822175
NMB1353	putative aldehyde dehydrogenase-like protein		-0.819987
NMB0810	putative HTH-type transcriptional regulator		-0.814812
NMB1497	putative TonB-dependent receptor		-0.801981
NMB0192	ribonuclease HII (RNase HII)		-0.800846
NMB1586	putative transporter		-0.800528
NMB0731	hypothetical protein		-0.800251
NMB0194	putative amino-acid symporter		-0.79428
NMB0530	beta-hexosaminidase (N-acetyl-beta-glucosaminidase; beta-N-acetylhexosaminidase)		-0.793227
NMB1313	trigger factor (TF)		-0.776073
NMB1659	guanosine-3',5'-bis(diphosphate) 3'-pyrophophohydrolase ((ppGpp)ase; penta-phosphate guanosine-3'-pyrophosphohydrolase)		-0.76344
NMB0697	dimethyladenosine transferase (S-adenosylmethionine-6-N', N'-adenosyl(rRNA) dimethyltransferase; 16S rRNA dimethylase; high level kasugamycin resistance protein KsgA; kasugamycin dimethyltransferase)		-0.762813
NMB1070	2-isopropylmalate synthase (alpha-isopropylmalate synthase; alpha-IPM synthetase)		-0.760804
NMB0221	dihydroorotate dehydrogenase (dihydroorotate oxidase; DHOdehase; DHODase; DHOD)		-0.758505
NMB0826	putative type II restriction-modification system enzyme Mod		-0.754658
NMB1493	putative carbon starvation protein A		-0.749833
NMB0036	putative Tat-translocated enzyme		-0.740488
NMB0955	2-oxoglutarate dehydrogenase E1 component (alpha-ketoglutarate dehydrogenase)		-0.739937
NMB2076	D-beta-D-heptose 1-phosphate adenosyltransferase		-0.734844
NMB1308	conserved hypothetical protein		-0.729675
NMB1138	putative RNA-binding protein		-0.709497
NMB1029	aspartate ammonia-lyase (aspartase)		-0.705307
NMB0785	exodeoxyribonuclease V beta chain		-0.69931
NMB0806	ribosomal large subunit pseudouridine synthase F (rRNA-uridine isomerase F; rRNA pseudouridylate synthase F)		-0.69322
NMB1417	putative polynucleotidyl transferase		-0.692277
NMB0242	NADH-quinone oxidoreductase chain B (NADH dehydrogenase I, chain B; NDH-1, chain B)		-0.690044
NMB0073	polysialic acid capsule export inner-membrane protein CtrC		-0.688937
NMB0342	putative intracellular septation protein		-0.688567
NMB0176	D-amino acid dehydrogenase small subunit		-0.688188
NMB1738	putative FrpA/C secretion adaptor protein		-0.6862
NMB0103	putative peptidase		-0.681556
NMB2136	putative peptide transporter		-0.672813
NMB0338	conserved hypothetical integral membrane protein		-0.672398
NMB1051	putative ABC transporter ATP-binding protein		-0.666993
NMB1836	putative inner-membrane acyltransferase		-0.662168
NMB0381	putative HTH-type transcriptional regulator		-0.660663
NMB1309	type IV pilus biogenesis lipoprotein PilW		-0.660396
NMB0387	putative ABC transporter ATP-binding protein		-0.659818
NMB0828	ADP-L-glycero-D-manno-heptose-6-epimerase (ADP-L-glycero-beta-D-manno-heptose-6-epimerase; ADP-glyceromanno-heptose 6-epimerase; ADP-hep 6-epimerase; AGME)		-0.656707
NMB1812	type IV pilus secretin PilQ		-0.642137
NMB1344	dihydrolipoyl dehydrogenase (pyruvate dehydrogenase E3 component; dihydrolipoamide dehydrogenase)		-0.641899
NMB0600	sec-independent protein translocase TatB component		-0.640342
NMB0356	putative ABC transporter ATP-binding protein		-0.63794
NMB1855	carbamoyl-phosphate synthase large chain (carbamoyl-phosphate synthetase ammonia chain)		-0.63702
NMB2078	conserved hypothetical integral membrane protein		-0.633677
NMA1589	putative type III restriction-modification system enzyme Mod (pseudogene part 1)		-0.630539
NMB1859	S-adenosylmethionine:tRNA ribosyltransferase-isomerase (queuosine biosynthesis protein QueA)		-0.628737
NMB1650	putative leucine-responsive regulatory protein		-0.622459
NMB1898	conserved hypothetical lipoprotein		-0.618999
NMB1124	conserved hypothetical lipoprotein		-0.615456
NMB0825	D-beta-D-heptose 7-phosphate kinase (D-beta-D-heptose 7-phosphotransferase)		-0.61214
NMB0660	conserved hypothetical protein		-0.610714
NMB1929	fragment of lacto-N-neotetraose biosynthesis glycosyl tranferase LgtA		-0.608548
NMB1318	CDP-diacylglycerol--serine O-phosphatidyltransferase (phosphatidylserine synthase)		-0.608059
NMB2088	putative methyltransferase		-0.604925
NMB0476	hypothetical protein		-0.595403
NMB0612	putative spermidine/putrescine transport system permease protein		-0.591723
NMB1555	long-chain-fatty-acid--CoA-ligase (long-chain acyl-CoA synthetase)		-0.589479
NMB2000	33 kDa chaperonin (heat shock protein 33 homolog; HSP33)		-0.583143
NMB1436	conserved hypothetical protein		-0.582582
NMB0999	tRNA-dihydrouridine synthase C		-0.567511
NMB0115	putative two-component system transcriptional regulator protein		-0.561152
NMB0224	glutamate-ammonia-ligase adenylyltransferase ([glutamate--ammonia-ligase] adenylyltransferase; glutamine-synthetase adenylyltransferase; ATase)		-0.555786
NMB0029	putative D-3-phosphoglycerate dehydrogenase (PGDH)		-0.538184
NMB0865	hypothetical integral membrane protein		-0.533181
NMB1252	phosphoribosylformylglycinamidine cyclo-ligase (AIRS; phosphoribosyl-aminoimidazole synthetase; AIR synthase)		-0.531123
NMB0516	hypothetical protein		-0.528634
NMB0570	conserved hypothetical integral membrane protein		-0.528439
NMB1475	conserved hypothetical periplasmic protein		-0.527067
NMB1089	hypothetical protein		-0.526525
NMB0688	N-(5'-phosphoribosyl)anthranilate isomerase (PRAI)		-0.518962
NMB0786	putative peroxidase		-0.517012
NMB1737	putative TolC outer membrane protein		-0.514278
NMB0243	NADH-quinone oxidoreductase chain C (NADH dehydrogenase I, chain C; NDH-1, chain C)		-0.507413
NMB0540	aspartate aminotransferase (transaminase A; ASPAT)		-0.507372
NMB0594	putative two-component system sensor protein		-0.502117
NMB0749	penicillin-binding protein (D-alanyl-D-alanine carboxypeptidase; DD-peptidase; DD-carboxypeptidase)		-0.501733
NMB1808	type IV pilus biogenesis protein PilM		-0.500621
NMB0334	glucose-6-phosphate isomerase 2 (GPI 2; phosphoglucose isomerase 2; PGI 2; phosphohexose isomerase 2; PHI 2)		-0.497871
NMB0191	putative ATPase		-0.497504
NMB1815	putative class-II glutamine amidotransferase		-0.482581
NMB0317	putative GTP cyclohydrolase I (GTP-CH-I)		-0.480404
NMB0390	putative glycosyl hydrolase		-0.478364
NMB1561	putative HTH-type transcriptional regulator		-0.476969
NMB1668	hemoglobin-haptoglobin utilization protein B		-0.473109
NMB0860	hypothetical protein		-0.464105
NMB0444	putative transporter		-0.458819
NMB1479	regulatory protein RecX		-0.453855
NMB0980	NAD(P) transhydrogenase subunit alpha (pyridine nucleotide transhydrogenase subunit alpha; nicotinamide nucleotide transhydrogenase subunit alpha)		-0.445341
NMB0790	phosphoglucomutase (glucose phosphomutase; PGM)		-0.441956
NMB0043	conserved hypothetical protein		-0.439141
NMB0879	sulfate/thiosulfate import ATP-binding protein CysA (sulfate-transporting ATPase)		-0.423984
NMB0890	minor pilin PilX		-0.421242
NMB1228	homoserine dehydrogenase (HDH)		-0.41964
NMB2044	phosphoenolpyruvate-protein phosphotransferase (phosphotransferase system, enzyme I; protein I)		-0.410524
NMB0088	conserved hypothetical protein		-0.408117
NMC1690	transferrin-binding protein A		-0.405775
NMB1982	DNA polymerase I (POL I)		-0.388007
NMB0201	hypothetical protein		-0.38645
NMB0204	putative SmpA-like lipoprotein (OmlA)		-0.383554
NMB0330	putative UPF0243 zinc-binding protein		-0.382251
NMB0545	SMC protein		-0.376848
NMB1856	HTH-type transcriptional regulator CrgA		-0.366138
NMB0214	oligopeptidase A		-0.363579
NMB0619	conserved hypothetical protein		-0.358805
NMB0959	succinyl-CoA synthetase beta chain (SCS-beta)		-0.358222
NMB0827	putative type II restriction-modification system enzyme Res (pseudogene part 1)		-0.351783
NMB1083	putative phage transposition protein		-0.346023
NMB0866	conserved hypothetical outer-membrane protein		-0.334548
NMB0938	hypothetical lipoprotein		-0.327461
NMB0082	polysialic acid capsule modification protein LipA		-0.326682
NMB1587	putative peptidase		-0.326101
NMB1966	putative ABC transporter ATP-binding protein		-0.324277
NMB0351	transaldolase		-0.321434
NMC1469	lactoferrin-binding protein		-0.317449
NMB0015	6-phosphogluconate dehydrogenase, decarboxylating		-0.317157
NMB0344	BolA-like protein		-0.31295
NMB0007	cell division ATP-binding protein FtsE		-0.311555
NMB1052	DedA protein (DSG-1 protein)		-0.306183
NMB1026	conserved hypothetical protein		-0.299855
NMB0776	outer-membrane associated protein		-0.288852
NMB0643	putative MafB-related protein		-0.282056
NMB0033	membrane-bound lytic murein transglycosylase A (murein hydrolase A; GNA33)		-0.279704
NMB0105	putative N-acetyltransferase		-0.274863
NMB0508	conserved hypothetical protein		-0.273787
NMB1315	putative uracil permease (uracil transporter)		-0.269867
NMB0963	phosphatidylserine decarboxylase proenzyme [contains: phosphatidylserine decarboxylase alpha and beta chains]		-0.266322
NMB1144	putative periplasmic protein		-0.261651
NMB0840	conserved hypothetical protein		-0.237251
NMB1025	conserved hypothetical protein		-0.235228
NMB0597	conserved hypothetical integral membrane protein		-0.233836
NMB1472	chaperone ClpB (short)		-0.229913
NMB1583	imidazoleglycerol-phosphate dehydratase (IGPD)		-0.210717
NMB0946	putative peroxiredoxin (thioredoxin reductase)		-0.209869
NMB1576	acetolactate synthase small subunit (AHAS; acetohydroxy-acid synthase small subunit; ALS)		-0.199
NMB1278	site-specific recombinase		-0.193908
NMB1295	formamidopyrimidine-DNA glycosylase (FAPY-DNA glycosylase; DNA-(apurinic or apyrimidinic site) lyase MutM; AP lyase MutM)		-0.174181
NMB0089	pyruvate kinase II (PK-2)		-0.167091
NMB1363	exodeoxyribonuclease VII large subunit (exonuclease VII large subunit)		-0.166894
NMB1400	putative FrpA/C translocation ATP-binding protein		-0.166484
NMB0848	conserved hypothetical periplasmic protein		-0.164716
NMB0329	type IV pilus biogenesis protein PilF		-0.145687
NMB0402	sodium/proline symporter (proline permease)		-0.14535
NMB1786	conserved hypothetical protein		-0.143049
NMB0593	conserved hypothetical protein		-0.130886
NMB1679	tRNA (uracil-5-)-methyltransferase (tRNA(M-5-U54)-methyltransferase; RUMT)		-0.126418
NMB2074	conserved hypothetical periplasmic protein		-0.123999
NMB0596	conserved hypothetical integral membrane protein		-0.120115
NMB0975	hypothetical protein		-0.113488
NMB1151	sulfite reductase [NADPH] hemoprotein beta-component (SIR-HP; SIRHP)		-0.109171
NMB1796	putative oxidoreductase		-0.0983161
NMB1565	conserved hypothetical periplasmic protein		-0.0957623
NMB1728	biopolymer transport ExbD protein		-0.0919243
NMB2129	argininosuccinate synthase (citrulline--aspartate ligase)		-0.082269
NMB2015	conserved hypothetical protein		-0.0810115
NMB0098	putative bacteriocin/pheromone secretion/processing ATP-binding protein (pseudogene part 1)		-0.0752718
NMB0051	PilT-like protein PilU		-0.0719114
NMB1368	putative ATP-dependent RNA helicase		-0.0644365
NMB1277	putative transporter		-0.0625196
NMB1592	conserved hypothetical protein		-0.0453144
NMB1678	aromatic amino acid aminotransferase (AROAT; ARAT)		-0.0431204
NMB1030	conserved hypothetical periplasmic protein		-0.0394378
NMB1338	putative hydrolase		-0.034047
NMB1811	type IV pilus biogenesis lipoprotein PilP		-0.0272683
NMB1464	conserved hypothetical protein		-0.0243762
NMB0037	putative PhnA-like protein		-0.0160778
NMB2016	minor pilin ComP		-0.0153594
NMB0278	thiol:disulfide interchange lipoprotein DsbA1		-0.00925526
NMB2067	putative transporter		-0.00355137
NMB0977	putative NADPH oxidoreductase (modulator of drug activity B)		-0.00330408
NMB2143	conserved hypothetical protein		0.00112864
NMB0075	putative RNA-binding protein		0.0049648
NMB1581	histidinol dehydrogenase (HDH)		0.00735498
NMB1306	putative ATPase		0.00774783
NMB0771	putative deoxyribonuclease		0.0163393
NMB0399	exodeoxyribonuclease III (exonuclease III; EXO III)		0.0235771
NMB0858	hypothetical protein		0.0264741
NMB0960	succinyl-CoA synthetase alpha chain (SCS-alpha)		0.0288952
NMB0757	phosphoribosylaminoimidazole-succinocarboxamide synthase (SAICAR synthetase)		0.0337212
NMB0315	putative metallopeptidase		0.035137
NMB1115	putative phage tail fibre protein		0.0556195
NMB0409	conserved hypothetical protein		0.0630261
NMB2140	conserved hypothetical integral membrane protein		0.0649202
NMB0678	tryptophan synthase alpha chain		0.0678493
NMB1327	conserved hypothetical TPR-containing protein		0.0799072
NMC1119	hypothetical protein		0.0802161
NMB1435	putative transporter		0.0979252
NMB0686	ribonuclease III (RNase III)		0.11193
NMB1037	putative glutamate--cysteine ligase (gamma-glutamylcysteine synthetase)		0.113002
NMB1494	conserved hypothetical protein		0.139148
NMB1319	conserved hypothetical integral membrane protein		0.153363
NMB1361	ribosomal large subunit pseudouridine synthase B (rRNA-uridine isomerase B; rRNA pseudouridylate synthase B)		0.160118
NMB0618	phosphoenolpyruvate synthase (pyruvate, water dikinase; PEP synthase)		0.169291
NMB1474	putative tautomerase		0.173286
NMB1591	putative HTH-type transcriptional regulator		0.175634
NMB1575	conserved hypothetical protein		0.180589
NMB0673	conserved hypothetical periplasmic protein		0.185938
NMB2115	hypothetical protein		0.18724
NMB0638	UTP--glucose-1-phosphate uridylyltransferase (UDP-glucose pyrophosphorylase; UDPGP; alpha-D-glucosyl-1-phosphate uridylyltransferase; uridine diphosphoglucose pyrophosphorylase)		0.188982
NMB0996	conserved hypothetical integral membrane protein		0.199815
NMB1020	conserved hypothetical protein		0.199835
NMB1387	conserved hypothetical protein		0.215221
NMC1345	iron-regulated protein FrpC		0.217418
NMB1671	conserved hypothetical protein		0.220896
NMB0614	putative oxidoreductase OrdL		0.229734
NMB0507	conserved hypothetical protein		0.236779
NMB0665	putative oxygen-independent coproporphyrinogen III oxidase		0.246062
NMB1933	ATP synthase epsilon chain (ATP synthase F1 sector epsilon subunit)		0.250067
NMB1607	putative two-component system transcriptional regulator protein		0.251459
NMB2020	conserved hypothetical integral membrane protein		0.261678
NMB1298	ribosomal small subunit pseudouridine synthase A (16S pseudouridylate 516 synthase; 16S pseudouridine 516 synthase; rRNA-uridine isomerase A; rRNA pseudouridylate synthase A)		0.262143
NMB0531	putative Na+/H+ antiporter		0.265918
NMB0086	hypothetical lipoprotein		0.268985
NMB0750	putative peroxiredoxin Bcp (thioredoxin reductase; bacterioferritin comigratory protein homolog)		0.279898
NMB0246	NADH-quinone oxidoreductase chain F (NADH dehydrogenase I, chain F; NDH-1, chain F)		0.289959
NMB1487	conserved hypothetical protein		0.290217
NMB1016	putative Smr-like protein		0.29867
NMB0573	putative HTH-type transcriptional regulator		0.30134
NMB1345	conserved hypothetical protein		0.302299
NMB0680	conserved hypothetical periplasmic protein		0.302616
NMB0521	hypothetical periplasmic protein		0.303231
NMB0877	D-alanyl-D-alanine carboxypeptidase (DD-peptidase; DD-carboxypeptidase; CPase; PBP5)		0.312748
NMB1985	autotransporter App		0.314291
NMB0371	hypothetical protein		0.325086
NMB1335	conserved hypothetical protein		0.336097
NMB1563	putative HTH-type transcriptional regulator		0.350347
NMB0209	putative glutathione-regulated potassium-efflux system protein (K(+)/H(+) antiporter)		0.351487
NMB1955	putative transporter		0.363555
NMB1680	chorismate synthase (5-enolpyruvylshikimate-3-phosphate phospholyase)		0.365099
NMB1688	putative L-asparaginase I (L-asparagine amidohydrolase I; L-ASNase I)		0.369974
NMB0279	putative phosphotransferase		0.377271
NMB1154	sulfate adenylyltransferase subunit 2 (sulfate adenylate transferase; SAT; ATP-sulfurylase small subunit)		0.381068
NMB1087	hypothetical protein		0.385899
NMB0256	conserved hypothetical protein		0.393274
NMB0341	TspA protein		0.395003
NMB0737	HPr kinase/phosphorylase (HPrK/P; HPr(Ser) kinase/phosphorylase)		0.39846
NMB1332	carboxy-terminal processing protease (C-terminal processing protease)		0.403005
NMB0211	L-serine dehydratase (L-serine deaminase; SDH; L-SD)		0.41338
NMB0211	L-serine dehydratase (L-serine deaminase; SDH; L-SD)		0.41338
NMB0887	type IV pilus biogenesis protein PilI		0.420081
NMB2160	DNA mismatch repair protein MutS		0.42163
NMB1821	pilin glycosyl transferase PglC		0.422725
NMB0267	putative RlpA-like protein		0.425009
NMB1662	adenine phosphoribosyltransferase (APRT)		0.459786
NMB1049	putative HTH-type transcriptional regulator		0.462355
NMB1735	GTP pyrophosphokinase (ATP:GTP 3'-pyrophosphotransferase; ppGpp synthetase I; (P)ppGpp synthetase)		0.468864
NMB1445	RecA protein (recombinase A)		0.471823
NMC1797	conserved hypothetical protein		0.474624
NMB0374	MafB1 protein		0.476915
NMB0653	MafB2 protein		0.480271
NMB0281	putative peptidylprolyl isomerase (peptidyl-prolyl cis-trans isomerase; PPIase; rotamase; cyclophilin; FKBP65)		0.482804
NMB0620	phosphoglycolate phosphatase 2 (PGPase 2; PGP 2)		0.49289
NMB0696	putative ABC transporter ATP-binding protein		0.495294
NMB2125	conserved hypothetical protein		0.496129
NMB0370	hypothetical protein		0.522082
NMB1398	superoxide dismutase [Cu-Zn]		0.522198
NMB0598	putative Maf-like protein		0.52714
NMB0004	conserved hypothetical periplasmic protein		0.530815
NMB0190	methyltransferase GidB (glucose-inhibited division protein B)		0.543638
NMB1158	putative cytochrome		0.544802
NMB0333	type IV pilus biogenesis protein PilG		0.548265
NMB1531	conserved hypothetical protein		0.551736
NMB0549	putative ABC transporter ATP-binding protein		0.557321
NMB0398	putative HTH-type transcriptional regulator		0.558406
NMB0332	type IV prepilin-like proteins leader peptide processing enzyme PilD (prepilin peptidase) [Includes: leader peptidase; N- methyltransferase]		0.562885
NMB1448	DNA polymerase IV (Pol IV) (pseudogene part 1)		0.564394
NMB1976	diaminopimelate decarboxylase (DAP decarboxylase)		0.570326
NMB1067	DNA translocase FtsK2		0.573018
NMB0216	catalase		0.580586
NMB1476	NAD-specific glutamate dehydrogenase (NAD-GDH)		0.582539
NMB1246	conserved hypothetical protein		0.582845
NMB0392	quinolinate synthetase B protein (L-aspartate oxidase; LASPO)		0.588783
NMB1354	putative transporter		0.591025
NMB2028	putative gluconokinase (gluconate kinase)		0.592637
NMB1273	putative poly(beta-D-mannuronate) O-acetylase (alginate biosynthesis protein AlgI)		0.605741
NMB1437	conserved hypothetical protein		0.611774
NMB2108	hypothetical protein		0.6167
NMB0222	conserved hypothetical protein		0.619267
NMB1988	TonB-dependent enterobactin receptor FetA (FrpB)		0.622748
NMB2132	transferrin-binding protein-like lipoprotein (lipoprotein GNA2132)		0.630834
NMB0943	5,10-methylenetetrahydrofolate reductase		0.636833
NMC0033	type IV pilus assembly protein		0.648661
NMB1719	transport protein MrtF		0.649563
NMB0251	NADH-quinone oxidoreductase chain I (NADH dehydrogenase I, chain I; NDH-1, chain I)		0.662444
NMB2144	putative ECF-family RNA polymerase sigma factor		0.663266
NMB0548	putative membrane fusion protein		0.667465
NMB0615	putative ammonium transporter		0.670738
NMB1718	hypothetical protein		0.680159
NMB1046	threonine synthase		0.691
NMB1663	putative hydrolase		0.695998
NMB0868	putative hydrolase		0.704969
NMB1023	putative ATPase		0.708668
NMB1559	glutathione synthetase (glutathione synthase; GSH synthetase; GSH-S; GSHase)		0.736544
NMB0519	hypothetical protein		0.743501
NMB0034	conserved hypothetical integral membrane protein		0.747962
NMB1675	hypothetical integral membrane protein		0.748585
NMB0285	putative inner-membrane acyltransferase (pseudogene part 1)		0.752287
NMB0957	dihydrolipoyl dehydrogenase (E3 component of 2-oxoglutarate dehydrogenase complex; dihydrolipoamide dehydrogenase)		0.758835
NMB2040	thiamine biosynthesis protein ThiC		0.761332
NMB1716	membrane fusion protein MtrC		0.762229
NMB0967	anthranilate phosphoribosyltransferase		0.765674
NMB1281	transcription-repair coupling factor (TRCF)		0.766762
NMB0380	putative HTH-type transcriptional regulator		0.768153
NMB0998	putative oxidoreductase		0.771976
NMB1579	ATP phosphoribosyltransferase (ATP-PRTase; ATP-PRT)		0.774549
NMB0052	type IV pilus retraction ATPase PilT		0.782797
NMB1040	conserved hypothetical membrane-associated protein		0.783112
NMA0677	hypothetical periplasmic protein		0.786893
NMB0274	ATP-dependent DNA helicase RecQ		0.791946
NMB2034	1-acyl-sn-glycerol-3-phosphate acyltransferase NlaB (1-AGP acyltransferase; 1-AGPAT; lysophosphatidic acid acyltransferase; LPAAT)		0.80796
NMB2055	putative HTH-type transcriptional regulator MetR		0.815247
NMB1566	phosphoribosylglycinamide formyltransferase (GART; GAR transformylase; 5'-phosphoribosylglycinamide transformylase)		0.816241
NMB0372	conserved hypothetical protein		0.817971
NMB0372	conserved hypothetical protein		0.817971
NMB1638	putative sulfatase		0.819234
NMB1426	putative transporter		0.824749
NMB0250	NADH-quinone oxidoreductase chain H (NADH dehydrogenase I, chain H; NDH-1, chain H)		0.82709
NMB0886	type IV pilus biogenesis protein PilH		0.8289
NMB0954	citrate synthase		0.829694
NMB1567	putative membrane-associated peptidyl-prolyl isomerase (peptidyl-prolyl cis-trans isomerase; PPIase; rotamase; cyclophilin; FKBP65)		0.832316
NMB0228	conserved hypothetical protein		0.844463
NMB0358	shikimate dehydrogenase		0.845115
NMB0690	amidophosphoribosyltransferase (glutamine phosphoribosylpyrophosphate amidotransferase; ATASE; GPATase)		0.852216
NMB0083	polysialic acid capsule modification protein LipB		0.865244
NMB1068	gamma-glutamyl phosphate reductase (GPR; glutamate-5-semialdehyde dehydrogenase; glutamyl-gamma-semialdehyde dehydrogenase; GSA dehydrogenase)		0.86545
NMB0008	cell division protein FtsX		0.871862
NMB1071	conserved hypothetical protein		0.87972
NMB1365	conserved hypothetical protein		0.882765
NMB1999	putative divalent cation transporter		0.883799
NMB1303	putative HTH-type transcriptional regulator		0.888156
NMB1240	putative ABC transporter ATP-binding protein		0.890152
NMB1389	HTH-type transcriptional repressor HexR (hex regulon repressor)		0.895438
NMB0361	conserved hypothetical protein		0.896326
NMB0804	putative NAD(P)H nitroreductase		0.905395
NMB1501	conserved hypothetical protein		0.908657
NMC1081	RNA methyltransferase		0.919151
NMB1017	putative sulfate-binding protein		0.920895
NMB1442	DNA mismatch repair protein MutL		0.921912
NMB0787	putative amino acid ABC transporter binding lipoprotein		0.93529
NMB0569	Na(+)-translocating NADH-quinone reductase subunit A (Na(+)-translocating NQR subunit A; Na(+)-NQR subunit A; NQR complex subunit A; NQR-1 subunit A)		0.936337
NMB0966	anthranilate synthase component II (glutamine amido-transferase)		0.949418
NMB0313	conserved hypothetical TPR-containing periplasmic protein		0.950151
NMB1693	putative AsmA-like protein		0.951099
NMB0682	dihydroorotase (DHOase)		0.956905
NMB1975	putative sodium-dependent transporter		0.973598
NMB0280	organic solvent tolerance protein		0.976758
NMB0364	FrpA/C-binding lipoprotein		0.976815
NMB0610	putative spermidine/putrescine transport system ATP-binding protein		0.979117
NMB1081	putative phage transposase		0.983336
NMB1348	putative tRNA/rRNA methyltransferase		0.996015
NMB2051	cytochrome c1		1.00531
NMB1707	putative sodium-dependent transporter		1.01183
NMB0431	2-methylcitrate synthase (methylcitrate synthase; citrate synthase 2)		1.01473
NMB0939	putative methionine biosynthesis protein MetW		1.01489
NMB0888	type IV pilus biogenesis protein PilJ		1.02491
NMB0605	putative deacetylase		1.02949
NMB1297	putative membrane-bound lytic murein transglycosylase D (murein hydrolase D)		1.03338
NMB1578	putative SCO1-like lipoprotein		1.04036
NMB1429	major outer-membrane protein P.IA (protein IA; PIA; porin)		1.04211
NMB1914	hypothetical protein		1.05276
NMB1914	hypothetical protein		1.05276
NMB1515	putative transporter		1.05445
NMB1532	conserved hypothetical protein		1.06233
NMB2152	hypothetical protein		1.07703
NMB1485	conserved hypothetical integral membrane protein		1.08604
NMB1794	putative transporter		1.09271
NMB0656	hypothetical protein		1.09689
NMB0951	succinate dehydrogenase iron-sulfur protein		1.10407
NMB1968	aldehyde dehydrogenase A (lactaldehyde dehydrogenase)		1.10866
NMB0055	pyrroline-5-carboxylate reductase (P5CR; P5C reductase)		1.11253
NMB0991	ISNme1 transposase		1.11938
NMB2082	putative exodeoxyribonuclease		1.12415
NMB2158	conserved hypothetical protein		1.13644
NMB1593	conserved hypothetical integral membrane protein		1.13998
NMB0873	outer-membrane lipoprotein LolB		1.16612
NMB0630	imidazole glycerol phosphate synthase subunit HisH (IGP synthase glutamine amidotransferase subunit; IGP synthase subunit HisH; ImGP synthase subunit HisH; IGPS subunit HisH)		1.16928
NMB0283	conserved hypothetical protein		1.17624
NMB1674	putative lipolytic enzyme		1.18005
NMB0366	hypothetical periplasmic protein		1.18536
NMB0276	putative hydrolase		1.18689
NMB1603	putative tellurite resistance protein TehA		1.18817
NMB0183	putative zinc metallopeptidase		1.19951
NMB0802	cystathionine beta-lyase (CBL; beta-cystathionase; cysteine lyase)		1.20145
NMB1970	putative para-aminobenzoate synthase component I (ADC synthase)		1.20414
NMB1511	ribose-5-phosphate isomerase A (phosphoriboisomerase A; PRI)		1.21004
NMB0257	NADH-quinone oxidoreductase chain L (NADH dehydrogenase I, chain L; NDH-1, chain L)		1.21064
NMB1645	conserved hypothetical integral membrane protein		1.22977
NMB1331	UvrABC system protein B (UvrB protein; excinuclease ABC subunit B)		1.23679
NMB0856	hypothetical protein		1.24078
NMB0307	phospho-2-dehydro-3-deoxyheptonate aldolase, Phe-sensitive (phospho-2-keto-3-deoxyheptonate aldolase; DAHP synthetase; 3-deoxy-D-arabino-heptulosonate 7-phosphate synthase)		1.24142
NMB0264	putative ABC transporter ATP-binding protein		1.24706
NMB0719	queuine tRNA-ribosyltransferase (tRNA-guanine transglycosylase; guanine insertion enzyme)		1.25097
NMB1613	fumarate hydratase class I (fumarase)		1.2545
NMB2096	malate:quinone oxidoreductase (malate dehydrogenase [acceptor]; MQO)		1.26392
NMB0249	NADH-quinone oxidoreductase chain G (NADH dehydrogenase I, chain G; NDH-1, chain G)		1.27143
NMB1711	putative HTH-type transcriptional regulator		1.27174
NMB0809	conserved hypothetical protein		1.27177
NMB0287	putative ATP-dependent helicase DinG (DNA-damage-inducible protein G)		1.27242
NMB0958	hypothetical integral membrane protein		1.27668
NMB0700	IgA-specific serine endopeptidase (IgA protease)		1.28721
NMB0869	spermidine synthase (putrescine aminopropyltransferase; SPDSY)		1.2925
NMB0012	Alx protein		1.2931
NMB1159	conserved hypothetical protein		1.29983
NMB1654	conserved hypothetical periplasmic protein		1.31404
NMB1522	putative FKBP-type peptidyl-prolyl cis-trans isomerase (PPIase; rotamase)		1.32857
NMB0060	putative oligopeptide transporter		1.3359
NMB1822	pilin glycosylation protein PglD		1.34355
NMB0572	conserved hypothetical protein		1.3701
NMB0870	3-methyl-2-oxobutanoate hydroxymethyltransferase (ketopantoate hydroxymethyltransferase)		1.37355
NMB0337	putative branched-chain amino acid aminotransferase (BCAT)		1.38423
NMB1791	ribonuclease G (RNase G; cytoplasmic axial filament protein)		1.39056
NMB1996	phosphoribosylformylglycinamidine synthase (FGAM synthase; FGAMS; formylglycinamide ribotide amidotransferase; FGARAT; formylglycinamide ribotide synthetase)		1.39281
NMB0388	putative transporter		1.39893
NMB2089	conserved hypothetical protein		1.40342
NMB0699	tryptophan synthase beta chain		1.40477
NMB1459	putative transporter		1.40696
NMB0382	outer-membrane protein class 4		1.40899
NMB1729	biopolymer transport ExbB protein		1.41644
NMB1912	putative phosphoribosyltransferase		1.43564
NMB1371	acetylornithine/succinyldiaminopimelate aminotransferase (ACOAT; succinyldiaminopimelate transferase; DapATase)		1.43636
NMB0705	putative transporter		1.44143
NMB0253	NADH-quinone oxidoreductase chain J (NADH dehydrogenase I, chain J; NDH-1, chain J)		1.44841
NMB1944	putative chromosome partitioning protein ParB		1.45403
NMB1944	putative chromosome partitioning protein ParB		1.45403
NMB0262	exodeoxyribonuclease VII small subunit (exonuclease VII small subunit)		1.45705
NMB0401	bifunctional PutA protein [includes: proline dehydrogenase (proline oxidase) and delta-1-pyrroline-5-carboxylate dehydrogenase (P5C dehydrogenase)]		1.47404
NMB0662	putative endoribonuclease		1.47809
NMB0113	conserved hypothetical protein		1.48547
NMB1866	putative MiaB-like tRNA modification enzyme		1.48555
NMB1066	conserved hypothetical integral membrane protein		1.48815
NMB1028	putative transporter		1.48994
NMB1028	putative transporter		1.48994
NMB0294	thiol:disulfide interchange lipoprotein DsbA2		1.49623
NMB1703	3-oxoacyl-(acyl-carrier-protein) synthase II (beta-ketoacyl-ACP synthase II; KAS II)		1.50564
NMB0213	putative Sm-like integral membrane protein		1.50855
NMB2061	phosphoenolpyruvate carboxylase (PEPCase; PEPC; PEP carboxylase)		1.51672
NMB0717	putative cytochrome c552		1.52605
NMB0290	putative HTH-type transcriptional regulator		1.52957
NMB0349	putative glutamyl-Q tRNA(Asp) synthetase		1.54068
NMB1620	putative muramoyltetrapeptide carboxypeptidase (LD-carboxypeptidase A)		1.54245
NMB1328	tRNA (guanine-N(7)-)-methyltransferase (tRNA(m7G46)-methyltransferase)		1.54425
NMB0604	putative zinc-type alcohol dehydrogenase		1.56194
NMB1269	conserved hypothetical protein		1.5661
NMB0547	minor pilin PilV		1.57137
NMB1685	D-lactate dehydrogenase (D-LDH; fermentative lactate dehydrogenase)		1.57387
NMB1305	putative esterase		1.57742
NMB1305	putative esterase		1.57742
NMB0347	D-tyrosyl-tRNA(Tyr) deacylase		1.57804
NMB1505	nicotinate phosphoribosyltransferase (NAPRTase)		1.58534
NMB1882	putative tonB-dependent ferric siderophore receptor protein		1.58884
NMB0478	hypothetical protein		1.59314
NMB1877	putative prolyl endopeptidase (post-proline cleaving enzyme; PE)		1.60554
NMB0375	MafA1 lipoprotein		1.60775
NMB0109	putative peptidoglycan-binding periplasmic protein		1.6101
NMB1694	3-octaprenyl-4-hydroxybenzoate carboxy-lyase (polyprenyl p-hydroxybenzoate decarboxylase)		1.61925
NMB0792	putative transporter		1.62001
NMB1451	putative DnaQ-like exonuclease		1.6204
NMB1779	haemagglutinin/hemolysin-related protein TpsA3		1.62064
NMB1655	putative adenine-specific methylase		1.64358
NMB0391	beta-phosphoglucomutase (beta-PGM)		1.64527
NMB0114	putative two-component system sensor protein		1.65179
NMB0258	NADH-quinone oxidoreductase chain M (NADH dehydrogenase I, chain M; NDH-1, chain M)		1.67295
NMB0273	conserved hypothetical protein		1.67775
NMB0085	sodium/glutamate symport carrier protein (glutamate permease)		1.68149
NMB1810	type IV pilus biogenesis protein PilO		1.68633
NMB0529	conserved hypothetical protein		1.69994
NMB0360	putative AmpG-like permease		1.71839
NMB1909	putative Maf-like protein		1.71858
NMB1876	amino-acid acetyltransferase (N-acetylglutamate synthase; AGS; NAGS)		1.74415
NMB0694	hypothetical integral membrane protein		1.74891
NMB0845	putative PhoH-like protein		1.74955
NMB2147	conserved hypothetical lipoprotein		1.80134
NMB0788	putative amino acid ABC transporter permease protein		1.80285
NMB0177	putative amino-acid symporter		1.81341
NMB1333	putative metallopeptidase		1.81491
NMB0451	conserved hypothetical integral membrane protein		1.81552
NMB1954	conserved hypothetical integral membrane protein		1.81855
NMB1677	putative cytochrome c		1.81919
NMB0992	autotransporter NhhA		1.82363
NMB2048	putative periplasmic DNA ligase (polydeoxyribonucleotide synthase [ATP])		1.83153
NMB1721	conserved hypothetical integral membrane protein		1.83659
NMB0637	argininosuccinate lyase (arginosuccinase; ASAL)		1.85044
NMB1250	putative two-component system transcriptional regulator protein		1.85442
NMB0812	putative multidrug resistance protein NorM (multidrug-efflux transporter)		1.87705
NMB0245	NADH-quinone oxidoreductase chain E (NADH dehydrogenase I, chain E; NDH-1, chain E)		1.88265
NMB1823	valine--pyruvate aminotransferase (transaminase C; alanine--valine transaminase)		1.88643
NMB1917	conserved hypothetical integral membrane protein		1.88893
NMB2026	putative transporter		1.90027
NMB2095	conserved hypothetical protein		1.92021
NMB1670	conserved hypothetical integral membrane protein		1.92685
NMB0259	NADH-quinone oxidoreductase chain N (NADH dehydrogenase I, chain N; NDH-1, chain N)		1.92873
NMB0782	DNA repair protein RadA (DNA repair protein Sms)		1.93
NMB1664	putative peptidase		1.93072
NMB0226	conserved hypothetical protein		1.95149
NMB1644	putative GTP-binding protein		1.95791
NMB1963	conserved hypothetical periplasmic protein		1.96556
NMB0265	Holliday junction DNA helicase RuvA		1.97011
NMB1925	conserved hypothetical protein		1.97918
NMB1617	putative tellurite resistance protein TehB		1.99621
NMB0119	hypothetical protein		2.01386
NMB0839	putative PmbA-like protein		2.01496
NMB0497	haemagglutinin/hemolysin-related protein TpsA2		2.02267
NMB0536	putative Na(+)/H(+) antiporter		2.04668
NMB2004	conserved hypothetical membrane protein		2.05146
NMB1249	putative two-component system sensor protein		2.05195
NMB0546	putative alcohol dehydrogenase (ADH-HT)		2.06134
NMB1997	putative hydroxyacylglutathione hydrolase (glyoxalase II; Glx II)		2.06372
NMB1869	fructose-bisphosphate aldolase		2.0723
NMB0734	conserved hypothetical protein		2.07244
NMB0255	putative cell filamentation protein Fic		2.08145
NMB1362	putative transporter		2.09219
NMB1594	putative spermidine/putrescine-binding lipoprotein		2.09359
NMB0550	thiol:disulfide interchange lipoprotein DsbC		2.11936
NMB1611	hypothetical protein		2.13686
NMB0740	DNA repair protein RecN (recombination protein N)		2.14314
NMB0742	conserved hypothetical protein		2.15317
NMB0293	putative TonB-dependent receptor		2.16188
NMB0268	putative tRNA/rRNA methyltransferase		2.18592
NMB0872	conserved hypothetical TPR-containing periplasmic protein		2.18817
NMB1304	putative alcohol dehydrogenase class III (S-(hydroxymethyl)glutathione dehydrogenase; glutathione-dependent formaldehyde dehydrogenase; FDH;FALDH)		2.19095
NMB1390	glucokinase (glucose kinase)		2.19771
NMB0319	multidrug resistance protein B		2.19838
NMB1712	putative L-lactate permease-related protein		2.22493
NMB1504	putative segregation and condensation protein A (ScpA)		2.236
NMB2054	conserved hypothetical protein		2.24567
NMB1720	exodeoxyribonuclease V gamma chain		2.25688
NMB1064	ADP-ribose pyrophosphatase (ADP-ribose diphosphatase; adenosine diphosphoribose pyrophosphatase; ADPR-PPase; ADP-ribose phosphohydrolase; ASPPase)		2.26439
NMB2133	putative transporter		2.27686
NMB0318	multidrug resistance protein A		2.28313
NMB1446	3-dehydroquinate dehydratase (3-dehydroquinase; type I DHQase)		2.28462
NMB0117	conserved hypothetical protein		2.31225
NMB2031	putative aromatic amino acid transporter		2.32067
NMB0878	threonine dehydratase biosynthetic (threonine deaminase)		2.34306
NMB0275	indole-3-glycerol phosphate synthase (IGPS)		2.3506
NMB0867	putative RNA pseudouridine synthase (RNA-uridine isomerase; RNA pseudouridylate synthase)		2.39129
NMB1863	oligoribonuclease		2.40274
NMB0744	hypothetical protein		2.42974
NMB0348	tRNA-dihydrouridine synthase A		2.47276
NMB0770	PilZ-like protein		2.47307
NMB2151	phosphoribosylamine--glycine ligase (GARS; glycinamide ribonucleotide synthetase; phosphoribosylglycinamide synthetase)		2.4748
NMB1439	phosphoribosylaminoimidazole carboxylase catalytic subunit (AIR carboxylase; AIRC)		2.48244
NMB2050	putative RmuC-like protein		2.48613
NMB0396	nicotinate-nucleotide pyrophosphorylase [carboxylating] (quinolinate phosphoribosyltransferase [decarboxylating]; QAPRTase)		2.48659
NMB0747	putative rRNA methyltransferase		2.49793
NMB0783	conserved hypothetical periplasmic protein		2.50391
NMB1359	putative iron/sulphur-binding oxidoreductase		2.51044
NMB1797	D-alanyl-D-alanine carboxypeptidase (DD-peptidase; DD-carboxypeptidase)		2.53025
NMB1704	beta-1,4-glucosyltransferase		2.55184
NMB0779	putative heme biosynthesis protein HemY		2.55652
NMB0738	conserved hypothetical membrane-associated protein		2.55788
NMB1908	putative methyltransferase		2.56346
NMB1884	putative thiosulfate sulfurtransferase		2.57352
NMB2006	putative H(+)/Cl(-) exchange transporter ClcA		2.59429
NMB1874	orotate phosphoribosyltransferase (OPRT; OPRTase)		2.60083
NMB0791	peptidyl-prolyl cis-trans isomerase B (PPIase B; rotamase B)		2.62816
NMB0543	putative L-lactate permease		2.63149
NMB1036	3-isopropylmalate dehydratase large subunit (isopropylmalate isomerase; alpha-IPM isomerase; IPMI)		2.6363
NMB1818	putative polysaccharide biosynthesis protein		2.67356
NMB0535	putative glucose/galactose transporter		2.69634
NMB0389	aldose 1-epimerase (mutarotase)		2.73855
NMB1646	putative hemolysin III (Hly-III)		2.74089
NMB2066	putative TldD-like peptidase		2.74856
NMB0270	carboxylesterase BioH (biotin synthesis protein BioH)		2.75471
NMB2027	putative gluconate permease		2.77455
NMB0611	putative spermidine/putrescine transport system permease protein		2.79203
NMB1440	conserved hypothetical TPR-containing periplasmic protein		2.80054
NMB1795	hypothetical protein		2.82596
NMB1949	putative lytic murein transglycosylase		2.85281
NMB0541	conserved hypothetical protein		2.91972
NMB0116	Smf protein (DNA processing chain A)		2.98572
NMB0437	putative HTH-type transcriptional regulator		3.03058
NMB1055	serine hydroxymethyltransferase (serine methylase; SHMT)		3.05387
NMB2005	arginine biosynthesis bifunctional protein ArgJ [includes: glutamate N-acetyltransferase (ornithine acetyltransferase; ornithine transacetylase; OATase) and amino acid acetyltransferase (N-acetylglutamate synthase; AGS)]		3.14923
NMB2142	conserved hypothetical protein		3.17407
NMB1961	putative VacJ-like protein		3.28204
NMB1204	putative HTH-type transcriptional regulator		3.39534
NMB0419	conserved hypothetical TPR-containing periplasmic protein		3.42645
NMB1517	hypothetical protein		3.49252
NMB0982	H(+)/Cl(-) exchange transporter ClcA		3.59892
NMB1962	conserved hypothetical protein		3.69177
NMB0433	aconitate hydratase 1 (citrate hydro-lyase 1; aconitase 1)		3.70457
NMB1564	putative OsmC-like protein		3.72737
NMB1195	hypothetical protein		3.84371
NMB0851	recombination associated protein RdgC		5.13103
NMB0894	putative aminotransferase		5.58981
NMB1202	hypothetical protein
NMB1965	conserved hypothetical membrane protein
NMB2139	conserved hypothetical lipoprotein
NMB0710	conserved hypothetical integral membrane protein
NMB1482	putative acyl-CoA thioester hydrolase
NMB1838	putative GTP-dependent nucleic acid-binding protein EngD
NMB1434	putative phopholipase D-like protein
NMB0235	hypothetical protein
NMB1452	putative dioxygenase (pseudogene part 1)
NMB1687	putative deoxyribonuclease
NMB0292	putative oxidoreductase
NMB1483	putative metallopeptidase
NMB1845	putative membrane-associated thioredoxin
NMB1454	putative ferredoxin
NMB0922	CMP-N-acetylneuraminate-beta-galactosamide-alpha-2,3-sialyltransferase (beta-galactoside alpha-2,3-sialyltransferase; alpha 2,3-ST: lipooligosaccharide sialyltransferase)
NMB1989	enterobactin uptake system binding lipoprotein FetB
NMB0930	putative transporter
NMB1447	ATP-dependent DNA helicase Rep
NMB1226	putative ABC transporter ATP-binding protein
NMB0627	phosphoribosyl-AMP cyclohydrolase (PRA-CH)
NMB1145	UDP-N-acetylmuramate:L-alanyl-gamma-D-glutamyl-meso-diaminopimelate ligase (murein peptide ligase)
NMB1926	lacto-N-neotetraose biosynthesis glycosyl transferase LgtE
NMB0884	superoxide dismutase [Fe]
NMB0472	8-amino-7-oxonoanoate synthase (AONS; 8-amino-7-ketopelargonate synthase; 7-keto-8-amino-pelargonic acid synthetase; 7-KAP synthetase; L-alanine--pimelyl CoA ligase)
NMB2023	conserved hypothetical protein
NMB1733	hypothetical integral membrane protein
NMB1733	hypothetical integral membrane protein
NMB1733	hypothetical integral membrane protein
NMB0659	hypothetical protein
NMB1324	thioredoxin reductase (TRXR)
NMB0456	N-acetylmuramoyl-L-alanine amidase AmiC
NMB1325	putative cation-transporting ATPase
NMB1126	putative CsgG-like lipoprotein
NMB0430	putative methylisocitrate lyase (2-methylisocitrate lyase)
NMB0439	putative NnrS-like protein
NMB0462	putative spermidine/putrescine-binding lipoprotein
NMB1221	conserved hypothetical integral membrane protein
NMB1717	HTH-type transcriptional regulator MtrR
NMB0027	FK506-binding protein (peptidyl-prolyl cis-trans isomerase; PPIase; rotamase)
NMB1219	conserved hypothetical integral membrane protein
NMB1152	sulfite reductase [NADPH] flavoprotein alpha-component (SIR-FP)
NMB0944	5-methyltetrahydropteroyltriglutamate--homocysteine methyltransferase (methionine synthase, vitamin-B12 independent isozyme; cobalamin-independent methionine synthase)
NMB1233	exodeoxyribonuclease V alpha chain
NMB1946	putative D-methionine-binding lipoprotein MetQ
NMB2065	putative protein methyltransferase HemK (protein-glutamine N-methyltransferase HemK; protein-(glutamine-N5) MTase HemK; M.StyLTHemKP)
NMB1509	putative amino acid ABC transporter permease protein
NMB0312	#N/A
NMB1433	#N/A
NMB1527	ADP-heptose:LPS heptosyltransferase II
NMB1824	conserved hypothetical protein
NMB1527	ADP-heptose:LPS heptosyltransferase II
NMB0084	pseudogene
NMB0415	pilin phosphorylcholine transferase A
NMB2077	methylenetetrahydrofolate dehydrogenase/methenyltetrahydrofolate
NMB1057	gamma-glutamyltranspeptidase
NMB1676	glycine dehydrogenase (decarboxylating), authentic frameshift
NMB0633	iron(III) ABC transporter, permease protein
NMB1974	IS1016C2 transposase
NMB0984	putative transposase
NMB1736	putative transposase, authentic frameshift
NMB1276	long-chain-fatty-acid--CoA ligase
NMB2104	MafA protein, authentic frameshift
NMB1478	phosphoglycolate phosphatase, authentic frameshift
NMB0229	hypothetical protein
NMB1027	DnaJ protein, truncation
NMB1041	GTP-binding protein
NMB1248	Putative molybdopterin-guanine dinucleotide biosynthesis protein A
NMB1257	site-specific DNA methylase
NMB1261	type III restriction-modification system EcoPI
NMB0460	transferrin-binding protein 2 (TbpB)
NMB1809	pilN
NMB1224	hypothetical integral membrane protein
NMB0520	hypothetical integral membrane protein
NMB1967	putative HTH-type transcriptional regulator
NMB0471	conserved hypothetical periplasmic protein
NMB1014	conserved hypothetical periplasmic protein
NMB1045	conserved hypothetical protein
NMB0428	putative permease
NMB0112	ribosomal RNA small subunit methyltransferase B (rRNA (cytosine-C(5)-)-methyltransferase; 16S rRNA m5C967 methyltransferase)
NMB0420	UDP-N-acetylmuramoylalanine--D-glutamate ligase (UDP-N-acetylmuramoyl-L-alanyl-D-glutamate synthetase; D-glutamic acid adding enzyme)

## Sheet: Essential genes for ROC
Genes expected to be essential under a wide variety of conditions and used for ROC analysis
ID	Name	Gene	log Ratio during the initial CAB selection
NMB0162	preprotein translocase SecY subunit	secY	-2.65939
NMB1286	putative cell division protein FtsB		-2.45776
NMB0153	50S ribosomal protein L24	rplX	-2.37506
NMB0003	glutamyl-tRNA synthetase (Glutamate--tRNA ligase; GluRS)	gltX	-2.32197
NMB0147	50S ribosomal protein L22	rplV	-2.31524
NMB0132	DNA-directed RNA polymerase beta chain (RNAP beta subunit; transcriptase beta chain; RNA polymerase beta subunit)	rpoB	-2.30551
NMB0165	30S ribosomal protein S13	rpsM	-2.23945
NMB0154	50S ribosomal protein L5	rplE	-2.22417
NMB0151	30S ribosomal protein S17	rpsQ	-2.1962
NMB0157	50S ribosomal protein L6	rplF	-2.16267
NMB0423	UDP-N-acetylmuramate--L-alanine ligase (UDP-N-acetylmuramoyl-L-alanine synthetase)	murC	-2.15752
NMB0155	30S ribosomal protein S14	rpsN	-2.10085
NMB0720	threonyl-tRNA synthetase (threonine--tRNA ligase; ThrRS)	thrS	-2.0434
NMB0149	50S ribosomal protein L16	rplP	-1.99349
NMB0158	50S ribosomal protein L18	rplR	-1.93221
NMB0152	50S ribosomal protein L14	rplN	-1.91879
NMB0130	50S ribosomal protein L10	rplJ	-1.91071
NMB0156	30S ribosomal protein S8	rpsH	-1.89923
NMB0148	30S ribosomal protein S3	rpsC	-1.81279
NMB0683	N utilization substance protein B (NusB protein)	nusB	-1.79976
NMB0136	30S ribosomal protein S12	rpsL	-1.77381
NMB0721	translation initiation factor IF-3	infC	-1.7641
NMB0137	30S ribosomal protein S7	rpsG	-1.74104
NMB0466	aspartyl-tRNA synthetase (aspartate--tRNA ligase; AspRS)	aspS	-1.71478
NMB0174	valyl-tRNA synthetase (valine--tRNA ligase; ValRS)	valS	-1.68909
NMB0133	DNA-directed RNA polymerase beta' chain (RNAP beta' subunit; transcriptase beta' chain; RNA polymerase beta' subunit)	rpoC	-1.64212
NMB1595	alanyl-tRNA synthetase (alanine--tRNA ligase; AlaRS)	alaS	-1.57203
NMB0146	30S ribosomal protein S19	rpsS	-1.55625
NMB0159	30S ribosomal protein S5	rpsE	-1.54381
NMB0418	phospho-N-acetylmuramoyl-pentapeptide-transferase (UDP-MurNAc-pentapeptide phosphotransferase)	mraY	-1.51987
NMB0728	phenylalanyl-tRNA synthetase beta chain (phenylalanine-- tRNA ligase beta chain; PheRS)	pheT	-1.50315
NMB0138	elongation factor G (EF-G)	fusA	-1.45527
NMB0160	50S ribosomal protein L30	rpmD	-1.43446
NMB0126	transcription antitermination protein NusG	nusG	-1.42138
NMB1339	prolyl-tRNA synthetase (proline--tRNA ligase; ProRS; global RNA synthesis factor)	proS	-1.41761
NMB1684	seryl-tRNA synthetase (serine--tRNA ligase; SerRS)	serS	-1.41068
NMB0196	ribonuclease E (RNase E)	rne	-1.38208
NMC0678	HpaII very short patch repair endonuclease (V.HpaII)	No Data	-1.37434
NMB0421	cell division protein FtsW	ftsW	-1.35512
NMB1835	tyrosyl-tRNA synthetase (tyrosine--tRNA ligase; TyrRS)	tyrS	-1.3351
NMB0427	cell division protein FtsZ	ftsZ	-1.32225
NMB1827	DNA polymerase III alpha subunit	dnaE	-1.30375
NMB0144	50S ribosomal protein L23	rplW	-1.28363
NMB0125	preprotein translocase SecE subunit	secE	-1.28196
NMB0187	ribosome recycling factor (ribosome-releasing factor; RRF)	frr	-1.26305
NMB1682	topoisomerase IV subunit B	parE	-1.25714
NMB0607	preprotein translocase SecD subunit	secD	-1.23337
NMB1643	translation initiation factor IF-2	infB	-1.23335
NMB0412	putative FtsL-like periplasmic protein		-1.22402
NMB0425	cell division protein FtsQ	ftsQ	-1.20235
NMB0168	DNA-directed RNA polymerase alpha chain (RNAP alpha subunit; transcriptase alpha chain; RNA polymerase alpha subunit)	rpoA	-1.20058
NMB0608	preprotein translocase SecF subunit	secF	-1.18032
NMB0212	DNA gyrase subunit B	gyrB	-1.16113
NMB0011	UDP-N-acetylglucosamine 1-carboxyvinyltransferase (Enoylpyruvate transferase; UDP-N-acetylglucosamine enolpyruvyl transferase; EPT)	murA	-1.14601
NMB0416	UDP-N-acetylmuramoyl-tripeptide--D-alanyl-D-alanine ligase (UDP-MurNAc-pentapeptide synthetase; D-alanyl-D-alanine-adding enzyme)	murF	-1.14468
NMB0118	DNA topoisomerase I (Omega-protein; relaxing enzyme; untwisting enzyme; swivelase)	topA	-1.14447
NMB0414	UDP-N-acetylmuramoylalanyl-D-glutamate--2,6-diaminopimelate ligase (UDP-N-acetylmuramyl-tripeptide synthetase; meso-diaminopimelate-adding enzyme; UDP-MurNAc-tripeptide synthetase)	murE	-1.12026
NMB0145	50S ribosomal protein L2	rplB	-1.11916
NMB1536	preprotein translocase SecA subunit	secA	-1.11077
NMB1642	transcription elongation protein nusA (N utilization substance protein A; L factor)	nusA	-1.08324
NMB1560	glutaminyl-tRNA synthetase (glutamine--tRNA ligase; GlnRS)	glnS	-1.06302
NMB0406	putative cell division protein FtsN		-1.01766
NMB0142	50S ribosomal protein L3	rplC	-0.99605
NMB1301	30S ribosomal protein S1	rpsA	-0.98693
NMB0131	50S ribosomal protein L7/L12	rplL	-0.979321
NMB0769	DNA polymerase III delta' subunit	holB	-0.979242
NMB2101	30S ribosomal protein S2	rpsB	-0.973046
NMB0163	translation initiation factor IF-1	infA	-0.960051
NMB1905	ribonuclease P protein component (RNaseP protein; RNase P protein; Protein C5)	rnpA	-0.949448
NMB0666	DNA ligase (polydeoxyribonucleotide synthase [NAD+])	ligA	-0.947954
NMB0161	50S ribosomal protein L15	rplO	-0.930167
NMB1902	DNA polymerase III beta subunit	dnaN	-0.911463
NMB0167	30S ribosomal protein S4	rpsD	-0.876741
NMB0324	50S ribosomal protein L27	rpmA	-0.867311
NMB2102	elongation factor Ts (EF-Ts)	tsf	-0.861848
NMB0295	signal recognition particle protein (fifty-four homolog)	ffh	-0.822201
NMB0143	50S ribosomal protein L4	rplD	-0.813621
NMB0325	50S ribosomal protein L21	rplU	-0.799909
NMB0045	cell division protein FtsY	ftsY	-0.787931
NMB0592	30S ribosomal protein S16	rpsP	-0.738445
NMB0169	50S ribosomal protein L17	rplQ	-0.622418
NMB2057	50S ribosomal protein L13	rplM	-0.610304
NMB1537	DNA primase	dnaG	-0.595514
NMB0030	methionyl-tRNA synthetase (methionine--tRNA ligase; MetRS)	metG	-0.574063
NMB0426	cell division protein FtsA	ftsA	-0.570091
NMB0708	DNA polymerase III delta subunit	holA	-0.531448
NMB0724	phenylalanyl-tRNA synthetase alpha chain (phenylalanine--tRNA ligase alpha chain; PheRS)	pheS	-0.497199
NMC1875	conserved hypothetical protein	No Data	-0.463966
NMB0723	50S ribosomal protein L20	rplT	-0.449039
NMA1656	DNA polymerase III tau/gamma subunits	dnaZX	-0.437474
NMB1686	peptide chain release factor I (RF-1)	prfA	-0.424157
NMB1903	chromosomal replication initiator protein DnaA	dnaA	-0.41819
NMB1982	DNA polymerase I (POL I)	polA	-0.388007
NMB0007	cell division ATP-binding protein FtsE	ftsE	-0.311555
NMB0551	primosomal protein N' (replication factor Y)	priA	-0.310474
NMB0140	30S ribosomal protein S10	rpsJ	-0.276366
NMB2083	cysteinyl-tRNA synthetase (cysteine--tRNA ligase; CysRS)	cysS	-0.177224
NMB2056	30S ribosomal protein S9	rpsI	-0.107321
NMB1384	DNA gyrase subunit A	gyrA	-0.103237
NMB0422	UDP-N-acetylglucosamine--N-acetylmuramyl-(pentapeptide) pyrophosphoryl-undecaprenol N-acetylglucosamine transferase (undecaprenyl-PP-MurNAc-pentapeptide-UDPGlcNAc GlcNAc transferase)	murG	-0.101067
NMC0295	adenine/cytosine DNA methyltransferase	No Data	0.0809991
NMB1460	single-stranded binding protein (SSB; helix-destabilizing protein)	ssb	0.127396
NMB0589	50S ribosomal protein L19	rplS	0.249355
NMB1314	DNA translocase FtsK	ftsK	0.426275
NMB1321	30S ribosomal protein S18	rpsR	0.828846
NMB0008	cell division protein FtsX	ftsX	0.871862
NMB0854	histidyl-tRNA synthetase (histidine--tRNA ligase; HisRS)	hisS	1.07411
NMB0321	50S ribosomal protein L28	rpmB	1.73915
NMB1605	topoisomerase IV subunit A	parC	1.75573
NMB1833	isoleucyl-tRNA synthetase (isoleucine--tRNA ligase; IleRS)	ileS	1.79704
NMB0150	50S ribosomal protein L29	rpmC
NMB1506	arginyl-tRNA synthetase (arginine--tRNA ligase; ArgRS)	argS
NMB0937	elongation factor P (EF-P)	efp
NMB1932	glycyl-tRNA synthetase alpha chain (glycine--tRNA ligase alpha chain; GlyRS)	glyQ
NMB1930	glycyl-tRNA synthetase beta chain (glycine--tRNA ligase beta chain; GlyRS)	glyS
NMB1897	leucyl-tRNA synthetase (leucine--tRNA ligase; LeuRS)	leuS
NMB1832	lipoprotein signal peptidase (prolipoprotein signal peptidase; signal peptidase II; SPase II)	lspA
NMB2138	peptide chain release factor II (RF-2)	prfB
NMB1471	tryptophanyl-tRNA synthetase (tryptophan--tRNA ligase; TrpRS)	trpS
NMB0811	UDP-N-acetylenolpyruvoylglucosamine reductase (UDP-N-acetylmuramate dehydrogenase)	murB
NMB0885	replicative DNA helicase	dnaB
NMB1904	50S ribosomal protein L34	rpmH
NMB0166	30S ribosomal protein S11	rpsK

## Sheet: Defined library analysis
Loci with Tn5 insertions	Log Ratio		Loci without Tn5 insertions	Log Ratio
NMC2011	4.45095		NMB0298	6.07241
NMB0348	-0.0556512		NMA0236	5.02706		Average genes in mock library	2.83982
NMB1583	0.652402		NMB1929	4.50468		Average genes not in mock library	0.0816582
NMB0626	5.10579		NMB1513	3.89709
NMB1424	4.19489		NMB2018	3.821		ttest	2.43073e-44
NMB1435	4.57045		NMC1798	3.80747
NMB2105	4.72383		NMB1157	3.61319
NMB2149	2.61298		NMB1195	3.53927
NMB1416	1.58959		NMB1423	3.52496
NMB1269	3.02703		NMB1962	3.43449
NMB0568	5.25776		NMB1410	3.3388
NMB2016	3.61295		NMB1932	3.2933
NMB0713	0.396878		NMB1135	3.24146
NMB1269	3.02703		NMB1242	3.19151
NMB2127	5.02231		NMB0459	3.10693
NMB1891	0.145909		NMB1785	3.07535
NMB1580	-0.0582153		NMB1964	3.0387
			NMB0408	2.98287
			NMB0627	2.96958
			NMA1350	2.93591
			NMB1909	2.79431
			NMB0306	2.73731
			NMB0567	2.73705
			NMB1202	2.69755
			NMB1173	2.68451
			NMB1490	2.67872
			NMB0535	2.62642
			NMA1885	2.55671
			NMB1272	2.50954
			NMB1379	2.48553
			NMB1950	2.43295
			NMA0782	2.37927
			NMB2137	2.33306
			NMB2030	2.31169
			NMB2128	2.28859
			NMA1882	2.26304
			NMB0581	2.26275
			NMC2098	2.2453
			NMB1517	2.23769
			NMB0094	2.20623
			NMB1584	2.1579
			NMB1858	2.15776
			NMB0164	2.13984
			NMA1967	2.07911
			NMB1152	2.0742
			NMB1917	2.074
			NMB1419	2.07384
			NMA2094	2.00279
			NMB1417	1.97711
			NMB0772	1.95291
			NMA1234	1.92788
			NMB0972	1.9017
			NMB0160	1.9004
			NMB2110	1.89361
			NMA0857	1.881
			NMB1878	1.87293
			NMB1649	1.84896
			NMB2031	1.84449
			NMB0478	1.84142
			NMA0772	1.82695
			NMB2015	1.80889
			NMB0937	1.78436
			NMA0200	1.78352
			NMB2141	1.77907
			NMB1582	1.76882
			NMB0117	1.73149
			NMB1494	1.73141
			NMB0208	1.70161
			NMA1822	1.70133
			NMB1825	1.68716
			NMB1934	1.68637
			NMB2109	1.67653
			NMB1440	1.63849
			NMA0132	1.63398
			NMB0676	1.63189
			NMA0325	1.62804
			NMB1166	1.62533
			NMB2035	1.61437
			NMB0270	1.61109
			NMB1992	1.60883
			NMB1620	1.60649
			NMB1795	1.60571
			NMB1750	1.60338
			NMA1601	1.60112
			NMA1218	1.58665
			NMC1731	1.58605
			NMA1884	1.58208
			NMA1845	1.57176
			NMB1159	1.55308
			NMB2118	1.54013
			NMC0968	1.53484
			NMC1878	1.52889
			NMB1706	1.5239
			NMB1483	1.50532
			NMB2134	1.5039
			NMB1609	1.47789
			NMB1099	1.47498
			NMB1949	1.47342
			NMA1654	1.47197
			NMB0307	1.47028
			NMB2066	1.4547
			NMB1832	1.44641
			NMB1921	1.42258
			NMB1879	1.38535
			NMA0664	1.38133
			NMB1856	1.36407
			NMB2108	1.3591
			NMB0805	1.35662
			NMB1061	1.34886
			NMB1688	1.33744
			NMC0889	1.32514
			NMA0313	1.31859
			NMB0901	1.30463
			NMB0337	1.29972
			NMB1022	1.29689
			NMB1789	1.29476
			NMB2122	1.29457
			NMA1629	1.28903
			NMB0099	1.2883
			NMB0579	1.28043
			NMB0225	1.27134
			NMB1998	1.26978
			NMB0461	1.26947
			NMB1770	1.26384
			NMA0322	1.25503
			NMB1128	1.2541
			NMB1516	1.2528
			NMA0089	1.25224
			NMA1595	1.24594
			NMB1700	1.24383
			NMB2125	1.24025
			NMB0989	1.23806
			NMB2129	1.23383
			NMB0134	1.23335
			NMB2019	1.23256
			NMB1837	1.23007
			NMB1682	1.22909
			NMB0635	1.21753
			NMB1420	1.21215
			NMB1961	1.20896
			NMB0178	1.2074
			NMB2020	1.20484
			NMB0363	1.2013
			NMB2115	1.19982
			NMB1259	1.17308
			NMA0677	1.16939
			NMB1994	1.16783
			NMB1445	1.16656
			NMB0297	1.16316
			NMB2024	1.15929
			NMB1644	1.15728
			NMB1065	1.15689
			NMB1923	1.1504
			NMB1696	1.14892
			NMB1050	1.13852
			NMB1145	1.12934
			NMB0637	1.12352
			NMB0296	1.11459
			NMB2124	1.11317
			NMB2098	1.11255
			NMB2022	1.10944
			NMB0911	1.10911
			NMB0967	1.10629
			NMC0266	1.09904
			NMB1158	1.09533
			NMB0935	1.09248
			NMB1197	1.08377
			NMB0056	1.0772
			NMB1205	1.07271
			NMA1780	1.07156
			NMB0409	1.06528
			NMB0274	1.06441
			NMB0539	1.05649
			NMB1860	1.05216
			NMB2070	1.05131
			NMB1196	1.0487
			NMB1838	1.04806
			NMB2034	1.04311
			NMB2060	1.03453
			NMA0562	1.03445
			NMB1871	1.029
			NMB0389	1.02279
			NMB2041	1.02265
			NMA1219	1.02218
			NMB0980	1.02065
			NMB1828	1.02012
			NMA1280	0.995917
			NMA0132	0.995021
			NMB0833	0.984431
			NMB0230	0.980049
			NMB0429	0.979012
			NMB1716	0.978434
			NMB1960	0.972583
			NMB1903	0.968957
			NMB0966	0.967045
			NMB1928	0.966925
			NMB2123	0.961445
			NMC0209	0.959706
			NMA1323	0.957381
			NMB0933	0.953764
			NMC0208	0.953705
			NMB0873	0.952597
			NMC2091	0.95175
			NMB1713	0.951076
			NMB0906	0.944345
			NMB1930	0.939408
			NMB1968	0.938492
			NMB1554	0.938224
			NMB2021	0.937985
			NMB2148	0.935741
			NMB2028	0.93344
			NMB0263	0.928186
			NMB1925	0.927983
			NMB0809	0.924771
			NMB1821	0.920043
			NMB1380	0.919699
			NMB0058	0.917481
			NMB0722	0.91597
			NMB2068	0.914742
			NMA1480	0.914023
			NMA0526	0.913743
			NMB2017	0.910942
			NMB0857	0.910846
			NMB1683	0.910688
			NMB2116	0.903161
			NMA2157	0.902616
			NMB0395	0.901591
			NMA0455	0.894127
			NMB1037	0.893564
			NMA0315	0.89189
			NMC0855	0.890864
			NMB0808	0.890599
			NMB1926	0.889833
			NMB1528	0.888143
			NMB0993	0.886842
			NMB0542	0.883612
			NMB0628	0.875804
			NMB1161	0.871989
			NMB2006	0.871853
			NMB1055	0.870873
			NMB1788	0.865714
			NMC1627	0.863384
			NMB1550	0.861364
			NMB0551	0.859747
			NMB1687	0.855851
			NMB2103	0.853805
			NMB0534	0.853787
			NMB1963	0.849897
			NMB1999	0.847264
			NMB2064	0.846985
			NMA0640	0.846274
			NMB2102	0.840912
			NMA1615	0.837171
			NMB1605	0.828516
			NMB1432	0.824612
			NMB2095	0.823485
			NMB2101	0.823049
			NMB1136	0.819327
			NMB0376	0.817623
			NMA1601	0.815389
			NMB0685	0.815103
			NMC1122	0.81378
			NMA1194	0.811179
			NMB2061	0.809701
			NMB1437	0.801036
			NMB1482	0.799558
			NMB2067	0.789788
			NMB1146	0.789705
			NMB1712	0.787162
			NMB1996	0.785005
			NMB0582	0.780609
			NMB1774	0.773562
			NMB0870	0.771369
			NMB1790	0.770936
			NMB1997	0.770725
			NMB0931	0.769768
			NMB1320	0.767257
			NMB1743	0.760196
			NMB0662	0.759733
			NMB0999	0.759641
			NMB0052	0.753001
			NMB0706	0.749935
			NMB1251	0.749478
			NMB0412	0.745742
			NMB1439	0.745582
			NMB1436	0.743675
			NMB1542	0.743544
			NMB1422	0.74197
			NMB2130	0.741514
			NMB0853	0.740696
			NMB1278	0.737812
			NMB0707	0.731478
			NMB0273	0.731364
			NMB0856	0.728426
			NMB2065	0.728091
			NMB0330	0.726613
			NMB1100	0.723248
			NMB1174	0.721835
			NMB1509	0.721777
			NMB1872	0.720788
			NMB1686	0.720416
			NMB2090	0.720412
			NMB1618	0.718826
			NMB1729	0.718703
			NMA1601	0.717527
			NMB0407	0.714494
			NMB0301	0.713601
			NMB1114	0.70933
			NMB0444	0.70914
			NMB0630	0.708421
			NMB1190	0.705515
			NMC0856	0.705162
			NMB2027	0.704979
			NMB0391	0.702565
			NMB1003	0.699557
			NMB1529	0.695722
			NMB0575	0.691858
			NMB1899	0.690859
			NMB0858	0.689892
			NMA1858	0.687612
			NMA1281	0.685998
			NMB1524	0.685793
			NMB0822	0.685488
			NMB1559	0.682807
			NMC1946	0.677392
			NMB0625	0.674806
			NMB0332	0.669086
			NMC2096	0.668371
			NMB0979	0.667298
			NMB1877	0.667017
			NMB0437	0.666882
			NMB1952	0.666811
			NMB1538	0.665177
			NMB1581	0.663648
			NMB2005	0.660787
			NMB1957	0.659598
			NMB0705	0.655143
			NMB1233	0.65492
			NMB0689	0.651835
			NMB1982	0.649604
			NMB2132	0.647771
			NMB0798	0.642676
			NMB0037	0.640248
			NMB0605	0.638335
			NMB2053	0.636111
			NMB1657	0.634229
			NMA0046	0.632826
			NMB1240	0.63219
			NMB1908	0.631418
			NMB1498	0.630118
			NMB0704	0.628068
			NMB1434	0.626943
			NMB0311	0.62503
			NMA1212	0.622222
			NMB1883	0.620478
			NMB0569	0.619457
			NMB1035	0.618893
			NMB0379	0.618785
			NMB0528	0.618644
			NMB1493	0.614904
			NMC2086	0.614623
			NMB1087	0.614245
			NMB1184	0.614132
			NMB0505	0.612532
			NMB0955	0.612104
			NMB2135	0.612018
			NMB0411	0.611332
			NMB0397	0.610786
			NMB1243	0.608825
			NMB0383	0.60786
			NMB1069	0.60715
			NMB1068	0.606476
			NMB0543	0.604921
			NMB1585	0.604691
			NMB1954	0.604533
			NMB0541	0.603046
			NMB1206	0.60273
			NMB0776	0.60123
			NMB1794	0.596396
			NMB1973	0.59588
			NMB0733	0.594742
			NMB1948	0.591305
			NMB1987	0.589856
			NMB1389	0.58777
			NMB2045	0.584511
			NMB1959	0.584063
			NMB0054	0.579152
			NMB0639	0.57902
			NMB1988	0.578666
			NMB0991	0.577652
			NMB0405	0.57678
			NMA1436	0.576002
			NMB0959	0.575112
			NMB0396	0.574156
			NMB0576	0.573626
			NMB1588	0.573126
			NMA2183	0.571743
			NMA1992	0.571105
			NMB0562	0.57075
			NMB0987	0.570314
			NMA1827	0.569414
			NMB1944	0.567738
			NMB0794	0.56665
			NMB1986	0.565365
			NMB0043	0.564806
			NMB1488	0.564475
			NMB2040	0.563483
			NMB1991	0.563296
			NMB1933	0.562732
			NMB2138	0.561884
			NMB1711	0.561603
			NMA0344	0.559526
			NMB1073	0.557869
			NMB2046	0.557633
			NMB1882	0.556743
			NMB1951	0.553957
			NMB1823	0.553851
			NMA1231	0.552852
			NMA1257	0.552171
			NMB0392	0.551945
			NMB2069	0.549871
			NMB0241	0.549101
			NMB2150	0.548797
			NMB1936	0.548255
			NMB0053	0.54762
			NMB1384	0.547402
			NMB0902	0.545006
			NMB1369	0.543396
			NMB0449	0.543025
			NMB1874	0.540971
			NMB1814	0.540156
			NMB0622	0.539494
			NMA0196	0.538819
			NMB1149	0.535871
			NMB1833	0.535046
			NMB0212	0.532295
			NMB1002	0.529895
			NMB0440	0.527645
			NMC0603	0.525716
			NMB2003	0.525089
			NMC0746	0.524625
			NMB1089	0.524399
			NMB1875	0.523953
			NMB1839	0.521868
			NMB0299	0.520437
			NMB2033	0.517491
			NMB1787	0.51291
			NMB1969	0.511279
			NMB0904	0.50717
			NMB1799	0.50704
			NMB0177	0.506986
			NMB1388	0.506437
			NMB2088	0.506062
			NMB1724	0.504508
			NMB0997	0.500878
			NMB1681	0.500108
			NMB1900	0.499669
			NMB1753	0.4996
			NMB1699	0.498472
			NMB1981	0.496466
			NMB1199	0.496454
			NMB0445	0.495268
			NMB1480	0.493932
			NMA1248	0.493665
			NMB1462	0.491997
			NMB2131	0.491548
			NMB0631	0.491293
			NMA0432	0.49055
			NMB1459	0.489218
			NMB0191	0.487422
			NMB1639	0.487353
			NMB2146	0.486805
			NMB1849	0.486459
			NMB1920	0.486225
			NMB1183	0.484799
			NMB0734	0.484503
			NMA1308	0.484007
			NMA1645	0.480793
			NMA0779	0.480623
			NMA1256	0.479376
			NMC1626	0.478736
			NMB0782	0.478035
			NMB1519	0.477271
			NMB1602	0.471198
			NMB1339	0.46823
			NMA1907	0.466467
			NMB1857	0.463582
			NMB0489	0.45977
			NMB1873	0.459123
			NMB0219	0.458884
			NMA1843	0.457632
			NMB1351	0.455973
			NMB0566	0.455288
			NMB0324	0.453144
			NMB1047	0.452999
			NMA1220	0.452967
			NMB1953	0.45223
			NMB2076	0.450787
			NMB1607	0.449043
			NMB0670	0.447743
			NMB0014	0.445519
			NMB0057	0.445429
			NMB0850	0.443755
			NMB1236	0.443658
			NMB2079	0.441835
			NMB0123	0.441088
			NMB1401	0.440347
			NMB1510	0.437719
			NMB1970	0.436479
			NMA1058	0.434071
			NMC0871	0.432617
			NMB1194	0.429702
			NMA0319	0.428591
			NMB0708	0.42784
			NMB1782	0.42744
			NMB1271	0.424897
			NMB2106	0.424744
			NMB1349	0.424061
			NMA0047	0.421893
			NMA1656	0.42054
			NMA1078	0.420507
			NMB0701	0.420288
			NMB1241	0.420067
			NMB1200	0.419613
			NMB0524	0.418685
			NMB1072	0.417007
			NMB1608	0.416667
			NMA1331	0.416606
			NMB0211	0.415924
			NMB1976	0.413008
			NMB2026	0.412761
			NMB2062	0.412364
			NMB1734	0.412297
			NMB1220	0.411699
			NMB2025	0.407754
			NMC0867	0.407354
			NMB1815	0.407287
			NMB0583	0.406709
			NMB0203	0.406277
			NMB0869	0.405905
			NMB2049	0.405064
			NMB0905	0.404429
			NMB1958	0.403876
			NMA0318	0.403458
			NMB0547	0.402731
			NMB1141	0.402318
			NMB0034	0.401824
			NMA0664	0.399752
			NMB0526	0.399293
			NMB1862	0.398109
			NMB1016	0.395919
			NMB1017	0.395832
			NMB1728	0.394375
			NMB0629	0.391735
			NMB1348	0.391125
			NMB1919	0.389539
			NMB1056	0.389321
			NMB1411	0.387775
			NMB2055	0.387713
			NMB1792	0.386846
			NMB1563	0.383848
			NMB0577	0.383706
			NMB0829	0.378564
			NMB1075	0.377997
			NMB1170	0.377168
			NMB1975	0.375599
			NMB1691	0.374174
			NMB1418	0.374029
			NMB0715	0.373546
			NMB1907	0.372638
			NMB1876	0.372282
			NMA0175	0.369441
			NMB0075	0.368097
			NMB1818	0.367979
			NMB2042	0.367396
			NMB1589	0.367247
			NMC0296	0.366957
			NMB0295	0.366626
			NMB1036	0.366058
			NMB1577	0.365158
			NMB0063	0.362326
			NMB0518	0.362103
			NMB1406	0.361038
			NMB0716	0.360032
			NMB0010	0.358466
			NMA0306	0.358235
			NMB0610	0.357234
			NMB1993	0.356978
			NMB0702	0.356252
			NMB1292	0.355892
			NMB1603	0.355589
			NMB1666	0.355497
			NMB1486	0.354602
			NMB1042	0.354079
			NMA0305	0.353827
			NMA0426	0.353618
			NMB1989	0.350333
			NMB1471	0.350099
			NMA0951	0.349827
			NMB0681	0.348925
			NMB0344	0.348923
			NMA1291	0.348436
			NMB0928	0.347997
			NMA2087	0.347476
			NMB1887	0.345383
			NMC0077	0.345058
			NMC0886	0.344271
			NMB0290	0.341999
			NMA1330	0.34192
			NMB0914	0.340545
			NMB1841	0.340054
			NMB2158	0.339491
			NMB0196	0.339369
			NMB1718	0.338653
			NMB0455	0.337256
			NMB1134	0.33641
			NMA1287	0.334658
			NMB1593	0.33444
			NMA1690	0.33434
			NMB2096	0.333989
			NMB1886	0.333877
			NMB1703	0.33343
			NMC0858	0.333286
			NMC0876	0.333137
			NMB0764	0.331033
			NMB1591	0.330022
			NMB1489	0.328948
			NMB0592	0.328574
			NMB1378	0.323677
			NMA0272	0.322995
			NMB1642	0.321431
			NMB0623	0.319837
			NMB1521	0.31969
			NMB1204	0.319101
			NMB0029	0.318346
			NMB0963	0.317043
			NMB1115	0.316799
			NMB0981	0.316597
			NMB1945	0.316292
			NMB0342	0.315627
			NMA0059	0.31524
			NMB0777	0.314926
			NMB0206	0.314857
			NMB1043	0.314386
			NMB1362	0.313335
			NMB0710	0.313167
			NMB2056	0.311101
			NMB1381	0.311068
			NMB0410	0.310365
			NMB0207	0.309212
			NMB0417	0.308865
			NMB0680	0.305103
			NMA0939	0.30491
			NMB1263	0.303764
			NMB0334	0.30235
			NMB0530	0.302019
			NMB1673	0.30025
			NMB0930	0.300074
			NMB2044	0.299245
			NMB0560	0.296769
			NMB1834	0.296418
			NMC1123	0.29629
			NMB1555	0.294377
			NMB0594	0.292591
			NMB1399	0.29244
			NMB1466	0.292064
			NMC0399	0.29177
			NMB1905	0.289848
			NMB0962	0.289407
			NMB0580	0.288833
			NMC0892	0.288605
			NMB0741	0.288603
			NMB0956	0.287375
			NMB1076	0.286844
			NMA1962	0.286662
			NMB0724	0.284327
			NMB1812	0.284043
			NMB1800	0.284018
			NMB1880	0.281143
			NMB0596	0.279814
			NMB0033	0.279638
			NMB0292	0.279517
			NMB2100	0.279353
			NMC1053	0.276674
			NMB0615	0.276513
			NMB0714	0.275996
			NMB0227	0.274556
			NMB1515	0.274496
			NMB0691	0.272443
			NMB0717	0.271339
			NMB1650	0.27129
			NMB0675	0.269864
			NMB1175	0.266241
			NMB0738	0.265707
			NMA0823	0.264575
			NMB1192	0.263985
			NMB1518	0.263084
			NMB1060	0.262881
			NMB1143	0.262597
			NMB1132	0.262331
			NMB1514	0.262302
			NMB1978	0.260261
			NMB0341	0.260235
			NMB1590	0.260201
			NMB1429	0.259947
			NMB1221	0.259448
			NMB1179	0.259403
			NMB2000	0.259017
			NMB1558	0.258162
			NMC0859	0.257435
			NMB2071	0.257416
			NMB0406	0.257276
			NMB1172	0.256392
			NMB1071	0.256041
			NMB1425	0.252839
			NMB2078	0.251513
			NMB1826	0.251028
			NMB2159	0.250819
			NMB1689	0.249226
			NMB0693	0.246483
			NMB1415	0.246328
			NMC2097	0.245692
			NMB0565	0.244899
			NMB0765	0.244368
			NMB1587	0.243381
			NMB1501	0.243376
			NMA1221	0.242734
			NMB1870	0.242081
			NMA0510	0.241641
			NMB1816	0.240278
			NMB1616	0.240002
			NMB0682	0.23934
			NMB0917	0.237912
			NMB2142	0.236672
			NMB1898	0.236491
			NMB0318	0.236388
			NMB1046	0.235794
			NMB0814	0.234017
			NMB0985	0.232956
			NMB0114	0.232559
			NMB0761	0.228294
			NMA0265	0.227381
			NMB0343	0.227055
			NMB1614	0.226111
			NMC0890	0.225787
			NMB0188	0.224049
			NMB0740	0.224024
			NMB0374	0.222869
			NMB2036	0.222565
			NMB0511	0.222013
			NMB0891	0.220168
			NMA0842	0.219695
			NMB2004	0.219268
			NMB1621	0.217749
			NMB0604	0.216933
			NMB0806	0.216745
			NMB1131	0.216014
			NMB0688	0.214385
			NMB0237	0.214135
			NMB1066	0.214101
			NMB0517	0.213548
			NMB0538	0.212841
			NMB0763	0.21236
			NMC0860	0.212055
			NMB0687	0.210898
			NMB0232	0.210234
			NMB1817	0.20965
			NMB1039	0.207801
			NMB0399	0.207464
			NMB1247	0.204937
			NMB0377	0.203448
			NMB1383	0.202618
			NMB0830	0.202541
			NMB1938	0.202447
			NMB0269	0.202001
			NMB1286	0.201859
			NMB0986	0.20184
			NMB1890	0.201398
			NMB0217	0.201231
			NMB2145	0.200977
			NMB0139	0.197769
			NMB2082	0.19696
			NMB1888	0.196864
			NMB1028	0.196833
			NMB1328	0.196731
			NMB1807	0.196022
			NMB0589	0.194732
			NMB0375	0.194474
			NMB1846	0.191795
			NMB1710	0.191548
			NMB1845	0.19134
			NMB1256	0.190844
			NMB1869	0.189853
			NMB0774	0.189271
			NMB1720	0.189192
			NMB1539	0.187889
			NMB1428	0.186771
			NMA0029	0.186087
			NMB0310	0.186082
			NMB1546	0.18575
			NMB1522	0.18482
			NMB1315	0.184417
			NMB1868	0.184121
			NMB1371	0.184079
			NMB1394	0.18369
			NMB1564	0.183349
			NMB1526	0.182846
			NMC1702	0.18271
			NMB0030	0.181911
			NMB1249	0.181623
			NMB1244	0.178748
			NMB1738	0.177207
			NMB1120	0.174926
			NMB0384	0.174008
			NMB1253	0.173422
			NMB0116	0.173306
			NMB1129	0.172876
			NMB1536	0.172854
			NMB0844	0.172781
			NMB0404	0.172406
			NMB1836	0.172045
			NMB1652	0.171982
			NMB0938	0.171752
			NMA0699	0.171539
			NMB1505	0.171167
			NMB0945	0.170486
			NMB0900	0.169447
			NMB1613	0.169038
			NMB2048	0.167453
			NMB1447	0.167214
			NMB1438	0.167201
			NMB0545	0.167177
			NMB0401	0.166934
			NMC0400	0.16677
			NMB0231	0.166639
			NMA0131	0.166543
			NMB1507	0.16542
			NMB0018	0.165351
			NMB1677	0.165286
			NMC0873	0.165253
			NMB1153	0.164425
			NMB1730	0.162795
			NMC0210	0.162036
			NMB0793	0.161608
			NMA1423	0.1606
			NMB1154	0.160465
			NMB0349	0.159438
			NMB1972	0.158942
			NMB0744	0.157491
			NMA0500	0.157382
			NMB0872	0.155356
			NMB1578	0.155116
			NMB0479	0.154791
			NMB1579	0.154747
			NMA1600	0.154431
			NMB2099	0.15393
			NMB0262	0.152847
			NMB0352	0.151824
			NMB1442	0.150931
			NMC0868	0.147513
			NMB1885	0.147224
			NMB0699	0.146425
			NMB0571	0.146022
			NMA0607	0.145111
			NMB1772	0.144634
			NMB1965	0.144231
			NMB0828	0.142573
			NMB1285	0.141959
			NMA1924	0.141414
			NMB0737	0.141299
			NMB0802	0.141165
			NMB1453	0.140727
			NMB1355	0.138284
			NMA0330	0.136112
			NMB2038	0.135326
			NMB1026	0.135053
			NMB1640	0.134636
			NMB0016	0.133269
			NMC1121	0.132012
			NMB0055	0.131803
			NMB0600	0.131047
			NMB1460	0.130748
			NMC0298	0.130728
			NMB0006	0.130463
			NMB0932	0.130004
			NMB1610	0.129985
			NMB0990	0.128804
			NMB0837	0.128383
			NMB1475	0.128199
			NMB0193	0.127868
			NMC0877	0.127149
			NMB0609	0.126982
			NMA1083	0.125835
			NMB0195	0.123767
			NMB0643	0.123275
			NMA1688	0.122974
			NMB2147	0.121571
			NMC0282	0.120963
			NMB1245	0.120278
			NMB1638	0.117284
			NMB0940	0.11715
			NMB1863	0.115763
			NMB1924	0.114686
			NMA2184	0.114091
			NMB2157	0.113036
			NMB2093	0.112264
			NMA0843	0.112101
			NMB0770	0.111927
			NMB1318	0.110775
			NMA0176	0.109869
			NMB1273	0.10793
			NMB0184	0.107334
			NMB0180	0.104344
			NMB0690	0.104192
			NMB1601	0.102413
			NMB1182	0.102324
			NMB0652	0.10074
			NMB0291	0.0999554
			NMB1461	0.0999503
			NMB1177	0.0994836
			NMC0895	0.0990276
			NMB0305	0.0989255
			NMC0979	0.0983731
			NMB1127	0.0981551
			NMB1368	0.0966738
			NMB1561	0.0956349
			NMB0614	0.0956094
			NMB1530	0.0955994
			NMB0591	0.0947668
			NMA1445	0.0947173
			NMB0314	0.0934332
			NMB1400	0.0917926
			NMB0781	0.0913237
			NMB0730	0.0903043
			NMB0686	0.0893404
			NMB1606	0.0884455
			NMB1956	0.0882453
			NMB0745	0.0878371
			NMB1358	0.0869746
			NMA1997	0.0867709
			NMB1409	0.0866146
			NMC0862	0.0865876
			NMB1051	0.086402
			NMB2059	0.0855326
			NMB0845	0.0853126
			NMB1474	0.0841687
			NMB1623	0.08341
			NMB0570	0.0827812
			NMB0827	0.0808192
			NMB1680	0.0803639
			NMB0692	0.079136
			NMB0335	0.0784102
			NMB1314	0.0780573
			NMB0773	0.0776887
			NMB1476	0.0776641
			NMB1336	0.0772434
			NMB0077	0.0767325
			NMA1131	0.0752247
			NMB0786	0.0751849
			NMB0640	0.0750303
			NMB0574	0.0743923
			NMC0863	0.0739457
			NMB0910	0.0735864
			NMB1670	0.0734496
			NMB1719	0.0732762
			NMB1337	0.0717457
			NMB2086	0.0716931
			NMB1560	0.0705474
			NMB1566	0.0703302
			NMB1864	0.0697179
			NMC1081	0.0696111
			NMC0864	0.0696058
			NMB0546	0.067071
			NMB0678	0.0669908
			NMB0736	0.0663675
			NMA1208	0.0653585
			NMB1342	0.0641996
			NMB1040	0.0638916
			NMB1467	0.0632993
			NMB1067	0.0591528
			NMB2001	0.0585213
			NMC0806	0.0581158
			NMB1430	0.057914
			NMB0320	0.0572766
			NMB2058	0.0572161
			NMB0447	0.057117
			NMB1237	0.0567943
			NMB0242	0.0559226
			NMB1390	0.0558929
			NMB2112	0.0554897
			NMA1417	0.0548132
			NMB0228	0.0547099
			NMB1191	0.0542928
			NMB0927	0.0539801
			NMB1148	0.0537022
			NMC0937	0.0535591
			NMA1844	0.051292
			NMB0890	0.0501772
			NMB1840	0.0487625
			NMB0792	0.0487273
			NMA0408	0.0479834
			NMB2073	0.0475859
			NMB0666	0.0468637
			NMA1155	0.0452339
			NMB2151	0.0451953
			NMB0732	0.0451481
			NMB0215	0.0446329
			NMB1070	0.0435343
			NMB0204	0.043359
			NMB1855	0.0424632
			NMB0079	0.0423972
			NMB1421	0.0413626
			NMB0998	0.0410047
			NMB1694	0.0386122
			NMB0836	0.0384346
			NMB2081	0.0383873
			NMB0638	0.0362896
			NMB1151	0.0359132
			NMB1966	0.0338845
			NMB0768	0.0328792
			NMA0038	0.0316964
			NMB1504	0.0314921
			NMB1235	0.0314255
			NMC0349	0.0300553
			NMB2054	0.029108
			NMB0199	0.0289877
			NMC1119	0.0277434
			NMB1201	0.0253359
			NMB0313	0.0244092
			NMB0224	0.024208
			NMA0433	0.0239503
			NMB0477	0.0235554
			NMB0124	0.0234273
			NMB1020	0.0233966
			NMB1361	0.0231789
			NMB0668	0.0231081
			NMB0855	0.0227322
			NMB1867	0.022512
			NMB0820	0.0222384
			NMB0824	0.0215179
			NMA1432	0.0214276
			NMC1118	0.021
			NMB0045	0.0206209
			NMB0187	0.020083
			NMC1551	0.0199278
			NMB0036	0.019828
			NMB1822	0.017977
			NMB0947	0.017699
			NMB1737	0.0174008
			NMB1523	0.017347
			NMB1955	0.0173454
			NMB1219	0.0171936
			NMB1797	0.0171376
			NMA1509	0.0170361
			NMB1659	0.0168604
			NMA0860	0.0145435
			NMB1665	0.0143634
			NMB0111	0.0140429
			NMB1347	0.0139997
			NMB1506	0.0136437
			NMB0431	0.0135101
			NMB1541	0.0131303
			NMB1556	0.0130453
			NMB1427	0.0121872
			NMB1364	0.0121
			NMB1669	0.011831
			NMB0358	0.0118149
			NMB1352	0.0110467
			NMB0636	0.0106697
			NMB0192	0.0103244
			NMB1852	0.00990382
			NMB1125	0.00906952
			NMB0992	0.00848315
			NMB0712	0.00816225
			NMB1019	0.00732029
			NMB0171	0.00713554
			NMB0861	0.00702858
			NMB0750	0.00637577
			NMB1308	0.00561777
			NMB0762	0.00482214
			NMB0877	0.00279809
			NMA0973	0.0023247
			NMB0854	0.00184998
			NMB0597	0.00160225
			NMA1225	0.000472891
			NMB0661	0.000234994
			NMB0621	-0.00103509
			NMB1723	-0.00227845
			NMB0746	-0.00264958
			NMA1588	-0.00332574
			NMB1455	-0.0036506
			NMB1679	-0.00394845
			NMB1021	-0.00418249
			NMB0958	-0.00442434
			NMB1572	-0.00467926
			NMB0499	-0.00537248
			NMB0536	-0.00849203
			NMB1169	-0.0108857
			NMB1319	-0.0115335
			NMB0775	-0.01237
			NMB1842	-0.0124785
			NMB0790	-0.0126032
			NMB0723	-0.0139694
			NMB1643	-0.0140532
			NMB1805	-0.0147305
			NMB0453	-0.0153434
			NMB1451	-0.0164892
			NMB1779	-0.0186242
			NMB0458	-0.0187303
			NMB0013	-0.0192417
			NMA0475	-0.0207856
			NMB0875	-0.0208629
			NMB1912	-0.0216541
			NMB1004	-0.0220598
			NMA0184	-0.0236281
			NMB1647	-0.0242392
			NMB0634	-0.0253734
			NMB1083	-0.0253828
			NMB0552	-0.0260338
			NMB0294	-0.0265324
			NMB0669	-0.0274803
			NMB1340	-0.0274899
			NMB1063	-0.0279965
			NMB2037	-0.0281215
			NMB0672	-0.0317677
			NMB0957	-0.0323017
			NMB0920	-0.0342774
			NMB1592	-0.034802
			NMB0190	-0.0348157
			NMB1594	-0.0353418
			NMB1859	-0.0356468
			NMB1685	-0.036646
			NMB1726	-0.0372227
			NMB0398	-0.037403
			NMB1225	-0.0383711
			NMB0346	-0.0386363
			NMB0002	-0.0421131
			NMB1450	-0.043859
			NMB1813	-0.0447595
			NMB1940	-0.0454034
			NMB1508	-0.0455225
			NMB1382	-0.0456123
			NMB1672	-0.0461429
			NMB0183	-0.0463906
			NMB1234	-0.0466899
			NMB0564	-0.0475048
			NMB1776	-0.0476089
			NMB1884	-0.048291
			NMB1520	-0.0495986
			NMB1147	-0.0502396
			NMB0110	-0.0522749
			NMB0893	-0.0526576
			NMB0283	-0.0552442
			NMB0050	-0.0584178
			NMB1565	-0.0592446
			NMC1690	-0.0597674
			NMB0859	-0.0601245
			NMB0236	-0.0623472
			NMB0434	-0.0640119
			NMB1664	-0.0640545
			NMB0783	-0.0647342
			NMA1740	-0.0649177
			NMB0944	-0.0652856
			NMA0271	-0.0665561
			NMA0710	-0.0668014
			NMB1827	-0.0675176
			NMB1811	-0.0681747
			NMB1835	-0.0683634
			NMB0558	-0.068569
			NMC1469	-0.0686496
			NMB0109	-0.0687559
			NMB1405	-0.0692139
			NMB0925	-0.069688
			NMB0876	-0.0703469
			NMB0718	-0.0704334
			NMA0022	-0.0705929
			NMB1747	-0.0723193
			NMB0355	-0.0737415
			NMB1532	-0.0740894
			NMB1543	-0.0746082
			NMB1512	-0.0749224
			NMB0457	-0.0751139
			NMB0497	-0.075538
			NMB1624	-0.0767205
			NMB1481	-0.0775598
			NMB1018	-0.0778533
			NMB1913	-0.0779594
			NMB0321	-0.0782828
			NMA1435	-0.078515
			NMB1353	-0.0798407
			NMB1632	-0.0804059
			NMB1781	-0.0806559
			NMB0994	-0.0818253
			NMB1030	-0.0825961
			NMC0851	-0.08278
			NMB1918	-0.0827806
			NMB1372	-0.0833573
			NMB0813	-0.0843869
			NMB1707	-0.0848272
			NMB1393	-0.0848837
			NMB0759	-0.0854703
			NMB1622	-0.0866364
			NMB2057	-0.0878941
			NMB0801	-0.0879986
			NMB0390	-0.0885105
			NMB1189	-0.0892143
			NMB1294	-0.0893889
			NMB2052	-0.0899155
			NMB0521	-0.090233
			NMB1611	-0.0914851
			NMB0832	-0.0917188
			NMC0854	-0.0922028
			NMC0885	-0.0925227
			NMB1176	-0.0938154
			NMB0753	-0.0938586
			NMB0031	-0.0943769
			NMB0089	-0.095513
			NMB1448	-0.0959246
			NMB0620	-0.0971649
			NMB0315	-0.0997562
			NMB1270	-0.0997993
			NMB1282	-0.0998651
			NMC1117	-0.101392
			NMB1646	-0.102213
			NMB0593	-0.103638
			NMB1327	-0.104159
			NMA0411	-0.105114
			NMA2186	-0.106806
			NMB0226	-0.107071
			NMA0671	-0.107628
			NMB1645	-0.108148
			NMB1586	-0.108239
			NMB1012	-0.109213
			NMB0964	-0.110587
			NMB1274	-0.110878
			NMA0428	-0.111209
			NMB0767	-0.112313
			NMB0978	-0.112771
			NMB0351	-0.113053
			NMB1796	-0.115284
			NMB1165	-0.11628
			NMB1305	-0.117461
			NMA0430	-0.117724
			NMC0679	-0.118067
			NMB1258	-0.118074
			NMB1142	-0.118402
			NMB1735	-0.119489
			NMB0602	-0.120251
			NMA0641	-0.120551
			NMB1902	-0.121085
			NMB1573	-0.121606
			NMB2154	-0.121632
			NMB0286	-0.122628
			NMA2114	-0.124617
			NMB0976	-0.124932
			NMB1302	-0.125586
			NMB0826	-0.126872
			NMB0544	-0.128485
			NMB1802	-0.128621
			NMB0878	-0.129213
			NMB0008	-0.129275
			NMB0785	-0.13004
			NMB1231	-0.130957
			NMB1678	-0.131181
			NMB1651	-0.131899
			NMB1391	-0.132322
			NMB0216	-0.132901
			NMB0760	-0.134829
			NMB1023	-0.135607
			NMA0267	-0.135789
			NMB0422	-0.136428
			NMB0250	-0.137683
			NMB1187	-0.137802
			NMB0557	-0.138228
			NMB0293	-0.138294
			NMB0757	-0.138317
			NMB1266	-0.138606
			NMA0268	-0.139241
			NMB0919	-0.140935
			NMB0784	-0.141122
			NMB1281	-0.143068
			NMB1535	-0.145321
			NMB0102	-0.145675
			NMB0913	-0.146431
			NMB1571	-0.146798
			NMB1085	-0.147788
			NMA1934	-0.14788
			NMB1567	-0.148132
			NMC0026	-0.148309
			NMB1637	-0.148754
			NMA0971	-0.149198
			NMB2002	-0.149375
			NMB0425	-0.14948
			NMC1051	-0.149868
			NMB0394	-0.150156
			NMB0679	-0.150231
			NMB1246	-0.15203
			NMB1942	-0.152176
			NMB1086	-0.152803
			NMA0269	-0.154625
			NMB0697	-0.156371
			NMA0170	-0.156505
			NMB0275	-0.15767
			NMC0399	-0.15885
			NMB0438	-0.159423
			NMB1331	-0.159915
			NMB0452	-0.160807
			NMB1937	-0.162382
			NMB1181	-0.163204
			NMB1457	-0.163345
			NMB0667	-0.163735
			NMB0051	-0.164329
			NMB0488	-0.164618
			NMB0863	-0.165905
			NMB1306	-0.166034
			NMB1479	-0.16958
			NMC0330	-0.170834
			NMB1990	-0.171094
			NMA0354	-0.171664
			NMB0618	-0.171779
			NMA0481	-0.174268
			NMB0361	-0.17478
			NMB1344	-0.175682
			NMB2074	-0.176249
			NMB1704	-0.177698
			NMB1695	-0.178285
			NMB1387	-0.178876
			NMB0754	-0.18132
			NMC0869	-0.182175
			NMB1660	-0.182666
			NMB0347	-0.183399
			NMB1208	-0.185262
			NMC1225	-0.186359
			NMA1758	-0.188069
			NMB0995	-0.188104
			NMA0171	-0.18933
			NMA2198	-0.189857
			NMB1671	-0.189864
			NMB2089	-0.190785
			NMB0871	-0.191039
			NMB1533	-0.192332
			NMC0595	-0.193254
			NMB0042	-0.193428
			NMB1138	-0.194568
			NMB0088	-0.194809
			NMB0325	-0.19631
			NMB0009	-0.196311
			NMC0444	-0.196682
			NMB0756	-0.197179
			NMB0081	-0.197944
			NMB0271	-0.198135
			NMB0333	-0.199828
			NMA1807	-0.200631
			NMB0040	-0.200743
			NMB0838	-0.201218
			NMB1124	-0.201991
			NMB1370	-0.202653
			NMB0004	-0.202663
			NMB1897	-0.202666
			NMB0017	-0.203384
			NMB1031	-0.204209
			NMB0789	-0.205863
			NMB1267	-0.210115
			NMB0943	-0.210595
			NMB0328	-0.212981
			NMB1604	-0.214096
			NMB0862	-0.215056
			NMB0742	-0.217314
			NMB1074	-0.217386
			NMB1064	-0.217509
			NMB1363	-0.217985
			NMA1662	-0.21825
			NMB0529	-0.219559
			NMA2116	-0.22129
			NMB0353	-0.221563
			NMB0103	-0.223126
			NMB0698	-0.223316
			NMB1661	-0.223614
			NMB0276	-0.223738
			NMB1326	-0.223837
			NMB0846	-0.223973
			NMB0804	-0.224054
			NMB1721	-0.224252
			NMB1742	-0.2251
			NMB0860	-0.225244
			NMB0665	-0.225333
			NMB0743	-0.226077
			NMB0113	-0.226704
			NMB1654	-0.227787
			NMC0861	-0.227925
			NMB0612	-0.227959
			NMB0778	-0.229099
			NMB1714	-0.229123
			NMB1983	-0.229247
			NMB0340	-0.230358
			NMB0385	-0.232234
			NMA0344	-0.232485
			NMB0427	-0.232844
			NMB0821	-0.233938
			NMB1287	-0.233958
			NMB0586	-0.235329
			NMB1360	-0.237448
			NMA0474	-0.238345
			NMA1976	-0.240436
			NMB2083	-0.240999
			NMB0800	-0.243277
			NMB1297	-0.243593
			NMB0849	-0.246149
			NMB1316	-0.24662
			NMB0041	-0.247716
			NMB0926	-0.248474
			NMB0435	-0.248638
			NMB1574	-0.248695
			NMB1675	-0.249066
			NMA1725	-0.250236
			NMC0327	-0.251152
			NMB1783	-0.25316
			NMB1335	-0.253957
			NMB1499	-0.254873
			NMB0835	-0.256712
			NMC0874	-0.25702
			NMB0831	-0.258159
			NMA0669	-0.258162
			NMB0185	-0.258782
			NMB1444	-0.259424
			NMB0915	-0.259751
			NMB2155	-0.25978
			NMB1731	-0.259795
			NMB0952	-0.260295
			NMB1203	-0.260632
			NMB1531	-0.261396
			NMB1304	-0.262861
			NMB0011	-0.263493
			NMB0402	-0.263694
			NMB0694	-0.264769
			NMA0701	-0.265691
			NMB1044	-0.266524
			NMB0181	-0.269481
			NMB0448	-0.270427
			NMB1024	-0.272901
			NMB1298	-0.273041
			NMB0948	-0.273909
			NMB0105	-0.275832
			NMB0083	-0.275925
			NMB0924	-0.276833
			NMB1464	-0.277252
			NMB0416	-0.277737
			NMB0598	-0.278103
			NMB1356	-0.279193
			NMB1303	-0.280053
			NMB1576	-0.281004
			NMB0540	-0.281162
			NMB1193	-0.28128
			NMB0309	-0.283613
			NMB0587	-0.284612
			NMB0038	-0.285136
			NMB0559	-0.285326
			NMA0530	-0.286517
			NMB1295	-0.287073
			NMB1662	-0.287751
			NMB0807	-0.288855
			NMB0654	-0.290566
			NMB1668	-0.291473
			NMB1207	-0.291569
			NMC0604	-0.292055
			NMB2075	-0.292275
			NMA2226	-0.292338
			NMB1717	-0.292413
			NMC0888	-0.292654
			NMC0680	-0.294535
			NMA0603	-0.294604
			NMB0213	-0.294695
			NMB1690	-0.294916
			NMB0466	-0.295633
			NMB0965	-0.298145
			NMB1291	-0.298453
			NMC0398	-0.299027
			NMB0129	-0.299029
			NMB0259	-0.300165
			NMB1791	-0.300232
			NMB2072	-0.301272
			NMB2136	-0.301455
			NMB1715	-0.301856
			NMB0572	-0.302744
			NMB0287	-0.303033
			NMB1503	-0.303352
			NMB0729	-0.303832
			NMB0107	-0.305259
			NMB0954	-0.305454
			NMB0561	-0.305728
			NMA1978	-0.30797
			NMA0653	-0.308514
			NMB0323	-0.308683
			NMB0106	-0.309324
			NMB1484	-0.309517
			NMB0115	-0.309893
			NMB2140	-0.309952
			NMB0175	-0.310538
			NMB0588	-0.312243
			NMB0527	-0.312919
			NMB1025	-0.313049
			NMA1914	-0.313518
			NMB1310	-0.314005
			NMB0261	-0.316821
			NMB1130	-0.317443
			NMB1674	-0.319041
			NMB1228	-0.319215
			NMB0381	-0.319515
			NMA0774	-0.320496
			NMB0711	-0.321158
			NMB1398	-0.321996
			NMA0270	-0.323374
			NMB0642	-0.324697
			NMC1520	-0.324937
			NMB1552	-0.327728
			NMB0578	-0.330068
			NMB0573	-0.332012
			NMB0418	-0.333283
			NMA0407	-0.334351
			NMB0847	-0.334832
			NMB1851	-0.336213
			NMC0875	-0.337117
			NMB1279	-0.337469
			NMB1470	-0.337621
			NMB0607	-0.338096
			NMB0366	-0.339252
			NMB1911	-0.339444
			NMA0576	-0.340696
			NMB0787	-0.341445
			NMB0843	-0.341449
			NMA0266	-0.342907
			NMB0758	-0.344144
			NMB0866	-0.344175
			NMB0788	-0.346087
			NMB1971	-0.347833
			NMB1029	-0.348015
			NMB1323	-0.348676
			NMB0922	-0.34878
			NMB1487	-0.34881
			NMA1907	-0.349069
			NMB0316	-0.349159
			NMB1935	-0.349728
			NMB0641	-0.350437
			NMB0060	-0.351005
			NMB1163	-0.351724
			NMB0825	-0.351828
			NMB0239	-0.352309
			NMB1144	-0.353959
			NMB0475	-0.354168
			NMB0749	-0.354335
			NMB0360	-0.354684
			NMB0144	-0.354713
			NMB0653	-0.354954
			NMB1123	-0.35595
			NMC1800	-0.356143
			NMB1570	-0.356385
			NMA2029	-0.356552
			NMB0387	-0.3566
			NMB0108	-0.359726
			NMB0514	-0.360558
			NMB0747	-0.360884
			NMB1727	-0.36141
			NMB1217	-0.362277
			NMB1354	-0.364339
			NMB0840	-0.365543
			NMB1171	-0.366826
			NMB1454	-0.367819
			NMB1843	-0.367917
			NMA0883	-0.369075
			NMB1300	-0.370229
			NMB0848	-0.370782
			NMB0345	-0.370828
			NMB0186	-0.370886
			NMB1612	-0.372073
			NMB0136	-0.373575
			NMB1775	-0.373951
			NMB1537	-0.374196
			NMB0950	-0.374666
			NMB0068	-0.37597
			NMA1467	-0.376836
			NMB0357	-0.379183
			NMB1656	-0.37959
			NMB1663	-0.381558
			NMB0795	-0.381881
			NMC0003	-0.383262
			NMB0382	-0.383896
			NMC1875	-0.384251
			NMB0138	-0.384307
			NMB1803	-0.384383
			NMB0086	-0.385435
			NMB1784	-0.385544
			NMB0879	-0.385602
			NMB1034	-0.386886
			NMC0852	-0.38775
			NMB0696	-0.389106
			NMB0221	-0.389258
			NMB0450	-0.392991
			NMC1127	-0.39359
			NMB0469	-0.394299
			NMB0388	-0.395184
			NMB1758	-0.395207
			NMB0142	-0.396125
			NMB1359	-0.396294
			NMB0766	-0.396717
			NMB0380	-0.397609
			NMB0606	-0.397661
			NMB0254	-0.39834
			NMB0386	-0.398741
			NMB0152	-0.399919
			NMB0359	-0.400425
			NMB2153	-0.401134
			NMB1941	-0.403196
			NMB0264	-0.403337
			NMB1831	-0.404011
			NMB0617	-0.40411
			NMB0684	-0.404199
			NMB1910	-0.404274
			NMB0240	-0.406206
			NMB0673	-0.406744
			NMB0098	-0.407543
			NMB0599	-0.409343
			NMA1228	-0.410621
			NMB1239	-0.412326
			NMB1186	-0.414094
			NMB1906	-0.415531
			NMB0174	-0.415878
			NMB0189	-0.416537
			NMB0810	-0.416761
			NMB2010	-0.417007
			NMB0465	-0.417187
			NMC0857	-0.418081
			NMB0476	-0.4186
			NMB0339	-0.419391
			NMA2160	-0.421669
			NMC0870	-0.422154
			NMB0936	-0.424302
			NMB1345	-0.424561
			NMB0350	-0.426592
			NMB0939	-0.426747
			NMB0403	-0.427112
			NMB0946	-0.427593
			NMB1081	-0.429887
			NMA1558	-0.43197
			NMB1619	-0.433129
			NMB0336	-0.434143
			NMB0960	-0.434867
			NMB1332	-0.437164
			NMB0537	-0.437251
			NMA2137	-0.439212
			NMB1284	-0.44052
			NMB0903	-0.440987
			NMB1396	-0.442931
			NMB2050	-0.443281
			NMC1797	-0.443428
			NMB1497	-0.444442
			NMA0606	-0.444709
			NMB1780	-0.445815
			NMB0329	-0.446715
			NMB2160	-0.448967
			NMB1260	-0.449344
			NMB2094	-0.449775
			NMB1280	-0.450896
			NMC0328	-0.451227
			NMB0818	-0.451282
			NMA2175	-0.451327
			NMB0173	-0.452175
			NMB0556	-0.452413
			NMB1168	-0.452968
			NMB1801	-0.455292
			NMB0663	-0.455319
			NMB0751	-0.455785
			NMB0971	-0.457304
			NMB0284	-0.45758
			NMB1254	-0.45856
			NMB0549	-0.459203
			NMC0601	-0.459283
			NMB1693	-0.460974
			NMB0059	-0.461722
			NMB1307	-0.463678
			NMB0251	-0.463914
			NMB1133	-0.464187
			NMB0194	-0.465013
			NMC0393	-0.465723
			NMB1119	-0.467075
			NMC2020	-0.467249
			NMB1049	-0.467599
			NMB0709	-0.469447
			NMB0703	-0.472613
			NMB1473	-0.47263
			NMB1341	-0.472734
			NMA0609	-0.473337
			NMB0769	-0.47502
			NMB0035	-0.475258
			NMA1255	-0.475986
			NMB0839	-0.476163
			NMB2152	-0.477687
			NMB1268	-0.478558
			NMB0143	-0.478648
			NMB1296	-0.482602
			NMB1357	-0.483302
			NMB0865	-0.484574
			NMB0209	-0.487006
			NMB0001	-0.488883
			NMB0244	-0.489098
			NMB1568	-0.489428
			NMA1591	-0.489627
			NMB1786	-0.489723
			NMB2156	-0.492161
			NMB0815	-0.493295
			NMB0176	-0.493727
			NMB1277	-0.493878
			NMB1615	-0.494239
			NMB1485	-0.494728
			NMB0942	-0.49796
			NMB1139	-0.500106
			NMB1392	-0.502129
			NMB1334	-0.504591
			NMB0509	-0.50494
			NMB0797	-0.506016
			NMC0865	-0.50677
			NMB0272	-0.508599
			NMB0608	-0.510543
			NMB1222	-0.510723
			NMB0322	-0.513307
			NMB1188	-0.515205
			NMB0326	-0.515615
			NMB0812	-0.51658
			NMB1551	-0.517338
			NMB0533	-0.517996
			NMB1641	-0.51823
			NMB1293	-0.51945
			NMB0975	-0.520632
			NMA0805	-0.521831
			NMB0137	-0.522539
			NMB1847	-0.524406
			NMB1426	-0.524934
			NMA2069	-0.525705
			NMB1575	-0.526388
			NMB0595	-0.527054
			NMB0354	-0.527862
			NMB0695	-0.528025
			NMB0197	-0.528078
			NMB1155	-0.528773
			NMB1333	-0.52986
			NMC0853	-0.531644
			NMB1180	-0.531903
			NMB0658	-0.532626
			NMB0132	-0.533281
			NMB0874	-0.535336
			NMB0062	-0.535846
			NMB1150	-0.536509
			NMB1032	-0.537168
			NMA1172	-0.537669
			NMB1808	-0.539096
			NMB1810	-0.540114
			NMB1162	-0.541575
			NMB1283	-0.543165
			NMB0731	-0.544924
			NMB0378	-0.545556
			NMB0170	-0.546374
			NMB0046	-0.546544
			NMB1967	-0.549757
			NMC1714	-0.554668
			NMB0721	-0.557802
			NMB1511	-0.558783
			NMB0563	-0.558929
			NMB2139	-0.559125
			NMB0554	-0.560433
			NMB1655	-0.560471
			NMB1377	-0.561452
			NMB0508	-0.562799
			NMB1540	-0.563675
			NMB0122	-0.56371
			NMB0683	-0.565335
			NMA0368	-0.567856
			NMB1562	-0.570355
			NMA0039	-0.571135
			NMA1482	-0.571253
			NMB2143	-0.571576
			NMB0198	-0.573693
			NMB1116	-0.574436
			NMB0364	-0.575513
			NMC0894	-0.57929
			NMB1804	-0.579548
			NMB1038	-0.580298
			NMB0464	-0.580577
			NMB0012	-0.580773
			NMB1395	-0.58145
			NMB1312	-0.582509
			NMB0887	-0.583942
			NMB0867	-0.584009
			NMB1806	-0.586348
			NMB1365	-0.586801
			NMB2051	-0.587452
			NMA0855	-0.589863
			NMB0619	-0.591305
			NMB0044	-0.593021
			NMB1866	-0.593602
			NMA0695	-0.594965
			NMB0253	-0.595618
			NMA0427	-0.598255
			NMB1238	-0.601285
			NMB1709	-0.60187
			NMC1268	-0.606168
			NMC0588	-0.606536
			NMB0005	-0.607542
			NMB2047	-0.608931
			NMB1628	-0.612114
			NMB1288	-0.612926
			NMB1033	-0.615185
			NMA0540	-0.615241
			NMB1744	-0.618261
			NMB0624	-0.619173
			NMB0735	-0.621208
			NMB1995	-0.621901
			NMB1472	-0.624342
			NMB0550	-0.624739
			NMB1309	-0.625706
			NMB0082	-0.626895
			NMB0779	-0.62872
			NMB1397	-0.630173
			NMB0260	-0.63178
			NMB0285	-0.632679
			NMC0329	-0.634006
			NMB0265	-0.634361
			NMC1793	-0.634699
			NMB0525	-0.635845
			NMB0983	-0.638102
			NMB0650	-0.638477
			NMB1595	-0.638942
			NMB0842	-0.641333
			NMC0033	-0.64191
			NMB0182	-0.644109
			NMB0255	-0.651176
			NMB0421	-0.65616
			NMB0739	-0.656368
			NMA1229	-0.657949
			NMB0243	-0.659418
			NMC1519	-0.660389
			NMB0372	-0.664224
			NMB1892	-0.666113
			NMB1548	-0.667125
			NMB0280	-0.670671
			NMB2144	-0.671989
			NMB0220	-0.673106
			NMC1730	-0.673917
			NMB1939	-0.676169
			NMB0085	-0.677434
			NMB0120	-0.680866
			NMB1627	-0.681929
			NMB0424	-0.68863
			NMA0688	-0.692756
			NMB0080	-0.693944
			NMB0218	-0.694345
			NMB0474	-0.695335
			NMB0728	-0.695663
			NMA1167	-0.697505
			NMB0074	-0.698395
			NMB1373	-0.700032
			NMC0678	-0.701679
			NMB0803	-0.701775
			NMB0172	-0.702296
			NMB0414	-0.70277
			NMC1691	-0.704147
			NMB0648	-0.704506
			NMB0281	-0.705759
			NMB1338	-0.706996
			NMB0338	-0.707117
			NMB0179	-0.709072
			NMA0036	-0.709911
			NMB1745	-0.710419
			NMB0356	-0.711576
			NMB0426	-0.713707
			NMA0068	-0.715307
			NMA1613	-0.716219
			NMB0507	-0.717774
			NMB0796	-0.718932
			NMB0531	-0.719918
			NMA1752	-0.721609
			NMB0719	-0.721833
			NMB0133	-0.72231
			NMB0548	-0.723405
			NMB0590	-0.725452
			NMB1705	-0.727718
			NMB0973	-0.728503
			NMB0127	-0.730191
			NMB0214	-0.731876
			NMB1317	-0.734536
			NMB1914	-0.734903
			NMB1301	-0.736894
			NMB0470	-0.739243
			NMB0205	-0.740574
			NMB0140	-0.743932
			NMB0671	-0.748369
			NMB0246	-0.75155
			NMB1412	-0.752948
			NMB1557	-0.753016
			NMA1999	-0.753252
			NMB0168	-0.753563
			NMB1262	-0.754494
			NMA1590	-0.756568
			NMC0893	-0.75713
			NMB1164	-0.757728
			NMA0482	-0.758355
			NMB0278	-0.758584
			NMB0128	-0.758634
			NMB0496	-0.760531
			NMB0368	-0.760771
			NMB1367	-0.763323
			NMB0468	-0.765417
			NMC0887	-0.766678
			NMA1461	-0.766809
			NMB1739	-0.767313
			NMB1048	-0.769737
			NMB1853	-0.770839
			NMB1468	-0.771964
			NMA1987	-0.774731
			NMB0091	-0.775656
			NMB0912	-0.776583
			NMB0257	-0.779412
			NMB0423	-0.781588
			NMA1226	-0.785139
			NMB0146	-0.785447
			NMB0974	-0.786354
			NMB0071	-0.787499
			NMB0249	-0.789138
			NMC0940	-0.791826
			NMB0288	-0.793589
			NMC0866	-0.796747
			NMB0100	-0.799911
			NMB0118	-0.801201
			NMB1185	-0.803051
			NMA1589	-0.811943
			NMB0072	-0.812761
			NMB1534	-0.814217
			NMB1062	-0.81732
			NMA0689	-0.817458
			NMB0951	-0.820069
			NMB0234	-0.820882
			NMB0268	-0.821159
			NMB0482	-0.824346
			NMB1456	-0.824383
			NMC0295	-0.828103
			NMB1684	-0.8287
			NMB0791	-0.829809
			NMB1544	-0.830287
			NMB1626	-0.832147
			NMB0841	-0.833292
			NMA2192	-0.833515
			NMB0923	-0.841813
			NMB0064	-0.843953
			NMB0480	-0.844419
			NMB1500	-0.845735
			NMB1667	-0.847101
			NMB0319	-0.849
			NMB0156	-0.851002
			NMB0816	-0.856691
			NMB0007	-0.857802
			NMA2123	-0.860388
			NMB0852	-0.86574
			NMB1414	-0.868106
			NMA0429	-0.869259
			NMB0977	-0.871505
			NMB0519	-0.874922
			NMC0076	-0.880931
			NMB0003	-0.883201
			NMB1313	-0.883431
			NMB0126	-0.883683
			NMB0130	-0.887248
			NMB0145	-0.888629
			NMB0700	-0.891129
			NMB1052	-0.893034
			NMB0282	-0.893159
			NMB0585	-0.895454
			NMB1545	-0.895714
			NMB0584	-0.896444
			NMB0087	-0.899887
			NMA2121	-0.900742
			NMB0104	-0.902283
			NMB0748	-0.909153
			NMC0051	-0.912343
			NMB0258	-0.913307
			NMB0151	-0.91395
			NMB0451	-0.915556
			NMB0245	-0.915727
			NMB1441	-0.91734
			NMB1631	-0.929041
			NMB0317	-0.935271
			NMB1630	-0.935623
			NMB0097	-0.936195
			NMB1777	-0.942429
			NMB1633	-0.94464
			NMB0371	-0.944749
			NMB0167	-0.945014
			NMB1740	-0.950373
			NMA1484	-0.951759
			NMB0131	-0.952995
			NMC0082	-0.953815
			NMB0799	-0.954368
[truncated: 487 more rows]
