# Supplementary material for: Interrogation of global mutagenesis data with a genome scale model of Neisseria meningitidis to assess gene fitness in vitro and in sera
Source: Genome Biol. 2011 Dec 30;12(12):R127. doi: 10.1186/gb-2011-12-12-r127 (PMC3334622; doi:10.1186/gb-2011-12-12-r127)
Supplement: Additional file 6 — Analyses of TraSH microarray data grouped by growth condition. An Excel file containing TraSH data. Data are grouped by growth condition. [file gb-2011-12-12-r127-S6.XLS]

## Sheet: Notes
This excel file contains TraSH ratios for every gene, for which there is data, from the initial selection on CAB and subsequent selection by sequential culture on CAB, on MM and in sera
During the initial selection TraSH ratios of <-0.738 were considered to be essential (Red cells) and these genes are not considered further during the sequential culture on CAB, MM and in sera. No cutoffs could be calculated for selection on MM or in sera as no datasets describing genes essential under these conditions were available.
Each sheet contains the TraSH ratios for one of the selections

## Sheet: Initial selection
ID	Name	Gene	E.C.	log Ratio during the initial selection
NMB1227	conserved hypothetical protein			-7.45791	Hypothetical proteins	Conserved
NMA1821	putative N-6adenine-specific DNA methylase			-5.83838	Hypothetical proteins	Conserved
NMB1542	hypothetical protein			-5.81808	No Data	No Data
NMB1804	putative cytochrome c biogenesis protein			-5.46278	Energy metabolism	Electron transport
NMB1457	transketolase (TK)	tkt		-5.40343	Energy metabolism	Pentose phosphate pathway
NMB0362	hypothetical protein	No Data		-5.27527	No Data	No Data
NMB1316	hypothetical protein	No Data		-5.13108	No Data	No Data
NMA1297	hypothetical protein			-5.08317	Hypothetical proteins	Conserved
NMB0027	FK506-binding protein (peptidyl-prolyl cis-trans isomerase; PPIase; rotamase)	fkbP		-5.00893	Protein fate	Protein folding and stabilization
NMB0823	adenylate kinase (ATP-AMP transphosphorylase)	adk		-4.93957	Purines, pyrimidines, nucleosides, and nucleotides	Nucleotide and nucleoside interconversions
NMB0202	hypothetical protein	No Data		-4.3109	No Data	No Data
NMB1153				-4.29777
NMB1219	conserved hypothetical integral membrane protein			-4.29172	Transport and binding proteins	Unknown substrate
NMB0968	hypothetical protein	No Data		-4.21694	No Data	No Data
NMB1844	hypothetical protein	No Data		-4.11275	No Data	No Data
NMB1402	hypothetical integral membrane protein			-3.97417	No Data	No Data
NMB0916	hypothetical protein	No Data		-3.85984	No Data	No Data
NMB1627	conserved hypothetical integral membrane protein			-3.80545	Hypothetical proteins	Conserved
NMB0941	50S ribosomal protein L36	rpmJ		-3.79777	Protein synthesis	Ribosomal proteinssynthesis and modification
NMB1755	hypothetical protein			-3.76404	No Data	No Data
NMA0096	hypothetical protein			-3.71439	Hypothetical proteins
NMB1382	conserved hypothetical protein		No Data	-3.68145	Hypothetical proteins	Conserved
NMB1767	conserved hypothetical protein			-3.65849	No Data	No Data
NMA1215	conserved hypothetical protein (pseudogene part 2)			-3.61288	Hypothetical proteins	Conserved
NMB2041	putative NUDIX hydrolase			-3.37815	Unknown function	General
NMA1484	hypothetical protein			-3.27494	Hypothetical proteins
NMB1952	putative SspB-like protein		No Data	-3.07092	Unknown function	General
NMB1495	hypothetical protein	No Data		-3.0701	No Data	No Data
NMB1191	sulfate adenylyltransferase subunit 1 (sulfate adenylate transferase; SAT; ATP-sulfurylase large subunit)	cysN	2.7.7.4	-2.97175	Central intermediary metabolism	Sulfur metabolism
NMB0031	glucosamine--fructose-6-phosphate aminotransferase [isomerizing] (hexosephosphate aminotransferase; D-fructose-6- phosphate amidotransferase; GFAT; L-glutamine-D-fructose-6-phosphate amidotransferase; glucosamine-6-phosphate synthase)	glmS		-2.92711	Central intermediary metabolism	Amino sugars
NMB2103	uridylate kinase (UK; uridine monophosphate kinase; UMP kinase)	pyrH		-2.92491	Purines, pyrimidines, nucleosides, and nucleotides	Nucleotide and nucleoside interconversions
NMB0150	50S ribosomal protein L29	rpmC		-2.79166	Protein synthesis	Ribosomal proteinssynthesis and modification
NMB1860	biotin carboxyl carrier protein of acetyl-CoA carboxylase (BCCP)	accB		-2.74818	Fatty acid and phospholipid metabolism	Biosynthesis
NMB1152	sulfite reductase [NADPH] flavoprotein alpha-component (SIR-FP)	cysJ		-2.73855	Central intermediary metabolism	Sulfur metabolism
NMB1632	hypothetical protein		No Data	-2.72017	No Data	No Data
NMB0162	preprotein translocase SecY subunit	secY	No Data	-2.65939	Protein fate	Protein and peptide secretion and trafficking
NMB1939	ATP synthase C chain (lipid-binding protein; dicyclohexylcarbodiimide-binding protein)	atpE		-2.61126	Energy metabolism	ATP-proton motive force interconversion
NMA0786	hypothetical protein			-2.54811	Hypothetical proteins
NMA1831	putative phage DNA circulation proteins			-2.53087	Hypothetical proteins	Conserved
NMB1509	putative amino acid ABC transporter permease protein			-2.51063	Transport and binding proteins	Amino acids, peptides and amines
NMB1286	putative cell division protein FtsB		No Data	-2.45776	Hypothetical proteins	Conserved
NMB0798	cell division protease FtsH	ftsH		-2.45462	Cellular processes	Cell division
NMB1467	putative guanosine-5'-triphosphate,3'-diphosphate diphosphatase (guanosine pentaphosphate phosphohydrolase; pppGpp-5'- phosphohydrolase)		3.6.1.11	-2.44322	Central intermediary metabolism	Phosphorus compounds
NMB0111	methionyl-tRNA formyltransferase	fmt		-2.38236	Protein synthesis	tRNA aminoacylation
NMA1288	hypothetical protein			-2.38125	Hypothetical proteins	Conserved
NMB0153	50S ribosomal protein L24	rplX	No Data	-2.37506	Protein synthesis	Ribosomal proteinssynthesis and modification
NMB1193	adenosine phosphosulfate reductase (APS reductase; 5'-phosphoadenylylsulfate reductase; APS sulfotransferase)	cysH	1.8.99.4	-2.36404	Central intermediary metabolism	Sulfur metabolism
NMC0855	conserved hypothetical protein	No Data	No Data	-2.3354	Hypothetical proteins	Conserved
NMB0003	glutamyl-tRNA synthetase (Glutamate--tRNA ligase; GluRS)	gltX	6.1.1.17	-2.32197	Protein synthesis	tRNA aminoacylation
NMB0989	hypothetical protein		No Data	-2.32031	No Data	No Data
NMB0147	50S ribosomal protein L22	rplV	No Data	-2.31524	Protein synthesis	Ribosomal proteinssynthesis and modification
NMB0889	type IV pilus biogenesis protein PilK	pilK	No data	-2.31424	Unclassified	Role category not yet assigned
NMB0132	DNA-directed RNA polymerase beta chain (RNAP beta subunit; transcriptase beta chain; RNA polymerase beta subunit)	rpoB	2.7.7.6	-2.30551	Transcription	DNA-dependent RNA polymerase
NMB0646	barstar (ribonuclease inhibitor)			-2.30534	Regulatory functions	Other
NMC1225	hypothetical protein		No Data	-2.28909	Hypothetical proteins	Conserved
NMB1941	putative ATP synthase protein I		No Data	-2.26855	No Data	No Data
NMB0165	30S ribosomal protein S13	rpsM	No Data	-2.23945	Protein synthesis	Ribosomal proteinssynthesis and modification
NMB1139	acetyl-coenzyme A carboxylase carboxyl transferase subunit alpha (ACCase alpha chain)	accA	6.4.1.2	-2.23363	Fatty acid and phospholipid metabolism	Biosynthesis
NMB1807	penicillin-binding protein 1A (PBP-1a; PBP1a) [includes: penicillin-insensitive transglycosylase (peptidoglycan TGase) and penicillin-sensitive transpeptidase (DD-transpeptidase)]	ponA	No Data	-2.2244	Cell envelope	Biosynthesis and degradation of murein sacculus and peptidoglycan
NMB0154	50S ribosomal protein L5	rplE	No Data	-2.22417	Protein synthesis	Ribosomal proteinssynthesis and modification
NMB2130	conserved hypothetical protein		No Data	-2.22399	No Data	No Data
NMB0464	putative phospholipase A1 (detergent-resistant phospholipase A; DR-phospholipase A; phosphatidylcholine 1-acylhydrolase; outer-membrane phospholipase A; OM PLA)		No Data	-2.2121	Fatty acid and phospholipid metabolism	Degradation
NMB2019	phosphopantetheine adenylyltransferase (pantetheine-phosphate adenylyltransferase; PPAT; dephospho-CoA pyrophosphorylase)	coaD	No Data	-2.20583	Biosynthesis of cofactors, prosthetic groups, and carriers	Pantothenate and coenzyme A
NMB0913	putative PemK-like protein		No Data	-2.20346	Mobile and extrachromosomal element functions	Plasmid functions
NMB1177	acetyl-coenzyme A carboxylase carboxyl transferase subunit alpha (ACCase alpha chain)	accA	6.4.1.2	-2.20297	Fatty acid and phospholipid metabolism	Biosynthesis
NMB0151	30S ribosomal protein S17	rpsQ	No Data	-2.1962	Protein synthesis	Ribosomal proteinssynthesis and modification
NMB0234	conserved hypothetical protein		No Data	-2.19618	No Data	No Data
NMC0866	phage minor tail protein	No Data	No Data	-2.1872	Mobile and extrachromosomal element functions	Prophage functions
NMA1287	hypothetical protein NMA1287		No Data	-2.18007	Hypothetical proteins	Conserved
NMB0799	ribosomal RNA large subunit methyltransferase J (rRNA (uridine-2'-O-)-methyltransferase; 23S rRNA m2U2552 methyltransferase; cell division protein FtsJ)	rrmJ	No Data	-2.17657	Cellular processes	Cell division
NMB0157	50S ribosomal protein L6	rplF	No Data	-2.16267	Protein synthesis	Ribosomal proteinssynthesis and modification
NMB0473	conserved hypothetical protein		No Data	-2.16198	Hypothetical proteins	Conserved
NMB0423	UDP-N-acetylmuramate--L-alanine ligase (UDP-N-acetylmuramoyl-L-alanine synthetase)	murC	6.3.2.8	-2.15752	Cell envelope	Biosynthesis and degradation of murein sacculus and peptidoglycan
NMB0777	uroporphyrinogen-III synthase (UROS; uroporphyrinogen-III cosynthetase; hydroxymethylbilane hydrolyase [cyclizing])	hemD	No Data	-2.15622	Biosynthesis of cofactors, prosthetic groups, and carriers	Heme, porphyrin, and cobalamin
NMB1806	putative GTP-binding protein EngB		No Data	-2.12981	Unknown function	Enzymes of unknown specificity
NMB0556	putative transcriptional regulator		No Data	-2.12647	Mobile and extrachromosomal element functions	Prophage functions
NMB0233	hypothetical protein	No Data		-2.12485	No Data	No Data
NMB1701	putative (3R)-hydroxymyristoyl ACP dehydrase-like protein			-2.12267	No Data	No Data
NMB1317	hypothetical protein		No Data	-2.12215	No Data	No Data
NMB1624	conserved hypothetical periplasmic protein			-2.11377	No Data	No Data
NMB0155	30S ribosomal protein S14	rpsN	No Data	-2.10085	Protein synthesis	Ribosomal proteinssynthesis and modification
NMB2085	putative ATP-binding protein		No Data	-2.06909	No Data	No Data
NMB2159	glyceraldehyde-3-phosphate dehydrogenase B (GAPDH)	gapB	1.2.1.12	-2.05788	Energy metabolism	Glycolysis/gluconeogenesis
NMB0470	putative transporter		No Data	-2.05742	Transport and binding proteins	Carbohydrates, organic alcohols, and acids
NMB0001	putative acetyltransferase		No Data	-2.05605	Central intermediary metabolism	Other
NMB1834	riboflavin biosynthesis protein RibF [includes: riboflavin kinase (flavokinase) and FMN adenylyltransferase (FAD pyrophosphorylase; FAD synthetase)]	ribF		-2.04505	Biosynthesis of cofactors, prosthetic groups, and carriers	Riboflavin, FMN, and FAD
NMB0720	threonyl-tRNA synthetase (threonine--tRNA ligase; ThrRS)	thrS	6.1.1.3	-2.0434	Protein synthesis	tRNA aminoacylation
NMB0555	hypothetical membrane-associated protein		No Data	-2.03593	No Data	No Data
NMB1266	putative cation uptake HTH-type transcriptional regulator		No Data	-2.03492	Regulatory functions	Other
NMA1867	hypothetical protein			-2.03167	Hypothetical proteins
NMB1805	cytochrome c4	cyc	No Data	-2.00914	Energy metabolism	Electron transport
NMB1651	alanine racemase	alr	5.1.1.1	-2.00232	Cell envelope	Biosynthesis and degradation of murein sacculus and peptidoglycan
NMB0149	50S ribosomal protein L16	rplP	No Data	-1.99349	Protein synthesis	Ribosomal proteinssynthesis and modification
NMA0318	hypothetical protein NMA0318		No Data	-1.99304	Hypothetical proteins	Conserved
NMB1155	adenosine phosphosulfate reductase (APS reductase; 5'-phosphoadenylylsulfate reductase; APS sulfotransferase)	cysH	1.8.99.4	-1.99021	Central intermediary metabolism	Sulfur metabolism
NMB0816	hypothetical protein		No Data	-1.98876	No Data	No Data
NMB1739	hypothetical integral membrane protein		No Data	-1.95894	No Data	No Data
NMB0765	signal peptidase I (SPase I; leader peptidase I)	lepB	3.4.21.89	-1.95531	Protein fate	Protein and peptide secretion and trafficking
NMB1238	putative peptidyl-prolyl cis-trans isomerase D (PPIase D; rotamase D)		No Data	-1.949	Unknown function	General
NMB1857	putative NADPH-quinone dehydrogenase (modulator of drug activity B)		No Data	-1.94799	Cellular processes	Toxin production and resistance
NMB1285	enolase (2-phosphoglycerate dehydratase; 2-phospho-D-glycerate hydro-lyase)	eno	4.2.1.11	-1.93794	Energy metabolism	Glycolysis/gluconeogenesis
NMB0158	50S ribosomal protein L18	rplR	No Data	-1.93221	Protein synthesis	Ribosomal proteinssynthesis and modification
NMB1615	hypothetical protein	No Data	No Data	-1.93154	No Data	No Data
NMB0039	putative HAD-superfamily hydrolase (pseudogene part 2)		No Data	-1.93085	No Data	No Data
NMC0940	putative ATP-dependent helicase	No Data	No Data	-1.92374	DNA metabolism	DNA replication, recombination, and repair
NMB0152	50S ribosomal protein L14	rplN	No Data	-1.91879	Protein synthesis	Ribosomal proteinssynthesis and modification
NMB0130	50S ribosomal protein L10	rplJ	No Data	-1.91071	Protein synthesis	Ribosomal proteinssynthesis and modification
NMA0604	hypothetical protein NMA0604		No Data	-1.90181	Hypothetical proteins	Conserved
NMB0156	30S ribosomal protein S8	rpsH	No Data	-1.89923	Protein synthesis	Ribosomal proteinssynthesis and modification
NMB1076	DnaA-homolog protein Hda	hda	No data	-1.89216	DNA metabolism	DNA replication, recombination, and repair
NMB0928	conserved hypothetical lipoprotein		No Data	-1.88655	Cell envelope	Other
NMB1550	conserved hypothetical integral membrane protein		No Data	-1.87936	Hypothetical proteins	Conserved
NMB0002	conserved hypothetical periplasmic protein		No Data	-1.8687	No Data	No Data
NMB0893	deoxyuridine 5'-triphosphate nucleotidohydrolase (dUTPase; dUTP pyrophosphatase)	dut	3.6.1.23	-1.86656	Purines, pyrimidines, nucleosides, and nucleotides	2'-Deoxyribonucleotide metabolism
NMB0474	biotin biosynthesis protein BioC	bioC	No Data	-1.83583	Biosynthesis of cofactors, prosthetic groups, and carriers	Biotin
NMB0148	30S ribosomal protein S3	rpsC	No Data	-1.81279	Protein synthesis	Ribosomal proteinssynthesis and modification
NMB0642	dATP pyrophosphohydrolase	ntpA	No Data	-1.81239	Purines, pyrimidines, nucleosides, and nucleotides	Nucleotide and nucleoside interconversions
NMA1758	cytosol aminopeptidase (leucine aminopeptidase; LAP; leucyl aminopeptidase)	pepA	4.4.1.-	-1.80889	Protein fate	Degradation of proteins, peptides, and glycopeptides
NMB1418	putative lipid A biosynthesis (KDO)2-(lauroyl)-lipid IVA acyltransferase		lpxL	-1.80791	Unknown function	General
NMB0683	N utilization substance protein B (NusB protein)	nusB	No Data	-1.79976	Transcription	Transcription factors
NMB0562	conserved hypothetical membrane-associated protein		No Data	-1.79153	Hypothetical proteins	Conserved
NMB0558	hypothetical protein		No Data	-1.78689	No Data	No Data
NMB1156	siroheme synthase [includes: uroporphyrin-III C-methyltransferase (urogen III methylase; SUMT; uroporphyrinogen III methylase; UROM), precorrin-2 dehydrogenase and sirohydrochlorin ferrochelatase]	cysG	2.1.1.107	-1.78319	Biosynthesis of cofactors, prosthetic groups, and carriers	Heme, porphyrin, and cobalamin
NMB1652	conserved hypothetical protein			-1.77646	Hypothetical proteins	Conserved
NMB0136	30S ribosomal protein S12	rpsL	No Data	-1.77381	Protein synthesis	Ribosomal proteinssynthesis and modification
NMA1883	Ner-like DNA-binding protein			-1.7734	Mobile and extrachromosomal element functions	Prophage functions
NMA0312	pseudogene			-1.77275
NMB0909	hypothetical protein		No Data	-1.77204	No Data	No Data
NMC0680	type II site-specific deoxyribonuclease	No Data	No Data	-1.7659	DNA metabolism	DNA replication, recombination, and repair
NMB0721	translation initiation factor IF-3	infC	No Data	-1.7641	Protein synthesis	Translation factors
NMB2131	hypothetical integral membrane protein		No Data	-1.76154	No Data	No Data
NMB2118	hypothetical protein		No Data	-1.75914	No Data	No Data
NMB1182	putative periplasmic protein		No Data	-1.74812	No Data	No Data
NMB0907	conserved hypothetical protein		No Data	-1.74371	No Data	No Data
NMB0044	peptide methionine sulfoxide reductase MsrA/MsrB [includes: thioredoxin, peptide methionine sulfoxide reductase MsrA (protein-methionine-S-oxide reductase; peptide Met(O) reductase) and peptide methionine sulfoxide reductase MsrB]	msrAB	1.8.4.6	-1.74307	Protein fate	Protein modification and repair
NMB1282	aspartate 1-decarboxylase precursor (aspartate alpha-decarboxylase) [contains: aspartate 1-decarboxylase beta and alpha chains]	panD	4.1.1.11	-1.74138	Biosynthesis of cofactors, prosthetic groups, and carriers	Pantothenate and coenzyme A
NMB0137	30S ribosomal protein S7	rpsG	No Data	-1.74104	Protein synthesis	Ribosomal proteinssynthesis and modification
NMC0865	putative prophage-related protein	No Data	No Data	-1.7379	Mobile and extrachromosomal element functions	Prophage functions
NMB0468	biosynthetic arginine decarboxylase (ADC)	speA	4.1.1.19	-1.73758	Central intermediary metabolism	Polyamine biosynthesis
NMB1131	putative chaperone protein HscA		No Data	-1.73457	Protein fate	Protein folding and stabilization
NMB1143	hypothetical protein		No Data	-1.73203	No Data	No Data
NMB0844	hypothetical periplasmic protein		No Data	-1.7222	No Data	No Data
NMB0466	aspartyl-tRNA synthetase (aspartate--tRNA ligase; AspRS)	aspS	6.1.1.12	-1.71478	Protein synthesis	tRNA aminoacylation
NMB0475	conserved hypothetical TPR-containing protein		No Data	-1.69946	No Data	No Data
NMB0609	30S ribosomal protein S15	rpsO	No Data	-1.69518	Protein synthesis	Ribosomal proteinssynthesis and modification
NMB0200	conserved hypothetical protein		No Data	-1.6912	No Data	No Data
NMA0530	pseudogene			-1.69034
NMB0174	valyl-tRNA synthetase (valine--tRNA ligase; ValRS)	valS	6.1.1.9	-1.68909	Protein synthesis	tRNA aminoacylation
NMB0944	5-methyltetrahydropteroyltriglutamate--homocysteine methyltransferase (methionine synthase, vitamin-B12 independent isozyme; cobalamin-independent methionine synthase)	metE		-1.68595	Amino acid biosynthesis	Aspartate family
NMB0753	putative thioredoxin		No Data	-1.68438	Hypothetical proteins	Conserved
NMB0417	hypothetical periplasmic protein		No Data	-1.68284	No Data	No Data
NMB0128	50S ribosomal protein L1	rplA	No Data	-1.6814	Protein synthesis	Ribosomal proteinssynthesis and modification
NMB1291	ribonucleoside-diphosphate reductase alpha subunit (ribonucleotide reductase)	nrdA	1.17.4.1	-1.67817	Purines, pyrimidines, nucleosides, and nucleotides	2'-Deoxyribonucleotide metabolism
NMB0528	conserved hypothetical integral membrane protein			-1.67639	Hypothetical proteins	Conserved
NMB0407	thiol:disulfide interchange protein DsbA3	dsbA3	No Data	-1.67051	Protein fate	Protein folding and stabilization
NMC0859	conserved hypothetical protein	No Data	No Data	-1.67019	Hypothetical proteins	Conserved
NMB1043	hypothetical protein			-1.66527	No Data	No Data
NMB0465	conserved hypothetical integral membrane protein		No Data	-1.66323	Hypothetical proteins	Conserved
NMC0875	hypothetical protein		No Data	-1.65509	Hypothetical proteins	0
NMB1800	hypothetical protein	No Data	No Data	-1.6548	No Data	No Data
NMB0133	DNA-directed RNA polymerase beta' chain (RNAP beta' subunit; transcriptase beta' chain; RNA polymerase beta' subunit)	rpoC	2.7.7.6	-1.64212	Transcription	DNA-dependent RNA polymerase
NMB1119	conserved hypothetical protein		No Data	-1.64042	Hypothetical proteins	Conserved
NMB1461	putative transporter		No Data	-1.62899	Transport and binding proteins	Other
NMC0588	lipoprotein, putative	No Data	No Data	-1.62415	Cell envelope	Other
NMB0219	3-oxoacyl-[acyl-carrier-protein] synthase II (beta-ketoacyl-ACP synthase II; KAS II)	fabF	2.3.1.41	-1.61894	Fatty acid and phospholipid metabolism	Biosynthesis
NMC0851	hypothetical protein		No Data	-1.61674	Hypothetical proteins	0
NMB1799	S-adenosylmethionine synthetase (methionine adenosyltransferase; AdoMet synthetase; MAT)	metK	2.5.1.6	-1.61564	Central intermediary metabolism	Other
NMA0603	hypothetical protein NMA0603		No Data	-1.59854	Hypothetical proteins	Conserved
NMC1793	conserved hypothetical protein	No Data	No Data	-1.58606	Hypothetical proteins	Conserved
NMB0641	inorganic pyrophosphatase (pyrophosphate phospho-hydrolase; PPase)	ppa	3.6.1.1	-1.58547	Central intermediary metabolism	Phosphorus compounds
NMB0305	hypothetical protein	No Data		-1.58471	No Data	No Data
NMB1288	ribonucleoside-diphosphate reductase beta subunit (ribonucleotide reductase)	nrdB	1.17.4.1	-1.57962	Purines, pyrimidines, nucleosides, and nucleotides	2'-Deoxyribonucleotide metabolism
NMB0065	conserved hypothetical protein		No Data	-1.57837	No Data	No Data
NMB2002	conserved hypothetical protein		No Data	-1.57522	No Data	No Data
NMB1544	conserved hypothetical protein		No Data	-1.57379	No Data	No Data
NMB1595	alanyl-tRNA synthetase (alanine--tRNA ligase; AlaRS)	alaS	6.1.1.7	-1.57203	Protein synthesis	tRNA aminoacylation
NMB1267	putative low molecular weight protein-tyrosine-phosphatase (PTPase; small, acidic phosphotyrosine protein phosphatase; PY protein phosphatase)		3.1.3.48	-1.56546	Regulatory functions	Other
NMB0457	putative ATPase			-1.55695	Hypothetical proteins	Conserved
NMB0146	30S ribosomal protein S19	rpsS	No Data	-1.55625	Protein synthesis	Ribosomal proteinssynthesis and modification
NMA1997	hypothetical protein		No Data	-1.55331	Hypothetical proteins	Conserved
NMB1785	hypothetical lipoprotein		No Data	-1.55206	No Data	No Data
NMB0862	hypothetical protein	No Data	No Data	-1.55169	No Data	No Data
NMB1543	putative phage replication initiation factor		No Data	-1.54539	Hypothetical proteins	Conserved
NMB0803	conserved hypothetical protein		No Data	-1.54443	Hypothetical proteins	Conserved
NMB0159	30S ribosomal protein S5	rpsE	No Data	-1.54381	Protein synthesis	Ribosomal proteinssynthesis and modification
NMB0378	putative phosphate permease		No Data	-1.5279	Transport and binding proteins	Anions
NMB0418	phospho-N-acetylmuramoyl-pentapeptide-transferase (UDP-MurNAc-pentapeptide phosphotransferase)	mraY	2.7.8.13	-1.51987	Cell envelope	Biosynthesis and degradation of murein sacculus and peptidoglycan
NMB0559	putative ubiquinone biosynthesis protein UbiB		No Data	-1.51503	Biosynthesis of cofactors, prosthetic groups, and carriers	Ubiquinone
NMB1612	putative amino acid-binding lipoprotein (HBP)		No Data	-1.5116	Transport and binding proteins	Amino acids, peptides and amines
NMB0728	phenylalanyl-tRNA synthetase beta chain (phenylalanine-- tRNA ligase beta chain; PheRS)	pheT	6.1.1.20	-1.50315	Protein synthesis	tRNA aminoacylation
NMB0410	putative MraZ-like protein		No Data	-1.50114	Hypothetical proteins	Conserved
NMB0595	putative two-component system transcriptional regulator protein		No Data	-1.49719	Regulatory functions	Other
NMB1147	conserved hypothetical protein		No Data	-1.49674	No Data	No Data
NMB1225	conserved hypothetical periplasmic protein		No Data	-1.49581	No Data	No Data
NMC0863	hypothetical protein		No Data	-1.48722	Hypothetical proteins	Conserved
NMC0330	hypothetical protein		No Data	-1.48447	Hypothetical proteins	0
NMB2112	hypothetical protein		No Data	-1.48172	No Data	No Data
NMB1356	aspartyl-tRNA(Asn) amidotransferase subunit A (Asp-ADT subunit A)	gatA	3.5.1.4	-1.48054	Protein synthesis	tRNA aminoacylation
NMB2086	putative GTP-binding protein		No Data	-1.4777	Unknown function	General
NMB1393	phosphogluconate dehydratase (6-phosphogluconate dehydratase)	edd	4.2.1.12	-1.47328	Energy metabolism	Entner-Doudoroff
NMB0684	6,7-dimethyl-8-ribityllumazine synthase (DMRL synthase; lumazine synthase; riboflavin synthase beta chain)	ribH	6.3.3.-	-1.47296	Biosynthesis of cofactors, prosthetic groups, and carriers	Riboflavin, FMN, and FAD
NMB1499	ribonuclease PH (RNase PH; tRNA nucleotidyltransferase)	rph	2.7.7.56	-1.45936	Transcription	RNA processing
NMB0138	elongation factor G (EF-G)	fusA	No Data	-1.45527	Protein synthesis	Translation factors
NMB0565	Na(+)-translocating NADH-quinone reductase subunit E (Na(+)-translocating NQR subunit E; Na(+)-NQR subunit E; NQR complex subunit E; NQR-1 subunit E)	nqrE	1.6.5.-	-1.45402	Energy metabolism	Aerobic
NMA1427	hypothetical protein		No Data	-1.45332	Hypothetical proteins	0
NMB0703	competence lipoprotein ComL	comL	No Data	-1.44627	Cell envelope	Other
NMB0863	hypothetical integral membrane protein		No Data	-1.43977	No Data	No Data
NMB1218	conserved hypothetical protein		No Data	-1.43748	Hypothetical proteins	Conserved
NMA0089	conserved hypothetical protein		No Data	-1.43676	Hypothetical proteins	Conserved
NMB0160	50S ribosomal protein L30	rpmD	No Data	-1.43446	Protein synthesis	Ribosomal proteinssynthesis and modification
NMB0014	3-deoxy-D-manno-octulosonic-acid transferase (KDO transferase)	kdtA	No Data	-1.43287	Cell envelope	Biosynthesis and degradation of surface polysaccharides and lipopolysaccharides
NMB1024	putative aminomethyl transferase		No Data	-1.42833	Protein synthesis	tRNA and rRNA base modification
NMB0482	hypothetical protein		No Data	-1.42562	No Data	No Data
NMB0126	transcription antitermination protein NusG	nusG	No Data	-1.42138	Transcription	Transcription factors
NMA0607	hypothetical protein NMA0607		No Data	-1.42054	Hypothetical proteins	Conserved
NMB1339	prolyl-tRNA synthetase (proline--tRNA ligase; ProRS; global RNA synthesis factor)	proS	6.1.1.15	-1.41761	Protein synthesis	tRNA aminoacylation
NMB1684	seryl-tRNA synthetase (serine--tRNA ligase; SerRS)	serS	6.1.1.11	-1.41068	Protein synthesis	tRNA aminoacylation
NMA1432	hypothetical protein		No Data	-1.4099	Hypothetical proteins	0
NMB1562	conserved hypothetical integral membrane protein		No Data	-1.39835	Hypothetical proteins	Conserved
NMB0974	hypothetical protein		No Data	-1.39405	No Data	No Data
NMB1545	hypothetical protein			-1.39308	No Data	No Data
NMB0072	polysialic acid capsule export inner-membrane protein CtrB	ctrB	No Data	-1.39252	Transport and binding proteins	Carbohydrates, organic alcohols, and acids
NMB0424	D-alanine--D-alanine ligase (D-alanylalanine synthetase; D-Ala-D-Ala ligase)	ddl	6.3.2.4	-1.39171	Cell envelope	Biosynthesis and degradation of murein sacculus and peptidoglycan
NMB0127	50S ribosomal protein L11	rplK	No Data	-1.3914	Protein synthesis	Ribosomal proteinssynthesis and modification
NMB0796	conserved hypothetical protein		No Data	-1.38837	Hypothetical proteins	Conserved
NMB0736	putative phosphotransferase enzyme IIA component (PTS system EIIA component)		2.7.1.69	-1.38327	Transport and binding proteins	Other
NMB0196	ribonuclease E (RNase E)	rne	3.1.4.-	-1.38208	Transcription	RNA processing
NMB0354	conserved hypothetical membrane protein		No Data	-1.38012	No Data	No Data
NMB1181	hypothetical protein		No Data	-1.37777	No Data	No Data
NMB0218	pilin glycosyl transferase A		No Data	-1.37462	Protein fate	Protein modification and repair
NMC0678	HpaII very short patch repair endonuclease (V.HpaII)	No Data	No Data	-1.37434	DNA metabolism	DNA replication, recombination, and repair
NMB2047	hypoxanthine-guanine-xanthine phosphoribosyltransferase (HGXPRT; HGXPRTase; HGPRT)	hpt	No Data	-1.3724	Purines, pyrimidines, nucleosides, and nucleotides	Salvage of nucleosides and nucleotides
NMB1871	putative peptidase		No Data	-1.37071	Hypothetical proteins	Conserved
NMA0778	conserved hypothetical protein			-1.36669	Hypothetical proteins	Conserved
NMB0797	conserved hypothetical protein		No Data	-1.36584	Hypothetical proteins	Conserved
NMB0621	conserved hypothetical protein		No Data	-1.36385	Hypothetical proteins	Conserved
NMB1310	4-hydroxy-3-methylbut-2-en-1-yl diphosphate synthase (1-hydroxy-2-methyl-2-(E)-butenyl 4-diphosphate synthase)	ispG	1.17.4.3	-1.36037	Biosynthesis of cofactors, prosthetic groups, and carriers	Other
NMB0445	putative transporter		No Data	-1.35945	Cellular processes	Toxin production and resistance
NMB1194	siroheme synthase [includes: uroporphyrin-III C-methyltransferase (urogen III methylase; SUMT; uroporphyrinogen III methylase; UROM), precorrin-2 dehydrogenase and sirohydrochlorin ferrochelatase]	cysG	2.1.1.107	-1.35856	Biosynthesis of cofactors, prosthetic groups, and carriers	Heme, porphyrin, and cobalamin
NMA1281	hypothetical protein NMA1281		No Data	-1.35839	Hypothetical proteins	Conserved
NMB0732	adenosylmethionine-8-amino-7-oxononanoate aminotransferase (7,8-diamino-pelargonic acid aminotransferase; DAPA aminotransferase)	bioA	2.6.1.62	-1.35761	Biosynthesis of cofactors, prosthetic groups, and carriers	Biotin
NMB0768	PilT-like protein PilT2	pilT	No Data	-1.35535	Cellular processes	Chemotaxis and motility
NMB0421	cell division protein FtsW	ftsW	No Data	-1.35512	Cellular processes	Cell division
NMC0867	phage minor tail protein L	No Data	No Data	-1.35095	Mobile and extrachromosomal element functions	Prophage functions
NMB1377	L-lactate dehydrogenase (cytochrome)	lldA	1.1.2.3	-1.35054	Energy metabolism	Glycolysis/gluconeogenesis
NMA2175	autotransporter A	autA	No Data	-1.34628	Cellular processes	Pathogenesis
NMB0164	50S ribosomal protein L36	rpmJ	No Data	-1.34088	Protein synthesis	Ribosomal proteinssynthesis and modification
NMB0237	conserved hypothetical protein		No Data	-1.34086	No Data	No Data
NMB1394	KHG/KDPG aldolase [includes: 4-hydroxy-2-oxoglutarate aldolase (2-keto-4-hydroxyglutarate aldolase; KHG-aldolase) and 2-dehydro-3-deoxy-phosphogluconate aldolase (phospho-2- dehydro-3-deoxygluconate aldolase; phospho-2-keto-3-deoxygluconate aldolase; 2-keto-3-deoxy-6-phosphogluconate aldolase; KDPG- aldolase)]	eda	4.1.3.16/4.1.2.	-1.34008	Energy metabolism	Entner-Doudoroff
NMC0861	conserved hypothetical protein	No Data	No Data	-1.3376	Hypothetical proteins	Conserved
NMB1172	ferredoxin, 2Fe-2S	fdx	No Data	-1.33738	Energy metabolism	Electron transport
NMB1973	10 kDa chaperonin (protein Cpn10; GroES protein)	groS	No Data	-1.33646	Protein fate	Protein folding and stabilization
NMA1591	putative type III restriction/modification system enzyme		No Data	-1.33599	DNA metabolism	Restriction/modification
NMB0458	glutamate racemase	murI	5.1.1.3	-1.33524	Cell envelope	Biosynthesis and degradation of murein sacculus and peptidoglycan
NMB1835	tyrosyl-tRNA synthetase (tyrosine--tRNA ligase; TyrRS)	tyrS	6.1.1.1	-1.3351	Protein synthesis	tRNA aminoacylation
NMB1715	drug efflux transport protein MtrD	mtrD	No Data	-1.33052	Transport and binding proteins	Other
NMB0861	hypothetical integral membrane protein		No Data	-1.32986	No Data	No Data
NMB0316	conserved hypothetical integral membrane protein		No Data	-1.32475	Hypothetical proteins	Conserved
NMB0427	cell division protein FtsZ	ftsZ	No Data	-1.32225	Cellular processes	Cell division
NMB0326	octaprenyl-diphosphate synthase (octaprenyl pyrophosphate synthetase; OPP synthetase)	ispB	No Data	-1.32211	Biosynthesis of cofactors, prosthetic groups, and carriers	Ubiquinone
NMB2079	aspartate-semialdehyde dehydrogenase (ASA dehydrogenase; ASADH)	asd	1.2.1.11	-1.32023	Amino acid biosynthesis	Aspartate family
NMB1571	conserved hypothetical integral membrane protein		No Data	-1.31242	Hypothetical proteins	Conserved
NMB1396	A/G-specific adenine glycosylase	mutY	3.2.2.-	-1.31232	DNA metabolism	DNA replication, recombination, and repair
NMB0070	UDP-N-acetylglucosamine 2-epimerase (uridine diphosphate-N-acetylglucosamine-2-epimerase; UDP-GlcNAc-2-epimerase)	siaA	No Data	-1.31192	Cell envelope	Biosynthesis and degradation of surface polysaccharides and lipopolysaccharides
NMB1357	conserved hypothetical protein		No Data	-1.30754	Hypothetical proteins	Conserved
NMB1237	recombination protein RecR	recR	No Data	-1.30446	DNA metabolism	DNA replication, recombination, and repair
NMB1827	DNA polymerase III alpha subunit	dnaE	2.7.7.7	-1.30375	DNA metabolism	DNA replication, recombination, and repair
NMB0071	polysialic acid capsule export outer-membrane lipoprotein CtrA	ctrA	No Data	-1.29339	Transport and binding proteins	Carbohydrates, organic alcohols, and acids
NMB0831	putative type I restriction-modification system S protein (pseudogene part 1)		No Data	-1.28802	Disrupted reading frame	No Data
NMA0482	hypothetical protein NMA0482		No Data	-1.28732	Hypothetical proteins	Conserved
NMB0185	phosphatidate cytidylyltransferase (CDP-diglyceride synthetase; CDP-diglyceride pyrophosphorylase; CDP-diacylglycerol synthase; CDS; CTP:phosphatidate cytidylyltransferase; CDP-DAG synthase; CDP-DG synthetase)	cdsA	2.7.7.41	-1.28462	Fatty acid and phospholipid metabolism	Biosynthesis
NMB0144	50S ribosomal protein L23	rplW	No Data	-1.28363	Protein synthesis	Ribosomal proteinssynthesis and modification
NMB1588	CDP-diacylglycerol--glycerol-3-phosphate 3-phosphatidyltransferase (phosphatidylglycerophosphate synthase; PGP synthase)	pgsA	2.7.8.5	-1.28223	Fatty acid and phospholipid metabolism	Biosynthesis
NMB0125	preprotein translocase SecE subunit	secE	No Data	-1.28196	Protein fate	Protein and peptide secretion and trafficking
NMB0681	putative SirA-like protein		No Data	-1.2809	Hypothetical proteins	Conserved
NMB0336	enoyl-[acyl-carrier-protein] reductase [NADH] (NADH-dependent enoyl-ACP reductase)	fabI	1.3.1.9	-1.2776	Fatty acid and phospholipid metabolism	Biosynthesis
NMC0857	phage portal protein, lambda family	No Data	No Data	-1.27695	Mobile and extrachromosomal element functions	Prophage functions
NMB1803	cytochrome c biogenesis protein CcsA	ccsA	No Data	-1.27603	Energy metabolism	Electron transport
NMB1801	putative lipid A biosynthesis lauroyl acyltransferase (heat shock protein B)		No Data	-1.27013	Unknown function	General
NMB0561	protein GrpE (HSP-70 cofactor)	grpE	No Data	-1.26871	Protein fate	Protein folding and stabilization
NMB0187	ribosome recycling factor (ribosome-releasing factor; RRF)	frr	No Data	-1.26305	Protein synthesis	Translation factors
NMB1075	putative hydrolase		No Data	-1.26211	Hypothetical proteins	Conserved
NMB1682	topoisomerase IV subunit B	parE	5.99.1.-	-1.25714	DNA metabolism	DNA replication, recombination, and repair
NMB0353	3-deoxy-D-manno-octulosonate 8-phosphate phosphatase (KDO 8-P phosphatase)	yrbI	No Data	-1.25496	Hypothetical proteins	Conserved
NMB0186	undecaprenyl pyrophosphate synthetase (UPP synthetase; di-trans,poly-cis-decaprenylcistransferase; undecaprenyl diphosphate synthase; UDS)	uppS	2.5.1.31	-1.253	Biosynthesis of cofactors, prosthetic groups, and carriers	Other
NMB1570	conserved hypothetical integral membrane protein		No Data	-1.25209	Hypothetical proteins	Conserved
NMB1125	conserved hypothetical TPR-containing lipoprotein		No Data	-1.25008	No Data	No Data
NMB0695	conserved hypothetical protein		No Data	-1.24828	No Data	No Data
NMB0394	quinolinate synthetase A protein	nicA	No Data	-1.24647	Biosynthesis of cofactors, prosthetic groups, and carriers	Pyridine nucleotides
NMB0236	hypothetical protein	No Data	No Data	-1.24433	No Data	No Data
NMB0735	4-hydroxybenzoate octaprenyltransferase (4-HB polyprenyltransferase)	ubiA	No Data	-1.24341	Biosynthesis of cofactors, prosthetic groups, and carriers	Ubiquinone
NMB1367	putative methyltransferase		No Data	-1.23846	Hypothetical proteins	Conserved
NMB1203	[protein-PII] uridylyltransferase (PII uridylyl-transferase; uridylyl removing enzyme; UTase)	glnD	2.7.7.59	-1.23646	Protein fate	Degradation of proteins, peptides, and glycopeptides
NMB0607	preprotein translocase SecD subunit	secD	No Data	-1.23337	Protein fate	Protein and peptide secretion and trafficking
NMB1643	translation initiation factor IF-2	infB	No Data	-1.23335	Protein synthesis	Translation factors
NMB0412	putative FtsL-like periplasmic protein		No Data	-1.22402	Unknown function	General
NMB1647	putative amino-acid symporter		No Data	-1.22146	Transport and binding proteins	Amino acids, peptides and amines
NMB0195	4-hydroxythreonine-4-phosphate dehydrogenase (4-(phosphohydroxy)-L-threonine dehydrogenase)	pdxA	No Data	-1.22093	Biosynthesis of cofactors, prosthetic groups, and carriers	Pyridoxine
NMB0914	putative PemI-like protein		No Data	-1.2184	Mobile and extrachromosomal element functions	Plasmid functions
NMB0575	glycine cleavage system H protein	gcvH	No Data	-1.21518	Energy metabolism	Amino acids and amines
NMB1239	conserved hypothetical protein		No Data	-1.21223	Hypothetical proteins	Conserved
NMB1527	ADP-heptose:LPS heptosyltransferase II	rfaF		-1.20527	Cell envelope	Biosynthesis and degradation of surface polysaccharides and lipopolysaccharides
NMB0425	cell division protein FtsQ	ftsQ	No Data	-1.20235	Cellular processes	Cell division
NMB0842	single-stranded-DNA-specific exonuclease RecJ	recJ	3.1.-.-	-1.20136	DNA metabolism	DNA replication, recombination, and repair
NMB1496	ribosomal large subunit pseudouridine synthase E (rRNA- uridine isomerase E; rRNA pseudouridylate synthase E)	rluE		-1.20064	Protein synthesis	tRNA and rRNA base modification
NMB0168	DNA-directed RNA polymerase alpha chain (RNAP alpha subunit; transcriptase alpha chain; RNA polymerase alpha subunit)	rpoA	2.7.7.6	-1.20058	Transcription	DNA-dependent RNA polymerase
NMB0408	undecaprenyl-diphosphatase (undecaprenyl pyrophosphate phosphatase; bacitracin resistance protein)	uppP	2.7.1.66	-1.19911	Cellular processes	Toxin production and resistance
NMB1201	inosine-5'-monophosphate dehydrogenase (IMP dehydrogenase; IMPDH; IMPD)	guaB	1.1.1.205	-1.19665	Purines, pyrimidines, nucleosides, and nucleotides	Purine ribonucleotide biosynthesis
NMB0203	dihydrodipicolinate reductase (DHPR)	dapB	1.3.1.26	-1.19651	Amino acid biosynthesis	Aspartate family
NMB0566	Na(+)-translocating NADH-quinone reductase subunit D (Na(+)-translocating NQR subunit D; Na(+)-NQR subunit D; NQR complex subunit D; NQR-1 subunit D)	nqrD	1.6.5.3	-1.19443	Energy metabolism	Aerobic
NMB1366	thioredoxin (TRX)	trxA	No Data	-1.19345	Energy metabolism	Electron transport
NMB0173	hydrogen peroxide-inducible genes transcriptional activator	oxyR	No Data	-1.19317	Regulatory functions	Other
NMB1935	ATP synthase gamma chain	atpG	3.6.3.14	-1.19315	Energy metabolism	ATP-proton motive force interconversion
NMB1990	putative ferric enterobactin uptake system permease FetD		No Data	-1.19059	Transport and binding proteins	Cations and iron carrying compounds
NMB1519	thiol:disulfide interchange protein DsbD (protein-disulfide reductase; disulfide reductase)	dsbD	No Data	-1.18896	Protein fate	Protein folding and stabilization
NMB1723	cytochrome c oxidase polypeptide III	ccoP	1.9.3.1	-1.18826	Energy metabolism	Electron transport
NMB0608	preprotein translocase SecF subunit	secF	No Data	-1.18032	Protein fate	Protein and peptide secretion and trafficking
NMB1283	2-dehydro-3-deoxyphosphooctonate aldolase (phospho-2-dehydro-3-deoxyoctonate aldolase; 3-deoxy-D-manno-octulosonic acid 8-phosphate synthetase; KDO-8-phosphate synthetase; KDO 8-P synthase; KDOPS)	kdsA	4.1.2.16	-1.17418	Cell envelope	Biosynthesis and degradation of surface polysaccharides and lipopolysaccharides
NMB0923	cytochrome c'	cytC	No Data	-1.17282	Energy metabolism	Electron transport
NMB1906	conserved hypothetical protein		No Data	-1.17139	Hypothetical proteins	Conserved
NMB1633	conserved hypothetical protein		No Data	-1.16784	No Data	No Data
NMB0841	hypothetical integral membrane protein		No Data	-1.16668	No Data	No Data
NMA0068	hypothetical protein		No Data	-1.16648	Hypothetical proteins	0
NMB0965	hypothetical protein	No Data	No Data	-1.16461	No Data	No Data
NMC1127	conserved hypothetical protein	No Data	No Data	-1.16433	Hypothetical proteins	Conserved
NMB0217	truncated RNA polymerase sigma-54 factor	rpoN'	No Data	-1.16246	Transcription	Transcription factors
NMB0212	DNA gyrase subunit B	gyrB	5.99.1.3	-1.16113	DNA metabolism	DNA replication, recombination, and repair
NMB1378	iron-sulphur cluster-assembly HTH-type transcriptional repressor IscR	iscR	No data	-1.15905	Biosynthesis of cofactors, prosthetic groups, and carriers	Other
NMC0864	conserved hypothetical protein	No Data	No Data	-1.15782	Hypothetical proteins	Conserved
NMB1432	3-phosphoshikimate 1-carboxyvinyltransferase (5-enolpyruvylshikimate-3-phosphate synthase; EPSP synthase; EPSPS)	aroA		-1.15666	Amino acid biosynthesis	Aromatic amino acid family
NMB1187	hypothetical protein	No Data	No Data	-1.14859	No Data	No Data
NMB0011	UDP-N-acetylglucosamine 1-carboxyvinyltransferase (Enoylpyruvate transferase; UDP-N-acetylglucosamine enolpyruvyl transferase; EPT)	murA	2.5.1.7	-1.14601	Cell envelope	Biosynthesis and degradation of murein sacculus and peptidoglycan
NMB0416	UDP-N-acetylmuramoyl-tripeptide--D-alanyl-D-alanine ligase (UDP-MurNAc-pentapeptide synthetase; D-alanyl-D-alanine-adding enzyme)	murF	6.3.2.15	-1.14468	Cell envelope	Biosynthesis and degradation of murein sacculus and peptidoglycan
NMB0296	putative cytochrome C biogenesis protein		No Data	-1.14454	Unknown function	General
NMB1886	conserved hypothetical protein		No Data	-1.14449	Hypothetical proteins	Conserved
NMB0118	DNA topoisomerase I (Omega-protein; relaxing enzyme; untwisting enzyme; swivelase)	topA	5.99.1.2	-1.14447	DNA metabolism	DNA replication, recombination, and repair
NMA0510	hypothetical protein		No Data	-1.1427	Hypothetical proteins	Conserved
NMC0860	conserved hypothetical protein	No Data	No Data	-1.14137	Hypothetical proteins	Conserved
NMB1488	succinate-semialdehyde dehydrogenase [NADP+] (SSDH)	gabD	1.2.1.16	-1.13838	Energy metabolism	Other
NMB1392	glucose-6-phosphate 1-dehydrogenase (G6PD)	zwf	1.1.1.49	-1.13802	Energy metabolism	Pentose phosphate pathway
NMB1163	conserved hypothetical TPR-containing lipoprotein		No Data	-1.13773	No Data	No Data
NMB0722	50S ribosomal protein L35	rpmI	No Data	-1.1367	Protein synthesis	Ribosomal proteinssynthesis and modification
NMA1934	glycine dehydrogenase [decarboxylating] (glycine decarboxylase; glycine cleavage system P-protein)	gcvP	No Data	-1.13482	Energy metabolism	Amino acids and amines
NMB0795	peptidyl-tRNA hydrolase (PTH)	pth	3.1.1.29	-1.13382	Protein synthesis	Other
NMB1383	co-chaperone protein Hsc20	hscB	No Data	-1.1294	Protein fate	Protein folding and stabilization
NMB0056	DnaK suppressor protein	dksA	No Data	-1.12876	DNA metabolism	DNA replication, recombination, and repair
NMB0554	chaperone protein DnaK (heat shock protein 70; heat shock 70 kDa protein; HSP70)	dnaK	No Data	-1.12687	Protein fate	Protein folding and stabilization
NMB1732	putative heavy metal transport protein		No Data	-1.12599	Transport and binding proteins	Unknown substrate
NMB0414	UDP-N-acetylmuramoylalanyl-D-glutamate--2,6-diaminopimelate ligase (UDP-N-acetylmuramyl-tripeptide synthetase; meso-diaminopimelate-adding enzyme; UDP-MurNAc-tripeptide synthetase)	murE	6.3.2.13	-1.12026	Cell envelope	Biosynthesis and degradation of murein sacculus and peptidoglycan
NMB0672	tetraacyldisaccharide 4'-kinase (lipid A 4'-kinase)	lpxK	2.7.1.130	-1.11959	Fatty acid and phospholipid metabolism	Biosynthesis
NMB0145	50S ribosomal protein L2	rplB	No Data	-1.11916	Protein synthesis	Ribosomal proteinssynthesis and modification
NMB0434	conserved hypothetical protein		No Data	-1.11748	Energy metabolism	Aerobic
NMB2065	putative protein methyltransferase HemK (protein-glutamine N-methyltransferase HemK; protein-(glutamine-N5) MTase HemK; M.StyLTHemKP)			-1.11575	Protein fate	Protein modification and repair
NMB1500	putative universal stress protein (Usp)		No Data	-1.11378	Hypothetical proteins	Conserved
NMB1536	preprotein translocase SecA subunit	secA	No Data	-1.11077	Protein fate	Protein and peptide secretion and trafficking
NMB1724	cytochrome c oxidase polypeptide II	ccoO	1.9.3.1	-1.10717	Energy metabolism	Electron transport
NMB0767	MTA/SAH nucleosidase (5'-methylthioadenosine nucleosidase; S-adenosylhomocysteine nucleosidase)	pfs	3.2.2.16/3.2.2.	-1.10424	Central intermediary metabolism	Other
NMB1669	heme oxygenase HemO	hemO	1.14.99.3	-1.10408	Unknown function	General
NMB1530	succinyl-diaminopimelate desuccinylase (SDAP)	dapE	3.5.1.18	-1.10244	Amino acid biosynthesis	Aspartate family
NMB1584	putative 2-hydroxy-3-oxopropionate reductase (tartronate semialdehyde reductase; TSAR)		No Data	-1.09873	Central intermediary metabolism	Other
NMB1270	putative methyltransferase		No Data	-1.09142	Unknown function	General
NMB0629	1-(5-phosphoribosyl)-5-[(5-phosphoribosylamino)methylideneamino] imidazole-4-carboxamide isomerase (phosphoribosylformimino-5-aminoimidazole carboxamide ribotide isomerase)	hisA	5.3.1.16	-1.08901	Amino acid biosynthesis	Histidine family
NMB2135	conserved hypothetical periplasmic protein		No Data	-1.08891	Hypothetical proteins	Conserved
NMB0578	truncated NosD-like protein (C-terminal 90% of the protein)		No Data	-1.08884	Transport and binding proteins	Cations and iron carrying compounds
NMA1987	hypothetical protein		No Data	-1.08868	Hypothetical proteins	0
NMB1642	transcription elongation protein nusA (N utilization substance protein A; L factor)	nusA	No Data	-1.08324	Transcription	Transcription factors
NMB0220	acyl carrier protein (ACP)	acpP	No Data	-1.08298	Fatty acid and phospholipid metabolism	Biosynthesis
NMB0711	conserved hypothetical protein		No Data	-1.0821	Hypothetical proteins	Conserved
NMB1477	hypothetical protein	No Data		-1.08113	No Data	No Data
NMB1280	putative acyl-CoA dehydrogenase		No Data	-1.07963	Unknown function	General
NMC0869	bacteriophage lambda tail assembly protein I	No Data	No Data	-1.07667	Mobile and extrachromosomal element functions	Prophage functions
NMA1228	hypothetical protein		2.3.1.31	-1.07558	Hypothetical proteins	Conserved
NMB0833	truncated putative type I restriction-modification system R protein		No Data	-1.075	Unknown function	General
NMB1271	putative heavy-metal scavenger protein		No Data	-1.07164	Transport and binding proteins	Cations and iron carrying compounds
NMB1294	1-acyl-sn-glycerol-3-phosphate acyltransferase NlaA (1-AGP acyltransferase; 1-AGPAT; lysophosphatidic acid acyltransferase; LPAAT)	nlaA	2.3.1.51	-1.07097	Fatty acid and phospholipid metabolism	Biosynthesis
NMA0598	hypothetical protein		No Data	-1.07081	Hypothetical proteins	0
NMB1816	conserved hypothetical protein		No Data	-1.06969	Regulatory functions	DNA interactions
NMC1051	conserved hypothetical protein	No Data	No Data	-1.06825	Hypothetical proteins	Conserved
NMC1121	hypothetical protein		No Data	-1.06621	Hypothetical proteins	Conserved
NMB0964	putative TonB-dependent receptor		No Data	-1.06554	Transport and binding proteins	Cations and iron carrying compounds
NMB1802	putative O-sialoglycoprotein endopeptidase (glycoprotease)		3.4.24.57	-1.06357	Protein fate	Degradation of proteins, peptides, and glycopeptides
NMB1560	glutaminyl-tRNA synthetase (glutamine--tRNA ligase; GlnRS)	glnS	6.1.1.18	-1.06302	Protein synthesis	tRNA aminoacylation
NMB0624	pilin glycosyl transferase E (pseudogene part 1)	pglE	No Data	-1.06096	Cell envelope	Biosynthesis and degradation of surface polysaccharides and lipopolysaccharides
NMB1740	hypothetical protein		No Data	-1.05896	No Data	No Data
NMB0626	peptide chain release factor 3 (RF-3)	prfC	No Data	-1.05835	Protein synthesis	Translation factors
NMB0041	thiamine-binding periplasmic protein	thiB	No Data	-1.05809	Transport and binding proteins	Unknown substrate
NMB0377	conserved hypothetical protein		No Data	-1.05635	Cell envelope	Biosynthesis and degradation of murein sacculus and peptidoglycan
NMA0883	hypothetical lipoprotein		No Data	-1.05254	Hypothetical proteins	Conserved
NMB1978	putative CyA-like protein		No Data	-1.05044	Unknown function	General
NMB1300	cytidylate kinase (CK; cytidine monophosphate kinase; CMP kinase)	cmk	2.7.4.14	-1.04852	Purines, pyrimidines, nucleosides, and nucleotides	Nucleotide and nucleoside interconversions
NMB1254	GTP cyclohydrolase II	ribA	3.5.4.25	-1.04845	Biosynthesis of cofactors, prosthetic groups, and carriers	Riboflavin, FMN, and FAD
NMB0766	putative GTP-binding protein LepA		No Data	-1.04661	Unknown function	General
NMB0544	UDP-2,3-diacylglucosamine hydrolase	lpxH	3.6.1.-	-1.04638	Cell envelope	Biosynthesis and degradation of surface polysaccharides and lipopolysaccharides
NMB0900	putative KilA-N domain-containing protein		No Data	-1.04575	No Data	No Data
NMB1188	dihydroxy-acid dehydratase (DAD)	ilvD	4.2.1.9	-1.0367	Amino acid biosynthesis	Pyruvate family
NMB1971	conserved hypothetical TPR-containing membrane-associated protein		No Data	-1.03536	Hypothetical proteins	Conserved
NMA0330	putative 5-formyltetrahydrofolate cyclo-ligase (methenyl-THF synthetase)		6.3.3.2	-1.03467	Unknown function	General
NMB2093	methionine aminopeptidase (MAP; peptidase M)	map	3.4.11.18	-1.03336	Protein fate	Protein modification and repair
NMB0469	agmatinase (agmatine ureohydrolase; AUH)	speB	3.5.3.11	-1.03245	Central intermediary metabolism	Polyamine biosynthesis
NMB0199	lipid-A-disaccharide synthase	lpxB	2.4.1.182	-1.03051	Cell envelope	Biosynthesis and degradation of surface polysaccharides and lipopolysaccharides
NMB1681	conserved hypothetical protein		No Data	-1.02811	No Data	No Data
NMB1843	putative HTH-type transcriptional regulator		No Data	-1.02702	Regulatory functions	Other
NMB1284	conserved hypothetical integral membrane protein		No Data	-1.0257	No Data	No Data
NMB0179	(3R)-hydroxymyristoyl-[acyl carrier protein] dehydratase ((3R)-hydroxymyristoyl ACP dehydrase)	fabZ	No Data	-1.02538	Fatty acid and phospholipid metabolism	Biosynthesis
NMB1048	putative transporter		No Data	-1.02535	No Data	No Data
NMB0807	putative inorganic polyphosphate/ATP-NAD kinase (poly(P)/ATP NAD kinase)		No Data	-1.02328	Hypothetical proteins	Conserved
NMB2099	putative 5-formyltetrahydrofolate cyclo-ligase (methenyl-THF synthetase)			-1.0201	Hypothetical proteins	Conserved
NMB1233	exodeoxyribonuclease V alpha chain	recD		-1.01904	DNA metabolism	DNA replication, recombination, and repair
NMB0240	putative spermidine synthase (putrescine aminopropyltransferase; SPDSY)		No Data	-1.01777	No Data	No Data
NMB0406	putative cell division protein FtsN		No Data	-1.01766	Hypothetical proteins	Conserved
NMB0707	conserved hypothetical lipoprotein		No Data	-1.01381	Cell envelope	Other
NMB1913	fatty acid/phospholipid synthesis protein PlsX	plsX	No Data	-1.01297	Fatty acid and phospholipid metabolism	Biosynthesis
NMC0050	tetratricopeptide repeat domain protein	No Data	No Data	-1.01127	Unknown function	General
NMC0602	hypothetical protein		No Data	-1.01066	Hypothetical proteins	Conserved
NMB1395	putative L-threonine 3-dehydrogenase		No Data	-1.01038	Energy metabolism	Fermentation
NMB0180	UDP-3-O-[3-hydroxymyristoyl] glucosamine N-acyltransferase	lpxD	No Data	-1.00822	Fatty acid and phospholipid metabolism	Biosynthesis
NMB2137	hypothetical protein	No Data	No Data	-0.999966	No Data	No Data
NMB0668	AmpD protein	ampD	No Data	-0.997294	Cellular processes	Toxin production and resistance
NMB0142	50S ribosomal protein L3	rplC	No Data	-0.99605	Protein synthesis	Ribosomal proteinssynthesis and modification
NMB1268	glycerate kinase	glxK	No data	-0.995976	Energy metabolism	Other
NMA0430	putative DNA helicase		No Data	-0.995634	DNA metabolism	DNA replication, recombination, and repair
NMA1226	hypothetical protein NMA1226		No Data	-0.993783	Hypothetical proteins	Conserved
NMB0709	hypothetical integral membrane protein			-0.991976	No Data	No Data
NMB0602	putative HitA-like protein		No Data	-0.991858	Unknown function	General
NMB1132	conserved hypothetical protein		No Data	-0.99025	No Data	No Data
NMB0435	acetate kinase 2 (acetokinase 2)	ackA	2.7.2.1	-0.987516	Energy metabolism	Fermentation
NMB1301	30S ribosomal protein S1	rpsA	No Data	-0.98693	Protein synthesis	Ribosomal proteinssynthesis and modification
NMB0181	periplasmic chaperone Skp (OmpH)	skp	No Data	-0.986106	Cell envelope	Other
NMA0609	type IV pilus-associated protein PilC1	pilC	No data	-0.985959	Unclassified	Role category not yet assigned
NMB0131	50S ribosomal protein L7/L12	rplL	No Data	-0.979321	Protein synthesis	Ribosomal proteinssynthesis and modification
NMB0769	DNA polymerase III delta' subunit	holB	No Data	-0.979242	DNA metabolism	DNA replication, recombination, and repair
NMB0564	Na(+)-translocating NADH-quinone reductase subunit F (Na(+)-translocating NQR subunit F; Na(+)-NQR subunit F; NQR complex subunit F; NQR-1 subunit F)	nqrF	No Data	-0.977482	Energy metabolism	Aerobic
NMB0669	putative aminodeoxychorismate lyase		4.1.3.38	-0.976154	Hypothetical proteins	Conserved
NMB2101	30S ribosomal protein S2	rpsB	No Data	-0.973046	Protein synthesis	Ribosomal proteinssynthesis and modification
NMB1783	putative bacteriocin/pheromone secretion membrane fusion protein (pseudogene part 2)		No Data	-0.97172	Transport and binding proteins	Other
NMB0663	outer-membrane associated protein NspA	nspA	No Data	-0.970529	Cell envelope	Other
NMB0411	S-adenosyl-methyltransferase MraW	mraW	2.1.1.-	-0.969048	Cell envelope	Biosynthesis and degradation of surface polysaccharides and lipopolysaccharides
NMB1639	hypothetical protein		No Data	-0.968728	No Data	No Data
NMB1468	conserved hypothetical lipoprotein		No Data	-0.967785	No Data	No Data
NMB0932	conserved hypothetical integral membrane protein		No Data	-0.964998	Hypothetical proteins	Conserved
NMB0163	translation initiation factor IF-1	infA	No Data	-0.960051	Protein synthesis	Translation factors
NMB1279	membrane-bound lytic murein transglycosylase B (murein hydrolase B)	mltB	No Data	-0.9586	Cell envelope	Biosynthesis and degradation of surface polysaccharides and lipopolysaccharides
NMB0350	conserved hypothetical protein		No Data	-0.957573	Hypothetical proteins	Conserved
NMB1614	Trk system potassium uptake protein TrkA (K(+)-uptake protein TrkA)	trkA	No Data	-0.955601	Transport and binding proteins	Cations and iron carrying compounds
NMB2081	hypothetical integral membrane protein		No Data	-0.951689	No Data	No Data
NMB0661	putative Trk system potassium uptake protein		No Data	-0.950006	Disrupted reading frame	No Data
NMB1905	ribonuclease P protein component (RNaseP protein; RNase P protein; Protein C5)	rnpA	3.1.26.5	-0.949448	Transcription	RNA processing
NMB0667	conserved hypothetical periplasmic protein		No Data	-0.948946	No Data	No Data
NMB2018	putative RNA pseudouridine synthase (RNA-uridine isomerase; RNA pseudouridylate synthase)		No Data	-0.948642	Protein synthesis	tRNA and rRNA base modification
NMB1689	putative DedA-family integral membrane protein		No Data	-0.948394	Unknown function	General
NMB0666	DNA ligase (polydeoxyribonucleotide synthase [NAD+])	ligA	6.5.1.2	-0.947954	DNA metabolism	DNA replication, recombination, and repair
NMB0751	tyrosine recombinase XerD	xerD	No Data	-0.947483	DNA metabolism	DNA replication, recombination, and repair
NMB1326	UvrABC system protein C (UvrC protein; excinuclease ABC subunit C)	uvrC	No Data	-0.939458	DNA metabolism	DNA replication, recombination, and repair
NMB0339	conserved hypothetical TPR-containing periplasmic protein		No Data	-0.939432	Hypothetical proteins	Conserved
NMC0876	hypothetical protein		No Data	-0.938706	Hypothetical proteins	0
NMB0622	outer-membrane lipoprotein carrier protein	lolA	No Data	-0.936878	Protein fate	Protein and peptide secretion and trafficking
NMA0540	hypothetical protein		No Data	-0.936697	Hypothetical proteins	Conserved
NMB2064	putative Na+/H+ antiporter		No Data	-0.934094	Hypothetical proteins	Conserved
NMB1241	multifunctional CCA protein [includes: CCA-adding enzyme (tRNA nucleotidyltransferase; tRNA adenylyl-/cytidylyl-transferase; tRNA CCA-pyrophosphorylase; tRNA-NT) and 2'-nucleotidase and 2',3'-cyclic phosphodiesterase and phosphatase]	cca	2.7.7.25	-0.932189	Transcription	RNA processing
NMB1379	cysteine desulfurase (NifS protein homolog)	iscS	No Data	-0.931804	Biosynthesis of cofactors, prosthetic groups, and carriers	Other
NMA0171	hypothetical protein NMA0171		No Data	-0.931417	Hypothetical proteins	Conserved
NMB1074	acetylglutamate kinase (NAG kinase; AGK; N-acetyl-L-glutamate 5-phosphotransferase)	argB	2.7.2.8	-0.930414	Amino acid biosynthesis	Glutamate family
NMB0161	50S ribosomal protein L15	rplO	No Data	-0.930167	Protein synthesis	Ribosomal proteinssynthesis and modification
NMB1200	ribonuclease R (RNase R; VacB protein)	rnr	No Data	-0.927774	Transcription	Degradation of RNA
NMC0868	putative phage-related protein nlpc_p60	No Data	No Data	-0.925088	Unknown function	General
NMB0784	putative phage shock protein E		No Data	-0.924934	Cellular processes	Adaptations to atypical conditions
NMB0440	putative prephenate dehydrogenase (PDH)		No Data	-0.916001	Amino acid biosynthesis	Aromatic amino acid family
NMB0306	hypothetical protein	No Data	No Data	-0.915419	No Data	No Data
NMC0399	pilin glycosyl transferase B2	Pglb2	No Data	-0.915157	Cellular processes	Pathogenesis
NMB1817	riboflavin biosynthesis protein RibD [includes: diaminohydroxyphosphoribosylaminopyrimidine deaminase (riboflavin-specific deaminase) and 5-amino-6-(5-phosphoribosylamino)uracil reductase (HTP reductase)]	ribD	3.5.4.26 1.1.1.193	-0.914187	Biosynthesis of cofactors, prosthetic groups, and carriers	Riboflavin, FMN, and FAD
NMB1747	putative TspB protein		No Data	-0.913656	Unknown function	General
NMB1902	DNA polymerase III beta subunit	dnaN	2.7.7.7	-0.911463	DNA metabolism	DNA replication, recombination, and repair
NMC0328	DNA methylase	No Data	No Data	-0.910138	DNA metabolism	Restriction/modification
NMB0359	glutamine synthetase (glutamate--ammonia ligase)	glnA	6.3.1.2	-0.909631	Amino acid biosynthesis	Glutamate family
NMB0345	conserved hypothetical periplasmic protein		No Data	-0.909122	Cell envelope	Other
NMB1169	putative chaperone protein HscA		No Data	-0.906127	Protein fate	Protein folding and stabilization
NMB1381	putative IscA-like protein		No Data	-0.905355	Biosynthesis of cofactors, prosthetic groups, and carriers	Other
NMB0123	putative ferredoxin		No Data	-0.905245	Energy metabolism	Electron transport
NMB0047	conserved hypothetical protein		No Data	-0.905188	Hypothetical proteins	Conserved
NMB0580	putative NosL-like lipoprotein		No Data	-0.905089	Protein fate	Protein folding and stabilization
NMB2098	putative acetyltransferase		No Data	-0.903441	Hypothetical proteins	Conserved
NMB0973	hypothetical integral membrane protein		No Data	-0.90143	No Data	No Data
NMB1364	NH(3)-dependent NAD(+) synthetase	nadE	No Data	-0.899187	Biosynthesis of cofactors, prosthetic groups, and carriers	Pyridine nucleotides
NMB0908	hypothetical protein		No Data	-0.892701	No Data	No Data
NMB1481	hypothetical protein	No Data	No Data	-0.886024	No Data	No Data
NMB1038	putative DNA repair protein RadC		No Data	-0.879277	DNA metabolism	DNA replication, recombination, and repair
NMB1130	phytoene synthase	crtB	No Data	-0.878276	Biosynthesis of cofactors, prosthetic groups, and carriers	Other
NMB1983	conserved hypothetical protein		No Data	-0.87786	No Data	No Data
NMB0167	30S ribosomal protein S4	rpsD	No Data	-0.876741	Protein synthesis	Ribosomal proteinssynthesis and modification
NMB1672	conserved hypothetical lipoprotein		No Data	-0.874034	Hypothetical proteins	Conserved
NMB0232	DNA helicase II	uvrD	3.6.1.-	-0.872429	DNA metabolism	DNA replication, recombination, and repair
NMB0568	Na(+)-translocating NADH-quinone reductase subunit B (Na(+)-translocating NQR subunit B; Na(+)-NQR subunit B; NQR complex subunit B; NQR-1 subunit B)	nqrB	1.6.5.-	-0.869252	Energy metabolism	Aerobic
NMB0323	putative ubiquinone biosynthesis monooxygenase		No Data	-0.868284	Biosynthesis of cofactors, prosthetic groups, and carriers	Ubiquinone
NMB0324	50S ribosomal protein L27	rpmA	No Data	-0.867311	Protein synthesis	Ribosomal proteinssynthesis and modification
NMB0496	TpsA activation/secretion protein TpsB1	tpsB1	No Data	-0.866429	Unknown function	General
NMB0198	ribosomal large subunit pseudouridine synthase C (rRNA-uridine isomerase C; rRNA pseudouridylate synthase C)	rluC	No Data	-0.866174	Protein synthesis	tRNA and rRNA base modification
NMA0319	putative MafS4 cassette	mafS4	No Data	-0.864461	Cell envelope	Surface structures
NMB1621	putative phospholipid hydroperoxide glutathione peroxidase (PHGPx)		No Data	-0.863145	Cellular processes	Detoxification
NMB2075	putative BirA-like multifunctional protein [includes: biotin--[acetyl-CoA-carboxylase] synthetase (biotin--protein ligase), biotin operon repressor and Baf-like domain]		No Data	-0.862451	Biosynthesis of cofactors, prosthetic groups, and carriers	Biotin
NMB2102	elongation factor Ts (EF-Ts)	tsf	No Data	-0.861848	Protein synthesis	Translation factors
NMB1714	outer-membrane lipoprotein MtrE	mtrE	No Data	-0.861571	Cellular processes	Detoxification
NMB1388	glucose-6-phosphate isomerase 1 (GPI 1; phosphoglucose isomerase 1; PGI 1; phosphohexose isomerase 1; PHI 1)	pgi	5.3.1.9	-0.861496	Energy metabolism	Glycolysis/gluconeogenesis
NMB0247	hypothetical protein		No Data	-0.861484	No Data	No Data
NMB0927	proline iminopeptidase (PIP; prolyl aminopeptidase; PAP)	pip	3.4.11.5	-0.860765	Protein fate	Degradation of proteins, peptides, and glycopeptides
NMB1168	phytoene synthase	crtB	No Data	-0.857348	Biosynthesis of cofactors, prosthetic groups, and carriers	Other
NMB0567	Na(+)-translocating NADH-quinone reductase subunit C (Na(+)-translocating NQR subunit C; Na(+)-NQR subunit C; NQR complex subunit C; NQR-1 subunit C)	nqrC	No Data	-0.85681	Energy metabolism	Aerobic
NMB1034	3-isopropylmalate dehydratase small subunit (isopropylmalate isomerase; alpha-IPM isomerase; IPMI)	leuD	4.2.1.33	-0.856734	Amino acid biosynthesis	Pyruvate family
NMB0074	polysialic acid capsule export ATP-binding protein CtrD	ctrD	No Data	-0.854714	Transport and binding proteins	Carbohydrates, organic alcohols, and acids
NMC2086	hypothetical protein		No Data	-0.853577	Hypothetical proteins	0
NMB1514	DNA polymerase III epsilon subunit	dnaQ	2.7.7.7	-0.852512	DNA metabolism	DNA replication, recombination, and repair
NMB1293	hypothetical periplasmic protein		No Data	-0.851006	No Data	No Data
NMB1781	hypothetical integral membrane protein		No Data	-0.845124	No Data	No Data
NMA1282	putative DNA-binding protein		No Data	-0.842984	Hypothetical proteins	Conserved
NMB1161	hypothetical protein	No Data		-0.842015	No Data	No Data
NMB0950	succinate dehydrogenase flavoprotein subunit	sdhA	1.3.99.1	-0.840688	Energy metabolism	TCA cycle
NMB1039	conserved hypothetical protein		No Data	-0.838911	Hypothetical proteins	Conserved
NMB0949	succinate dehydrogenase membrane anchor protein	sdhD	No Data	-0.837839	Energy metabolism	TCA cycle
NMC1691	transferrin-binding protein B	tbpB	No Data	-0.834831	Transport and binding proteins	Cations and iron carrying compounds
NMB1150	dihydroxy-acid dehydratase (DAD)	ilvD	4.2.1.9	-0.83311	Amino acid biosynthesis	Pyruvate family
NMB0097	putative bacteriocin/pheromone secretion membrane fusion protein (pseudogene part 1)		No Data	-0.832905	Disrupted reading frame	No Data
NMB0447	DNA repair protein RecO (recombination protein O)	recO	No Data	-0.831307	DNA metabolism	DNA replication, recombination, and repair
NMB0942	50S ribosomal protein L31 type B	rpmE	No Data	-0.829882	Protein synthesis	Ribosomal proteinssynthesis and modification
NMB1120	conserved hypothetical protein		No Data	-0.829716	No Data	No Data
NMB0309	putative adenylate cyclase		No Data	-0.827506	Hypothetical proteins	Conserved
NMC0082	hypothetical protein		No Data	-0.826619	Hypothetical proteins	0
NMB0013	conserved hypothetical integral membrane protein		No Data	-0.8264	Hypothetical proteins	Conserved
NMC1053	conserved hypothetical protein	No Data	No Data	-0.823137	Hypothetical proteins	Conserved
NMB0295	signal recognition particle protein (fifty-four homolog)	ffh	No Data	-0.822201	Protein fate	Protein and peptide secretion and trafficking
NMB0940	homoserine O-acetyltransferase (homoserine O-trans-acetylase; homoserine transacetylase; HTA)	metX	2.3.1.31	-0.822175	Amino acid biosynthesis	Aspartate family
NMB0640	hypothetical membrane-associated protein			-0.8215	No Data	No Data
NMB1353	putative aldehyde dehydrogenase-like protein		No Data	-0.819987	Energy metabolism	Fermentation
NMB0537	magnesium and cobalt efflux protein CorC	corC	No data	-0.819034	Transport and binding proteins	Cations and iron carrying compounds
NMB2116	hypothetical protein		No Data	-0.817648	No Data	No Data
NMB0810	putative HTH-type transcriptional regulator		No Data	-0.814812	Regulatory functions	Other
NMB0143	50S ribosomal protein L4	rplD	No Data	-0.813621	Protein synthesis	Ribosomal proteinssynthesis and modification
NMB0639	putative HAM1-like protein		No Data	-0.810338	Hypothetical proteins	Conserved
NMB0182	outer-membrane protein assembly factor Omp85	omp	No Data	-0.809219	Cell envelope	Other
NMB1814	3-dehydroquinate synthase	aroB	4.6.1.3	-0.806769	Amino acid biosynthesis	Aromatic amino acid family
NMB1185	conserved hypothetical protein		No Data	-0.805673	No Data	No Data
NMB1323	30S ribosomal protein S6	rpsF	No Data	-0.805388	Protein synthesis	Ribosomal proteinssynthesis and modification
NMB1056	conserved hypothetical protein (pseudogene part 2)		No Data	-0.8028	No Data	No Data
NMB1497	putative TonB-dependent receptor		No Data	-0.801981	Transport and binding proteins	Cations and iron carrying compounds
NMB0192	ribonuclease HII (RNase HII)	rnhB	3.1.26.4	-0.800846	Transcription	Degradation of RNA
NMB1586	putative transporter		No Data	-0.800528	No Data	No Data
NMB0731	hypothetical protein		No Data	-0.800251	No Data	No Data
NMC0858	peptidase U35, phage prohead HK97	No Data	No Data	-0.800069	Mobile and extrachromosomal element functions	Prophage functions
NMB0325	50S ribosomal protein L21	rplU	No Data	-0.799909	Protein synthesis	Ribosomal proteinssynthesis and modification
NMB0386	phosphatidylglycerophosphatase A	pgpA	3.1.3.27	-0.79906	Fatty acid and phospholipid metabolism	Degradation
NMB0657	hypothetical protein	No Data	No Data	-0.796129	No Data	No Data
NMA0606	hypothetical protein NMA0606		No Data	-0.795637	Hypothetical proteins	Conserved
NMB1661	guanylate kinase (GMP kinase)	gmk	2.7.4.8	-0.795148	Purines, pyrimidines, nucleosides, and nucleotides	Nucleotide and nucleoside interconversions
NMB0194	putative amino-acid symporter		No Data	-0.79428	Transport and binding proteins	Amino acids, peptides and amines
NMB0530	beta-hexosaminidase (N-acetyl-beta-glucosaminidase; beta-N-acetylhexosaminidase)	nagZ	No Data	-0.793227	Energy metabolism	Biosynthesis and degradation of polysaccharides
NMB1526	SsrA-binding protein	smpB	No data	-0.792622	Protein synthesis	Other
NMB1604	2,3-bisphosphoglycerate-dependent phosphoglycerate mutase (phosphoglyceromutase; PGAM; BPG-dependent PGAM; dPGM)	gpm	5.4.2.1	-0.790788	Energy metabolism	Glycolysis/gluconeogenesis
NMB0010	phosphoglycerate kinase	pgk	2.7.2.3	-0.790463	Energy metabolism	Glycolysis/gluconeogenesis
NMA1858	hypothetical protein		No Data	-0.790315	Hypothetical proteins	Conserved
NMB0045	cell division protein FtsY	ftsY	No Data	-0.787931	Protein fate	Protein and peptide secretion and trafficking
NMA1978	hypothetical protein		No Data	-0.784672	Hypothetical proteins	0
NMB0239	conserved hypothetical integral membrane protein		No Data	-0.784279	No Data	No Data
NMB0603	phosphoribosyl-ATP pyrophosphatase (PRA-PH)	hisE	3.6.1.31	-0.782147	Amino acid biosynthesis	Histidine family
NMB1637	putative nitroreductase		No Data	-0.777337	Hypothetical proteins	Conserved
NMB1313	trigger factor (TF)	tig	No Data	-0.776073	Protein fate	Protein folding and stabilization
NMB1114	conserved hypothetical phage protein		No Data	-0.771572	Hypothetical proteins	Conserved
NMB1727	conserved hypothetical protein		No Data	-0.768491	Hypothetical proteins	Conserved
NMB2155	electron transfer flavoprotein beta-subunit (beta-ETF; electron transfer flavoprotein small subunit; ETFSS)	etfB	No Data	-0.768001	Energy metabolism	Electron transport
NMB1572	aconitate hydratase 2 (citrate hydro-lyase 2; aconitase 2)	acnB	4.2.1.3	-0.766779	Energy metabolism	TCA cycle
NMC0939	hypothetical protein	No Data	No Data	-0.763793	No Data	No Data
NMB1659	guanosine-3',5'-bis(diphosphate) 3'-pyrophophohydrolase ((ppGpp)ase; penta-phosphate guanosine-3'-pyrophosphohydrolase)	spoT	3.1.7.2	-0.76344	Regulatory functions	Other
NMB1162	conserved hypothetical lipoprotein		No Data	-0.762858	No Data	No Data
NMB0697	dimethyladenosine transferase (S-adenosylmethionine-6-N', N'-adenosyl(rRNA) dimethyltransferase; 16S rRNA dimethylase; high level kasugamycin resistance protein KsgA; kasugamycin dimethyltransferase)	ksgA	2.1.1.-	-0.762813	Cellular processes	Toxin production and resistance
NMC2091	MafB-related protein	No Data	No Data	-0.761564	Unknown function	General
NMB1070	2-isopropylmalate synthase (alpha-isopropylmalate synthase; alpha-IPM synthetase)	leuA	4.1.3.12	-0.760804	Amino acid biosynthesis	Pyruvate family
NMB0221	dihydroorotate dehydrogenase (dihydroorotate oxidase; DHOdehase; DHODase; DHOD)	pyrD	1.3.3.1	-0.758505	Purines, pyrimidines, nucleosides, and nucleotides	Pyrimidine ribonucleotide biosynthesis
NMA1323	putative Gp47-like prophage protein		No Data	-0.757971	Hypothetical proteins	Conserved
NMA1229	hypothetical protein		No Data	-0.757838	Hypothetical proteins	Conserved
NMB1552	putative pilin gene-inverting protein (PIVML)		No Data	-0.75659	Cellular processes	Pathogenesis
NMB0826	putative type II restriction-modification system enzyme Mod		2.1.1.73	-0.754658	DNA metabolism	DNA replication, recombination, and repair
NMC0893	putative ParB protein	No Data	No Data	-0.754124	Cellular processes	Cell division
NMB1493	putative carbon starvation protein A		No Data	-0.749833	Energy metabolism	Other
NMA1423	hypothetical membrane protein		No Data	-0.749531	Hypothetical proteins	Conserved
NMB0675	3-deoxy-manno-octulosonate cytidylyltransferase (CMP-KDO synthetase; CMP-2-keto-3-deoxyoctulosonic acid synthetase; CKS)	kdsB	2.7.7.38	-0.74639	Cell envelope	Biosynthesis and degradation of surface polysaccharides and lipopolysaccharides
NMB0821	conserved hypothetical protein		No Data	-0.744875	No Data	No Data
NMB0036	putative Tat-translocated enzyme		No Data	-0.740488	Hypothetical proteins	Conserved
NMB0955	2-oxoglutarate dehydrogenase E1 component (alpha-ketoglutarate dehydrogenase)	sucA	1.2.4.2	-0.739937	Energy metabolism	TCA cycle
NMB0592	30S ribosomal protein S16	rpsP	No Data	-0.738445	Protein synthesis	Ribosomal proteinssynthesis and modification
NMB1745	hypothetical protein		No Data	-0.735577	No Data	No Data
NMB0903	conserved hypothetical protein		No Data	-0.735266	No Data	No Data
NMB2076	D-beta-D-heptose 1-phosphate adenosyltransferase	rfaE	2.7.-.-	-0.734844	Cell envelope	Biosynthesis and degradation of surface polysaccharides and lipopolysaccharides
NMB1641	conserved hypothetical protein		No Data	-0.731347	Hypothetical proteins	Conserved
NMB1308	conserved hypothetical protein		No Data	-0.729675	Hypothetical proteins	Conserved
NMB1391	6-phosphogluconolactonase (6PGL)	pgl	No Data	-0.725346	Central intermediary metabolism	Other
NMB0644	hypothetical protein		No Data	-0.724912	No Data	No Data
NMB0376	hypothetical protein	No Data	No Data	-0.724382	No Data	No Data
NMA1435	hypothetical protein		No Data	-0.716979	Hypothetical proteins	Conserved
NMB0752	putative bacterioferritin-associated ferredoxin			-0.714217	Transport and binding proteins	Cations and iron carrying compounds
NMB1430	transcription elongation factor GreA (transcript cleavage factor GreA)	greA	No Data	-0.711336	Transcription	Transcription factors
NMB1138	putative RNA-binding protein		No Data	-0.709497	Hypothetical proteins	Conserved
NMB0702	competence protein ComA	comA	No Data	-0.70924	Cellular processes	DNA transformation
NMB1044	ferredoxin--NADP reductase (FNR; flavodoxin reductase; FLXR; FLDR)	fpr	1.18.1.2	-0.706328	Energy metabolism	Electron transport
NMC0604	conserved hypothetical protein	No Data	No Data	-0.706077	Hypothetical proteins	Conserved
NMB1029	aspartate ammonia-lyase (aspartase)	aspA	4.3.1.1	-0.705307	Energy metabolism	Amino acids and amines
NMB0785	exodeoxyribonuclease V beta chain	recB	3.1.11.5	-0.69931	DNA metabolism	DNA replication, recombination, and repair
NMB0830	conserved hypothetical protein		No Data	-0.69709	Hypothetical proteins	Conserved
NMB1116	hypothetical protein	No Data	No Data	-0.695714	No Data	No Data
NMB0806	ribosomal large subunit pseudouridine synthase F (rRNA-uridine isomerase F; rRNA pseudouridylate synthase F)	rluF	4.2.1.70	-0.69322	Protein synthesis	tRNA and rRNA base modification
NMB0693	FolC bifunctional protein [includes: folylpolyglutamate synthase (folylpoly-gamma-glutamate synthetase; FPGS; tetrahydrofolate synthase; tetrahydrofolylpolyglutamate synthase) and dihydrofolate synthase]	folC	6.3.2.17	-0.692604	Biosynthesis of cofactors, prosthetic groups, and carriers	Folic acid
NMB1417	putative polynucleotidyl transferase		No Data	-0.692277	Hypothetical proteins	Conserved
NMB0242	NADH-quinone oxidoreductase chain B (NADH dehydrogenase I, chain B; NDH-1, chain B)	nuoB	1.6.5.3	-0.690044	Energy metabolism	Electron transport
NMB1296	putative methyltransferase		No Data	-0.689198	No Data	No Data
NMB0073	polysialic acid capsule export inner-membrane protein CtrC	ctrC	No Data	-0.688937	Transport and binding proteins	Carbohydrates, organic alcohols, and acids
NMB0342	putative intracellular septation protein		No Data	-0.688567	Cellular processes	Cell division
NMB0176	D-amino acid dehydrogenase small subunit	dadA	1.4.99.1	-0.688188	Energy metabolism	Amino acids and amines
NMB1738	putative FrpA/C secretion adaptor protein		No Data	-0.6862	Transport and binding proteins	Other
NMA1155	conserved hypothetical protein		No Data	-0.684178	Hypothetical proteins	Conserved
NMB1093	hypothetical protein		No Data	-0.682891	No Data	No Data
NMA0313	hypothetical protein		No Data	-0.682373	Hypothetical proteins	0
NMB0103	putative peptidase		No Data	-0.681556	Cellular processes	Toxin production and resistance
NMB1992	conserved hypothetical protein		No Data	-0.673697	No Data	No Data
NMB2136	putative peptide transporter		No Data	-0.672813	Transport and binding proteins	Amino acids, peptides and amines
NMB0560	serine acetyltransferase (SAT)	cysE	2.3.1.30	-0.672534	Amino acid biosynthesis	Serine family
NMB0338	conserved hypothetical integral membrane protein		No Data	-0.672398	Hypothetical proteins	Conserved
NMA2157	hypothetical protein		No Data	-0.670505	Hypothetical proteins	Conserved
NMB0756	dTDP-4-dehydrorhamnose reductase (dTDP-4-keto- L-rhamnose reductase; dTDP-6-deoxy-L-mannose dehydrogenase; dTDP-L-rhamnose synthetase)	rfbD	No Data	-0.670183	Cell envelope	Biosynthesis and degradation of surface polysaccharides and lipopolysaccharides
NMB1489	conserved hypothetical protein		No Data	-0.669658	No Data	No Data
NMC0874	hypothetical protein	No Data	No Data	-0.669471	No Data	No Data
NMB0956	2-oxoglutarate dehydrogenase E2 component (dihydrolipoyllysine-residue succinyltransferase component of 2-oxoglutarate dehydrogenase complex; dihydrolipoamide succinyltransferase component of 2-oxoglutarate dehydrogenase complex)	sucB	2.3.1.61	-0.667993	Energy metabolism	TCA cycle
NMB1051	putative ABC transporter ATP-binding protein		No Data	-0.666993	Transport and binding proteins	Unknown substrate
NMB1072	prolipoprotein diacylglyceryl transferase	lgt	No Data	-0.665963	Cell envelope	Other
NMB2046	phosphotransferase system, enzyme IIA (protein IIA)	ptsIIA		-0.663444	Transport and binding proteins	Carbohydrates, organic alcohols, and acids
NMB1423	conserved hypothetical protein		No Data	-0.662698	Hypothetical proteins	Conserved
NMB1836	putative inner-membrane acyltransferase		No Data	-0.662168	Cell envelope	Biosynthesis and degradation of surface polysaccharides and lipopolysaccharides
NMB0381	putative HTH-type transcriptional regulator	cysB	No Data	-0.660663	Amino acid biosynthesis	Serine family
NMB1309	type IV pilus biogenesis lipoprotein PilW	pilW	No Data	-0.660396	Cellular processes	Pathogenesis
NMB0387	putative ABC transporter ATP-binding protein		No Data	-0.659818	Transport and binding proteins	Unknown substrate
NMB1351	putative ribosomal RNA small subunit methyltransferase B (rRNA (cytosine-C(5)-)-methyltransferase)		No Data	-0.657103	Protein synthesis	tRNA and rRNA base modification
NMB0828	ADP-L-glycero-D-manno-heptose-6-epimerase (ADP-L-glycero-beta-D-manno-heptose-6-epimerase; ADP-glyceromanno-heptose 6-epimerase; ADP-hep 6-epimerase; AGME)	rfaD	5.1.3.20	-0.656707	Cell envelope	Biosynthesis and degradation of surface polysaccharides and lipopolysaccharides
NMB1060	fructose-1,6-bisphosphatase (D-fructose-1,6-bisphosphate 1-phosphohydrolase; FBPase)	fbp	3.1.3.11	-0.654342	Energy metabolism	Glycolysis/gluconeogenesis
NMC0327	DNA adenine methylase (Deoxyadenosyl-methyltransferase)(DNA adenine methyltransferase) (M.VchADam)	No Data	No Data	-0.652071	DNA metabolism	Restriction/modification
NMB0310	conserved hypothetical integral membrane protein		No Data	-0.651448	Hypothetical proteins	Conserved
NMB1244	ribulose-phosphate 3-epimerase (pentose-5-phosphate 3-epimerase; PPE; R5P3E)	rpe	5.1.3.1	-0.650279	Energy metabolism	Pentose phosphate pathway
NMB0207	glyceraldehyde 3-phosphate dehydrogenase A (GAPDH)	gapA	1.2.1.12	-0.649182	Energy metabolism	Glycolysis/gluconeogenesis
NMB2128	putative CinA-like protein		No Data	-0.648644	Unknown function	General
NMB1812	type IV pilus secretin PilQ	pilQ	No Data	-0.642137	Cell envelope	Surface structures
NMB1344	dihydrolipoyl dehydrogenase (pyruvate dehydrogenase E3 component; dihydrolipoamide dehydrogenase)	lpdA	1.8.1.4	-0.641899	Energy metabolism	Pyruvate dehydrogenase
NMB0600	sec-independent protein translocase TatB component	tatB	No data	-0.640342	Protein fate	Protein and peptide secretion and trafficking
NMA0776	putative TspB protein		No Data	-0.639572	Unknown function	General
NMB0356	putative ABC transporter ATP-binding protein		No Data	-0.63794	Transport and binding proteins	Unknown substrate
NMB2094	conserved hypothetical protein		No Data	-0.637159	No Data	No Data
NMB1855	carbamoyl-phosphate synthase large chain (carbamoyl-phosphate synthetase ammonia chain)	carB	6.3.5.5	-0.63702	Purines, pyrimidines, nucleosides, and nucleotides	Pyrimidine ribonucleotide biosynthesis
NMB1019	phosphoribosylaminoimidazole carboxylase ATPase subunit (AIR carboxylase; AIRC)	purK	4.1.1.21	-0.635328	Purines, pyrimidines, nucleosides, and nucleotides	Purine ribonucleotide biosynthesis
NMB2078	conserved hypothetical integral membrane protein		No Data	-0.633677	Hypothetical proteins	Conserved
NMA1589	putative type III restriction-modification system enzyme Mod (pseudogene part 1)		1.1.1.85	-0.630539	DNA metabolism	DNA replication, recombination, and repair
NMB1859	S-adenosylmethionine:tRNA ribosyltransferase-isomerase (queuosine biosynthesis protein QueA)	queA	No Data	-0.628737	Protein synthesis	tRNA and rRNA base modification
NMB1734	glutaredoxin 2 (Grx2)	grxB	No Data	-0.627702	Energy metabolism	Electron transport
NMB0205	ferric uptake HTH-type transcriptional regulator (ferric uptake regulation protein)	fur	No Data	-0.622725	Regulatory functions	Other
NMA0271	pilS7 cassette	pilS7	No Data	-0.622643	Cell envelope	Surface structures
NMB1650	putative leucine-responsive regulatory protein	lrp	No Data	-0.622459	Regulatory functions	Other
NMB0169	50S ribosomal protein L17	rplQ	No Data	-0.622418	Protein synthesis	Ribosomal proteinssynthesis and modification
NMB1898	conserved hypothetical lipoprotein		No Data	-0.618999	Cell envelope	Other
NMB1124	conserved hypothetical lipoprotein		No Data	-0.615456	No Data	No Data
NMB0825	D-beta-D-heptose 7-phosphate kinase (D-beta-D-heptose 7-phosphotransferase)	rfaE	2.7.-.-	-0.61214	Cell envelope	Biosynthesis and degradation of surface polysaccharides and lipopolysaccharides
NMB0660	conserved hypothetical protein		No Data	-0.610714	No Data	No Data
NMB2057	50S ribosomal protein L13	rplM	No Data	-0.610304	Protein synthesis	Ribosomal proteinssynthesis and modification
NMB1929	fragment of lacto-N-neotetraose biosynthesis glycosyl tranferase LgtA	lgtA	No Data	-0.608548	Cell envelope	Biosynthesis and degradation of surface polysaccharides and lipopolysaccharides
NMB1318	CDP-diacylglycerol--serine O-phosphatidyltransferase (phosphatidylserine synthase)	pss	2.7.8.8	-0.608059	Fatty acid and phospholipid metabolism	Biosynthesis
NMB0778	putative heme biosynthesis protein HemX		No Data	-0.607696	Biosynthesis of cofactors, prosthetic groups, and carriers	Heme, porphyrin, and cobalamin
NMB2157	putative nicotinamidase (nicotine deamidase; NAMase)		No Data	-0.606084	Biosynthesis of cofactors, prosthetic groups, and carriers	Pyridine nucleotides
NMB2088	putative methyltransferase		No Data	-0.604925	Hypothetical proteins	Conserved
NMB0995	conserved hypothetical protein		No Data	-0.60375	Unknown function	General
NMA0270	pilS6 cassette	pilS6	No Data	-0.602367	Cell envelope	Surface structures
NMB0933	tRNA-specific adenosine deaminase	tadA	No Data	-0.602179	Transcription	RNA processing
NMB0687	putative Era-like GTP-binding protein		No Data	-0.598147	Cellular processes	Cell division
NMB1537	DNA primase	dnaG	2.7.7.-	-0.595514	DNA metabolism	DNA replication, recombination, and repair
NMB0476	hypothetical protein		No Data	-0.595403	No Data	No Data
NMB1397	hypothetical protein	No Data	No Data	-0.593535	No Data	No Data
NMB1513	2-C-methyl-D-erythritol 4-phosphate cytidylyltransferase (4-diphosphocytidyl-2C-methyl-D-erythritol synthase; MEP cytidylyltransferase; MCT)	ispD	2.7.7.60	-0.59346	Biosynthesis of cofactors, prosthetic groups, and carriers	Other
NMB0042	putative small-conductance mechanosensitive channel protein (MscS)		No Data	-0.591866	Hypothetical proteins	Conserved
NMB0612	putative spermidine/putrescine transport system permease protein		No Data	-0.591723	Transport and binding proteins	Amino acids, peptides and amines
NMB1555	long-chain-fatty-acid--CoA-ligase (long-chain acyl-CoA synthetase)	fadD	6.2.1.3	-0.589479	Fatty acid and phospholipid metabolism	Degradation
NMB2000	33 kDa chaperonin (heat shock protein 33 homolog; HSP33)	hslO	No data	-0.583143	Protein fate	Protein folding and stabilization
NMB1436	conserved hypothetical protein		No Data	-0.582582	Hypothetical proteins	Conserved
NMB1510	putative periplasmic nuclease		No Data	-0.579848	DNA metabolism	Degradation of DNA
NMB0030	methionyl-tRNA synthetase (methionine--tRNA ligase; MetRS)	metG	6.1.1.10	-0.574063	Protein synthesis	tRNA aminoacylation
NMB0718	ferrochelatase (protoheme ferro-lyase; heme synthetase)	hemH	4.99.1.1	-0.57219	Biosynthesis of cofactors, prosthetic groups, and carriers	Heme, porphyrin, and cobalamin
NMB0184	1-deoxy-D-xylulose 5-phosphate reductoisomerase (DXP reductoisomerase; 1-deoxyxylulose-5-phosphate reductoisomerase)	dxr	No Data	-0.571451	Biosynthesis of cofactors, prosthetic groups, and carriers	Pyridoxine
NMB0701	hypothetical protein	No Data	No Data	-0.571421	No Data	No Data
NMB1943	hypothetical protein	No Data	No Data	-0.570519	No Data	No Data
NMB0426	cell division protein FtsA	ftsA	No Data	-0.570091	Cellular processes	Cell division
NMB0999	tRNA-dihydrouridine synthase C	dusC	1.-.-.-	-0.567511	Protein synthesis	tRNA and rRNA base modification
NMB1063	dihydroneopterin aldolase (DHNA)	folB	4.1.2.25	-0.567303	Biosynthesis of cofactors, prosthetic groups, and carriers	Folic acid
NMC1714	hypothetical protein		No Data	-0.565068	Hypothetical proteins	Conserved
NMB1272	hypothetical protein	No Data	No Data	-0.562838	No Data	No Data
NMB2037	putative PemI-like protein		No Data	-0.56186	No Data	No Data
NMB0115	putative two-component system transcriptional regulator protein		No Data	-0.561152	Regulatory functions	Other
NMB0129	hypothetical protein	No Data	No Data	-0.560551	No Data	No Data
NMB1498	aspartokinase (aspartate kinase)	lysC	2.7.2.4	-0.559264	Amino acid biosynthesis	Aspartate family
NMB1790	glutaredoxin	grX	No Data	-0.558416	Energy metabolism	Electron transport
NMA1740	lactoferrin-binding protein B (LbpB)	lbpB		-0.557431	Transport and binding proteins	Cations and iron carrying compounds
NMB0459	conserved hypothetical protein		No Data	-0.555998	Hypothetical proteins	Conserved
NMB0224	glutamate-ammonia-ligase adenylyltransferase ([glutamate--ammonia-ligase] adenylyltransferase; glutamine-synthetase adenylyltransferase; ATase)	glnE	2.7.7.42	-0.555786	Amino acid biosynthesis	Glutamate family
NMB0288	hypothetical protein	No Data	No Data	-0.55543	No Data	No Data
NMB0587	putative ABC transporter permease protein		No Data	-0.552168	Cell envelope	Other
NMB1247	riboflavin synthase alpha chain	ribE	2.5.1.9	-0.548774	Biosynthesis of cofactors, prosthetic groups, and carriers	Riboflavin, FMN, and FAD
NMC0871	hypothetical protein		No Data	-0.546847	Hypothetical proteins	Conserved
NMB1556	tRNA (5-methylaminomethyl-2-thiouridylate)-methyltransferase	trmU	2.1.1.61	-0.546434	Protein synthesis	tRNA and rRNA base modification
NMB0282	putative exoribonuclease II (ribonuclease II; RNase II)		No Data	-0.543249	Unknown function	General
NMB0832	putative anticodon nuclease		No Data	-0.542726	Transcription	RNA processing
NMB0800	conserved hypothetical protein		No Data	-0.542624	Hypothetical proteins	Conserved
NMB0029	putative D-3-phosphoglycerate dehydrogenase (PGDH)		1.1.1.29	-0.538184	Central intermediary metabolism	Other
NMB0843	poly(A) polymerase (PAP; plasmid copy number protein)	pcnB	2.7.7.19	-0.533546	Transcription	RNA processing
NMB1453	conserved hypothetical membrane protein		No Data	-0.533495	No Data	No Data
NMB0865	hypothetical integral membrane protein		No Data	-0.533181	No Data	No Data
NMB0708	DNA polymerase III delta subunit	holA	2.7.7.7	-0.531448	DNA metabolism	DNA replication, recombination, and repair
NMB1252	phosphoribosylformylglycinamidine cyclo-ligase (AIRS; phosphoribosyl-aminoimidazole synthetase; AIR synthase)	purM	6.3.3.1	-0.531123	Purines, pyrimidines, nucleosides, and nucleotides	Purine ribonucleotide biosynthesis
NMB0516	hypothetical protein		No Data	-0.528634	No Data	No Data
NMB0570	conserved hypothetical integral membrane protein		No Data	-0.528439	No Data	No Data
NMB1538	RNA polymerase sigma factor RpoD (Sigma-70)	rpoD	No Data	-0.527904	Transcription	Transcription factors
NMB1475	conserved hypothetical periplasmic protein		No Data	-0.527067	Hypothetical proteins	Conserved
NMB1089	hypothetical protein		No Data	-0.526525	No Data	No Data
NMB2052	cytochrome b	petB	1.10.2.2	-0.521717	Energy metabolism	Electron transport
NMA2160	hypothetical protein		No Data	-0.518971	Hypothetical proteins	Conserved
NMB0688	N-(5'-phosphoribosyl)anthranilate isomerase (PRAI)	trpF	5.3.1.24	-0.518962	Amino acid biosynthesis	Aromatic amino acid family
NMB0786	putative peroxidase		No Data	-0.517012	Hypothetical proteins	Conserved
NMB0859	hypothetical protein		No Data	-0.515969	No Data	No Data
NMB1360	pyridoxamine 5'-phosphate oxidase (PNP/PMP oxidase; PNPOx)	pdxH	1.4.3.5	-0.514657	Biosynthesis of cofactors, prosthetic groups, and carriers	Pyridoxine
NMB1737	putative TolC outer membrane protein		No Data	-0.514278	Protein fate	Protein and peptide secretion and trafficking
NMB0847	hypothetical protein	No Data	No Data	-0.513407	No Data	No Data
NMB0243	NADH-quinone oxidoreductase chain C (NADH dehydrogenase I, chain C; NDH-1, chain C)	nuoC	1.6.5.3	-0.507413	Energy metabolism	Electron transport
NMB0540	aspartate aminotransferase (transaminase A; ASPAT)	aspC	2.6.1.1	-0.507372	Amino acid biosynthesis	Aspartate family
NMA1590	putative type III restriction-modification system enzyme Mod (pseudogene part 2)		No Data	-0.506533	DNA metabolism	Restriction/modification
NMB1616	phosphomethylpyrimidine kinase (HMP-phosphate kinase; HMP-P kinase)	thiD	2.7.4.7	-0.502298	Biosynthesis of cofactors, prosthetic groups, and carriers	Thiamine
NMB0591	putative 16S rRNA processing protein RimM		No Data	-0.50219	Transcription	RNA processing
NMB0594	putative two-component system sensor protein		No Data	-0.502117	Regulatory functions	Other
NMB0749	penicillin-binding protein (D-alanyl-D-alanine carboxypeptidase; DD-peptidase; DD-carboxypeptidase)	pbpG	No Data	-0.501733	Cell envelope	Biosynthesis and degradation of murein sacculus and peptidoglycan
NMB0713	apolipoprotein N-acyltransferase (ALP N-acyltransferase)	lnt	No Data	-0.501687	Protein fate	Protein modification and repair
NMB1808	type IV pilus biogenesis protein PilM	pilM	No Data	-0.500621	Cell envelope	Surface structures
NMC0852	conserved hypothetical protein	No Data	No Data	-0.499521	Hypothetical proteins	Conserved
NMB1546	hypothetical integral membrane protein		No Data	-0.499335	Cell envelope	Other
NMB1170	conserved hypothetical protein		No Data	-0.499246	No Data	No Data
NMB0334	glucose-6-phosphate isomerase 2 (GPI 2; phosphoglucose isomerase 2; PGI 2; phosphohexose isomerase 2; PHI 2)	pgi	5.3.1.9	-0.497871	Energy metabolism	Glycolysis/gluconeogenesis
NMB0191	putative ATPase		No Data	-0.497504	Cellular processes	Cell division
NMB0904	hypothetical periplasmic protein		No Data	-0.497389	No Data	No Data
NMB0724	phenylalanyl-tRNA synthetase alpha chain (phenylalanine--tRNA ligase alpha chain; PheRS)	pheS	6.1.1.20	-0.497199	Protein synthesis	tRNA aminoacylation
NMB0590	tRNA (guanine-N(1)-)-methyltransferase (M1G-methyltransferase; tRNA [GM37] methyltransferase)	trmD	2.1.1.31	-0.495852	Protein synthesis	tRNA and rRNA base modification
NMA0411	homoserine kinase (HSK; HK)	thrB	2.7.3.9	-0.495057	Amino acid biosynthesis	Aspartate family
NMA1194	hypothetical protein NMA1194		No Data	-0.493556	Hypothetical proteins	Conserved
NMB1634	putative phage replication initiation factor		No Data	-0.49314	Hypothetical proteins	Conserved
NMB0679	acetyl-coenzyme A carboxylase carboxyl transferase subunit beta (ACCase beta chain)	accD	6.4.1.2	-0.492265	Fatty acid and phospholipid metabolism	Biosynthesis
NMB0481	hypothetical protein		No Data	-0.489154	Hypothetical proteins	Conserved
NMB1380	putative NifU-like protein		No Data	-0.486745	Unknown function	General
NMB1256	bifunctional riboflavin biosynthesis protein [includes: GTP cyclohydrolase II and 3,4-dihydroxy-2-butanone 4-phosphate synthase (DHBP synthase)]	ribAB	3.5.4.25	-0.485256	Biosynthesis of cofactors, prosthetic groups, and carriers	Riboflavin, FMN, and FAD
NMB1176	putative RNA-binding protein		No Data	-0.48401	Hypothetical proteins	Conserved
NMB1815	putative class-II glutamine amidotransferase		No Data	-0.482581	Hypothetical proteins	Conserved
NMA0029	putative allophanate hydrolase subunit 2 (AHS2)		No Data	-0.481384	Unknown function	General
NMB0317	putative GTP cyclohydrolase I (GTP-CH-I)		No Data	-0.480404	Hypothetical proteins	Conserved
NMB1852	conserved hypothetical protein		No Data	-0.479785	Hypothetical proteins	Conserved
NMB0096	hypothetical protein	No Data	No Data	-0.479331	No Data	No Data
NMB0390	putative glycosyl hydrolase		2.4.1.8	-0.478364	Energy metabolism	Sugars
NMB1561	putative HTH-type transcriptional regulator		No Data	-0.476969	Regulatory functions	Other
NMB0789	putative amino acid ABC transporter ATP-binding protein		No Data	-0.476383	Transport and binding proteins	Amino acids, peptides and amines
NMA0268	pilS4 cassette	pilS4	1.97.1.5	-0.473847	Cell envelope	Surface structures
NMB1668	hemoglobin-haptoglobin utilization protein B	hpuB	No Data	-0.473109	Transport and binding proteins	Cations and iron carrying compounds
NMA0041	conserved hypothetical protein	No Data	No Data	-0.466347	Hypothetical proteins	Conserved
NMB0860	hypothetical protein		No Data	-0.464105	Hypothetical proteins	Conserved
NMC1875	conserved hypothetical protein	No Data	No Data	-0.463966	Hypothetical proteins	Conserved
NMC0853	zinc-binding domain of primase-helicase family	No Data		-0.461875	DNA metabolism	DNA replication, recombination, and repair
NMB0444	putative transporter		No Data	-0.458819	Hypothetical proteins	Conserved
NMB1934	ATP synthase beta chain	atpD	3.6.3.14	-0.458808	Energy metabolism	ATP-proton motive force interconversion
NMC1520	C-5 cytosine-specific DNA methylase		No Data	-0.457697	DNA metabolism	Restriction/modification
NMB1409	putative FrpA/FrpC cassette		No Data	-0.456783	Unknown function	General
NMB1479	regulatory protein RecX	recX	No Data	-0.453855	DNA metabolism	DNA replication, recombination, and repair
NMB0533	endonuclease III (DNA-(apurinic or apyrimidinic site) lyase)	nth	4.2.99.18	-0.452965	DNA metabolism	DNA replication, recombination, and repair
NMB0018	major pilin PilE	pilE	No Data	-0.451434	Cell envelope	Surface structures
NMB0723	50S ribosomal protein L20	rplT	No Data	-0.449039	Protein synthesis	Ribosomal proteinssynthesis and modification
NMB0980	NAD(P) transhydrogenase subunit alpha (pyridine nucleotide transhydrogenase subunit alpha; nicotinamide nucleotide transhydrogenase subunit alpha)	pntA	1.6.1.1	-0.445341	Energy metabolism	Electron transport
NMA1645	conserved hypothetical lipoprotein		3.2.2.23	-0.444373	Unclassified	Role category not yet assigned
NMB0298	hypothetical protein	No Data	No Data	-0.4429	No Data	No Data
NMB0790	phosphoglucomutase (glucose phosphomutase; PGM)	pgm	5.4.2.2	-0.441956	Cell envelope	Biosynthesis and degradation of surface polysaccharides and lipopolysaccharides
NMB0514	putative TpsA-like protein		No Data	-0.441903	No Data	No Data
NMB1420	putative Fis-like DNA-binding protein		No Data	-0.441122	DNA metabolism	DNA replication, recombination, and repair
NMB0448	pyridoxal phosphate biosynthetic protein PdxJ (PNP synthase)	pdxJ	No Data	-0.440403	Biosynthesis of cofactors, prosthetic groups, and carriers	Pyridoxine
NMC0296	Hin4II restriction endonuclease	No Data	No Data	-0.439208	DNA metabolism	DNA replication, recombination, and repair
NMB0043	conserved hypothetical protein		No Data	-0.439141	Hypothetical proteins	Conserved
NMB2033	D,D-heptose 1,7-bisphosphate phosphatase (D-glycero-D-manno-heptose 1,7-bisphosphate phosphatase)	gmhB	No Data	-0.438176	Amino acid biosynthesis	Histidine family
NMA1656	DNA polymerase III tau/gamma subunits	dnaZX	No Data	-0.437474	DNA metabolism	DNA replication, recombination, and repair
NMA0710	putative Do-like serine protease		No Data	-0.431322	Protein fate	Degradation of proteins, peptides, and glycopeptides
NMB2059	conserved hypothetical protein		No Data	-0.429858	No Data	No Data
NMB1630	hypothetical integral membrane protein		No Data	-0.427923	No Data	No Data
NMB1686	peptide chain release factor I (RF-1)	prfA	No Data	-0.424157	Protein synthesis	Translation factors
NMB0879	sulfate/thiosulfate import ATP-binding protein CysA (sulfate-transporting ATPase)	cysA	No Data	-0.423984	Transport and binding proteins	Anions
NMB0925	putative acyl-CoA thioester hydrolase		No Data	-0.422424	Unknown function	General
NMB0890	minor pilin PilX	pilX	No Data	-0.421242	Cell envelope	Surface structures
NMB1228	homoserine dehydrogenase (HDH)	hom	1.1.1.3	-0.41964	Amino acid biosynthesis	Aspartate family
NMB1903	chromosomal replication initiator protein DnaA	dnaA	No Data	-0.41819	DNA metabolism	DNA replication, recombination, and repair
NMB1134	ferredoxin, 2Fe-2S	fdx	No Data	-0.416841	Energy metabolism	Electron transport
NMB1186	hypothetical protein	No Data	No Data	-0.414561	No Data	No Data
NMB2044	phosphoenolpyruvate-protein phosphotransferase (phosphotransferase system, enzyme I; protein I)	ptsI	2.7.3.9	-0.410524	Transport and binding proteins	Carbohydrates, organic alcohols, and acids
NMA1837	hypothetical protein		No Data	-0.409857	Hypothetical proteins	Conserved
NMB0088	conserved hypothetical protein		No Data	-0.408117	Cell envelope	Other
NMC1690	transferrin-binding protein A	No Data	No Data	-0.405775	Transport and binding proteins	Cations and iron carrying compounds
NMB1322	primosomal replication protein n	priB	No Data	-0.403406	DNA metabolism	DNA replication, recombination, and repair
NMB1573	ornithine carbamoyltransferase (OTCase)	argF	2.1.3.3	-0.402867	Amino acid biosynthesis	Glutamate family
NMB0692	tetrapac protein	tpc	No Data	-0.400944	Cellular processes	DNA transformation
NMB1340	hypothetical protein	No Data	No Data	-0.400704	No Data	No Data
NMB1918	malonyl CoA-acyl carrier protein transacylase (MCT)	fabD	2.3.1.39	-0.396646	Fatty acid and phospholipid metabolism	Biosynthesis
NMB1964	conserved hypothetical integral membrane protein		No Data	-0.393107	Hypothetical proteins	Conserved
NMB1936	ATP synthase alpha chain	atpA	3.6.3.14	-0.391399	Energy metabolism	ATP-proton motive force interconversion
NMB1033	type II restriction-modification system modification methylase NlaIV (M.NlaIV; cytosine-specific methyltransferase NlaIV)	nlaIVM	2.1.1.73	-0.389038	DNA metabolism	Restriction/modification
NMB1982	DNA polymerase I (POL I)	polA	2.7.7.7	-0.388007	DNA metabolism	DNA replication, recombination, and repair
NMB0201	hypothetical protein		No Data	-0.38645	No Data	No Data
NMA1688	phosphoglycolate phosphatase 1 (PGPase 1; PGP 1)	gph1	No Data	-0.385277	Energy metabolism	Sugars
NMB0729	integration host factor alpha-subunit (IHF-alpha)	ihfA	No Data	-0.38508	DNA metabolism	DNA replication, recombination, and repair
NMA1172	conserved hypothetical protein		2.1.2.11	-0.384323	Hypothetical proteins	Conserved
NMB0204	putative SmpA-like lipoprotein (OmlA)		No Data	-0.383554	Unknown function	General
NMB0100	hypothetical protein	No Data	No Data	-0.383016	No Data	No Data
NMB0330	putative UPF0243 zinc-binding protein		No Data	-0.382251	Hypothetical proteins	Conserved
NMB0193	glucose-inhibited division protein A	gidA	No data	-0.380651	Unknown function	General
NMB1787	N-acetyl-gamma-glutamyl-phosphate reductase (AGPR; N-acetyl-glutamate semialdehyde dehydrogenase; NAGSA dehydrogenase)	argC	1.2.1.38	-0.37844	Amino acid biosynthesis	Glutamate family
NMB0545	SMC protein	smc	No data	-0.376848	DNA metabolism	Chromosome-associated proteins
NMB0172	septum formation topological specificity factor MinE	minE	No Data	-0.369229	Cellular processes	Cell division
NMA0272	pilS8 cassette	pilS8	No Data	-0.367434	Cell envelope	Surface structures
NMB1856	HTH-type transcriptional regulator CrgA	crgA	No Data	-0.366138	Regulatory functions	Other
NMB0849	deoxycytidine triphosphate deaminase (dCTP deaminase)	dcd	No Data	-0.364319	Purines, pyrimidines, nucleosides, and nucleotides	Nucleotide and nucleoside interconversions
NMB0214	oligopeptidase A	prlC	3.4.24.70	-0.363579	Protein fate	Degradation of proteins, peptides, and glycopeptides
NMB1372	ATP-dependent Clp protease ATP-binding subunit ClpX	clpX	No Data	-0.361628	Protein fate	Degradation of proteins, peptides, and glycopeptides
NMB1842	putative 4-hydroxyphenylacetate 3-monooxygenase, reductase component (4-HPA 3-monooxygenase small component; flavin:NADH reductase)		No Data	-0.360425	Energy metabolism	Amino acids and amines
NMB0619	conserved hypothetical protein		No Data	-0.358805	Hypothetical proteins	Conserved
NMB0959	succinyl-CoA synthetase beta chain (SCS-beta)	sucC	6.2.1.5	-0.358222	Energy metabolism	TCA cycle
NMB1626	putative zonular occludens toxin-like protein		No Data	-0.3542	Hypothetical proteins	Conserved
NMB1189	sulfite reductase [NADPH] hemoprotein beta-component (SIR-HP; SIRHP)	cysI	1.8.1.2	-0.352996	Central intermediary metabolism	Sulfur metabolism
NMB0924	putative oxidoreductase		No Data	-0.352922	Central intermediary metabolism	Other
NMB0827	putative type II restriction-modification system enzyme Res (pseudogene part 1)		No Data	-0.351783	Unknown function	General
NMB1083	putative phage transposition protein		No Data	-0.346023	Mobile and extrachromosomal element functions	Prophage functions
NMA1291	host-nuclease inhibitor phage protein Gam	gam	No Data	-0.341477	Unclassified	Role category not yet assigned
NMB0385	thiamine-monophosphate kinase (thiamine-phosphate kinase)	thiL	2.7.4.16	-0.340767	Biosynthesis of cofactors, prosthetic groups, and carriers	Thiamine
NMA0695	putative TpsS3 cassette	tpsS3	No Data	-0.337747	Hypothetical proteins	Conserved
NMC0806	putative integral membrane protein	No Data	No Data	-0.33637	Cell envelope	Other
NMC0979	hypothetical protein		No Data	-0.33567	Hypothetical proteins	0
NMB0866	conserved hypothetical outer-membrane protein		No Data	-0.334548	No Data	No Data
NMB1547	hypothetical integral membrane protein		No Data	-0.334332	No Data	No Data
NMA0267	pilS3 cassette	pilS3	No Data	-0.332112	Cell envelope	Surface structures
NMB1780	TpsA3 activation/secretion protein TpsB3	tpsB	No Data	-0.331363	Cellular processes	Toxin production and resistance
NMC0894	hypothetical protein		No Data	-0.329568	Hypothetical proteins	0
NMC0329	conserved hypothetical protein	No Data	No Data	-0.329477	Hypothetical proteins	Conserved
NMB1911	50S ribosomal protein L32	rpmF	No Data	-0.328397	Protein synthesis	Ribosomal proteinssynthesis and modification
NMB0706	conserved hypothetical protein		No Data	-0.327902	Hypothetical proteins	Conserved
NMB0938	hypothetical lipoprotein		No Data	-0.327461	No Data	No Data
NMB0082	polysialic acid capsule modification protein LipA	lipA	No Data	-0.326682	Cell envelope	Biosynthesis and degradation of surface polysaccharides and lipopolysaccharides
NMB1587	putative peptidase		No Data	-0.326101	Protein fate	Degradation of proteins, peptides, and glycopeptides
NMB0405	putative Mg chelatase-like protein		No Data	-0.325792	Cellular processes	DNA transformation
NMB1966	putative ABC transporter ATP-binding protein		No Data	-0.324277	Transport and binding proteins	Unknown substrate
NMB0351	transaldolase	tal	2.2.1.2	-0.321434	Energy metabolism	Pentose phosphate pathway
NMB1444	conserved hypothetical protein		No Data	-0.320707	Hypothetical proteins	Conserved
NMC1469	lactoferrin-binding protein	No Data	No Data	-0.317449	Transport and binding proteins	Cations and iron carrying compounds
NMB0015	6-phosphogluconate dehydrogenase, decarboxylating	gnd	1.1.1.44	-0.317157	Energy metabolism	Pentose phosphate pathway
NMB0617	transcription termination factor Rho	rho	No Data	-0.316022	Transcription	Transcription factors
NMB0979	conserved hypothetical integral membrane protein		No Data	-0.31435	No Data	No Data
NMB1744	hypothetical integral membrane protein		No Data	-0.314211	No Data	No Data
NMB0344	BolA-like protein	bolA	No Data	-0.31295	Unknown function	General
NMB0007	cell division ATP-binding protein FtsE	ftsE	No Data	-0.311555	Cellular processes	Cell division
NMB0551	primosomal protein N' (replication factor Y)	priA	No Data	-0.310474	DNA metabolism	DNA replication, recombination, and repair
NMA1615	hypothetical protein		No Data	-0.309374	Hypothetical proteins	0
NMB1235	lipoprotein-releasing system transmembrane protein LolC	lolC	No data	-0.308187	Transport and binding proteins	Other
NMB0829	putative type I restriction-modification system M protein		2.1.1.72	-0.306839	DNA metabolism	Restriction/modification
NMB1052	DedA protein (DSG-1 protein)	dedA	No Data	-0.306183	Unknown function	General
NMB1425	lysyl-tRNA synthetase (lysine--tRNA ligase; LysRS)	lysS	6.1.1.6	-0.304344	Protein synthesis	tRNA aminoacylation
NMB1416	aminopeptidase N (alpha-aminoacylpeptide hydrolase)	pepN	3.4.11.2	-0.30395	Protein fate	Degradation of proteins, peptides, and glycopeptides
NMC2020	porin, major outer membrane protein P.I	porB	No Data	-0.301238	Transport and binding proteins	Porins
NMB1026	conserved hypothetical protein		No Data	-0.299855	Hypothetical proteins	Conserved
NMA0266	hypothetical protein		No Data	-0.29565	Hypothetical proteins	0
NMB1358	aspartyl-tRNA(Asn) amidotransferase subunit B (Asp-ADT subunit B)	gatB	No Data	-0.293034	Protein synthesis	tRNA aminoacylation
NMB0244	NADH-quinone oxidoreductase chain D (NADH dehydrogenase I, chain D; NDH-1, chain D)	nuoD	1.6.5.3	-0.292601	Energy metabolism	Electron transport
NMC0888	putative toxin secretion ABC transporter, ATP-binding protein	No Data	No Data	-0.289529	Cellular processes	Toxin production and resistance
NMB0776	outer-membrane associated protein		No Data	-0.288852	Hypothetical proteins	Conserved
NMB1940	ATP synthase A chain (ATPase protein 6)	atpB	3.6.3.14	-0.285647	Energy metabolism	ATP-proton motive force interconversion
NMB0846	putative glycosyl transferase (pseudogene part 3)		No Data	-0.28284	Unknown function	General
NMB0643	putative MafB-related protein		No Data	-0.282056	Unknown function	General
NMA0315	hypothetical protein		No Data	-0.281282	Hypothetical proteins	0
NMB0033	membrane-bound lytic murein transglycosylase A (murein hydrolase A; GNA33)	mltA	No Data	-0.279704	Cell envelope	Biosynthesis and degradation of surface polysaccharides and lipopolysaccharides
NMB0140	30S ribosomal protein S10	rpsJ	No Data	-0.276366	Protein synthesis	Ribosomal proteinssynthesis and modification
NMB0017	UDP-3-O-[3-hydroxymyristoyl] N-acetylglucosamine deacetylase (UDP-3-O-acyl-GlcNAc deacetylase)	lpxC	3.5.1.-	-0.276288	Cell envelope	Biosynthesis and degradation of surface polysaccharides and lipopolysaccharides
NMB1123	hypothetical protein	No Data		-0.27549	No Data	No Data
NMB1907	inner-membrane protein OxaA	oxaA	No Data	-0.275281	Cell envelope	Other
NMA0854	hypothetical protein NMA0854		No Data	-0.274981	Hypothetical proteins	Conserved
NMB0105	putative N-acetyltransferase		No Data	-0.274863	Unknown function	General
NMA2183	hypothetical protein		No Data	-0.274524	Hypothetical proteins	0
NMA0481	hypothetical protein NMA0481		No Data	-0.273997	Hypothetical proteins	Conserved
NMB0508	conserved hypothetical protein		No Data	-0.273787	No Data	No Data
NMB0076	cytosine-specific methyltransferase (pseudogene part 1)	dcmH	No Data	-0.272572	DNA metabolism	Restriction/modification
NMA0325	MafA1 lipoprotein	mafA1	No data	-0.270022	Unknown function	General
NMB1315	putative uracil permease (uracil transporter)		No Data	-0.269867	Transport and binding proteins	Nucleosides, purines and pyrimidines
NMB0963	phosphatidylserine decarboxylase proenzyme [contains: phosphatidylserine decarboxylase alpha and beta chains]	psd	4.1.1.65	-0.266322	Fatty acid and phospholipid metabolism	Biosynthesis
NMB0352	arabinose-5-phosphate isomerase	kpsF	No Data	-0.265979	Energy metabolism	Sugars
NMB0712	RNA polymerase sigma factor RpoH (Sigma-32)	rpoH	No Data	-0.265619	Cellular processes	Adaptations to atypical conditions
NMB1568	putative DNA polymerase III chi subunit		No Data	-0.265468	DNA metabolism	DNA replication, recombination, and repair
NMB0599	sec-independent protein translocase TatC component	tatC	No Data	-0.262538	Hypothetical proteins	Conserved
NMB1171	conserved hypothetical ANK repeat-containing protein		No Data	-0.262222	Hypothetical proteins	Conserved
NMB1144	putative periplasmic protein		No Data	-0.261651	No Data	No Data
NMB0538	conserved hypothetical protein		No Data	-0.260937	Hypothetical proteins	Conserved
NMB0311	hypothetical protein		No Data	-0.25892	No Data	No Data
NMA0265	pilS1 cassette	pilS1	6.1.1.17	-0.2565	Cell envelope	Surface structures
NMB1258	putative ATPase		No Data	-0.256341	Hypothetical proteins	Conserved
NMB0577	truncated NosR-like protein (N-terminal 20% of the protein)		No Data	-0.25625	Hypothetical proteins	Domain
NMC0873	hypothetical protein		No Data	-0.252302	Hypothetical proteins	Conserved
NMB1972	60 kDa chaperonin (protein Cpn60; GroEL protein; 63 kDa stress protein; GSP63; HSP60)	groL	No Data	-0.249708	Protein fate	Protein folding and stabilization
NMC1878	transposase	No Data	No Data	-0.247656	Mobile and extrachromosomal element functions	Transposon functions
NMB0069	N-acylneuraminate cytidylyltransferase (CMP-N-acetylneuraminic acid synthetase; CMP-NeuNAc synthetase; CMP-sialic acid synthetase)	siaB	2.7.7.43	-0.244434	Cell envelope	Biosynthesis and degradation of surface polysaccharides and lipopolysaccharides
NMB2122	MafB-related protein	No Data	No Data	-0.243402	Unknown function	General
NMA1907	hypothetical protein		No Data	-0.242321	Hypothetical proteins	0
NMA1907	hypothetical protein		No Data	-0.242321	Hypothetical proteins	0
NMB1660	DNA-directed RNA polymerase omega chain (RNAP omega subunit; transcriptase omega chain; RNA polymerase omega subunit)	rpoZ	2.7.7.6	-0.240431	Transcription	DNA-dependent RNA polymerase
NMB0064	UDP-glucose 4-epimerase (galactowaldenase; UDP-galactose 4-epimerase)	galE	5.1.3.2	-0.240351	Cell envelope	Biosynthesis and degradation of surface polysaccharides and lipopolysaccharides
NMB0046	hypothetical protein	No Data	No Data	-0.23993	No Data	No Data
NMB1789	preprotein translocase SecB subunit	secB	No Data	-0.237288	Protein fate	Protein and peptide secretion and trafficking
NMB0840	conserved hypothetical protein		No Data	-0.237251	Hypothetical proteins	Conserved
NMB1535	hypothetical protein	No Data	No Data	-0.236785	No Data	No Data
NMB1792	putative two-component system sensor protein (pseudogene part 2)		No Data	-0.236427	Regulatory functions	Other
NMB1025	conserved hypothetical protein		No Data	-0.235228	Hypothetical proteins	Conserved
NMB0597	conserved hypothetical integral membrane protein		No Data	-0.233836	No Data	No Data
NMC0077	hypothetical protein		No Data	-0.231449	Hypothetical proteins	0
NMB1263	putative GTPase		No Data	-0.230014	Unknown function	General
NMB1472	chaperone ClpB (short)	clpB	No Data	-0.229913	Protein fate	Degradation of proteins, peptides, and glycopeptides
NMB1470	hypothetical lipoprotein		No Data	-0.225199	No Data	No Data
NMB0094	hypothetical protein	No Data	No Data	-0.223902	No Data	No Data
NMB0891	hypothetical protein	No Data	No Data	-0.220863	No Data	No Data
NMC0603	hypothetical protein		No Data	-0.218752	Hypothetical proteins	Conserved
NMB0461	transferrin-binding protein 1 (TbpA)	tbp		-0.218286	Transport and binding proteins	Cations and iron carrying compounds
NMB1133	conserved hypothetical ANK repeat-containing protein		No Data	-0.216363	Hypothetical proteins	Conserved
NMB1698	putative acyltransferase			-0.215761	Central intermediary metabolism	Other
NMB1534	hypothetical protein	No Data	No Data	-0.212182	No Data	No Data
NMB0480	truncated TspB-like protein (N-terminal third of the protein)		No Data	-0.210778	Unknown function	General
NMB1583	imidazoleglycerol-phosphate dehydratase (IGPD)	hisB	4.2.1.19	-0.210717	Amino acid biosynthesis	Histidine family
NMB0946	putative peroxiredoxin (thioredoxin reductase)		No Data	-0.209869	Cell envelope	Other
NMB0483	hypothetical integral membrane protein		No Data	-0.209091	No Data	No Data
NMB0091	putative bacteriocin/pheromone		No Data	-0.205252	No Data	No Data
NMB1709	thymidylate synthase (TS; TSase)	thyA	2.1.1.45	-0.203596	Purines, pyrimidines, nucleosides, and nucleotides	2'-Deoxyribonucleotide metabolism
NMB1347	inositol-1-monophosphatase (IMPase; inositol-1-phosphatase; I-1-Pase)	suhB	3.1.3.25	-0.199827	Central intermediary metabolism	Other
NMB1576	acetolactate synthase small subunit (AHAS; acetohydroxy-acid synthase small subunit; ALS)	ilvH	4.1.3.18	-0.199	Amino acid biosynthesis	Pyruvate family
NMB1278	site-specific recombinase	gcr	No Data	-0.193908	DNA metabolism	DNA replication, recombination, and repair
NMB1541	lactoferrin-binding protein B (LbpB)	lbpB		-0.190624	Transport and binding proteins	Cations and iron carrying compounds
NMB0917	death-on-curing phage protein	doc	No Data	-0.187831	Mobile and extrachromosomal element functions	Prophage functions
NMC1800	MafB4	No Data	No Data	-0.18563	Unclassified	Role category not yet assigned
NMB0745	2-amino-4-hydroxy-6-hydroxymethyldihydropteridine pyrophosphokinase (7,8-dihydro-6-hydroxymethylpterin-pyrophosphokinase; HPPK; 6-hydroxymethyl-7,8-dihydropterin pyrophosphokinase; PPPK)	folK	2.7.6.3	-0.185083	Biosynthesis of cofactors, prosthetic groups, and carriers	Folic acid
NMA0805	sec-independent protein translocase TatA/E component	tatA/E	No Data	-0.182447	Protein fate	Protein and peptide secretion and trafficking
NMA1600	truncated IS1016 group transposase (N-terminal third of the protein)		No Data	-0.182026	Mobile and extrachromosomal element functions	Transposon functions
NMB0175	zinc transporter ZupT	zupT	No data	-0.180614	Transport and binding proteins	Cations and iron carrying compounds
NMB0625	conserved hypothetical protein		No Data	-0.180234	Hypothetical proteins	Conserved
NMB2083	cysteinyl-tRNA synthetase (cysteine--tRNA ligase; CysRS)	cysS	6.1.1.16	-0.177224	Protein synthesis	tRNA aminoacylation
NMB0477	putative ATP/GTP-binding protein		No Data	-0.176223	Hypothetical proteins	Conserved
NMB1295	formamidopyrimidine-DNA glycosylase (FAPY-DNA glycosylase; DNA-(apurinic or apyrimidinic site) lyase MutM; AP lyase MutM)	mutM	3.2.2.23	-0.174181	DNA metabolism	DNA replication, recombination, and repair
NMB1062	conserved hypothetical integral membrane protein		No Data	-0.172284	Hypothetical proteins	Conserved
NMB1302	integration host factor beta-subunit (IHF-beta)	ihfB	No Data	-0.172105	DNA metabolism	DNA replication, recombination, and repair
NMB1421	tRNA-dihydrouridine synthase B	dusB	1.-.-.-	-0.167903	Protein synthesis	tRNA and rRNA base modification
NMB2127	putative peptidase		No Data	-0.167381	Protein fate	Degradation of proteins, peptides, and glycopeptides
NMB0089	pyruvate kinase II (PK-2)	pykA	2.7.1.40	-0.167091	Energy metabolism	Glycolysis/gluconeogenesis
NMB1363	exodeoxyribonuclease VII large subunit (exonuclease VII large subunit)	xseA	3.1.11.6	-0.166894	DNA metabolism	Degradation of DNA
NMB1400	putative FrpA/C translocation ATP-binding protein		No Data	-0.166484	Transport and binding proteins	Unknown substrate
NMC2096	conserved hypothetical protein	No Data	No Data	-0.165801	Hypothetical proteins	Conserved
NMB1307	nucleoside diphosphate kinase (NDK; NDP kinase; nucleoside-2-P kinase)	ndk	No Data	-0.165271	Purines, pyrimidines, nucleosides, and nucleotides	Nucleotide and nucleoside interconversions
NMB0848	conserved hypothetical periplasmic protein		No Data	-0.164716	No Data	No Data
NMB0453	putative mutator MutT protein (7,8-dihydro-8-oxoguanine-triphosphatase; 8-oxo-dGTPase; dGTP pyrophosphohydrolase)		No Data	-0.163742	DNA metabolism	DNA replication, recombination, and repair
NMB0746	putative SirB-like protein		No Data	-0.162315	Hypothetical proteins	Conserved
NMB1035	hypothetical lipoprotein		No Data	-0.159344	No Data	No Data
NMC0003	truncated pilin	No Data	No Data	-0.158589	Protein fate	Protein and peptide secretion and trafficking
NMB0343	conserved hypothetical protein		No Data	-0.156795	Hypothetical proteins	Conserved
NMB1551	putative zonular occludens toxin-like protein		No Data	-0.156732	Hypothetical proteins	Conserved
NMB1873	putative DNA glycosylase		No Data	-0.154524	DNA metabolism	DNA replication, recombination, and repair
NMC1791	conserved hypothetical protein	No Data	No Data	-0.150979	Hypothetical proteins	Conserved
NMC0298	conserved hypothetical protein	No Data	No Data	-0.15051	Hypothetical proteins	Conserved
NMB1953	putative SspA-like protein		No Data	-0.149761	Cellular processes	Adaptations to atypical conditions
NMB1287	putative ferredoxin-like protein		No Data	-0.149248	Energy metabolism	Electron transport
NMB0704	ribosomal large subunit pseudouridine synthase D (rRNA-uridine isomerase D; rRNA pseudouridylate synthase D)	rluD	No Data	-0.147452	Protein synthesis	tRNA and rRNA base modification
NMB0329	type IV pilus biogenesis protein PilF	pilF	No Data	-0.145687	Cell envelope	Surface structures
NMB0395	conserved hypothetical protein		No Data	-0.145671	Hypothetical proteins	Conserved
NMB0402	sodium/proline symporter (proline permease)	putP	No Data	-0.14535	Transport and binding proteins	Amino acids, peptides and amines
NMB1786	conserved hypothetical protein		No Data	-0.143049	No Data	No Data
NMB1373	ribosome-binding factor A	rbfA	No Data	-0.142102	Transcription	RNA processing
NMB0110	peptide deformylase (PDF; polypeptide deformylase)	def	3.5.1.88	-0.141415	Protein fate	Protein modification and repair
NMA1904	hypothetical protein		No Data	-0.141321	Hypothetical proteins	0
NMB0588	putative ABC transporter ATP-binding protein		No Data	-0.140138	Transport and binding proteins	Unknown substrate
NMB0460	transferrin-binding protein 2 (TbpB)	tbp		-0.139986	Transport and binding proteins	Cations and iron carrying compounds
NMA0269	pilS5 cassette	pilS5	No Data	-0.139835	Cell envelope	Surface structures
NMB0855	putative peptidase		No Data	-0.137878	Protein fate	Degradation of proteins, peptides, and glycopeptides
NMB0758	polyribonucleotide nucleotidyltransferase (polynucleotide phosphorylase; PNPase; CAP87K)	pnp	2.7.7.8	-0.137057	Transcription	Degradation of RNA
NMB0811	UDP-N-acetylenolpyruvoylglucosamine reductase (UDP-N-acetylmuramate dehydrogenase)	murB		-0.135944	Cell envelope	Biosynthesis and degradation of murein sacculus and peptidoglycan
NMB0515	putative TpsA-like protein		No Data	-0.133909	No Data	No Data
NMB0691	putative colicin V production protein (DedE protein)		No Data	-0.13211	Cellular processes	Toxin production and resistance
NMB0593	conserved hypothetical protein		No Data	-0.130886	Hypothetical proteins	Conserved
NMC0601	adhesin MafB2	No Data	No Data	-0.128662	Cell envelope	Surface structures
NMB1731	putative metallopeptidase		No Data	-0.127422	Hypothetical proteins	Conserved
NMB1679	tRNA (uracil-5-)-methyltransferase (tRNA(M-5-U54)-methyltransferase; RUMT)	trmA	2.1.1.35	-0.126418	Protein synthesis	tRNA and rRNA base modification
NMB2074	conserved hypothetical periplasmic protein		No Data	-0.123999	No Data	No Data
NMC0210	fimbrial protein (Pilin) (Strain P1)	No Data	No Data	-0.123371	Cellular processes	Pathogenesis
NMB1705	alpha 1,2 N-acetylglucosamine transferase	rfaK	No Data	-0.121204	Cell envelope	Biosynthesis and degradation of surface polysaccharides and lipopolysaccharides
NMB0596	conserved hypothetical integral membrane protein		No Data	-0.120115	No Data	No Data
NMC0885	hypothetical protein	No Data	No Data	-0.118961	No Data	No Data
NMB0975	hypothetical protein		No Data	-0.113488	No Data	No Data
NMB1995	nitrogen regulatory protein P-II	glnB	No Data	-0.113376	Amino acid biosynthesis	Glutamate family
NMB1151	sulfite reductase [NADPH] hemoprotein beta-component (SIR-HP; SIRHP)	cysI	1.8.1.2	-0.109171	Central intermediary metabolism	Sulfur metabolism
NMB2056	30S ribosomal protein S9	rpsI	No Data	-0.107321	Protein synthesis	Ribosomal proteinssynthesis and modification
NMA0429	putative very-short-patch-repair endonuclease		No Data	-0.104714	DNA metabolism	DNA replication, recombination, and repair
NMB0049	type IV pilus-associated protein PilC2 (pseudogene part 1)	pilC2		-0.104171	Cell envelope	Surface structures
NMB1109	putative phage DNA circulation protein		No Data	-0.103611	Mobile and extrachromosomal element functions	Prophage functions
NMB1384	DNA gyrase subunit A	gyrA	5.99.1.3	-0.103237	DNA metabolism	DNA replication, recombination, and repair
NMB0422	UDP-N-acetylglucosamine--N-acetylmuramyl-(pentapeptide) pyrophosphoryl-undecaprenol N-acetylglucosamine transferase (undecaprenyl-PP-MurNAc-pentapeptide-UDPGlcNAc GlcNAc transferase)	murG	2.4.1.-	-0.101067	Cell envelope	Biosynthesis and degradation of murein sacculus and peptidoglycan
NMB1796	putative oxidoreductase		No Data	-0.0983161	Energy metabolism	Electron transport
NMB1565	conserved hypothetical periplasmic protein		No Data	-0.0957623	No Data	No Data
NMB1728	biopolymer transport ExbD protein	exbD	No Data	-0.0919243	Transport and binding proteins	Other
NMA1231	conserved hypothetical protein (pseudogene part 1)			-0.0901752	Hypothetical proteins	Conserved
NMB0059	chaperone protein DnaJ	dnaJ	No Data	-0.0868458	Protein fate	Protein folding and stabilization
NMC1519	hypothetical protein		No Data	-0.083902	Hypothetical proteins	Conserved
NMB2129	argininosuccinate synthase (citrulline--aspartate ligase)	argG	6.3.4.5	-0.082269	Amino acid biosynthesis	Glutamate family
NMB0539	porphobilinogen deaminase (PBG; hydroxymethylbilane synthase; HMBS; pre-uroporphyrinogen synthase)	hemC	4.3.1.8	-0.0818894	Biosynthesis of cofactors, prosthetic groups, and carriers	Heme, porphyrin, and cobalamin
NMB2015	conserved hypothetical protein		No Data	-0.0810115	No Data	No Data
NMC1946	haemoglobin-haptoglobin-utilization protein	No Data	No Data	-0.0789848	Transport and binding proteins	Cations and iron carrying compounds
NMB1938	ATP synthase B chain	atpF	3.6.3.14	-0.0787988	Energy metabolism	ATP-proton motive force interconversion
NMB1352	conserved hypothetical protein		No Data	-0.0765178	No Data	No Data
NMB0098	putative bacteriocin/pheromone secretion/processing ATP-binding protein (pseudogene part 1)		No Data	-0.0752718	Transport and binding proteins	Unknown substrate
NMB1743	hypothetical protein		No Data	-0.0742489	No Data	No Data
NMC2098	conserved domain protein	No Data	No Data	-0.0740673	Hypothetical proteins	Domain
NMB0931	23S rRNA (guanosine-2'-O-)-methyltransferase RlmB (23S rRNA Gm2251 2'-O-methyltransferase)	rlmB	No Data	-0.0739047	Protein synthesis	tRNA and rRNA base modification
NMC0870	neisseria meningitidis phage 2120.; ORF 4	No Data	No Data	-0.0732378	Mobile and extrachromosomal element functions	Prophage functions
NMB0051	PilT-like protein PilU	pilU	No Data	-0.0719114	Cellular processes	Chemotaxis and motility
NMB0685	conserved hypothetical protein		No Data	-0.068453	No Data	No Data
NMB1826	conserved hypothetical protein		No Data	-0.0676594	Hypothetical proteins	Conserved
NMB1456	hypothetical protein	No Data	No Data	-0.0674575	No Data	No Data
NMB0836	ATP-dependent Clp protease ATP-binding subunit ClpA	clpA	No Data	-0.0671561	Protein fate	Degradation of proteins, peptides, and glycopeptides
NMB1368	putative ATP-dependent RNA helicase		No Data	-0.0644365	Transcription	Transcription factors
NMA2087	putative truncated HTH-type transcriptional regulator (missing the N-terminal third of the protein)			-0.0635034	Regulatory functions	Other
NMA1807	conserved hypothetical protein		No Data	-0.0632572	Hypothetical proteins	Conserved
NMA2116	hypothetical protein		No Data	-0.0632316	Hypothetical proteins	Conserved
NMB0571	conserved hypothetical integral membrane protein		No Data	-0.0626073	Hypothetical proteins	Conserved
NMB1277	putative transporter		No Data	-0.0625196	Transport and binding proteins	Other
NMB0053	conserved hypothetical protein		No Data	-0.0621789	Hypothetical proteins	Conserved
NMA1081	hypothetical protein		No Data	-0.0617225	Hypothetical proteins	Conserved
NMC0895	ParA protein	No Data	No Data	-0.0599429	Mobile and extrachromosomal element functions	Plasmid functions
NMB2025	putative carbonic anhydrase		4.2.1.1	-0.0595584	Hypothetical proteins	Conserved
NMC0862	hypothetical protein		No Data	-0.0562315	Hypothetical proteins	Conserved
NMA1225	putative DNA-binding phage protein		No Data	-0.0505793	Mobile and extrachromosomal element functions	Prophage functions
NMA0427	putative cytosine-specific methyltransferase		No Data	-0.0466196	DNA metabolism	DNA replication, recombination, and repair
NMA1436	hypothetical protein		No Data	-0.0464641	Hypothetical proteins	Conserved
NMB1592	conserved hypothetical protein		No Data	-0.0453144	Cell envelope	Other
NMB1678	aromatic amino acid aminotransferase (AROAT; ARAT)	tyrB	2.6.1.57	-0.0431204	Amino acid biosynthesis	Aromatic amino acid family
NMB0368	hypothetical protein		No Data	-0.0402227	No Data	No Data
NMB1030	conserved hypothetical periplasmic protein		No Data	-0.0394378	Hypothetical proteins	Conserved
NMB1259	IS1655 transposase		No Data	-0.0389572	Mobile and extrachromosomal element functions	Transposon functions
NMB1986	conserved hypothetical integral membrane protein		No Data	-0.038478	No Data	No Data
NMB0552	conserved hypothetical integral membrane protein		No Data	-0.0384563	No Data	No Data
NMB1338	putative hydrolase		No Data	-0.034047	Central intermediary metabolism	Other
NMB0781	uroporphyrinogen decarboxylase (URO-D; UPD)	hemE	4.1.1.37	-0.031427	Biosynthesis of cofactors, prosthetic groups, and carriers	Heme, porphyrin, and cobalamin
NMB1878	putative HTH-type transcriptional regulator (pseudogene part 2)		No Data	-0.0311264	Regulatory functions	Other
NMA1218	hypothetical protein		No Data	-0.0285272	Hypothetical proteins	0
NMB0654	conserved hypothetical protein		No Data	-0.0284043	No Data	No Data
NMB1811	type IV pilus biogenesis lipoprotein PilP	pilP	No Data	-0.0272683	Cell envelope	Surface structures
NMB2071	thiazole biosynthesis protein ThiG	thiG	No Data	-0.026134	Biosynthesis of cofactors, prosthetic groups, and carriers	Thiamine
NMB1879	putative HTH-type transcriptional regulator (pseudogene part 1)		No Data	-0.0255731	No Data	No Data
NMB1464	conserved hypothetical protein		No Data	-0.0243762	Hypothetical proteins	Conserved
NMC1551	opacity protein opA66 (Fragment)	No Data	No Data	-0.0214737	Cell envelope	Other
NMB2141	conserved hypothetical periplasmic protein		No Data	-0.0208631	No Data	No Data
NMA0131	hypothetical protein NMA0131		No Data	-0.0198336	Hypothetical proteins	Conserved
NMB0510	conserved hypothetical protein		No Data	-0.0179692	No Data	No Data
NMA0855	hypothetical protein NMA0855		No Data	-0.0165995	Hypothetical proteins	Conserved
NMB0037	putative PhnA-like protein		No Data	-0.0160778	Unknown function	General
NMA0196	capsule export inner-membrane protein CtrC	ctrC	5.1.3.13	-0.0156615	Transport and binding proteins	Carbohydrates, organic alcohols, and acids
NMB2016	minor pilin ComP	comP	No Data	-0.0153594	Cell envelope	DNA transformation
NMB1337	conserved hypothetical protein		No Data	-0.0125764	Hypothetical proteins	Conserved
NMB0278	thiol:disulfide interchange lipoprotein DsbA1	dsbA1	No Data	-0.00925526	Protein fate	Protein folding and stabilization
NMB1648	conserved hypothetical protein		No Data	-0.00822952	Hypothetical proteins	Conserved
NMB0139	elongation factor Tu (EF-Tu)	tuf	No Data	-0.00687483	Protein synthesis	Translation factors
NMB1554	CTP synthase (UTP--ammonia ligase; CTP synthetase)	pyrG	6.3.4.2	-0.0054213	Purines, pyrimidines, nucleosides, and nucleotides	Pyrimidine ribonucleotide biosynthesis
NMB1253	conserved hypothetical protein		No Data	-0.00541636	No Data	No Data
NMB2067	putative transporter		No Data	-0.00355137	Biosynthesis of cofactors, prosthetic groups, and carriers	Thiamine
NMB0977	putative NADPH oxidoreductase (modulator of drug activity B)		No Data	-0.00330408	Cellular processes	Toxin production and resistance
NMB1507	hypothetical protein	No Data	No Data	-0.00315716	No Data	No Data
NMB0488	conserved hypothetical protein		No Data	0.000501533	No Data	No Data
NMB2143	conserved hypothetical protein		No Data	0.00112864	Hypothetical proteins	Conserved
NMC0595	hypothetical protein		No Data	0.00161425	Hypothetical proteins	Conserved
NMB0881	sulfate transport system permease protein CysT	cysT	No Data	0.00168017	Transport and binding proteins	Anions
NMB0075	putative RNA-binding protein		No Data	0.0049648	Transcription	Transcription factors
NMA2114	hypothetical protein		No Data	0.0053861	Hypothetical proteins	Conserved
NMA1256	hypothetical protein		No Data	0.0056356	Hypothetical proteins	0
NMB1581	histidinol dehydrogenase (HDH)	hisD	1.1.1.23	0.00735498	Amino acid biosynthesis	Histidine family
NMB1306	putative ATPase		No Data	0.00774783	Hypothetical proteins	Conserved
NMA0368	putative protein methyltransferase HemK (protein-glutamine N-methyltransferase HemK; protein-(glutamine-N5) MTase HemK; M.StyLTHemKP) (pseudogene part 1)		No Data	0.0111458	Protein fate	Protein modification and repair
NMB0771	putative deoxyribonuclease		No Data	0.0163393	Hypothetical proteins	Conserved
NMB0399	exodeoxyribonuclease III (exonuclease III; EXO III)	xthA	3.1.11.2	0.0235771	DNA metabolism	DNA replication, recombination, and repair
NMB1872	putative acetyltransferase		No Data	0.0235953	Protein synthesis	Ribosomal proteinssynthesis and modification
NMB1960	conserved hypothetical protein		No Data	0.0242258	No Data	No Data
NMB0858	hypothetical protein		No Data	0.0264741	No Data	No Data
NMA0785	hypothetical protein			0.0270775	Hypothetical proteins
NMB0960	succinyl-CoA synthetase alpha chain (SCS-alpha)	sucD	6.2.1.5	0.0288952	Energy metabolism	TCA cycle
NMB0038	bifunctional GlmU protein [includes: UDP-N-acetylglucosamine pyrophosphorylase (N-acetylglucosamine-1-phosphate uridyltransferase) and glucosamine-1-phosphate N-acetyltransferase]	glmU	2.7.7.23	0.0308306	Cell envelope	Biosynthesis and degradation of murein sacculus and peptidoglycan
NMB1548	putative TspB protein		No Data	0.0309618	Unknown function	General
NMB0106	aspartate carbamoyltransferase (aspartate transcarbamylase; ATCase)	pyrB	2.1.3.2	0.0311356	Purines, pyrimidines, nucleosides, and nucleotides	Pyrimidine ribonucleotide biosynthesis
NMB0505	hypothetical protein	No Data	No Data	0.0335298	No Data	No Data
NMB0757	phosphoribosylaminoimidazole-succinocarboxamide synthase (SAICAR synthetase)	purC	6.3.2.6	0.0337212	Purines, pyrimidines, nucleosides, and nucleotides	Purine ribonucleotide biosynthesis
NMB0315	putative metallopeptidase		No Data	0.035137	Hypothetical proteins	Conserved
NMB1018	putative acetyltransferase		No Data	0.0355382	Hypothetical proteins	Conserved
NMB0824	orotidine 5'-phosphate decarboxylase (OMP decarboxylase; OMPDCase; OMPdecase)	pyrF	4.1.1.23	0.0365521	Purines, pyrimidines, nucleosides, and nucleotides	Pyrimidine ribonucleotide biosynthesis
NMA2094	truncated putative glycosyl hydrolase (part 2)		No Data	0.0365672	Energy metabolism	Biosynthesis and degradation of polysaccharides
NMB2148	IS1655 transposase		No Data	0.037535	Mobile and extrachromosomal element functions	Transposon functions
NMA0433	truncated ATP-dependent DNA helicase HrpA (C-terminal 38% of the protein)		2.7.1.12	0.0446119	DNA metabolism	DNA replication, recombination, and repair
NMA0176	hypothetical protein		No Data	0.0450417	Hypothetical proteins	0
NMB1924	putative inositol-1-monophosphatase (IMPase; inositol-1-phosphatase; I-1-Pase)		No Data	0.0454014	Unknown function	General
NMB1784	hypothetical protein		No Data	0.0484483	No Data	No Data
NMB0670	thymidylate kinase (dTMP kinase)	tmk	2.7.4.9	0.0500091	Purines, pyrimidines, nucleosides, and nucleotides	Nucleotide and nucleoside interconversions
NMB0805	IS1655 transposase		No Data	0.0503791	Mobile and extrachromosomal element functions	Transposon functions
NMA1914	truncated hypothetical protein		No Data	0.0519981	Hypothetical proteins	Conserved
NMB1115	putative phage tail fibre protein		No Data	0.0556195	Mobile and extrachromosomal element functions	Prophage functions
NMA0322	hypothetical protein NMA0322		No Data	0.0584072	Hypothetical proteins	Conserved
NMB0215	conserved hypothetical integral membrane protein		No Data	0.0585924	Hypothetical proteins	Conserved
NMB0409	conserved hypothetical protein		No Data	0.0630261	Hypothetical proteins	Conserved
NMB0988	hypothetical protein	No Data		0.064064	No Data	No Data
NMC0886	hypothetical protein		No Data	0.0644386	Hypothetical proteins	0
NMB2140	conserved hypothetical integral membrane protein		No Data	0.0649202	Hypothetical proteins	Conserved
NMB0648	hypothetical protein		No Data	0.0671174	No Data	No Data
NMB0678	tryptophan synthase alpha chain	trpA	4.2.1.20	0.0678493	Amino acid biosynthesis	Aromatic amino acid family
NMA0688	putative haemagglutinin NMA0688		No Data	0.0701213	Cellular processes	Toxin production and resistance
NMA0671	putative two-component system sensor protein (pseudogene part 2)		1.14.13.3	0.0754812	Energy metabolism	Electron transport
NMB0814	ATP phosphoribosyltransferase regulatory subunit	hisZ	6.1.1.21	0.0777129	Protein synthesis	tRNA aminoacylation
NMB0104	hypothetical protein		No Data	0.0788162	No Data	No Data
NMB1853	hypothetical protein	No Data	No Data	0.0789452	No Data	No Data
NMB1327	conserved hypothetical TPR-containing protein		No Data	0.0799072	Hypothetical proteins	Conserved
NMC1119	hypothetical protein		No Data	0.0802161	Hypothetical proteins	0
NMC0295	adenine/cytosine DNA methyltransferase	No Data	No Data	0.0809991	DNA metabolism	Restriction/modification
NMA1999	putative phage replication initiation factor		4.1.3.18	0.0841351	DNA metabolism	DNA replication, recombination, and repair
NMB1149	hypothetical protein	No Data	No Data	0.0860025	No Data	No Data
NMB1004	conserved hypothetical protein		No Data	0.0926333	No Data	No Data
NMC1123	putative transposase	No Data	No Data	0.0949816	Mobile and extrachromosomal element functions	Transposon functions
NMC0892	conserved hypothetical protein	No Data	No Data	0.0956477	Hypothetical proteins	Conserved
NMB1245	hypothetical protein	No Data	No Data	0.0968627	No Data	No Data
NMB0527	putative 6-pyruvoyl tetrahydrobiopterin synthase (PTPS; PTP synthase)		No Data	0.0974165	Biosynthesis of cofactors, prosthetic groups, and carriers	Other
NMB1435	putative transporter		No Data	0.0979252	Transport and binding proteins	Other
NMB1782	hypothetical protein		No Data	0.0993517	No Data	No Data
NMB2017	DNA-binding competence protein ComE3	comE3	No Data	0.0994344	Cellular processes	DNA transformation
NMA2184	truncated IS630 family transposase (C-terminal 20% of the protein)		No Data	0.103189	Mobile and extrachromosomal element functions	Transposon functions
NMB1190	sulfite reductase [NADPH] flavoprotein alpha-component (SIR-FP)	cysJ	1.8.1.2	0.107467	Central intermediary metabolism	Sulfur metabolism
NMB0686	ribonuclease III (RNase III)	rnc	3.1.26.3	0.11193	Transcription	RNA processing
NMC0937	hypothetical protein		No Data	0.111955	Hypothetical proteins	0
NMB0452	holo-(acyl-carrier protein) synthase (holo-ACP synthase; 4'-phosphopantetheinyl transferase AcpS)	acpS	2.7.8.7	0.112386	Fatty acid and phospholipid metabolism	Biosynthesis
NMB1037	putative glutamate--cysteine ligase (gamma-glutamylcysteine synthetase)		6.3.2.2	0.113002	Biosynthesis of cofactors, prosthetic groups, and carriers	Glutathione and analogs
NMB1590	conserved hypothetical protein		No Data	0.113742	Hypothetical proteins	Conserved
NMB1012	conserved hypothetical protein		No Data	0.114827	No Data	No Data
NMB2038	putative PemK-like protein		No Data	0.114858	Unknown function	General
NMA2137	hypothetical protein		No Data	0.114877	Hypothetical proteins	Conserved
NMB1825	hypothetical protein		No Data	0.119079	No Data	No Data
NMB1042	putative cation-transporting ATPase		No Data	0.120388	Transport and binding proteins	Cations and iron carrying compounds
NMB1695	hypothetical protein	No Data	No Data	0.123117	No Data	No Data
NMA0022	truncated IS1016 group transposase (missing an internal 40% of the protein)		No Data	0.125983	Mobile and extrachromosomal element functions	Transposon functions
NMB0981	phosphoserine phosphatase (PSP; O-phosphoserine phosphohydrolase; PSPase)	serB	3.1.3.3	0.126823	Amino acid biosynthesis	Serine family
NMB0635	IS1655 transposase		No Data	0.126851	Mobile and extrachromosomal element functions	Transposon functions
NMB1460	single-stranded binding protein (SSB; helix-destabilizing protein)	ssb	No Data	0.127396	DNA metabolism	DNA replication, recombination, and repair
NMB0241	NADH-quinone oxidoreductase chain A (NADH dehydrogenase I, chain A; NDH-1, chain A)	nuoA	1.6.5.3	0.131199	Energy metabolism	Electron transport
NMB1003	putative DNA-binding phage protein		No Data	0.132438	No Data	No Data
NMB0124	elongation factor Tu (EF-Tu)	tuf	No Data	0.133284	Protein synthesis	Translation factors
NMA1078	hypothetical protein NMA1078		No Data	0.13469	Hypothetical proteins	Conserved
NMB1503	hypothetical protein	No Data	No Data	0.138955	No Data	No Data
NMB1494	conserved hypothetical protein		No Data	0.139148	Hypothetical proteins	Conserved
NMA0475	haemoglobin-haptoglobin utilization lipoprotein A	hpuA	No Data	0.142291	Transport and binding proteins	Other
NMA0455	hypothetical membrane-associated protein		No Data	0.145465	Hypothetical proteins	Conserved
NMB1319	conserved hypothetical integral membrane protein		No Data	0.153363	Hypothetical proteins	Conserved
NMC0076	hypothetical protein		No Data	0.155476	Hypothetical proteins	0
NMA1690	hypothetical membrane protein		No Data	0.158085	Hypothetical proteins	Conserved
NMB1361	ribosomal large subunit pseudouridine synthase B (rRNA-uridine isomerase B; rRNA pseudouridylate synthase B)	rluB	No Data	0.160118	Protein synthesis	tRNA and rRNA base modification
NMB2154	electron transfer flavoprotein alpha-subunit (alpha-ETF; electron transfer flavoprotein large subunit; ETFLS)	etfA	No Data	0.16462	Energy metabolism	Electron transport
NMB1146	biotin synthase (biotin synthetase)	bioB	2.8.1.6	0.165022	Biosynthesis of cofactors, prosthetic groups, and carriers	Biotin
NMB0850	hypothetical periplasmic protein		No Data	0.169259	No Data	No Data
NMB0618	phosphoenolpyruvate synthase (pyruvate, water dikinase; PEP synthase)	ppsA	2.7.9.2	0.169291	Energy metabolism	Glycolysis/gluconeogenesis
NMB0277	putative MviN-like protein		No Data	0.17034	Cellular processes	Pathogenesis
NMA0689	hypothetical protein NMA0689		No Data	0.171337	Hypothetical proteins	Conserved
NMA1257	hypothetical protein NMA1257		No Data	0.171962	Hypothetical proteins	Conserved
NMB1474	putative tautomerase		No Data	0.173286	Energy metabolism	Other
NMB1591	putative HTH-type transcriptional regulator		No Data	0.175634	Regulatory functions	Other
NMB0763	cysteine synthase A (O-acetylserine sulfhydrylase A; O-acetylserine (thiol)-lyase A; CSase A)	cysK	4.2.99.8	0.178317	Amino acid biosynthesis	Serine family
NMB1575	conserved hypothetical protein		No Data	0.180589	Hypothetical proteins	Conserved
NMB1370	conserved hypothetical protein		No Data	0.183081	No Data	No Data
NMB1847	type IV pilus-associated protein PilC2 (pseudogene part 2)	pilC1	No Data	0.183341	Cell envelope	Surface structures
NMB0673	conserved hypothetical periplasmic protein		No Data	0.185938	No Data	No Data
NMB0035	conserved hypothetical lipoprotein		No Data	0.186047	Hypothetical proteins	Conserved
NMB2115	hypothetical protein		No Data	0.18724	No Data	No Data
NMB0638	UTP--glucose-1-phosphate uridylyltransferase (UDP-glucose pyrophosphorylase; UDPGP; alpha-D-glucosyl-1-phosphate uridylyltransferase; uridine diphosphoglucose pyrophosphorylase)	galU	2.7.7.9	0.188982	Purines, pyrimidines, nucleosides, and nucleotides	Sugar-nucleotide biosynthesis and conversions
NMB1890	conserved hypothetical protein		No Data	0.194359	Hypothetical proteins	Conserved
NMB0976	truncated TspB-like protein (N-terminal third of the protein)		No Data	0.197288	Unknown function	General
NMB0576	glutamyl-tRNA reductase (GluTR)	hemA	1.2.1.-	0.19876	Biosynthesis of cofactors, prosthetic groups, and carriers	Heme, porphyrin, and cobalamin
NMB0996	conserved hypothetical integral membrane protein		No Data	0.199815	No Data	No Data
NMB1020	conserved hypothetical protein		No Data	0.199835	No Data	No Data
NMB1073	putative carboxypeptidase		No Data	0.200431	Hypothetical proteins	Conserved
NMB0016	hypothetical protein	No Data	No Data	0.205329	No Data	No Data
NMB0369	conserved hypothetical protein		No Data	0.206954	No Data	No Data
NMB1618	ribonuclease HI (RNase HI)	rnhA	3.1.26.4	0.208681	Transcription	Degradation of RNA
NMB1713	IS1655 transposase		No Data	0.21395	Mobile and extrachromosomal element functions	Transposon functions
NMB1387	conserved hypothetical protein		No Data	0.215221	No Data	No Data
NMC1345	iron-regulated protein FrpC	frpC	No Data	0.217418	Cellular processes	Pathogenesis
NMB1656	hypothetical protein		No Data	0.218561	No Data	No Data
NMB1427	hypothetical protein	No Data	No Data	0.220657	No Data	No Data
NMB1671	conserved hypothetical protein		No Data	0.220896	Unknown function	General
NMB1136	hypothetical protein	No Data	No Data	0.22428	No Data	No Data
NMB0748	Hfq protein	hfq	No Data	0.228219	Mobile and extrachromosomal element functions	Prophage functions
NMB0614	putative oxidoreductase OrdL		No Data	0.229734	Central intermediary metabolism	Other
NMB0507	conserved hypothetical protein		No Data	0.236779	No Data	No Data
NMB1032	type II restriction-modification system restriction enzyme NlaIV (R.NlaIV; type II restriction enzyme NlaIV; endonuclease NlaIV)	nlaIVR	3.1.21.4	0.238641	DNA metabolism	Restriction/modification
NMB1958	putative ResA-like thiol-disulfide oxidoreductase		No Data	0.242017	Energy metabolism	Electron transport
NMB0665	putative oxygen-independent coproporphyrinogen III oxidase		No Data	0.246062	Biosynthesis of cofactors, prosthetic groups, and carriers	Heme, porphyrin, and cobalamin
NMB1192	sulfate adenylyltransferase subunit 2 (sulfate adenylate transferase; SAT; ATP-sulfurylase small subunit)	cysD	2.7.7.4	0.249331	Central intermediary metabolism	Sulfur metabolism
NMB0589	50S ribosomal protein L19	rplS	No Data	0.249355	Protein synthesis	Ribosomal proteinssynthesis and modification
NMB1175	conserved hypothetical protein		No Data	0.250051	Hypothetical proteins	Conserved
NMB1933	ATP synthase epsilon chain (ATP synthase F1 sector epsilon subunit)	atpC	3.6.3.14	0.250067	Energy metabolism	ATP-proton motive force interconversion
NMB0910	putative phage HTH-type transcriptional regulator		No Data	0.250153	Protein fate	Degradation of proteins, peptides, and glycopeptides
NMB1607	putative two-component system transcriptional regulator protein		No Data	0.251459	Regulatory functions	Other
NMB1184	biotin synthase (biotin synthetase)	bioB	2.8.1.6	0.256231	Biosynthesis of cofactors, prosthetic groups, and carriers	Biotin
NMB0911	IS1655 transposase		No Data	0.256451	Mobile and extrachromosomal element functions	Transposon functions
NMA1167	putative phage replication initiation factor		No Data	0.256779	DNA metabolism	DNA replication, recombination, and repair
NMB0985	conserved hypothetical phage protein		No Data	0.258019	Hypothetical proteins	Conserved
NMB2020	conserved hypothetical integral membrane protein		No Data	0.261678	Hypothetical proteins	Conserved
NMB1298	ribosomal small subunit pseudouridine synthase A (16S pseudouridylate 516 synthase; 16S pseudouridine 516 synthase; rRNA-uridine isomerase A; rRNA pseudouridylate synthase A)	rsuA	No Data	0.262143	Protein synthesis	tRNA and rRNA base modification
NMB0367	hypothetical protein		No Data	0.264765	No Data	No Data
NMB0531	putative Na+/H+ antiporter		No Data	0.265918	Hypothetical proteins	Conserved
NMB1726	putative metallopeptidase		No Data	0.266076	Hypothetical proteins	Conserved
NMC1118	transcriptional regulator	No Data	No Data	0.268136	Regulatory functions	Other
NMB0086	hypothetical lipoprotein		No Data	0.268985	No Data	No Data
NMB1910	conserved hypothetical protein		No Data	0.269929	Hypothetical proteins	Conserved
NMB0054	hypothetical lipoprotein		No Data	0.272372	No Data	No Data
NMB1179	putative 23S rRNA (guanosine-2'-O-)-methyltransferase (23S rRNA Gm2251 2'-O-methyltransferase)		No Data	0.27532	Protein synthesis	tRNA and rRNA base modification
NMA0038	hypothetical protein		No Data	0.276273	Hypothetical proteins	Conserved
NMB0760	diaminopimelate epimerase (DAP epimerase)	dapF	5.1.1.7	0.278866	Amino acid biosynthesis	Aspartate family
NMB0750	putative peroxiredoxin Bcp (thioredoxin reductase; bacterioferritin comigratory protein homolog)		No Data	0.279898	Unknown function	General
NMB0698	putative DNA glycosylase		No Data	0.282675	No Data	No Data
NMB1610	hypothetical protein		No Data	0.282949	No Data	No Data
NMB0574	glycine cleavage system T protein (aminomethyltransferase)	gcvT	2.1.2.10	0.283382	Energy metabolism	Amino acids and amines
NMB1236	hypothetical periplasmic protein		No Data	0.284125	No Data	No Data
NMB0122	putative methylase		No Data	0.285486	Hypothetical proteins	Conserved
NMC1730	conserved membrane protein YjcL	No Data	No Data	0.285989	Cell envelope	Other
NMB2062	putative NAD/FAD-binding protein		No Data	0.287752	Biosynthesis of cofactors, prosthetic groups, and carriers	Thiamine
NMB0246	NADH-quinone oxidoreductase chain F (NADH dehydrogenase I, chain F; NDH-1, chain F)	nuoF	1.6.99.5	0.289959	Energy metabolism	Electron transport
NMB1867	1-deoxy-D-xylulose-5-phosphate synthase (1-deoxyxylulose-5-phosphate synthase; DXP synthase; DXPS)	dxs	No Data	0.29	Biosynthesis of cofactors, prosthetic groups, and carriers	Pyridoxine
NMB1487	conserved hypothetical protein		No Data	0.290217	Cell envelope	Surface structures
NMA0823	hypothetical protein		No Data	0.290357	Hypothetical proteins	0
NMB2145	conserved hypothetical protein		No Data	0.291719	No Data	No Data
NMB1243	Holliday junction DNA helicase RuvB	ruvB	No Data	0.294128	DNA metabolism	DNA replication, recombination, and repair
NMB0905	hypothetical protein		No Data	0.295297	No Data	No Data
NMB0099	hypothetical protein		No Data	0.297647	No Data	No Data
NMB1016	putative Smr-like protein		No Data	0.29867	Hypothetical proteins	Conserved
NMA0132	conserved hypothetical protein			0.299004	Hypothetical proteins	Conserved
NMA0132	conserved hypothetical protein			0.299004	Hypothetical proteins	Conserved
NMB0573	putative HTH-type transcriptional regulator		No Data	0.30134	Regulatory functions	DNA interactions
NMB0655	conserved hypothetical protein		No Data	0.301611	No Data	No Data
NMB1345	conserved hypothetical protein		No Data	0.302299	No Data	No Data
NMB0680	conserved hypothetical periplasmic protein		No Data	0.302616	Unknown function	General
NMB0521	hypothetical periplasmic protein		No Data	0.303231	No Data	No Data
NMA1780	hypothetical protein (pseudogene part 2)		No Data	0.30407	Hypothetical proteins	Conserved
NMB0077	truncated adenine-specific methyltransferase (N-terminal third of the protein)	damH'	No Data	0.30489	DNA metabolism	Restriction/modification
NMB0773	putative monothiol glutaredoxin		No Data	0.305058	Hypothetical proteins	Conserved
NMB0819	hypothetical protein		No Data	0.307899	No Data	No Data
NMA0641	pseudogene (putative glycosyl transferase)		No Data	0.309789	0	0
NMB0877	D-alanyl-D-alanine carboxypeptidase (DD-peptidase; DD-carboxypeptidase; CPase; PBP5)	dacC	No Data	0.312748	Cell envelope	Biosynthesis and degradation of murein sacculus and peptidoglycan
NMB1985	autotransporter App	app	No Data	0.314291	Cellular processes	Pathogenesis
NMB0636	conserved hypothetical protein (pseudogene part 1)		No Data	0.315271	No Data	No Data
NMB0005	putative arsenate reductase		No Data	0.316077	Cellular processes	Detoxification
NMB1450	putative ferredoxin--NADP reductase (FNR; flavodoxin reductase; FLXR; FLDR)		1.18.1.2	0.318018	Energy metabolism	Electron transport
NMB0032	hypothetical lipoprotein		No Data	0.318281	No Data	No Data
NMB2058	conserved hypothetical protein		No Data	0.321579	Hypothetical proteins	Conserved
NMB0371	hypothetical protein		No Data	0.325086	No Data	No Data
NMB1891	putative DNA-binding protein		No Data	0.329055	Unknown function	General
NMA0951	segregation and condensation protein B	scpB	2.7.1.130	0.330009	Regulatory functions	Other
NMB1480	hypothetical membrane protein		No Data	0.335564	No Data	No Data
NMB0585	Iron-regulated protein FrpA	frpA	No Data	0.336076	Cellular processes	Pathogenesis
NMB1335	conserved hypothetical protein		No Data	0.336097	Unknown function	General
NMB0915	conserved hypothetical integral membrane protein		No Data	0.339174	No Data	No Data
NMB1342	dihydrolipoyllysine-residue acetyltransferase (pyruvate dehydrogenase E2 component; dihydrolipoamide acetyltransferase)	aceF	2.3.1.12	0.342983	Energy metabolism	Pyruvate dehydrogenase
NMB0623	putative spermidine/putrescine-binding lipoprotein	potD2	No Data	0.347827	Transport and binding proteins	Amino acids, peptides and amines
NMB2156	lipooligosaccharide alpha-1,5 heptosyltransferase I	rfaC	No Data	0.349258	Cell envelope	Biosynthesis and degradation of surface polysaccharides and lipopolysaccharides
NMB2060	glycerol-3-phosphate dehydrogenase [NAD(P)+] ((NAD(P)H-dependent glycerol-3-phosphate dehydrogenase)	gpsA	1.1.1.8	0.349871	Energy metabolism	Other
NMB0260	hypothetical protein	No Data	No Data	0.35014	No Data	No Data
NMB1563	putative HTH-type transcriptional regulator		No Data	0.350347	Regulatory functions	Other
NMB0087	hypothetical protein		No Data	0.351324	No Data	No Data
NMB0209	putative glutathione-regulated potassium-efflux system protein (K(+)/H(+) antiporter)		No Data	0.351487	Transport and binding proteins	Cations and iron carrying compounds
NMA1212	hypothetical protein		No Data	0.355782	Hypothetical proteins	0
NMB0078	truncated UDP-glucose 4-epimerase (missing the N-terminal third of the protein)	galE'	No Data	0.357288	Cell envelope	Biosynthesis and degradation of surface polysaccharides and lipopolysaccharides
NMC0968	hypothetical protein		No Data	0.358925	Hypothetical proteins	0
NMB2010	putative inner-membrane sulphatase		No Data	0.359986	Unknown function	General
NMC1122	hypothetical protein		No Data	0.36292	Hypothetical proteins	Conserved
NMB0121	putative DNA-binding protein		No Data	0.36319	Hypothetical proteins	Conserved
NMB1955	putative transporter		No Data	0.363555	Cellular processes	Detoxification
NMB1680	chorismate synthase (5-enolpyruvylshikimate-3-phosphate phospholyase)	aroC	4.6.1.4	0.365099	Amino acid biosynthesis	Aromatic amino acid family
NMC0026	hypothetical protein		No Data	0.368301	Hypothetical proteins	Conserved
NMB1688	putative L-asparaginase I (L-asparagine amidohydrolase I; L-ASNase I)		3.5.1.1	0.369974	Energy metabolism	Amino acids and amines
NMA0344	hypothetical protein		No Data	0.370371	Hypothetical proteins	0
NMA0344	hypothetical protein		No Data	0.370371	Hypothetical proteins	0
NMB1608	conserved hypothetical protein		No Data	0.374063	Hypothetical proteins	Conserved
NMB0279	putative phosphotransferase		No Data	0.377271	Hypothetical proteins	Conserved
NMB0335	2,3,4,5-tetrahydropyridine-2,6-dicarboxylate N-succinyltransferase (tetrahydrodipicolinate N-succinyltransferase; THP succinyltransferase; tetrahydropicolinate succinylase)	dapD	2.3.1.117	0.378528	Amino acid biosynthesis	Aspartate family
NMB0774	uracil phosphoribosyltransferase (UMP pyrophosphorylase; UPRTase)	upp	2.4.2.9	0.379084	Purines, pyrimidines, nucleosides, and nucleotides	Salvage of nucleosides and nucleotides
NMB0926	opacity protein B (pseudogene part 2)	opaB	No Data	0.3801	Cellular processes	Pathogenesis
NMB1154	sulfate adenylyltransferase subunit 2 (sulfate adenylate transferase; SAT; ATP-sulfurylase small subunit)	cysD	2.7.7.4	0.381068	Central intermediary metabolism	Sulfur metabolism
NMB0120	hypothetical integral membrane protein		No Data	0.381554	No Data	No Data
NMB1196	putative cytochrome		No Data	0.385717	Energy metabolism	Electron transport
NMB1087	hypothetical protein		No Data	0.385899	No Data	No Data
NMB1657	DNA-binding competence protein ComE2	comE2	No Data	0.386215	Cellular processes	DNA transformation
NMB1512	2-C-methyl-D-erythritol 2,4-cyclodiphosphate synthase (MECPS; MECDP-synthase)	ispF	4.6.1.12	0.388945	Biosynthesis of cofactors, prosthetic groups, and carriers	Other
NMB0256	conserved hypothetical protein		No Data	0.393274	No Data	No Data
NMB1312	ATP-dependent Clp protease proteolytic subunit (endopeptidase Clp)	clpP	3.4.21.92	0.39474	Protein fate	Degradation of proteins, peptides, and glycopeptides
NMB0341	TspA protein	tspA	No Data	0.395003	Unknown function	General
NMB0737	HPr kinase/phosphorylase (HPrK/P; HPr(Ser) kinase/phosphorylase)	hprK	No Data	0.39846	Regulatory functions	Other
NMB0852	putative GTP-binding protein EngA		No Data	0.399312	Unknown function	General
NMC0398	conserved hypothetical protein, putative	No Data	No Data	0.402832	Unknown function	Enzymes of unknown specificity
NMB1332	carboxy-terminal processing protease (C-terminal processing protease)	prc	No Data	0.403005	Protein fate	Degradation of proteins, peptides, and glycopeptides
NMB1540	lactoferrin-binding protein A (LbpA)	lbpA	No Data	0.403967	Transport and binding proteins	Cations and iron carrying compounds
NMB1462	putative transglycosylase		No Data	0.405757	Central intermediary metabolism	Other
NMB2008	putative ABC transporter ATP-binding protein			0.405903	Unknown function	General
NMA0170	hypothetical lipoprotein			0.410057	Hypothetical proteins	Conserved
NMB0299	DNA-binding competence protein ComE1	comE1	No Data	0.410164	Cellular processes	DNA transformation
NMB0211	L-serine dehydratase (L-serine deaminase; SDH; L-SD)	sda	4.2.1.13	0.41338	Energy metabolism	Amino acids and amines
NMB2036	tRNA pseudouridine synthase A (tRNA-uridine isomerase I; tRNA pseudouridylate synthase I)	truA	4.2.1.70	0.413609	Protein synthesis	tRNA and rRNA base modification
NMB0557	conserved hypothetical protein		No Data	0.413636	Hypothetical proteins	Conserved
NMB0822	putative HtpX-like protease		3.4.24.-	0.414402	Protein fate	Degradation of proteins, peptides, and glycopeptides
NMB2053	ubiquinol-cytochrome c reductase iron-sulfur subunit (Rieske iron-sulfur protein; RISP)	petA	1.10.2.2	0.415218	Energy metabolism	Electron transport
NMB0947	dihydrolipoyl dehydrogenase (E3 component of pyruvate complex; dihydrolipoamide dehydrogenase)	lpdA	No Data	0.41526	Energy metabolism	Pyruvate dehydrogenase
NMB1251	IS1655 transposase		No Data	0.415642	Mobile and extrachromosomal element functions	Transposon functions
NMB1008	conserved hypothetical protein		No Data	0.41565	No Data	No Data
NMB1022	IS1655 transposase		No Data	0.416834	Mobile and extrachromosomal element functions	Transposon functions
NMB1334	hypothetical protein	No Data	No Data	0.418976	No Data	No Data
NMB0887	type IV pilus biogenesis protein PilI	pilI	No Data	0.420081	Cell envelope	Surface structures
NMB2160	DNA mismatch repair protein MutS	mutS	No Data	0.42163	DNA metabolism	DNA replication, recombination, and repair
NMB1141	putative 23S rRNA (guanosine-2'-O-)-methyltransferase rlmB (23S rRNA Gm2251 2'-O-methyltransferase)			0.421917	Protein synthesis	tRNA and rRNA base modification
NMB1821	pilin glycosyl transferase PglC	pglC	No Data	0.422725	Cell envelope	Surface structures
NMB1199	putative GTP-binding protein TypA (tyrosine-phosphorylated protein A)		No Data	0.42318	Unknown function	General
NMB0267	putative RlpA-like protein		No Data	0.425009	Hypothetical proteins	Conserved
NMB1314	DNA translocase FtsK	ftsK	No Data	0.426275	Cellular processes	Cell division
NMA1832	conserved hypothetical phage protein (pseudogene part 2)			0.427526	Hypothetical proteins	Conserved
NMB1174	hypothetical protein	No Data	No Data	0.434823	No Data	No Data
NMB1262	peptidyl-prolyl cis-trans isomerase A (PPIase A; rotamase A; cyclophilin A)	ppiA	5.2.1.8	0.435047	Protein fate	Protein folding and stabilization
NMB0952	conserved hypothetical TPR-containing protein		No Data	0.435534	Hypothetical proteins	Conserved
NMB0509	putative TpsS5 cassette	tpsS5	No Data	0.437717	No Data	No Data
NMB1981	S-ribosylhomocysteine lyase (autoinducer-2 production protein LuxS; AI-2 synthesis protein)	luxS	4.4.1.21	0.444347	Cellular processes	Other
NMB0978	NAD(P) transhydrogenase subunit beta (pyridine nucleotide transhydrogenase subunit beta; nicotinamide nucleotide transhydrogenase subunit beta)	pntB	1.6.1.1	0.44567	Energy metabolism	Electron transport
NMA2069	hypothetical protein		No Data	0.446668	Hypothetical proteins	0
NMB0813	hypothetical protein	No Data	No Data	0.454655	No Data	No Data
NMB1662	adenine phosphoribosyltransferase (APRT)	apt	2.4.2.7	0.459786	Purines, pyrimidines, nucleosides, and nucleotides	Salvage of nucleosides and nucleotides
NMB1049	putative HTH-type transcriptional regulator		No Data	0.462355	Regulatory functions	Other
NMB0261	geranyltranstransferase (farnesyl-diphosphate synthase; FPP synthase)	ispA	2.5.1.10	0.465419	Biosynthesis of cofactors, prosthetic groups, and carriers	Ubiquinone
NMB1735	GTP pyrophosphokinase (ATP:GTP 3'-pyrophosphotransferase; ppGpp synthetase I; (P)ppGpp synthetase)	relA	2.7.6.5	0.468864	Regulatory functions	Other
NMB1445	RecA protein (recombinase A)	recA	No Data	0.471823	DNA metabolism	DNA replication, recombination, and repair
NMC1797	conserved hypothetical protein	No Data	No Data	0.474624	Hypothetical proteins	Conserved
NMB1274	conserved hypothetical periplasmic protein		No Data	0.475107	No Data	No Data
NMB0374	MafB1 protein	mafB1	No data	0.476915	Unknown function	General
NMB0653	MafB2 protein	mafB2	No data	0.480271	Unknown function	General
NMB0301	hypothetical protein	No Data	No Data	0.482343	No Data	No Data
NMB0281	putative peptidylprolyl isomerase (peptidyl-prolyl cis-trans isomerase; PPIase; rotamase; cyclophilin; FKBP65)		5.2.1.8	0.482804	Protein fate	Protein folding and stabilization
NMB1099	IS1655 transposase		No Data	0.488778	Mobile and extrachromosomal element functions	Transposon functions
NMB2150	putative RNA-binding protein		No Data	0.489882	Hypothetical proteins	Conserved
NMB0883	conserved hypothetical integral membrane protein		No Data	0.49086	Hypothetical proteins	Conserved
NMB0620	phosphoglycolate phosphatase 2 (PGPase 2; PGP 2)	gph	3.1.3.18	0.49289	Energy metabolism	Sugars
NMB0815	adenylosuccinate synthetase (IMP--aspartate ligase; AdSS; AMPSase)	purA	6.3.4.4	0.494057	Purines, pyrimidines, nucleosides, and nucleotides	Purine ribonucleotide biosynthesis
NMB0696	putative ABC transporter ATP-binding protein		No Data	0.495294	Transport and binding proteins	Amino acids, peptides and amines
NMB2125	conserved hypothetical protein		No Data	0.496129	No Data	No Data
NMB0920	isocitrate dehydrogenase [NADP] (oxalosuccinate decarboxylase; IDH)	icd	1.1.1.42	0.497186	Energy metabolism	TCA cycle
NMB0837	ATP-dependent Clp protease adaptor protein ClpS	clpS	No data	0.498673	Protein fate	Degradation of proteins, peptides, and glycopeptides
NMA0001	conserved hypothetical protein		No Data	0.499499	Hypothetical proteins	Conserved
NMB0225	IS1655 transposase		No Data	0.501018	Mobile and extrachromosomal element functions	Transposon functions
NMA1330	conserved hypothetical protein		No Data	0.506523	Hypothetical proteins	Conserved
NMB2134	conserved hypothetical outer-membrane protein		No Data	0.510024	Hypothetical proteins	Conserved
NMB0370	hypothetical protein		No Data	0.522082	No Data	No Data
NMB1398	superoxide dismutase [Cu-Zn]	sodC	1.15.1.1	0.522198	Cellular processes	Detoxification
NMB1880	putative ferric enterobactin uptake system-binding lipoprotein FetB2		No Data	0.524583	Transport and binding proteins	Unknown substrate
NMB0489	putative TpsS1 cassette (pseudogene part 2)	tpsS1	No Data	0.527088	No Data	No Data
NMB0598	putative Maf-like protein		No Data	0.52714	Unknown function	General
NMB1887	triosephosphate isomerase (TIM; triose-phosphate isomerase)	tpiA	5.3.1.1	0.529025	Energy metabolism	Glycolysis/gluconeogenesis
NMB0004	conserved hypothetical periplasmic protein		No Data	0.530815	Unknown function	General
NMB0739	bifunctional protein [includes: conserved hypothetical protein and segregation and condensation protein B] (pseudogene part 1)		No Data	0.542131	Hypothetical proteins	Conserved
NMB0190	methyltransferase GidB (glucose-inhibited division protein B)	gidB	No data	0.543638	Unknown function	General
NMB0171	septum site-determining protein MinD	minD	No Data	0.544078	Cellular processes	Cell division
NMB1158	putative cytochrome		No Data	0.544802	Energy metabolism	Electron transport
NMB0987	putative amidase		No Data	0.544852	Cell envelope	Biosynthesis and degradation of murein sacculus and peptidoglycan
NMA1976	hypothetical protein		No Data	0.547913	Hypothetical proteins	0
NMB0333	type IV pilus biogenesis protein PilG	pilG	No Data	0.548265	Cell envelope	Surface structures
NMA0046	putative transporter		No Data	0.550694	Cell envelope	Other
NMB1531	conserved hypothetical protein		No Data	0.551736	Hypothetical proteins	Conserved
NMB1710	NADP-specific glutamate dehydrogenase (NADP-GDH)	gdhA	1.4.1.4	0.55315	Amino acid biosynthesis	Glutamate family
NMB2087	hypothetical protein	No Data	No Data	0.555303	No Data	No Data
NMB0549	putative ABC transporter ATP-binding protein		No Data	0.557321	Transport and binding proteins	Unknown substrate
NMB0398	putative HTH-type transcriptional regulator		No Data	0.558406	Regulatory functions	Other
NMB1047	conserved hypothetical lipoprotein		No Data	0.560633	No Data	No Data
NMB0962	UvrABC system protein A (UvrA protein; excinuclease ABC subunit A)	uvrA	No Data	0.56182	DNA metabolism	DNA replication, recombination, and repair
NMB0332	type IV prepilin-like proteins leader peptide processing enzyme PilD (prepilin peptidase) [Includes: leader peptidase; N- methyltransferase]	pilD	3.4.99.-	0.562885	Cell envelope	Surface structures
NMB1448	DNA polymerase IV (Pol IV) (pseudogene part 1)	dinB	2.7.7.7	0.564394	DNA metabolism	DNA replication, recombination, and repair
NMB0759	conserved hypothetical integral membrane protein		No Data	0.567787	Hypothetical proteins	Conserved
NMB1628	putative TspB protein		No Data	0.569196	Unknown function	General
NMB1976	diaminopimelate decarboxylase (DAP decarboxylase)	lysA	4.1.1.20	0.570326	Amino acid biosynthesis	Aspartate family
NMB0990	truncated hypothetical protein		No Data	0.57155	No Data	No Data
NMB1067	DNA translocase FtsK2	ftsK	No Data	0.573018	Cellular processes	Cell division
NMB1959	conserved hypothetical protein		No Data	0.575916	Hypothetical proteins	Conserved
NMB1520	hypothetical protein	No Data	No Data	0.577697	No Data	No Data
NMA0474	haemoglobin-haptoglobin-utilization protein		No data	0.578855	Transport and binding proteins	Cations and iron carrying compounds
NMB1788	ATP-dependent DNA helicase RecG	recG	3.6.1.-	0.579678	DNA metabolism	DNA replication, recombination, and repair
NMB0216	catalase	katA	No Data	0.580586	Cellular processes	Detoxification
NMA0175	hypothetical protein		No Data	0.580788	Hypothetical proteins	0
NMB1476	NAD-specific glutamate dehydrogenase (NAD-GDH)	gdhB	1.4.1.2	0.582539	Amino acid biosynthesis	Glutamate family
NMB1246	conserved hypothetical protein		No Data	0.582845	Hypothetical proteins	Conserved
NMB2030	3-demethylubiquinone-9 3-methyltransferase (3,4-dihydroxy-5-hexaprenylbenzoate methyltransferase; DHHB methyltransferase)	ubiG	2.1.1.64	0.583192	Biosynthesis of cofactors, prosthetic groups, and carriers	Ubiquinone
NMB1336	conserved hypothetical protein		No Data	0.585448	Hypothetical proteins	Conserved
NMA1601	hypothetical protein		No Data	0.586875	Hypothetical proteins	0
NMA1601	hypothetical protein		No Data	0.586875	Hypothetical proteins	0
NMA1601	hypothetical protein		No Data	0.586875	Hypothetical proteins	0
NMB2109	conserved hypothetical protein		No Data	0.588407	No Data	No Data
NMA0842	iron(III)-transport system ATP-binding protein FbpC (ferric cations import ATP-binding protein FbpC)	fbpC	No Data	0.588699	Transport and binding proteins	Cations and iron carrying compounds
NMB0392	quinolinate synthetase B protein (L-aspartate oxidase; LASPO)	nicB	1.4.3.16	0.588783	Biosynthesis of cofactors, prosthetic groups, and carriers	Pyridine nucleotides
NMB1354	putative transporter		No Data	0.591025	Hypothetical proteins	Conserved
NMB2028	putative gluconokinase (gluconate kinase)		2.7.1.12	0.592637	Energy metabolism	Sugars
NMA2192	conserved hypothetical protein		No Data	0.596404	Hypothetical proteins	Conserved
NMB0057	ComE-like protein		No Data	0.597334	No Data	No Data
NMB1899	hypothetical periplasmic protein			0.598135	No Data	No Data
NMB2024	putative nicotinate-nucleotide adenylyltransferase (deamido-NAD(+) pyrophosphorylase; deamido-NAD(+) diphosphorylase; nicotinate mononucleotide adenylyltransferase; NaMN adenylyltransferase)		No Data	0.601504	Hypothetical proteins	Conserved
NMB0993	rubredoxin (Rd)	rubA	No Data	0.601708	Energy metabolism	Electron transport
NMB1273	putative poly(beta-D-mannuronate) O-acetylase (alginate biosynthesis protein AlgI)		No Data	0.605741	Cell envelope	Other
NMA0561	hypothetical protein		No Data	0.608211	Hypothetical proteins	0
NMA0306	truncated IS1016 group transposase (C-terminal 40% of the protein)		No Data	0.609284	Mobile and extrachromosomal element functions	Transposon functions
NMB1437	conserved hypothetical protein		No Data	0.611774	Hypothetical proteins	Conserved
NMB2108	hypothetical protein		No Data	0.6167	No Data	No Data
NMB0222	conserved hypothetical protein		No Data	0.619267	No Data	No Data
NMB1021	anthranilate synthase component I (glutamine amido-transferase)	trpE	4.1.3.27	0.61989	Amino acid biosynthesis	Aromatic amino acid family
NMB0170	septum site-determining protein MinC	minC	No Data	0.622415	Cellular processes	Cell division
NMB1988	TonB-dependent enterobactin receptor FetA (FrpB)	fetA	No Data	0.622748	Transport and binding proteins	Cations and iron carrying compounds
NMC1452	hypothetical protein		No Data	0.623572	Hypothetical proteins	Conserved
NMB2132	transferrin-binding protein-like lipoprotein (lipoprotein GNA2132)		No Data	0.630834	Unknown function	General
NMB1213	hypothetical lipoprotein		No Data	0.635651	Cell envelope	Other
NMB0943	5,10-methylenetetrahydrofolate reductase	metF	1.7.99.5	0.636833	Amino acid biosynthesis	Aspartate family
NMB0936	hypothetical protein	No Data	No Data	0.639049	No Data	No Data
NMB0455	putative methylase		No Data	0.639105	Hypothetical proteins	Conserved
NMC0033	type IV pilus assembly protein	No Data	No Data	0.648661	Cell envelope	Surface structures
NMB1719	transport protein MrtF	mrtF	No Data	0.649563	Transport and binding proteins	Other
NMB1410	hypothetical periplasmic protein		No Data	0.652611	No Data	No Data
NMA1992	hypothetical protein		No Data	0.65995	Hypothetical proteins	0
NMB0971	conserved hypothetical protein		No Data	0.660851	No Data	No Data
NMB1050	IS1655 transposase		No Data	0.661709	Mobile and extrachromosomal element functions	Transposon functions
NMB0251	NADH-quinone oxidoreductase chain I (NADH dehydrogenase I, chain I; NDH-1, chain I)	nuoI	1.6.5.3	0.662444	Energy metabolism	Electron transport
NMB2144	putative ECF-family RNA polymerase sigma factor		No Data	0.663266	Transcription	Transcription factors
NMA0305	putative peptidase		2.7.7.23	0.663406	Protein synthesis	Ribosomal proteins: synthesis and modification
NMC1798	hypothetical protein		No Data	0.666957	Hypothetical proteins	Conserved
NMB0548	putative membrane fusion protein		No Data	0.667465	Unknown function	General
NMB0716	truncated cell volume regulation protein A homolog (C-terminal 16% of the protein)		No Data	0.667698	No Data	No Data
NMB0743	ubiquinone/menaquinone biosynthesis methyltransferase UbiE	ubiE	No Data	0.668028	Biosynthesis of cofactors, prosthetic groups, and carriers	Ubiquinone
NMB0615	putative ammonium transporter		No Data	0.670738	Transport and binding proteins	Cations and iron carrying compounds
NMB1414	FrpA/C-binding lipoprotein	frpD	No Data	0.674331	Cellular processes	Pathogenesis
NMA0664	putative transposase for IS1016		No Data	0.677054	Mobile and extrachromosomal element functions	Transposon functions
NMA0664	putative transposase for IS1016		No Data	0.677054	Mobile and extrachromosomal element functions	Transposon functions
NMB1718	hypothetical protein		No Data	0.680159	No Data	No Data
NMB1987	tRNA modification GTPase TrmE	trmE	No Data	0.681433	Cellular processes	Detoxification
NMA2025	transferrin-binding protein B		No Data	0.684684	Transport and binding proteins	Cations and iron carrying compounds
NMA0653	type IV pilus biogenesis protein PilN	pilN	No Data	0.686155	Cellular processes	Pathogenesis
NMB1046	threonine synthase	thrC	4.2.99.2	0.691	Amino acid biosynthesis	Aspartate family
NMB0197	hypothetical protein	No Data		0.691434	No Data	No Data
NMB1466	conserved hypothetical protein		No Data	0.693141	Hypothetical proteins	Conserved
NMB1663	putative hydrolase		No Data	0.695998	Hypothetical proteins	Conserved
NMB0584	FrpA/C-binding lipoprotein	frpD	No Data	0.701477	Cellular processes	Pathogenesis
NMB0868	putative hydrolase		No Data	0.704969	Hypothetical proteins	Conserved
NMB1580	conserved hypothetical protein		No Data	0.705797	No Data	No Data
NMA2226	geranyltranstransferase		0	0.705814	Biosynthesis of cofactors, prosthetic groups, and carriers	Ubiquinone
NMB1023	putative ATPase		No Data	0.708668	Hypothetical proteins	Conserved
NMC0746	VanZ like family	No Data	No Data	0.712045	Cell envelope	Biosynthesis and degradation of murein sacculus and peptidoglycan
NMA0036	hypothetical protein		No Data	0.712392	Hypothetical proteins	Conserved
NMA0699	hypothetical protein		No Data	0.71536	Hypothetical proteins	0
NMB1524	putative D-lactate dehydrogenase [cytochrome] (D-lactate ferricytochrome c oxidoreductase; D-LCR)		No Data	0.715609	Central intermediary metabolism	Other
NMB1770	IS1655 transposase		No Data	0.733494	Mobile and extrachromosomal element functions	Transposon functions
NMB1529	hypothetical protein	No Data	No Data	0.735631	No Data	No Data
NMB1559	glutathione synthetase (glutathione synthase; GSH synthetase; GSH-S; GSHase)	gshB	6.3.2.3	0.736544	Biosynthesis of cofactors, prosthetic groups, and carriers	Glutathione and analogs
NMB1508	conserved hypothetical integral membrane protein		No Data	0.736969	Cell envelope	Other
NMB0485	conserved hypothetical protein		No Data	0.739016	No Data	No Data
NMB1164	putative CsgG-like lipoprotein		No Data	0.739696	No Data	No Data
NMB0519	hypothetical protein		No Data	0.743501	No Data	No Data
NMB1673	DNA-3-methyladenine glycosylase I (3-methyladenine-DNA glycosylase I, constitutive; TAG I; DNA-3-methyladenine glycosidase I)	tag	3.2.2.20	0.744983	DNA metabolism	DNA replication, recombination, and repair
NMB0034	conserved hypothetical integral membrane protein		No Data	0.747962	Hypothetical proteins	Conserved
NMB1675	hypothetical integral membrane protein		No Data	0.748585	No Data	No Data
NMB0912	conserved hypothetical protein (pseudogene part 2)		No Data	0.750358	Hypothetical proteins	Domain
NMB0650	conserved hypothetical protein		No Data	0.751602	Hypothetical proteins	Conserved
NMB0285	putative inner-membrane acyltransferase (pseudogene part 1)		No Data	0.752287	Cell envelope	Biosynthesis and degradation of surface polysaccharides and lipopolysaccharides
NMB0871	pantoate--beta-alanine ligase (pantothenate synthetase; pantoate activating enzyme)	panC	6.3.2.1	0.754903	Biosynthesis of cofactors, prosthetic groups, and carriers	Pantothenate and coenzyme A
NMB1696	putative acyl carrier protein (ACP)		No Data	0.756239	Fatty acid and phospholipid metabolism	Biosynthesis
NMB0957	dihydrolipoyl dehydrogenase (E3 component of 2-oxoglutarate dehydrogenase complex; dihydrolipoamide dehydrogenase)	lpdA	1.8.1.4	0.758835	Energy metabolism	TCA cycle
NMB2040	thiamine biosynthesis protein ThiC	thiC	No Data	0.761332	Biosynthesis of cofactors, prosthetic groups, and carriers	Thiamine
NMB1716	membrane fusion protein MtrC	mtrC	No Data	0.762229	Cell envelope	Other
NMA0562	putative peptidase		No Data	0.762263	Protein fate	Degradation of proteins, peptides, and glycopeptides
NMB0671	putative NADP-dependent malic enzyme (NADP-ME)	sfcA	1.1.1.38	0.764879	Energy metabolism	Other
NMB0967	anthranilate phosphoribosyltransferase	trpD	2.4.2.18	0.765674	Amino acid biosynthesis	Aromatic amino acid family
NMB0504	hypothetical protein	No Data	No Data	0.765986	No Data	No Data
NMB1281	transcription-repair coupling factor (TRCF)	mfd	No Data	0.766762	DNA metabolism	DNA replication, recombination, and repair
NMA1221	phage transposase (pseudogene part 2)		No Data	0.767088	Mobile and extrachromosomal element functions	Prophage functions
NMB0380	putative HTH-type transcriptional regulator		No Data	0.768153	Regulatory functions	Other
NMA2123	truncated FrpA/C protein (N-terminal 4% of the protein)		No Data	0.77086	Hypothetical proteins	Conserved
NMB0998	putative oxidoreductase		No Data	0.771976	Central intermediary metabolism	Other
NMA1725	putative autotransporter B	autB	6.3.5.-	0.773425	Cellular processes	Pathogenesis
NMB1579	ATP phosphoribosyltransferase (ATP-PRTase; ATP-PRT)	hisG	2.4.2.17	0.774549	Amino acid biosynthesis	Histidine family
NMB0772	conserved hypothetical protein		No Data	0.777711	Hypothetical proteins	Conserved
NMB0450	hypothetical protein (pseudogene part 2)		No Data	0.781314	No Data	No Data
NMB0052	type IV pilus retraction ATPase PilT	pilT	No Data	0.782797	Cellular processes	Chemotaxis and motility
NMB1040	conserved hypothetical membrane-associated protein		No Data	0.783112	No Data	No Data
NMA0677	hypothetical periplasmic protein		No Data	0.786893	Hypothetical proteins	Conserved
NMB1486	hypothetical protein	No Data	No Data	0.791256	No Data	No Data
NMB0274	ATP-dependent DNA helicase RecQ	recQ	3.6.1.-	0.791946	DNA metabolism	DNA replication, recombination, and repair
NMB1885	protein-L-isoaspartate O-methyltransferase (protein-beta-aspartate methyltransferase; PIMT; protein L-isoaspartyl methyltransferase; L-isoaspartyl protein carboxyl methyltransferase)	pcm	2.1.1.77	0.792714	Protein fate	Protein modification and repair
NMB0801	delta-aminolevulinic acid dehydratase (porphobilinogen synthase; ALAD; ALADH)	hemB	4.2.1.24	0.792882	Biosynthesis of cofactors, prosthetic groups, and carriers	Heme, porphyrin, and cobalamin
NMB1085	putative amidase		No Data	0.80341	Cell envelope	Biosynthesis and degradation of murein sacculus and peptidoglycan
NMB2034	1-acyl-sn-glycerol-3-phosphate acyltransferase NlaB (1-AGP acyltransferase; 1-AGPAT; lysophosphatidic acid acyltransferase; LPAAT)	nlaB	No Data	0.80796	Fatty acid and phospholipid metabolism	Biosynthesis
NMB0733	dethiobiotin synthetase (dethiobiotin synthase; DTB synthetase; DTBS)	bioD	6.3.3.3	0.810842	Biosynthesis of cofactors, prosthetic groups, and carriers	Biotin
NMA1509	hypothetical protein		No Data	0.811726	Hypothetical proteins	0
NMB2055	putative HTH-type transcriptional regulator MetR		No Data	0.815247	Regulatory functions	Other
NMB1566	phosphoribosylglycinamide formyltransferase (GART; GAR transformylase; 5'-phosphoribosylglycinamide transformylase)	purN	2.1.2.2	0.816241	Purines, pyrimidines, nucleosides, and nucleotides	Purine ribonucleotide biosynthesis
NMB0372	conserved hypothetical protein		No Data	0.817971	No Data	No Data
NMB1128	putative oxidoreductase		No Data	0.818825	Hypothetical proteins	Conserved
NMB1638	putative sulfatase		No Data	0.819234	Unknown function	General
NMA1234	IS150 group transposase		2.1.1.14	0.822768	Mobile and extrachromosomal element functions	Transposon functions
NMB1523	H.8-like outer-membrane lipoprotein		No Data	0.824067	No Data	No Data
NMB1426	putative transporter		No Data	0.824749	No Data	No Data
NMB0250	NADH-quinone oxidoreductase chain H (NADH dehydrogenase I, chain H; NDH-1, chain H)	nuoH	1.6.5.3	0.82709	Energy metabolism	Electron transport
NMB1883	hypothetical protein	No Data	No Data	0.828388	No Data	No Data
NMA0236	hypothetical protein		No Data	0.828817	Hypothetical proteins	0
NMB1321	30S ribosomal protein S18	rpsR	No Data	0.828846	Protein synthesis	Ribosomal proteinssynthesis and modification
NMB0886	type IV pilus biogenesis protein PilH	pilH	No Data	0.8289	Cell envelope	Surface structures
NMB0954	citrate synthase	gltA	4.1.3.7	0.829694	Energy metabolism	TCA cycle
NMB1567	putative membrane-associated peptidyl-prolyl isomerase (peptidyl-prolyl cis-trans isomerase; PPIase; rotamase; cyclophilin; FKBP65)		No Data	0.832316	Cellular processes	Pathogenesis
NMB0835	truncated putative type I restriction-modification system R protein		No Data	0.835209	DNA metabolism	Restriction/modification
NMB2072	hypothetical protein	No Data	No Data	0.839469	No Data	No Data
NMB1888	preprotein translocase SecG subunit	secG	No Data	0.840258	Protein fate	Protein and peptide secretion and trafficking
NMB1231	ATP-dependent protease Lon	lon	3.4.21.53	0.844385	Protein fate	Degradation of proteins, peptides, and glycopeptides
NMB0228	conserved hypothetical protein		No Data	0.844463	Hypothetical proteins	Conserved
NMB0358	shikimate dehydrogenase	aroE	1.1.1.25	0.845115	Amino acid biosynthesis	Aromatic amino acid family
NMB0997	D-lactate dehydrogenase	dld	1.1.1.28	0.847497	Energy metabolism	Glycolysis/gluconeogenesis
NMB1920	GMP synthase [glutamine-hydrolyzing] (glutamine amidotransferase; GMP synthetase)	guaA	6.3.5.2	0.848937	Purines, pyrimidines, nucleosides, and nucleotides	Purine ribonucleotide biosynthesis
NMB0449	hypothetical protein (pseudogene part 1)		No Data	0.850568	No Data	No Data
NMB0690	amidophosphoribosyltransferase (glutamine phosphoribosylpyrophosphate amidotransferase; ATASE; GPATase)	purF	2.4.2.14	0.852216	Purines, pyrimidines, nucleosides, and nucleotides	Purine ribonucleotide biosynthesis
NMB2124	hypothetical protein	No Data	No Data	0.855226	No Data	No Data
NMB1438	putative ferredoxin-like protein		No Data	0.856755	Hypothetical proteins	Conserved
NMB0083	polysialic acid capsule modification protein LipB	lipB	No Data	0.865244	Cell envelope	Biosynthesis and degradation of surface polysaccharides and lipopolysaccharides
NMB1068	gamma-glutamyl phosphate reductase (GPR; glutamate-5-semialdehyde dehydrogenase; glutamyl-gamma-semialdehyde dehydrogenase; GSA dehydrogenase)	proA	1.2.1.41	0.86545	Amino acid biosynthesis	Glutamate family
NMB1405	putative FrpA/FrpC cassette		No Data	0.867207	Unknown function	General
NMA0047	putative transporter		No Data	0.871774	Cell envelope	Other
NMB0008	cell division protein FtsX	ftsX	No Data	0.871862	Cellular processes	Cell division
NMB1742	conserved hypothetical protein		No Data	0.872939	No Data	No Data
NMB1775	putative TpsS8 cassette	tpsS8	No Data	0.877454	No Data	No Data
NMB1071	conserved hypothetical protein		No Data	0.87972	Hypothetical proteins	Conserved
NMB1086	conserved hypothetical protein		No Data	0.881873	No Data	No Data
NMB0631	putative phosphate acetyltransferase (phosphotransacetylase)		No Data	0.882321	Energy metabolism	Fermentation
NMB1365	conserved hypothetical protein		No Data	0.882765	Hypothetical proteins	Conserved
NMB1999	putative divalent cation transporter		No Data	0.883799	Transport and binding proteins	Cations and iron carrying compounds
NMC0891	cupin 4 family protein	No Data	No Data	0.88771	Unknown function	General
NMB1303	putative HTH-type transcriptional regulator		No Data	0.888156	Regulatory functions	Other
NMC0887	putative HlyD family secretion protein	No Data	No Data	0.889869	Protein fate	Protein and peptide secretion and trafficking
NMB1240	putative ABC transporter ATP-binding protein		No Data	0.890152	Transport and binding proteins	Unknown substrate
NMB1683	putative (di)nucleoside polyphosphate hydrolase		No Data	0.893528	Purines, pyrimidines, nucleosides, and nucleotides	Nucleotide and nucleoside interconversions
NMB1389	HTH-type transcriptional repressor HexR (hex regulon repressor)	hexR	No data	0.895438	Regulatory functions	DNA interactions
NMB0361	conserved hypothetical protein		No Data	0.896326	Hypothetical proteins	Conserved
NMB0804	putative NAD(P)H nitroreductase		No Data	0.905395	Central intermediary metabolism	Other
NMB1868	tyrosine recombinase XerC	xerC	No Data	0.906838	DNA metabolism	DNA replication, recombination, and repair
NMB1501	conserved hypothetical protein		No Data	0.908657	Unknown function	General
NMB0857	hypothetical protein		No Data	0.909126	No Data	No Data
NMA1588	tRNA pseudouridine synthase B		No Data	0.909814	Protein synthesis	tRNA and rRNA base modification
NMB0948	succinate dehydrogenase cytochrome b-556 subunit	sdhC	No Data	0.911286	Energy metabolism	TCA cycle
NMB1635	hypothetical protein		No Data	0.914582	No Data	No Data
NMB0794	conserved hypothetical integral membrane protein			0.915743	No Data	No Data
NMA1255	putative gamma-glutamyltranspeptidase		No Data	0.917806	0	0
NMB0379	oxygen-independent coproporphyrinogen III oxidase (coproporphyrinogenase; coprogen oxidase)	hemN	No Data	0.918621	Biosynthesis of cofactors, prosthetic groups, and carriers	Heme, porphyrin, and cobalamin
NMC1081	RNA methyltransferase	No Data	No Data	0.919151	Protein synthesis	tRNA and rRNA base modification
NMB1017	putative sulfate-binding protein		No Data	0.920895	Transport and binding proteins	Anions
NMB1442	DNA mismatch repair protein MutL	mutL	No Data	0.921912	DNA metabolism	DNA replication, recombination, and repair
NMB1777	conserved hypothetical protein		No Data	0.928613	No Data	No Data
NMB1730	TonB protein	tonB	No Data	0.933025	Transport and binding proteins	Cations and iron carrying compounds
NMB0787	putative amino acid ABC transporter binding lipoprotein		No Data	0.93529	Transport and binding proteins	Amino acids, peptides and amines
NMB0569	Na(+)-translocating NADH-quinone reductase subunit A (Na(+)-translocating NQR subunit A; Na(+)-NQR subunit A; NQR complex subunit A; NQR-1 subunit A)	nqrA	No Data	0.936337	Energy metabolism	Aerobic
NMB0062	glucose-1-phosphate thymidylyltransferase (dTDP-glucose synthase; dTDP-glucose pyrophosphorylase)	rfbA	2.7.7.24	0.939903	Cell envelope	Biosynthesis and degradation of surface polysaccharides and lipopolysaccharides
NMB1919	lipid A export ATP-binding/permease protein MsbA	msbA	No Data	0.947912	Transport and binding proteins	Unknown substrate
NMB1518	acetate kinase 1 (acetokinase 1)	ackA	2.7.2.1	0.948653	Energy metabolism	Fermentation
NMB0966	anthranilate synthase component II (glutamine amido-transferase)	trpG	No Data	0.949418	Biosynthesis of cofactors, prosthetic groups, and carriers	Folic acid
NMB0313	conserved hypothetical TPR-containing periplasmic protein		No Data	0.950151	Hypothetical proteins	Conserved
NMB1693	putative AsmA-like protein		No Data	0.951099	No Data	No Data
NMB0438	hypothetical protein		No Data	0.956361	No Data	No Data
NMB0682	dihydroorotase (DHOase)	pyrC	3.5.2.3	0.956905	Purines, pyrimidines, nucleosides, and nucleotides	Pyrimidine ribonucleotide biosynthesis
NMB2069	thiamine-phosphate pyrophosphorylase (TMP pyrophosphorylase; TMP-PPase; thiamine-phosphate synthase)	thiE	2.5.1.3	0.960912	Biosynthesis of cofactors, prosthetic groups, and carriers	Thiamine
NMB0189	hypothetical integral membrane protein (pseudogene part 1)		No Data	0.964462	No Data	No Data
NMB1622	nitric oxide reductase	norB	1.7.99.-	0.970928	Energy metabolism	Anaerobic
NMA1924	conserved hypothetical protein		No Data	0.971598	Hypothetical proteins	Conserved
NMB0628	imidazole glycerol phosphate synthase subunit HisF (IGP synthase cyclase subunit; IGP synthase subunit HisF; ImGP synthase subunit HisF; IGPS subunit HisF)	hisF	No Data	0.973231	Amino acid biosynthesis	Histidine family
NMB1975	putative sodium-dependent transporter		No Data	0.973598	Transport and binding proteins	Unknown substrate
NMB0280	organic solvent tolerance protein	imp	No Data	0.976758	Cellular processes	Detoxification
NMB0364	FrpA/C-binding lipoprotein	frpD	No Data	0.976815	Cellular processes	Pathogenesis
NMB1412	FrpA/C-binding lipoprotein	frpD	No Data	0.977238	Cellular processes	Pathogenesis
NMB0610	putative spermidine/putrescine transport system ATP-binding protein	potA1	No Data	0.979117	Transport and binding proteins	Amino acids, peptides and amines
NMB1081	putative phage transposase		No Data	0.983336	Mobile and extrachromosomal element functions	Prophage functions
NMB2149	hypothetical protein	No Data	No Data	0.992857	No Data	No Data
NMA1962	truncated putative Tat-translocated NosX-like protein		No Data	0.993687	Energy metabolism	Electron transport
NMC0393	conserved hypothetical protein	No Data	No Data	0.994688	Hypothetical proteins	Conserved
NMB1348	putative tRNA/rRNA methyltransferase		No Data	0.996015	Protein synthesis	tRNA and rRNA base modification
NMB0761	hypothetical protein	No Data	No Data	1.00004	No Data	No Data
NMA1292	hypothetical protein			1.00023	Hypothetical proteins	Conserved
NMB0606	conserved hypothetical periplasmic protein		No Data	1.00422	Hypothetical proteins	Conserved
NMB2051	cytochrome c1	petC	1.10.2.2	1.00531	Energy metabolism	Electron transport
NMA0012	NADH-quinone oxidoreductase, F subunit	nuoF		1.00616	Energy metabolism	Electron transport
NMB1956	50S ribosomal protein L31	rpmE	No Data	1.00783	Protein synthesis	Ribosomal proteinssynthesis and modification
NMB1707	putative sodium-dependent transporter		No Data	1.01183	Transport and binding proteins	Unknown substrate
NMB0431	2-methylcitrate synthase (methylcitrate synthase; citrate synthase 2)	prpC	4.1.3.-/4.1.3.7	1.01473	Energy metabolism	Fermentation
NMB0939	putative methionine biosynthesis protein MetW		No Data	1.01489	Hypothetical proteins	Conserved
NMA1311	conserved hypothetical protein			1.01914	Hypothetical proteins	Conserved
NMC0209	transposase and inactivated derivative	No Data	No Data	1.02234	Mobile and extrachromosomal element functions	Transposon functions
NMB0888	type IV pilus biogenesis protein PilJ	pilJ	No data	1.02491	Cell envelope	Surface structures
NMB0605	putative deacetylase		No Data	1.02949	Central intermediary metabolism	Other
NMB1297	putative membrane-bound lytic murein transglycosylase D (murein hydrolase D)		No Data	1.03338	Cell envelope	Biosynthesis and degradation of surface polysaccharides and lipopolysaccharides
NMB0586	putative ABC transporter substrate-binding protein		No Data	1.03934	Cell envelope	Surface structures
NMB1406	conserved hypothetical integral membrane protein		No Data	1.03955	No Data	No Data
NMB1578	putative SCO1-like lipoprotein		No Data	1.04036	Hypothetical proteins	Conserved
NMB1349	conserved hypothetical protein		No Data	1.04152	No Data	No Data
NMB1429	major outer-membrane protein P.IA (protein IA; PIA; porin)	porA	No Data	1.04211	Transport and binding proteins	Porins
NMC1702	Tou3	No Data	No Data	1.0423	Unclassified	Role category not yet assigned
NMB0404	conserved hypothetical protein		No Data	1.04298	Hypothetical proteins	Conserved
NMB1401	IS1016 group transposase		No Data	1.04888	Mobile and extrachromosomal element functions	Transposon functions
NMA1445	putative GTPase		No Data	1.05245	Hypothetical proteins	Conserved
NMB1914	hypothetical protein		No Data	1.05276	No Data	No Data
NMB1515	putative transporter		No Data	1.05445	Transport and binding proteins	Unknown substrate
NMA0407	hypothetical protein		No Data	1.05455	Hypothetical proteins	0
NMB0178	acyl-[acyl-carrier-protein]--UDP-N-acetylglucosamine O-acyltransferase (UDP-N-acetylglucosamine acyltransferase)	lpxA	2.3.1.129	1.0563	Cell envelope	Biosynthesis and degradation of surface polysaccharides and lipopolysaccharides
NMA1845	hypothetical protein		No Data	1.05844	Hypothetical proteins	Conserved
NMB0526	conserved hypothetical protein		No Data	1.05889	No Data	No Data
NMB1980	conserved hypothetical protein		No Data	1.0592	Hypothetical proteins	Conserved
NMA1558	putative TonB-dependent receptor protein		No Data	1.05988	Transport and binding proteins	Cations and iron carrying compounds
NMB1532	conserved hypothetical protein		No Data	1.06233	Hypothetical proteins	Conserved
NMB1415	Iron-regulated protein FrpC	frpC		1.06373	Cellular processes	Pathogenesis
NMB2110	conserved hypothetical protein		No Data	1.07166	No Data	No Data
NMB0854	histidyl-tRNA synthetase (histidine--tRNA ligase; HisRS)	hisS	6.1.1.21	1.07411	Protein synthesis	tRNA aminoacylation
NMB1148	hypothetical protein	No Data	No Data	1.07464	No Data	No Data
NMB1458	fumarate hydratase class II (fumarase C)	fumC	4.2.1.2	1.07537	Energy metabolism	TCA cycle
NMB2152	hypothetical protein		No Data	1.07703	No Data	No Data
NMB1699	conserved hypothetical protein		No Data	1.07865	No Data	No Data
NMB1758	hypothetical protein		No Data	1.07975	No Data	No Data
NMB1485	conserved hypothetical integral membrane protein		No Data	1.08604	Hypothetical proteins	Conserved
NMB1577	acetolactate synthase large subunit (AHAS; acetohydroxy-acid synthase large subunit; ALS)	ilvI	4.1.3.18	1.08705	Amino acid biosynthesis	Pyruvate family
NMB0874	4-diphosphocytidyl-2-C-methyl-D-erythritol kinase (CMK; 4-(cytidine-5'-diphospho)-2-C-methyl-D-erythritol kinase)	ispE	2.7.1.148	1.08812	Biosynthesis of cofactors, prosthetic groups, and carriers	Other
NMA0432	conserved hypothetical protein		2.7.1.39	1.09046	Hypothetical proteins	Conserved
NMB1794	putative transporter		No Data	1.09271	Transport and binding proteins	Carbohydrates, organic alcohols, and acids
NMB0656	hypothetical protein		No Data	1.09689	No Data	No Data
NMB1183	UDP-N-acetylmuramate:L-alanyl-gamma-D-glutamyl-meso-diaminopimelate ligase (murein peptide ligase)	mpl	6.3.2.-	1.09786	Cell envelope	Biosynthesis and degradation of murein sacculus and peptidoglycan
NMB1173	hypothetical protein	No Data	No Data	1.09964	No Data	No Data
NMB0951	succinate dehydrogenase iron-sulfur protein	sdhB	1.3.99.1	1.10407	Energy metabolism	TCA cycle
NMB1968	aldehyde dehydrogenase A (lactaldehyde dehydrogenase)	aldA	1.2.1.22	1.10866	Energy metabolism	Fermentation
NMC0400	glycosyl transferase, group 1 family protein	No Data	No Data	1.11201	Cell envelope	Biosynthesis and degradation of surface polysaccharides and lipopolysaccharides
NMB0055	pyrroline-5-carboxylate reductase (P5CR; P5C reductase)	proC	1.5.1.2	1.11253	Amino acid biosynthesis	Glutamate family
NMC1117	beta-lactamase fold protein	No Data	No Data	1.11766	Cellular processes	Toxin production and resistance
NMB0991	ISNme1 transposase		No Data	1.11938	Mobile and extrachromosomal element functions	Transposon functions
NMA2186	hypothetical protein		No Data	1.12249	Hypothetical proteins	Conserved
NMB1667	hypothetical protein	No Data	No Data	1.12288	No Data	No Data
NMB2082	putative exodeoxyribonuclease		3.1.11.2	1.12415	DNA metabolism	DNA replication, recombination, and repair
NMB1127	putative oxidoreductase		No Data	1.1303	Central intermediary metabolism	Other
NMA0939	hypothetical protein		6.5.1.2	1.13176	Hypothetical proteins	Conserved
NMB1606	putative two-component system sensor protein (pseudogene part 1)		No Data	1.13225	Regulatory functions	Other
NMB0079	dTDP-glucose 4,6-dehydratase	rfbB	4.2.1.46	1.13342	Cell envelope	Biosynthesis and degradation of surface polysaccharides and lipopolysaccharides
NMB2158	conserved hypothetical protein		No Data	1.13644	Hypothetical proteins	Conserved
NMB1165	putative oxidoreductase		No Data	1.13808	Central intermediary metabolism	Other
NMB1593	conserved hypothetical integral membrane protein		No Data	1.13998	Cell envelope	Other
NMB0102	hypothetical integral membrane protein		No Data	1.1406	Hypothetical proteins	Conserved
NMB0271	putative methyltransferase		No Data	1.14241	No Data	No Data
NMB0107	aspartate carbamoyltransferase regulatory chain	pyrI	No Data	1.15638	Purines, pyrimidines, nucleosides, and nucleotides	Pyrimidine ribonucleotide biosynthesis
NMB1180	hypothetical lipoprotein		No Data	1.157	No Data	No Data
NMB0818	hypothetical protein		No Data	1.16382	No Data	No Data
NMB0873	outer-membrane lipoprotein LolB	lolB	No Data	1.16612	Cell envelope	Other
NMB0630	imidazole glycerol phosphate synthase subunit HisH (IGP synthase glutamine amidotransferase subunit; IGP synthase subunit HisH; ImGP synthase subunit HisH; IGPS subunit HisH)	hisH	2.4.2.-	1.16928	Amino acid biosynthesis	Histidine family
NMC2011	lipooligosaccharide glycosyl transferase G	No Data	No Data	1.16981	Cell envelope	Biosynthesis and degradation of surface polysaccharides and lipopolysaccharides
NMB1521	putative phytoene synthase		No Data	1.17041	Unknown function	General
NMB0283	conserved hypothetical protein		No Data	1.17624	Hypothetical proteins	Conserved
NMA1482	acyl-CoA synthetase		6.2.1.3	1.17757	Fatty acid and phospholipid metabolism	Biosynthesis
NMB1674	putative lipolytic enzyme		No Data	1.18005	Fatty acid and phospholipid metabolism	Degradation
NMB0340	lactoylglutathione lyase (methylglyoxalase; aldoketomutase; glyoxalase I; Glx I; ketone-aldehyde mutase; S-D-lactoylglutathione methylglyoxal lyase)	gloA	4.4.1.5	1.18028	Energy metabolism	Other
NMB0366	hypothetical periplasmic protein		No Data	1.18536	No Data	No Data
NMB0276	putative hydrolase		No Data	1.18689	Hypothetical proteins	Conserved
NMB1603	putative tellurite resistance protein TehA		No Data	1.18817	Cellular processes	Toxin production and resistance
NMB0658	hypothetical protein	No Data	No Data	1.19128	No Data	No Data
NMB0183	putative zinc metallopeptidase		No Data	1.19951	Hypothetical proteins	Conserved
NMB0802	cystathionine beta-lyase (CBL; beta-cystathionase; cysteine lyase)	metB	4.2.99.9	1.20145	Amino acid biosynthesis	Aspartate family
NMB1970	putative para-aminobenzoate synthase component I (ADC synthase)		No Data	1.20414	Biosynthesis of cofactors, prosthetic groups, and carriers	Folic acid
NMB0272	hypothetical integral membrane protein		No Data	1.20957	No Data	No Data
NMB1511	ribose-5-phosphate isomerase A (phosphoriboisomerase A; PRI)	rpiA	5.3.1.6	1.21004	Energy metabolism	Pentose phosphate pathway
NMB0257	NADH-quinone oxidoreductase chain L (NADH dehydrogenase I, chain L; NDH-1, chain L)	nuoL	1.6.5.3	1.21064	Energy metabolism	Electron transport
NMB0355	conserved hypothetical periplasmic protein		No Data	1.21397	Hypothetical proteins	Conserved
NMB0346	conserved hypothetical protein		No Data	1.22046	No Data	No Data
NMB1142	hypothetical protein		No Data	1.22411	No Data	No Data
NMB2045	phosphocarrier protein HPr (phosphotransferase system, histidine-containing protein)	ptsH	No Data	1.22957	Transport and binding proteins	Carbohydrates, organic alcohols, and acids
NMB1645	conserved hypothetical integral membrane protein		No Data	1.22977	No Data	No Data
NMA1209	hypothetical protein NMA1209		No Data	1.23106	Hypothetical proteins	Conserved
NMB1137	conserved hypothetical protein		No Data	1.23443	Hypothetical proteins	Conserved
NMB1937	ATP synthase delta chain	atpH		1.23536	Energy metabolism	ATP-proton motive force interconversion
NMB1331	UvrABC system protein B (UvrB protein; excinuclease ABC subunit B)	uvrB	No Data	1.23679	DNA metabolism	DNA replication, recombination, and repair
NMB0286	conserved hypothetical protein		No Data	1.2374	Hypothetical proteins	Conserved
NMB0856	hypothetical protein		No Data	1.24078	Hypothetical proteins	Conserved
NMB0307	phospho-2-dehydro-3-deoxyheptonate aldolase, Phe-sensitive (phospho-2-keto-3-deoxyheptonate aldolase; DAHP synthetase; 3-deoxy-D-arabino-heptulosonate 7-phosphate synthase)	aroG	4.1.2.15	1.24142	Amino acid biosynthesis	Aromatic amino acid family
NMB2042	putative ABC transporter ATP-binding protein	potA2	No Data	1.24615	Transport and binding proteins	Amino acids, peptides and amines
NMB2091	conserved hypothetical lipoprotein		No Data	1.24677	Cellular processes	Toxin production and resistance
NMB0264	putative ABC transporter ATP-binding protein		No Data	1.24706	Transport and binding proteins	Unknown substrate
NMB0291	conserved hypothetical integral membrane protein		No Data	1.24785	Hypothetical proteins	Conserved
NMB0080	glucose-1-phosphate thymidylyltransferase (dTDP-glucose synthase; dTDP-glucose pyrophosphorylase)	rfbA	2.7.7.24	1.24836	Cell envelope	Biosynthesis and degradation of surface polysaccharides and lipopolysaccharides
NMB0719	queuine tRNA-ribosyltransferase (tRNA-guanine transglycosylase; guanine insertion enzyme)	tgt	2.4.2.29	1.25097	Protein synthesis	tRNA aminoacylation
NMB1717	HTH-type transcriptional regulator MtrR	mtrR		1.25364	Regulatory functions	Other
NMB0651	conserved hypothetical protein		No Data	1.25444	No Data	No Data
NMB1613	fumarate hydratase class I (fumarase)	fumA	4.2.1.2	1.2545	Energy metabolism	TCA cycle
NMB1900	polyphosphate kinase (polyphosphoric acid kinase; ATP-polyphosphate phosphotransferase)	ppk	2.7.4.1	1.25473	Central intermediary metabolism	Phosphorus compounds
NMB1197	conserved hypothetical protein		No Data	1.26056	Hypothetical proteins	Conserved
NMB2096	malate:quinone oxidoreductase (malate dehydrogenase [acceptor]; MQO)	mqo	1.1.99.16	1.26392	Energy metabolism	TCA cycle
NMB1749	putative zonular occludens toxin-like protein		No Data	1.26703	Hypothetical proteins	Conserved
NMB0050	conserved hypothetical integral membrane protein		No Data	1.27141	Hypothetical proteins	Conserved
NMB0249	NADH-quinone oxidoreductase chain G (NADH dehydrogenase I, chain G; NDH-1, chain G)	nuoG	1.6.99.5	1.27143	Energy metabolism	Electron transport
NMB1711	putative HTH-type transcriptional regulator		No Data	1.27174	Regulatory functions	Other
NMB0809	conserved hypothetical protein		No Data	1.27177	Hypothetical proteins	Conserved
NMB0287	putative ATP-dependent helicase DinG (DNA-damage-inducible protein G)		No Data	1.27242	DNA metabolism	DNA replication, recombination, and repair
NMB0958	hypothetical integral membrane protein		No Data	1.27668	No Data	No Data
NMB0583	IS1016 group transposase		No Data	1.28014	Mobile and extrachromosomal element functions	Transposon functions
NMB0700	IgA-specific serine endopeptidase (IgA protease)	iga	3.4.21.72	1.28721	Protein fate	Degradation of proteins, peptides, and glycopeptides
NMB1858	hypothetical protein	No Data	No Data	1.28735	No Data	No Data
NMA1544	conserved hypothetical protein		No Data	1.28851	Unclassified	Role category not yet assigned
NMC1627	histone acetyltransferase HPA2	No Data	No Data	1.28931	Cellular processes	Toxin production and resistance
NMB0869	spermidine synthase (putrescine aminopropyltransferase; SPDSY)	speE	2.5.1.16	1.2925	Central intermediary metabolism	Polyamine biosynthesis
NMB0012	Alx protein	alx	No Data	1.2931	Cell envelope	Other
NMB1697	putative acyl carrier protein (ACP)			1.2947	Fatty acid and phospholipid metabolism	Biosynthesis
NMB1159	conserved hypothetical protein		No Data	1.29983	Hypothetical proteins	Conserved
NMB2035	conserved hypothetical protein		No Data	1.30184	Hypothetical proteins	Conserved
NMB0563	thiamine biosynthesis lipoprotein ApbE	apbE	No Data	1.30188	Biosynthesis of cofactors, prosthetic groups, and carriers	Thiamine
NMB1993	putative ferric enterobactin uptake system ATP-binding protein FetE		No Data	1.30322	Transport and binding proteins	Cations and iron carrying compounds
NMB1654	conserved hypothetical periplasmic protein		No Data	1.31404	Hypothetical proteins	Conserved
NMB0518	hypothetical protein	No Data	No Data	1.31577	Hypothetical proteins	Domain
NMB0499	putative TpsS2 cassette	tpsS2	No Data	1.3193	No Data	No Data
NMB1100	conserved hypothetical protein		No Data	1.32078	No Data	No Data
NMB0384	hypothetical protein	No Data	No Data	1.32384	No Data	No Data
NMB0534	conserved hypothetical integral membrane protein		No Data	1.32493	Hypothetical proteins	Conserved
NMB2123	hypothetical protein		No Data	1.32688	No Data	No Data
NMB1522	putative FKBP-type peptidyl-prolyl cis-trans isomerase (PPIase; rotamase)		5.2.1.8	1.32857	Protein fate	Protein folding and stabilization
NMB0986	conserved hypothetical phage protein		No Data	1.33196	No Data	No Data
NMB0060	putative oligopeptide transporter		No Data	1.3359	Hypothetical proteins	Conserved
NMB1951	conserved hypothetical protein		No Data	1.3375	Unknown function	General
NMB1841	putative sugar-phosphate nucleotidyl transferase		No Data	1.33922	Unknown function	General
NMB1822	pilin glycosylation protein PglD	pglD	No Data	1.34355	Cell envelope	Surface structures
NMB1557	conserved hypothetical periplasmic protein		No Data	1.34848	Hypothetical proteins	Conserved
NMB1424	hypothetical protein (pseudogene part 1)		No Data	1.35303	No Data	No Data
NMB1473	putative aminotransferase		2.6.1.-	1.36025	Central intermediary metabolism	Other
NMB1002	conserved hypothetical phage protein		No Data	1.36068	No Data	No Data
NMB0081	dTDP-4-dehydrorhamnose 3,5-epimerase (dTDP-4-keto-6-deoxyglucose 3,5-epimerase; dTDP-L-rhamnose synthetase)	rfbC	No Data	1.36208	Cell envelope	Biosynthesis and degradation of surface polysaccharides and lipopolysaccharides
NMB0572	conserved hypothetical protein		No Data	1.3701	No Data	No Data
NMB0870	3-methyl-2-oxobutanoate hydroxymethyltransferase (ketopantoate hydroxymethyltransferase)	panB	2.1.2.11	1.37355	Biosynthesis of cofactors, prosthetic groups, and carriers	Pantothenate and coenzyme A
NMA1308	hypothetical protein (pseudogene part 1)			1.37452	Hypothetical proteins	Conserved
NMB0068	sialic acid synthase (N-acetylneuraminate synthase; N-acetylneuraminic acid synthase)	siaC	No Data	1.3795	Cell envelope	Biosynthesis and degradation of surface polysaccharides and lipopolysaccharides
NMB0337	putative branched-chain amino acid aminotransferase (BCAT)		No Data	1.38423	Amino acid biosynthesis	Pyruvate family
NMA2029	hypothetical protein		No Data	1.38451	Hypothetical proteins	Conserved
NMB1589	hypothetical protein	No Data	No Data	1.38951	No Data	No Data
NMB1791	ribonuclease G (RNase G; cytoplasmic axial filament protein)	cafA	No Data	1.39056	Transcription	Degradation of RNA
NMB1778	hypothetical protein	No Data		1.39071	No Data	No Data
NMB1996	phosphoribosylformylglycinamidine synthase (FGAM synthase; FGAMS; formylglycinamide ribotide amidotransferase; FGARAT; formylglycinamide ribotide synthetase)	purL	6.3.5.3	1.39281	Purines, pyrimidines, nucleosides, and nucleotides	Purine ribonucleotide biosynthesis
NMB0320	hypothetical protein	No Data	No Data	1.39296	No Data	No Data
NMB0388	putative transporter		No Data	1.39893	Transport and binding proteins	Carbohydrates, organic alcohols, and acids
NMA1847	putative GpT-like prophage major head subunit protein		No Data	1.40002	Cell envelope	Other
NMB0230	putative allophanate hydrolase subunit 1 (AHS1)		3.5.1.54	1.40028	Hypothetical proteins	Conserved
NMB1597	conserved hypothetical integral membrane protein			1.40214	No Data	No Data
NMB2089	conserved hypothetical protein		No Data	1.40342	Hypothetical proteins	Conserved
NMA0354	FolD bifunctional protein (PPDC) [includes: methylenetetrahydrofolate dehydrogenase and methenyltetrahydrofolate cyclohydrolase]	folD	No Data	1.40417	Biosynthesis of cofactors, prosthetic groups, and carriers	Folic acid
NMB0699	tryptophan synthase beta chain	trpB	4.2.1.20	1.40477	Amino acid biosynthesis	Aromatic amino acid family
NMB1459	putative transporter		No Data	1.40696	Hypothetical proteins	Conserved
NMB0382	outer-membrane protein class 4	rmpM	No Data	1.40899	Cell envelope	Other
NMB1411	IS1016 group transposase		No Data	1.41109	Mobile and extrachromosomal element functions	Transposon functions
NMB1399	ISNme1 transposase		No Data	1.41157	Mobile and extrachromosomal element functions	Transposon functions
NMB1837	hypothetical protein	No Data		1.41275	No Data	No Data
NMB1729	biopolymer transport ExbB protein	exbB	No Data	1.41644	Transport and binding proteins	Other
NMB1772	putative TpsS7 cassette	tpsS7	No Data	1.43468	No Data	No Data
NMB1912	putative phosphoribosyltransferase		No Data	1.43564	Hypothetical proteins	Conserved
NMB1371	acetylornithine/succinyldiaminopimelate aminotransferase (ACOAT; succinyldiaminopimelate transferase; DapATase)	argD	2.6.1.1	1.43636	Amino acid biosynthesis	Glutamate family
NMB1948	putative D-methionine transport system ATP-binding protein MetN		No Data	1.43714	Transport and binding proteins	Unknown substrate
NMB0040	putative HAD-superfamily hydrolase (pseudogene part 1)		No Data	1.43974	Central intermediary metabolism	Other
NMB0705	putative transporter		No Data	1.44143	Transport and binding proteins	Unknown substrate
NMB0253	NADH-quinone oxidoreductase chain J (NADH dehydrogenase I, chain J; NDH-1, chain J)	nuoJ	1.6.5.3	1.44841	Energy metabolism	Electron transport
NMB1528	methylated-DNA--protein-cysteine methyltransferase (6-O-methylguanine-DNA methyltransferase; MGMT; O-6-methylguanine-DNA-alkyltransferase)		No Data	1.44873	DNA metabolism	DNA replication, recombination, and repair
NMB1944	putative chromosome partitioning protein ParB		No Data	1.45403	Unknown function	General
NMB0262	exodeoxyribonuclease VII small subunit (exonuclease VII small subunit)	xseB	3.1.11.6	1.45705	DNA metabolism	Degradation of DNA
NMB1214	haemagglutinin/hemolysin-related protein TpsA3	tpsA3		1.46057	Cellular processes	Toxin production and resistance
NMB0919	ISNme1 transposase		No Data	1.46527	Mobile and extrachromosomal element functions	Transposon functions
NMB0401	bifunctional PutA protein [includes: proline dehydrogenase (proline oxidase) and delta-1-pyrroline-5-carboxylate dehydrogenase (P5C dehydrogenase)]	putA	1.5.99.8	1.47404	Energy metabolism	Amino acids and amines
NMB0662	putative endoribonuclease		No Data	1.47809	Transcription	Degradation of RNA
NMA1850	hypothetical protein		No Data	1.48006	Hypothetical proteins	Conserved
NMB1875	conserved hypothetical protein		No Data	1.48052	No Data	No Data
NMC0051	alpha-2,9-polysialyltransferase	No Data	2.4.99.-	1.48174	Cell envelope	Biosynthesis and degradation of surface polysaccharides and lipopolysaccharides
NMB0113	conserved hypothetical protein		No Data	1.48547	Hypothetical proteins	Conserved
NMB1866	putative MiaB-like tRNA modification enzyme		No Data	1.48555	Hypothetical proteins	Conserved
NMB1066	conserved hypothetical integral membrane protein		No Data	1.48815	No Data	No Data
NMB1028	putative transporter		No Data	1.48994	Hypothetical proteins	Conserved
NMB1619	conserved hypothetical protein		No Data	1.49498	Hypothetical proteins	Conserved
NMB0294	thiol:disulfide interchange lipoprotein DsbA2	dsbA2	No Data	1.49623	Protein fate	Protein folding and stabilization
NMB1703	3-oxoacyl-(acyl-carrier-protein) synthase II (beta-ketoacyl-ACP synthase II; KAS II)	fabF	2.3.1.41	1.50564	Fatty acid and phospholipid metabolism	Biosynthesis
NMB0213	putative Sm-like integral membrane protein		No Data	1.50855	No Data	No Data
NMA0843	putative iron(III)-transport system permease protein FbpB	fbpB	No Data	1.51633	Transport and binding proteins	Cations and iron carrying compounds
NMB2061	phosphoenolpyruvate carboxylase (PEPCase; PEPC; PEP carboxylase)	ppc	4.1.1.31	1.51672	Energy metabolism	Other
NMB1129	hypothetical integral membrane protein		No Data	1.52369	No Data	No Data
NMB0717	putative cytochrome c552		No Data	1.52605	Energy metabolism	Electron transport
NMB0579	putative ABC transporter ATP-binding protein		No Data	1.52638	Transport and binding proteins	Cations and iron carrying compounds
NMB0994	putative acyl-CoA dehydrogenase		No Data	1.527	Unknown function	General
NMB0290	putative HTH-type transcriptional regulator		No Data	1.52957	Regulatory functions	Other
NMA0526	hypothetical protein		No Data	1.53628	Hypothetical proteins	0
NMA1654	conserved hypothetical protein			1.5381	Hypothetical proteins	Conserved
NMB1095	conserved hypothetical phage protein			1.53849	Hypothetical proteins	Conserved
NMB1229	hypothetical periplasmic protein		No Data	1.53913	No Data	No Data
NMB0349	putative glutamyl-Q tRNA(Asp) synthetase	gluQ	6.1.1.-	1.54068	Protein synthesis	tRNA aminoacylation
NMB1620	putative muramoyltetrapeptide carboxypeptidase (LD-carboxypeptidase A)		No Data	1.54245	Hypothetical proteins	Conserved
NMB1328	tRNA (guanine-N(7)-)-methyltransferase (tRNA(m7G46)-methyltransferase)	trmB	2.1.1.33	1.54425	Protein synthesis	tRNA and rRNA base modification
NMB0730	putative FxsA-like protein		No Data	1.54828	No Data	No Data
NMB0525	conserved hypothetical protein		No Data	1.55032	Cellular processes	Detoxification
NMB1601	ISNme1 transposase		No Data	1.55505	Mobile and extrachromosomal element functions	Transposon functions
NMB0676	hypothetical protein		No Data	1.55698	No Data	No Data
NMB0604	putative zinc-type alcohol dehydrogenase		No Data	1.56194	Energy metabolism	Fermentation
NMB0254	NADH-quinone oxidoreductase chain K (NADH dehydrogenase I, chain K; NDH-1, chain K)	nuoK	1.6.5.3	1.56334	Energy metabolism	Electron transport
NMB1269	conserved hypothetical protein		No Data	1.5661	No Data	No Data
NMA1131	hypothetical integral membrane protein		No Data	1.57086	Hypothetical proteins	Conserved
NMB0547	minor pilin PilV	pilV	No Data	1.57137	Cell envelope	Surface structures
NMA1461	putative dnaJ protein	dnaJ		1.57349	Protein fate	Protein folding and stabilization
NMB1685	D-lactate dehydrogenase (D-LDH; fermentative lactate dehydrogenase)	ldhA	1.1.1.28	1.57387	Energy metabolism	Fermentation
NMB1764	hypothetical lipoprotein			1.57645	No Data	No Data
NMB1305	putative esterase		No Data	1.57742	Central intermediary metabolism	Other
NMB0347	D-tyrosyl-tRNA(Tyr) deacylase	dtd	No data	1.57804	Protein synthesis	tRNA aminoacylation
NMB1505	nicotinate phosphoribosyltransferase (NAPRTase)	pncB	2.4.2.11	1.58534	Biosynthesis of cofactors, prosthetic groups, and carriers	Pyridine nucleotides
NMB1994	NadA autotransporter	nadA	No Data	1.58791	Cell envelope	Surface structures
NMB1882	putative tonB-dependent ferric siderophore receptor protein	tdfF	No Data	1.58884	Transport and binding proteins	Cations and iron carrying compounds
NMB0478	hypothetical protein		No Data	1.59314	No Data	No Data
NMB0134	hypothetical periplasmic protein		No Data	1.59421	No Data	No Data
NMB1220	conserved hypothetical periplasmic protein			1.59584	Unknown function	General
NMB1923	conserved hypothetical integral membrane protein		No Data	1.59592	Hypothetical proteins	Conserved
NMB1369	hypothetical lipoprotein		No Data	1.59885	No Data	No Data
NMB1533	H.8 outer-membrane lipoprotein		No Data	1.60047	Cell envelope	Other
NMA1884	putative regulator			1.60359	Regulatory functions	Other
NMB1065	putative CrcB-like protein		No Data	1.60367	Unknown function	General
NMB1877	putative prolyl endopeptidase (post-proline cleaving enzyme; PE)		No Data	1.60554	Protein fate	Degradation of proteins, peptides, and glycopeptides
NMB0375	MafA1 lipoprotein	mafA1	No data	1.60775	Unknown function	General
NMA2198	deoxyribodopyrimidine photo-lyase (DNA photolyase; photoreactivating enzyme)	phr	4.1.99.3	1.6078	Unclassified	Role category not yet assigned
NMB0109	putative peptidoglycan-binding periplasmic protein		No Data	1.6101	Cell envelope	Biosynthesis and degradation of surface polysaccharides and lipopolysaccharides
NMB2001	conserved hypothetical membrane-associated protein			1.61101	Hypothetical proteins	Conserved
NMB1921	3-oxoacyl-[acyl-carrier-protein] reductase (3-ketoacyl-acyl carrier protein reductase)	fabG	1.1.1.100	1.61174	Fatty acid and phospholipid metabolism	Degradation
NMB0808	conserved hypothetical protein		No Data	1.61396	No Data	No Data
NMB1694	3-octaprenyl-4-hydroxybenzoate carboxy-lyase (polyprenyl p-hydroxybenzoate decarboxylase)	ubiD	4.1.1.-	1.61925	Biosynthesis of cofactors, prosthetic groups, and carriers	Ubiquinone
NMB0792	putative transporter		No Data	1.62001	Transport and binding proteins	Unknown substrate
NMB1451	putative DnaQ-like exonuclease		2.7.7.7	1.6204	DNA metabolism	DNA replication, recombination, and repair
NMB1779	haemagglutinin/hemolysin-related protein TpsA3	tpsA	No Data	1.62064	Cellular processes	Toxin production and resistance
NMA1248	conserved hypothetical integral membrane protein		1.2.4.2	1.62177	Hypothetical proteins	Conserved
NMB0266	conserved hypothetical periplasmic protein		No Data	1.62653	Hypothetical proteins	Conserved
NMB1928	lacto-N-neotetraose biosynthesis glycosyl transferase LgtB	lgtB	No Data	1.63181	Cell envelope	Biosynthesis and degradation of surface polysaccharides and lipopolysaccharides
NMB1946	putative D-methionine-binding lipoprotein MetQ			1.63454	Cell envelope	Other
NMB0511	putative TpsS6 cassette	tpsS6	No Data	1.63606	No Data	No Data
NMB1655	putative adenine-specific methylase		No Data	1.64358	DNA metabolism	Restriction/modification
NMB0391	beta-phosphoglucomutase (beta-PGM)	pgmB	5.4.2.6	1.64527	Energy metabolism	Sugars
NMB0820	hypothetical protein		No Data	1.6471	No Data	No Data
NMB1539	ISNme1 transposase		No Data	1.64931	Mobile and extrachromosomal element functions	Transposon functions
NMB0114	putative two-component system sensor protein		No Data	1.65179	Regulatory functions	Other
NMA0039	hypothetical protein		No Data	1.66812	Hypothetical proteins	Conserved
NMB1813	shikimate kinase (SK)	aroK	2.7.1.71	1.67021	Amino acid biosynthesis	Aromatic amino acid family
NMB0258	NADH-quinone oxidoreductase chain M (NADH dehydrogenase I, chain M; NDH-1, chain M)	nuoM	1.6.5.3	1.67295	Energy metabolism	Electron transport
NMB0273	conserved hypothetical protein		No Data	1.67775	No Data	No Data
NMB0085	sodium/glutamate symport carrier protein (glutamate permease)	gltS	No Data	1.68149	Transport and binding proteins	Amino acids, peptides and amines
NMB1135	hypothetical protein	No Data	No Data	1.68151	No Data	No Data
NMB1810	type IV pilus biogenesis protein PilO	pilO	No Data	1.68633	Cell envelope	Surface structures
NMB1118	conserved hypothetical protein		No Data	1.68684	Hypothetical proteins	Conserved
NMB0689	transcription elongation factor GreB (transcript cleavage factor GreB)	greB	No Data	1.68722	Transcription	Transcription factors
NMB1558	diacylglycerol kinase (DAGK; diglyceride kinase; DGK)	dgk	2.7.1.107	1.68788	Fatty acid and phospholipid metabolism	Biosynthesis
NMB0838	putative cold shock protein		No Data	1.68853	Cellular processes	Adaptations to atypical conditions
NMB1623	copper-containing nitrite reductase (major outer-membrane protein Pan1)	aniA	No Data	1.69054	Cell envelope	Other
NMB1932	glycyl-tRNA synthetase alpha chain (glycine--tRNA ligase alpha chain; GlyRS)	glyQ		1.6924	Protein synthesis	tRNA aminoacylation
NMB0529	conserved hypothetical protein		No Data	1.69994	Hypothetical proteins	Conserved
NMB1691	dihydropteroate synthase (DHPS; dihydropteroate pyrophosphorylase)	folP	2.5.1.15	1.70619	Biosynthesis of cofactors, prosthetic groups, and carriers	Folic acid
NMB0634	iron(III)-transport system iron-binding protein FbpA (major ferric iron-binding protein; FBP; major iron-regulated protein; MIRP; Iron(III) periplasmic binding protein)	fbpA	No Data	1.70942	Transport and binding proteins	Cations and iron carrying compounds
NMB1330	conserved hypothetical protein			1.71817	No Data	No Data
NMB0360	putative AmpG-like permease		No Data	1.71839	Unknown function	General
NMB1909	putative Maf-like protein		No Data	1.71858	Unknown function	General
NMB1776	hypothetical protein	No Data	No Data	1.72047	No Data	No Data
NMB0542	conserved hypothetical protein		No Data	1.72682	No Data	No Data
NMB0206	leucyl/phenylalanyl-tRNA--protein transferase (L/F- transferase; leucyltransferase; phenylalanyltransferase)	aat	2.3.2.-	1.73867	Energy metabolism	Amino acids and amines
NMB0321	50S ribosomal protein L28	rpmB	No Data	1.73915	Protein synthesis	Ribosomal proteinssynthesis and modification
NMB1484	5'-nucleotidase SurE (nucleoside 5'-monophosphate phosphohydrolase)	surE	No Data	1.73976	Cellular processes	Adaptations to atypical conditions
NMA0860	diadenosine tetraphosphatase	apaH	3.6.1.41	1.74181	Purines, pyrimidines, nucleosides, and nucleotides	Purine ribonucleotide biosynthesis
NMB1876	amino-acid acetyltransferase (N-acetylglutamate synthase; AGS; NAGS)	argA	2.3.1.1	1.74415	Amino acid biosynthesis	Glutamate family
NMB0694	hypothetical integral membrane protein		No Data	1.74891	Biosynthesis of cofactors, prosthetic groups, and carriers	Folic acid
NMB1207	bacterioferritin A (BFR A)	bfrA	No Data	1.74902	Transport and binding proteins	Cations and iron carrying compounds
NMB0845	putative PhoH-like protein		No Data	1.74955	Unknown function	General
NMB1763	putative FrpA/C-activating lysine-acyltransferase			1.75435	Cellular processes	Toxin production and resistance
NMB1605	topoisomerase IV subunit A	parC	5.99.1.-	1.75573	DNA metabolism	DNA replication, recombination, and repair
NMA1841	putative bacteriophage Mu-like tail sheath protein			1.75792	Hypothetical proteins	Conserved
NMB0652	MafA2 lipoprotein	mafA2	No data	1.76075	Unknown function	General
NMB1850	hypothetical protein	No Data		1.7616	No Data	No Data
NMB1602	truncated IS110 family transposase		No Data	1.7703	Mobile and extrachromosomal element functions	Transposon functions
NMB1649	disulfide bond formation protein B (disulfide oxidoreductase)	dsbB	No Data	1.77864	Protein fate	Protein modification and repair
NMA1602	conserved hypothetical protein	No Data		1.78325	Hypothetical proteins	Conserved
NMB0063	dTDP-glucose 4,6-dehydratase	rfbB	4.2.1.46	1.78938	Cell envelope	Biosynthesis and degradation of surface polysaccharides and lipopolysaccharides
NMB1833	isoleucyl-tRNA synthetase (isoleucine--tRNA ligase; IleRS)	ileS	6.1.1.5	1.79704	Protein synthesis	tRNA aminoacylation
NMB2147	conserved hypothetical lipoprotein		No Data	1.80134	No Data	No Data
NMB0788	putative amino acid ABC transporter permease protein		No Data	1.80285	Transport and binding proteins	Amino acids, peptides and amines
NMB1010	conserved hypothetical lipoprotein			1.81066	No Data	No Data
NMB0177	putative amino-acid symporter		No Data	1.81341	Transport and binding proteins	Amino acids, peptides and amines
NMA0059	hypothetical protein		No Data	1.81359	Hypothetical proteins	0
NMB1333	putative metallopeptidase		No Data	1.81491	Hypothetical proteins	Conserved
NMB0451	conserved hypothetical integral membrane protein		No Data	1.81552	No Data	No Data
NMB1766	putative haemagglutinin/hemolysin-like protein			1.81565	No Data	No Data
NMB2138	peptide chain release factor II (RF-2)	prfB		1.81852	Protein synthesis	Translation factors
NMB1954	conserved hypothetical integral membrane protein		No Data	1.81855	No Data	No Data
NMB1677	putative cytochrome c		No Data	1.81919	Energy metabolism	Electron transport
NMA2121	hypothetical protein		No Data	1.82004	Hypothetical proteins	Conserved
NMB0992	autotransporter NhhA	nhhA	No Data	1.82363	Cell envelope	Surface structures
NMB2048	putative periplasmic DNA ligase (polydeoxyribonucleotide synthase [ATP])		6.5.1.1	1.83153	DNA metabolism	DNA replication, recombination, and repair
NMB1721	conserved hypothetical integral membrane protein		No Data	1.83659	Hypothetical proteins	Conserved
NMB0983	bifunctional purine biosynthesis protein PurH [includes: phosphoribosylaminoimidazolecarboxamide formyltransferase (AICAR transformylase) and IMP cyclohydrolase (inosinicase; IMP synthetase; ATIC)]	purH	2.1.2.3	1.84864	Purines, pyrimidines, nucleosides, and nucleotides	Purine ribonucleotide biosynthesis
NMB1957	putative acetyltransferase (pseudogene part 1)		No Data	1.84953	No Data	No Data
NMB0637	argininosuccinate lyase (arginosuccinase; ASAL)	argH	4.3.2.1	1.85044	Amino acid biosynthesis	Glutamate family
NMB1250	putative two-component system transcriptional regulator protein		No Data	1.85442	Regulatory functions	Other
NMB0314	conserved hypothetical protein		No Data	1.86132	No Data	No Data
NMB2153	conserved hypothetical protein		No Data	1.86293	Hypothetical proteins	Conserved
NMB0397	hypothetical protein	No Data	No Data	1.87312	No Data	No Data
NMA1385	hypothetical protein		No Data	1.8744	Hypothetical proteins	0
NMB0812	putative multidrug resistance protein NorM (multidrug-efflux transporter)		No Data	1.87705	Hypothetical proteins	Conserved
NMB0582	putative peptidase		No Data	1.87891	Cellular processes	Toxin production and resistance
NMB0245	NADH-quinone oxidoreductase chain E (NADH dehydrogenase I, chain E; NDH-1, chain E)	nuoE	1.6.5.3	1.88265	Energy metabolism	Electron transport
NMC0266	conserved hypothetical protein	No Data	No Data	1.88528	Hypothetical proteins	Conserved
NMB1823	valine--pyruvate aminotransferase (transaminase C; alanine--valine transaminase)	avtA	2.6.1.66	1.88643	Amino acid biosynthesis	Pyruvate family
NMB1917	conserved hypothetical integral membrane protein		No Data	1.88893	Hypothetical proteins	Conserved
NMC1626	conserved hypothetical protein	No Data	No Data	1.89192	Hypothetical proteins	Conserved
NMA0787	FrpA/C protein (pseudogene part 1)			1.89909	Hypothetical proteins	Conserved
NMB2026	putative transporter		No Data	1.90027	Transport and binding proteins	Unknown substrate
NMB0108	hypothetical integral membrane protein		No Data	1.90103	No Data	No Data
NMA0701	hypothetical protein		No Data	1.90108	Hypothetical proteins	0
NMA1828	putative Gp46-like prophage protein			1.91242	Hypothetical proteins	Conserved
NMB1206	bacterioferritin B (BFR B)	bfrB	No Data	1.91439	Transport and binding proteins	Cations and iron carrying compounds
NMB2095	conserved hypothetical protein		No Data	1.92021	Hypothetical proteins	Conserved
NMB1670	conserved hypothetical integral membrane protein		No Data	1.92685	Unknown function	General
NMB0259	NADH-quinone oxidoreductase chain N (NADH dehydrogenase I, chain N; NDH-1, chain N)	nuoN	1.6.5.3	1.92873	Energy metabolism	Electron transport
NMB0782	DNA repair protein RadA (DNA repair protein Sms)	radA	No Data	1.93	DNA metabolism	DNA replication, recombination, and repair
NMB0972	hypothetical protein			1.93043	No Data	No Data
NMB1664	putative peptidase		No Data	1.93072	Protein fate	Degradation of proteins, peptides, and glycopeptides
NMB0764	putative amino acid metabolite efflux pump		No Data	1.94813	Cell envelope	Other
NMB0269	putative GntX-like protein		No Data	1.95043	Cellular processes	DNA transformation
NMB0226	conserved hypothetical protein		No Data	1.95149	Hypothetical proteins	Conserved
NMB1644	putative GTP-binding protein		No Data	1.95791	No Data	No Data
NMB1963	conserved hypothetical periplasmic protein		No Data	1.96556	Hypothetical proteins	Conserved
NMB1600	hypothetical protein	No Data		1.96864	No Data	No Data
NMB0265	Holliday junction DNA helicase RuvA	ruvA	No Data	1.97011	DNA metabolism	DNA replication, recombination, and repair
NMB1061	conserved hypothetical protein		No Data	1.97104	Hypothetical proteins	Conserved
NMB1031	3-isopropylmalate dehydrogenase (beta-IPM dehydrogenase; IMDH; 3-IPM-DH)	leuB	1.1.1.85	1.97105	Amino acid biosynthesis	Pyruvate family
NMB1925	conserved hypothetical protein		No Data	1.97918	Hypothetical proteins	Conserved
NMA1823	hypothetical protein		No Data	1.98863	Hypothetical proteins	Conserved
NMA0640	putative pilin glycosyltransferase		No Data	1.99124	Hypothetical proteins	Conserved
NMA0973	hypothetical integral membrane protein		5.3.1.24	1.99162	Hypothetical proteins	Conserved
NMB1617	putative tellurite resistance protein TehB		No Data	1.99621	Cellular processes	Toxin production and resistance
NMB2146	hypothetical protein	No Data	No Data	1.99741	No Data	No Data
NMA1312	conserved hypothetical phage protein			2.00455	Hypothetical proteins	Conserved
NMB1700	hypothetical protein	No Data		2.0118	No Data	No Data
NMB0119	hypothetical protein		No Data	2.01386	No Data	No Data
NMB0839	putative PmbA-like protein		No Data	2.01496	Cellular processes	Toxin production and resistance
NMB0497	haemagglutinin/hemolysin-related protein TpsA2	tpsA2	No Data	2.02267	Cellular processes	Toxin production and resistance
NMA0408	conserved hypothetical membrane protein, putative lpt6		2.4.2.8	2.02651	Hypothetical proteins	Conserved
NMA1467	hypothetical protein		No Data	2.02718	Hypothetical proteins	0
NMB1754	cryptic plasmid protein A-related protein	No Data	No Data	2.03319	Unknown function	General
NMB0536	putative Na(+)/H(+) antiporter		No Data	2.04668	Transport and binding proteins	Cations and iron carrying compounds
NMA0426	hypothetical protein		No Data	2.04933	Hypothetical proteins	0
NMB1756	hypothetical protein			2.05139	No Data	No Data
NMB2004	conserved hypothetical membrane protein		No Data	2.05146	Hypothetical proteins	Conserved
NMB1249	putative two-component system sensor protein		No Data	2.05195	Regulatory functions	Other
NMB0546	putative alcohol dehydrogenase (ADH-HT)		1.1.1.1	2.06134	Energy metabolism	Fermentation
NMB0725	putative type II restriction-modification system enzyme Mod		2.1.1.73	2.06196	DNA metabolism	Restriction/modification
NMB1997	putative hydroxyacylglutathione hydrolase (glyoxalase II; Glx II)		3.1.2.6	2.06372	Energy metabolism	Other
NMC1731	putative D-alanyl-d-alanine dipeptidase	ddpX	No Data	2.06569	Cell envelope	Biosynthesis and degradation of murein sacculus and peptidoglycan
NMA0799	hypothetical protein		No Data	2.0693	Hypothetical proteins	0
NMC0877	putative ATP binding protein	No Data	No Data	2.07116	Transport and binding proteins	Unknown substrate
NMB1869	fructose-bisphosphate aldolase	fba	4.1.2.13	2.0723	Energy metabolism	Glycolysis/gluconeogenesis
NMB0734	conserved hypothetical protein		No Data	2.07244	No Data	No Data
NMB0937	elongation factor P (EF-P)	efp		2.07796	Protein synthesis	Translation factors
NMB0255	putative cell filamentation protein Fic		No Data	2.08145	Unknown function	General
NMB1362	putative transporter		No Data	2.09219	Transport and binding proteins	Carbohydrates, organic alcohols, and acids
NMB1260	putative type III restriction-modification system enzyme Res		3.1.21.5	2.09331	DNA metabolism	Restriction/modification
NMB1594	putative spermidine/putrescine-binding lipoprotein	potD3	No Data	2.09359	Transport and binding proteins	Amino acids, peptides and amines
NMC0890	putative integral membrane protein	No Data		2.09548	Cell envelope	Other
NMB1506	arginyl-tRNA synthetase (arginine--tRNA ligase; ArgRS)	argS		2.09798	Protein synthesis	tRNA aminoacylation
NMA1219	hypothetical protein		No Data	2.09931	Hypothetical proteins	0
NMB0009	putative BolA-like protein			2.10275	Unknown function	General
NMB0715	truncated cell volume regulation protein A homolog (N-terminal 7% of the protein)		No Data	2.11056	No Data	No Data
NMB1824	conserved hypothetical protein			2.11736	Hypothetical proteins	Conserved
NMB0550	thiol:disulfide interchange lipoprotein DsbC	dsbC	No Data	2.11936	Protein fate	Protein folding and stabilization
NMB2039	major outer-membrane protein P.IB (protein IB; PIB; porin)	porB		2.1199	Transport and binding proteins	Porins
NMB0876	50S ribosomal protein L25	rplY	No Data	2.12534	Protein synthesis	Ribosomal proteinssynthesis and modification
NMB1870	factor H-binding lipoprotein (lipoprotein GNA1870)			2.12962	Unknown function	General
NMB2068	putative FAD-dependent oxidoreductase		1.4.3.19	2.13134	Biosynthesis of cofactors, prosthetic groups, and carriers	Thiamine
NMB1830	phosphoglycolate phosphatase 3 (PGPase 3; PGP 3)	gph		2.13323	Energy metabolism	Sugars
NMB1611	hypothetical protein		No Data	2.13686	No Data	No Data
NMB0740	DNA repair protein RecN (recombination protein N)	recN	No Data	2.14314	DNA metabolism	DNA replication, recombination, and repair
NMB2105	MafB3 protein	mafB3	No data	2.14323	Unknown function	General
NMB0742	conserved hypothetical protein		No Data	2.15317	Hypothetical proteins	Conserved
NMA0428	conserved hypothetical protein		No Data	2.1533	Hypothetical proteins	Conserved
NMA0774	hypothetical protein			2.15689	Hypothetical proteins
NMA0783	hypothetical protein			2.15973	Hypothetical proteins
NMB0293	putative TonB-dependent receptor		No Data	2.16188	Transport and binding proteins	Cations and iron carrying compounds
NMB1665	conserved hypothetical protein		No Data	2.16563	Hypothetical proteins	Conserved
NMA0576	conserved hypothetical protein		2.3.1.39	2.18112	Hypothetical proteins	Conserved
NMA1752	modification methylase LlaFI	No Data	No Data	2.18228	Hypothetical proteins	Conserved
NMB2106	hypothetical protein		No Data	2.18383	No Data	No Data
NMB0524	tRNA-processing ribonuclease BN (RNase BN)	rbn	3.1.-.-	2.18506	DNA metabolism	DNA replication, recombination, and repair
NMB0268	putative tRNA/rRNA methyltransferase		No Data	2.18592	Protein synthesis	tRNA and rRNA base modification
NMB0512	hypothetical integral membrane protein		No Data	2.18757	No Data	No Data
NMB0872	conserved hypothetical TPR-containing periplasmic protein		No Data	2.18817	Hypothetical proteins	Conserved
NMB1304	putative alcohol dehydrogenase class III (S-(hydroxymethyl)glutathione dehydrogenase; glutathione-dependent formaldehyde dehydrogenase; FDH;FALDH)		No Data	2.19095	Energy metabolism	Fermentation
[truncated: 531 more rows]

## Sheet: Sequential culture on CAB
ID	Name	Gene	E.C.	Log Ratios after sequential selection on CAB	Log Ratio during the initial selection	Change in log ratio upon sequential culture on CAB	Functional group	Functional subgroup
NMB1341	pyruvate dehydrogenase E1 component	aceE	1.2.4.1	-1.55258	2.30305	-3.85563	Energy metabolism	Pyruvate dehydrogenase
NMB0197	hypothetical protein	No Data	No Data	-2.97903	0.691434	-3.67046	No Data	No Data
NMB0012	Alx protein	alx	No Data	-2.15086	1.2931	-3.44396	Cell envelope	Other
NMA1613	hypothetical protein		No Data	-1.07226	2.26385	-3.33611	Hypothetical proteins
NMB2151	phosphoribosylamine--glycine ligase (GARS; glycinamide ribonucleotide synthetase; phosphoribosylglycinamide synthetase)	purD	6.3.4.13	-0.818604	2.4748	-3.29341	Purines, pyrimidines, nucleosides, and nucleotides	Purine ribonucleotide biosynthesis
NMB0557	conserved hypothetical protein		No Data	-2.77998	0.413636	-3.19361	Hypothetical proteins	Conserved
NMB0116	Smf protein (DNA processing chain A)	smf	No Data	-0.192894	2.98572	-3.17861	Cellular processes	DNA transformation
NMB0937	elongation factor P (EF-P)	efp	No Data	-1.08165	2.07796	-3.1596	Protein synthesis	Translation factors
NMB0738	conserved hypothetical membrane-associated protein		No Data	-0.516772	2.55788	-3.07465	Hypothetical proteins	Conserved
NMB0113	conserved hypothetical protein		No Data	-1.56812	1.48547	-3.05359	Hypothetical proteins	Conserved
NMB1839	formate--tetrahydrofolate ligase (formyltetrahydrofolate synthetase; FHS; FTHFS)	fhs	6.3.4.3	-0.2039	2.78009	-2.98399	Amino acid biosynthesis	Aspartate family
NMB0006	putative periplasmic thioredoxin		No Data	-0.598257	2.23249	-2.83075	Unknown function	General
NMB0982	H(+)/Cl(-) exchange transporter ClcA	clcA	No Data	0.803176	3.59892	-2.79575	Transport and binding proteins	Anions
NMB1818	putative polysaccharide biosynthesis protein		No Data	-0.0917674	2.67356	-2.76532	Cell envelope	Biosynthesis and degradation of surface polysaccharides and lipopolysaccharides
NMB0360	putative AmpG-like permease		No Data	-1.00782	1.71839	-2.72621	Unknown function	General
NMB0170	septum site-determining protein MinC	minC	No Data	-2.09069	0.622415	-2.71311	Cellular processes	Cell division
NMB0114	putative two-component system sensor protein		No Data	-1.05041	1.65179	-2.7022	Regulatory functions	Other
NMB1717	HTH-type transcriptional regulator MtrR	mtrR	No Data	-1.36993	1.25364	-2.62357	Regulatory functions	Other
NMA1131	hypothetical integral membrane protein		No Data	-1.0432	1.57086	-2.61406	Hypothetical proteins	Conserved
NMB0433	aconitate hydratase 1 (citrate hydro-lyase 1; aconitase 1)	acnA	4.2.1.3	1.13068	3.70457	-2.57389	Energy metabolism	TCA cycle
NMB1390	glucokinase (glucose kinase)	glk	2.7.1.2	-0.33358	2.19771	-2.53129	Energy metabolism	Glycolysis/gluconeogenesis
NMB1900	polyphosphate kinase (polyphosphoric acid kinase; ATP-polyphosphate phosphotransferase)	ppk	2.7.4.1	-1.2762	1.25473	-2.53093	Central intermediary metabolism	Phosphorus compounds
NMA1417	putative molybdopterin-guanine dinucleotide biosynthesis protein A		No Data	0.183155	2.66298	-2.47983	Biosynthesis of cofactors, prosthetic groups, and carriers	Molybdopterin
NMB0694	hypothetical integral membrane protein		No Data	-0.726895	1.74891	-2.4758	Biosynthesis of cofactors, prosthetic groups, and carriers	Folic acid
NMB0322	50S ribosomal protein L33	rpmG	No Data	0.325666	2.79545	-2.46979	Protein synthesis	Ribosomal proteinssynthesis and modification
NMB1831	4-hydroxy-3-methylbut-2-enyl diphosphate reductase	ispH	No Data	-0.132782	2.33651	-2.46929	Cellular processes	Toxin production and resistance
NMB1863	oligoribonuclease	orn	No Data	-0.0514571	2.40274	-2.4542	Transcription	Degradation of RNA
NMB1667	hypothetical protein	No Data	No Data	-1.26754	1.12288	-2.39042	No Data	No Data
NMA1480	putative TonB-dependent receptor		2.7.7.4	0.409604	2.78961	-2.38001	Transport and binding proteins	Amino acids, peptides and amines
NMB0171	septum site-determining protein MinD	minD	No Data	-1.83006	0.544078	-2.37413	Cellular processes	Cell division
NMB0658	hypothetical protein	No Data	No Data	-1.16789	1.19128	-2.35916	No Data	No Data
NMA0799	hypothetical protein		No Data	-0.270901	2.0693	-2.3402	Hypothetical proteins
NMB2003	conserved hypothetical integral membrane protein		No Data	-0.0926959	2.22924	-2.32194	Hypothetical proteins	Conserved
NMB1638	putative sulfatase		No Data	-1.49623	0.819234	-2.31546	Unknown function	General
NMB1720	exodeoxyribonuclease V gamma chain	recC	3.1.11.5	-0.0531496	2.25688	-2.31003	DNA metabolism	DNA replication, recombination, and repair
NMB0948	succinate dehydrogenase cytochrome b-556 subunit	sdhC	No Data	-1.39305	0.911286	-2.30434	Energy metabolism	TCA cycle
NMB1963	conserved hypothetical periplasmic protein		No Data	-0.316877	1.96556	-2.28243	Hypothetical proteins	Conserved
NMB1506	arginyl-tRNA synthetase (arginine--tRNA ligase; ArgRS)	argS	6.1.1.19	-0.18414	2.09798	-2.28212	Protein synthesis	tRNA aminoacylation
NMB1937	ATP synthase delta chain	atpH	3.6.3.14	-1.04641	1.23536	-2.28177	Energy metabolism	ATP-proton motive force interconversion
NMB0994	putative acyl-CoA dehydrogenase		No Data	-0.707767	1.527	-2.23477	Unknown function	General
NMB1567	putative membrane-associated peptidyl-prolyl isomerase (peptidyl-prolyl cis-trans isomerase; PPIase; rotamase; cyclophilin; FKBP65)		No Data	-1.40078	0.832316	-2.2331	Cellular processes	Pathogenesis
NMA1331	hypothetical protein		No Data	0.735207	2.96738	-2.23217	Hypothetical proteins
NMB2001	conserved hypothetical membrane-associated protein		No Data	-0.611535	1.61101	-2.22254	Hypothetical proteins	Conserved
NMB1149	hypothetical protein	No Data	No Data	-2.12439	0.0860025	-2.21039	No Data	No Data
NMB1167	hypothetical protein	No Data	No Data	0.588334	2.79757	-2.20923	No Data	No Data
NMA2069	hypothetical protein		No Data	-1.75687	0.446668	-2.20353	Hypothetical proteins
NMB0040	putative HAD-superfamily hydrolase (pseudogene part 1)		No Data	-0.73159	1.43974	-2.17133	Central intermediary metabolism	Other
NMA0184	conserved hypothetical TPR-containing protein		2.7.1.40	0.305785	2.47486	-2.16908	Hypothetical proteins	Conserved
NMB2153	conserved hypothetical protein		No Data	-0.297019	1.86293	-2.15995	Hypothetical proteins	Conserved
NMB1938	ATP synthase B chain	atpF	3.6.3.14	-2.2297	-0.0787988	-2.1509	Energy metabolism	ATP-proton motive force interconversion
NMB0489	putative TpsS1 cassette (pseudogene part 2)	tpsS1	No Data	-1.58747	0.527088	-2.11456	No Data	No Data
NMB0997	D-lactate dehydrogenase	dld	1.1.1.28	-1.2638	0.847497	-2.11129	Energy metabolism	Glycolysis/gluconeogenesis
NMB0524	tRNA-processing ribonuclease BN (RNase BN)	rbn	3.1.-.-	0.0814223	2.18506	-2.10364	DNA metabolism	DNA replication, recombination, and repair
NMB0037	putative PhnA-like protein		No Data	-2.11873	-0.0160778	-2.10265	Unknown function	General
NMB1841	putative sugar-phosphate nucleotidyl transferase		No Data	-0.754131	1.33922	-2.09335	Unknown function	General
NMB0107	aspartate carbamoyltransferase regulatory chain	pyrI	No Data	-0.926671	1.15638	-2.08305	Purines, pyrimidines, nucleosides, and nucleotides	Pyrimidine ribonucleotide biosynthesis
NMB1240	putative ABC transporter ATP-binding protein		No Data	-1.18077	0.890152	-2.07092	Transport and binding proteins	Unknown substrate
NMB0119	hypothetical protein		No Data	-0.0360932	2.01386	-2.04996	No Data	No Data
NMB0671	putative NADP-dependent malic enzyme (NADP-ME)	sfcA	1.1.1.38	-1.28211	0.764879	-2.04699	Energy metabolism	Other
NMB0085	sodium/glutamate symport carrier protein (glutamate permease)	gltS	No Data	-0.363743	1.68149	-2.04523	Transport and binding proteins	Amino acids, peptides and amines
NMB2152	hypothetical protein		No Data	-0.966922	1.07703	-2.04395	No Data	No Data
NMB1833	isoleucyl-tRNA synthetase (isoleucine--tRNA ligase; IleRS)	ileS	6.1.1.5	-0.232344	1.79704	-2.02938	Protein synthesis	tRNA aminoacylation
NMB1635	hypothetical protein		No Data	-1.11433	0.914582	-2.02891	No Data	No Data
NMB1137	conserved hypothetical protein		No Data	-0.794413	1.23443	-2.02885	Hypothetical proteins	Conserved
NMB1977	conserved hypothetical lipoprotein		No Data	0.253629	2.27511	-2.02148	No Data	No Data
NMA2198	deoxyribodopyrimidine photo-lyase (DNA photolyase; photoreactivating enzyme)	phr	4.1.99.3	-0.407709	1.6078	-2.01551	Unclassified	Role category not yet assigned
NMB0004	conserved hypothetical periplasmic protein		No Data	-1.48276	0.530815	-2.01358	Unknown function	General
NMB1683	putative (di)nucleoside polyphosphate hydrolase		No Data	-1.11874	0.893528	-2.01226	Purines, pyrimidines, nucleosides, and nucleotides	Nucleotide and nucleoside interconversions
NMB0652	MafA2 lipoprotein	mafA2	No data	-0.243097	1.76075	-2.00385	Unknown function	General
NMB1333	putative metallopeptidase		No Data	-0.17247	1.81491	-1.98738	Hypothetical proteins	Conserved
NMB1996	phosphoribosylformylglycinamidine synthase (FGAM synthase; FGAMS; formylglycinamide ribotide amidotransferase; FGARAT; formylglycinamide ribotide synthetase)	purL	6.3.5.3	-0.545817	1.39281	-1.93862	Purines, pyrimidines, nucleosides, and nucleotides	Purine ribonucleotide biosynthesis
NMB1620	putative muramoyltetrapeptide carboxypeptidase (LD-carboxypeptidase A)		No Data	-0.394787	1.54245	-1.93724	Hypothetical proteins	Conserved
NMB2068	putative FAD-dependent oxidoreductase		1.4.3.19	0.21907	2.13134	-1.91227	Biosynthesis of cofactors, prosthetic groups, and carriers	Thiamine
NMB2138	peptide chain release factor II (RF-2)	prfB	No Data	-0.0936151	1.81852	-1.91214	Protein synthesis	Translation factors
NMB0901	conserved hypothetical protein		No Data	0.658826	2.56745	-1.90863	Unknown function	General
NMB1605	topoisomerase IV subunit A	parC	5.99.1.-	-0.131902	1.75573	-1.88763	DNA metabolism	DNA replication, recombination, and repair
NMB1446	3-dehydroquinate dehydratase (3-dehydroquinase; type I DHQase)	aroD	4.2.1.10	0.401096	2.28462	-1.88352	Amino acid biosynthesis	Aromatic amino acid family
NMB0983	bifunctional purine biosynthesis protein PurH [includes: phosphoribosylaminoimidazolecarboxamide formyltransferase (AICAR transformylase) and IMP cyclohydrolase (inosinicase; IMP synthetase; ATIC)]	purH	2.1.2.3	-0.0342215	1.84864	-1.88286	Purines, pyrimidines, nucleosides, and nucleotides	Purine ribonucleotide biosynthesis
NMB1456	hypothetical protein	No Data	No Data	-1.94586	-0.0674575	-1.87841	No Data	No Data
NMB0957	dihydrolipoyl dehydrogenase (E3 component of 2-oxoglutarate dehydrogenase complex; dihydrolipoamide dehydrogenase)	lpdA	1.8.1.4	-1.10001	0.758835	-1.85884	Energy metabolism	TCA cycle
NMB1946	putative D-methionine-binding lipoprotein MetQ		No Data	-0.214801	1.63454	-1.84935	Cell envelope	Other
NMB1365	conserved hypothetical protein		No Data	-0.954446	0.882765	-1.83721	Hypothetical proteins	Conserved
NMB0355	conserved hypothetical periplasmic protein		No Data	-0.621966	1.21397	-1.83594	Hypothetical proteins	Conserved
NMB2045	phosphocarrier protein HPr (phosphotransferase system, histidine-containing protein)	ptsH	No Data	-0.60435	1.22957	-1.83392	Transport and binding proteins	Carbohydrates, organic alcohols, and acids
NMB0169	50S ribosomal protein L17	rplQ	No Data	-2.44697	-0.622418	-1.82456	Protein synthesis	Ribosomal proteinssynthesis and modification
NMB1314	DNA translocase FtsK	ftsK	No Data	-1.39583	0.426275	-1.82211	Cellular processes	Cell division
NMA0354	FolD bifunctional protein (PPDC) [includes: methylenetetrahydrofolate dehydrogenase and methenyltetrahydrofolate cyclohydrolase]	folD	No Data	-0.388184	1.40417	-1.79235	Biosynthesis of cofactors, prosthetic groups, and carriers	Folic acid
NMB0779	putative heme biosynthesis protein HemY		No Data	0.789719	2.55652	-1.76681	No Data	No Data
NMB0517	hypothetical protein	No Data	No Data	1.01533	2.77735	-1.76202	No Data	No Data
NMB0958	hypothetical integral membrane protein		No Data	-0.479136	1.27668	-1.75582	No Data	No Data
NMB0007	cell division ATP-binding protein FtsE	ftsE	No Data	-2.06146	-0.311555	-1.74991	Cellular processes	Cell division
NMB1220	conserved hypothetical periplasmic protein		No Data	-0.151851	1.59584	-1.74769	Unknown function	General
NMB0696	putative ABC transporter ATP-binding protein		No Data	-1.24996	0.495294	-1.74525	Transport and binding proteins	Amino acids, peptides and amines
NMB0739	bifunctional protein [includes: conserved hypothetical protein and segregation and condensation protein B] (pseudogene part 1)		No Data	-1.20229	0.542131	-1.74442	Hypothetical proteins	Conserved
NMB1888	preprotein translocase SecG subunit	secG	No Data	-0.902305	0.840258	-1.74256	Protein fate	Protein and peptide secretion and trafficking
NMB1840	conserved hypothetical integral membrane protein		No Data	1.13743	2.87307	-1.73564	Hypothetical proteins	Conserved
NMB0569	Na(+)-translocating NADH-quinone reductase subunit A (Na(+)-translocating NQR subunit A; Na(+)-NQR subunit A; NQR complex subunit A; NQR-1 subunit A)	nqrA	No Data	-0.788496	0.936337	-1.72483	Energy metabolism	Aerobic
NMA1654	conserved hypothetical protein		2.7.4.14	-0.181558	1.5381	-1.71965	Hypothetical proteins	Conserved
NMB0589	50S ribosomal protein L19	rplS	No Data	-1.46695	0.249355	-1.71631	Protein synthesis	Ribosomal proteinssynthesis and modification
NMB1473	putative aminotransferase		2.6.1.-	-0.353921	1.36025	-1.71417	Central intermediary metabolism	Other
NMB0682	dihydroorotase (DHOase)	pyrC	3.5.2.3	-0.748761	0.956905	-1.70567	Purines, pyrimidines, nucleosides, and nucleotides	Pyrimidine ribonucleotide biosynthesis
NMB1021	anthranilate synthase component I (glutamine amido-transferase)	trpE	4.1.3.27	-1.08364	0.61989	-1.70353	Amino acid biosynthesis	Aromatic amino acid family
NMB1660	DNA-directed RNA polymerase omega chain (RNAP omega subunit; transcriptase omega chain; RNA polymerase omega subunit)	rpoZ	2.7.7.6	-1.94319	-0.240431	-1.70276	Transcription	DNA-dependent RNA polymerase
NMB1439	phosphoribosylaminoimidazole carboxylase catalytic subunit (AIR carboxylase; AIRC)	purE	4.1.1.21	0.790134	2.48244	-1.6923	Purines, pyrimidines, nucleosides, and nucleotides	Purine ribonucleotide biosynthesis
NMB0073	polysialic acid capsule export inner-membrane protein CtrC	ctrC	No Data	-2.38054	-0.688937	-1.6916	Transport and binding proteins	Carbohydrates, organic alcohols, and acids
NMB1649	disulfide bond formation protein B (disulfide oxidoreductase)	dsbB	No Data	0.0890891	1.77864	-1.68955	Protein fate	Protein modification and repair
NMB1916	3-oxoacyl-[acyl-carrier-protein] synthase III (beta-ketoacyl-ACP synthase III; KAS III)	fabH	2.3.1.41	0.685589	2.36794	-1.68235	Fatty acid and phospholipid metabolism	Biosynthesis
NMB2091	conserved hypothetical lipoprotein		No Data	-0.429555	1.24677	-1.67632	Cellular processes	Toxin production and resistance
NMB0163	translation initiation factor IF-1	infA	No Data	-2.57645	-0.960051	-1.6164	Protein synthesis	Translation factors
NMB1081	putative phage transposase		No Data	-0.625859	0.983336	-1.6092	Mobile and extrachromosomal element functions	Prophage functions
NMB0936	hypothetical protein	No Data	No Data	-0.959571	0.639049	-1.59862	No Data	No Data
NMB1269	conserved hypothetical protein		No Data	-0.0149568	1.5661	-1.58106	No Data	No Data
NMB0375	MafA1 lipoprotein	mafA1	No data	0.0294018	1.60775	-1.57835	Unknown function	General
NMA0860	diadenosine tetraphosphatase	apaH	3.6.1.41	0.164676	1.74181	-1.57713	Purines, pyrimidines, nucleosides, and nucleotides	Purine ribonucleotide biosynthesis
NMB0015	6-phosphogluconate dehydrogenase, decarboxylating	gnd	1.1.1.44	-1.88499	-0.317157	-1.56783	Energy metabolism	Pentose phosphate pathway
NMB0011	UDP-N-acetylglucosamine 1-carboxyvinyltransferase (Enoylpyruvate transferase; UDP-N-acetylglucosamine enolpyruvyl transferase; EPT)	murA	2.5.1.7	-2.71344	-1.14601	-1.56744	Cell envelope	Biosynthesis and degradation of murein sacculus and peptidoglycan
NMB0662	putative endoribonuclease		No Data	-0.0893324	1.47809	-1.56742	Transcription	Degradation of RNA
NMB0094	hypothetical protein	No Data	No Data	-1.79034	-0.223902	-1.56644	No Data	No Data
NMB1331	UvrABC system protein B (UvrB protein; excinuclease ABC subunit B)	uvrB	No Data	-0.328894	1.23679	-1.56569	DNA metabolism	DNA replication, recombination, and repair
NMB1281	transcription-repair coupling factor (TRCF)	mfd	No Data	-0.797911	0.766762	-1.56467	DNA metabolism	DNA replication, recombination, and repair
NMB1345	conserved hypothetical protein		No Data	-1.23118	0.302299	-1.53348	No Data	No Data
NMC1731	putative D-alanyl-d-alanine dipeptidase	ddpX	No Data	0.537434	2.06569	-1.52825	Cell envelope	Biosynthesis and degradation of murein sacculus and peptidoglycan
NMB2095	conserved hypothetical protein		No Data	0.398596	1.92021	-1.52161	Hypothetical proteins	Conserved
NMB1677	putative cytochrome c		No Data	0.317254	1.81919	-1.50194	Energy metabolism	Electron transport
NMB1566	phosphoribosylglycinamide formyltransferase (GART; GAR transformylase; 5'-phosphoribosylglycinamide transformylase)	purN	2.1.2.2	-0.677526	0.816241	-1.49377	Purines, pyrimidines, nucleosides, and nucleotides	Purine ribonucleotide biosynthesis
NMA1445	putative GTPase		No Data	-0.437376	1.05245	-1.48983	Hypothetical proteins	Conserved
NMB0080	glucose-1-phosphate thymidylyltransferase (dTDP-glucose synthase; dTDP-glucose pyrophosphorylase)	rfbA	2.7.7.24	-0.229775	1.24836	-1.47814	Cell envelope	Biosynthesis and degradation of surface polysaccharides and lipopolysaccharides
NMB2054	conserved hypothetical protein		No Data	0.780569	2.24567	-1.4651	Hypothetical proteins	Conserved
NMB0586	putative ABC transporter substrate-binding protein		No Data	-0.418699	1.03934	-1.45804	Cell envelope	Surface structures
NMB1874	orotate phosphoribosyltransferase (OPRT; OPRTase)	pyrE	2.4.2.10	1.14633	2.60083	-1.45451	Purines, pyrimidines, nucleosides, and nucleotides	Pyrimidine ribonucleotide biosynthesis
NMB1332	carboxy-terminal processing protease (C-terminal processing protease)	prc	No Data	-1.04148	0.403005	-1.44448	Protein fate	Degradation of proteins, peptides, and glycopeptides
NMB1944	putative chromosome partitioning protein ParB		No Data	0.0124182	1.45403	-1.44161	Unknown function	General
NMB1908	putative methyltransferase		No Data	1.12295	2.56346	-1.44051	Hypothetical proteins	Conserved
NMB1954	conserved hypothetical integral membrane protein		No Data	0.386359	1.81855	-1.43219	No Data	No Data
NMB1726	putative metallopeptidase		No Data	-1.16558	0.266076	-1.43166	Hypothetical proteins	Conserved
NMB1936	ATP synthase alpha chain	atpA	3.6.3.14	-1.81982	-0.391399	-1.42842	Energy metabolism	ATP-proton motive force interconversion
NMB0117	conserved hypothetical protein		No Data	0.885269	2.31225	-1.42698	Unknown function	General
NMA0774	hypothetical protein		No Data	0.735624	2.15689	-1.42126	Hypothetical proteins
NMB0161	50S ribosomal protein L15	rplO	No Data	-2.34804	-0.930167	-1.41787	Protein synthesis	Ribosomal proteinssynthesis and modification
NMA0701	hypothetical protein		No Data	0.483916	1.90108	-1.41716	Hypothetical proteins
NMB1284	conserved hypothetical integral membrane protein		No Data	-2.44168	-1.0257	-1.41597	No Data	No Data
NMB2004	conserved hypothetical membrane protein		No Data	0.639296	2.05146	-1.41216	Hypothetical proteins	Conserved
NMB0815	adenylosuccinate synthetase (IMP--aspartate ligase; AdSS; AMPSase)	purA	6.3.4.4	-0.917969	0.494057	-1.41203	Purines, pyrimidines, nucleosides, and nucleotides	Purine ribonucleotide biosynthesis
NMB0314	conserved hypothetical protein		No Data	0.449797	1.86132	-1.41152	No Data	No Data
NMC1268	hypothetical protein		No Data	1.6929	3.09543	-1.40253	Hypothetical proteins	Conserved
NMB1869	fructose-bisphosphate aldolase	fba	4.1.2.13	0.675302	2.0723	-1.397	Energy metabolism	Glycolysis/gluconeogenesis
NMA1509	hypothetical protein		No Data	-0.579349	0.811726	-1.39107	Hypothetical proteins
NMB1066	conserved hypothetical integral membrane protein		No Data	0.0985529	1.48815	-1.3896	No Data	No Data
NMB0172	septum formation topological specificity factor MinE	minE	No Data	-1.75544	-0.369229	-1.38621	Cellular processes	Cell division
NMB0009	putative BolA-like protein		No Data	0.727601	2.10275	-1.37515	Unknown function	General
NMB1438	putative ferredoxin-like protein		No Data	-0.518071	0.856755	-1.37483	Hypothetical proteins	Conserved
NMB1557	conserved hypothetical periplasmic protein		No Data	-0.0185887	1.34848	-1.36707	Hypothetical proteins	Conserved
NMB0409	conserved hypothetical protein		No Data	-1.29571	0.0630261	-1.35874	Hypothetical proteins	Conserved
NMB1540	lactoferrin-binding protein A (LbpA)	lbpA	No Data	-0.944326	0.403967	-1.34829	Transport and binding proteins	Cations and iron carrying compounds
NMB2158	conserved hypothetical protein		No Data	-0.207907	1.13644	-1.34434	Hypothetical proteins	Conserved
NMB0920	isocitrate dehydrogenase [NADP] (oxalosuccinate decarboxylase; IDH)	icd	1.1.1.42	-0.841149	0.497186	-1.33834	Energy metabolism	TCA cycle
NMB2090	phosphoheptose isomerase (sedoheptulose 7-phosphate isomerase)	gmhA	No Data	1.95186	3.28207	-1.33022	Cell envelope	Biosynthesis and degradation of surface polysaccharides and lipopolysaccharides
NMB2160	DNA mismatch repair protein MutS	mutS	No Data	-0.90679	0.42163	-1.32842	DNA metabolism	DNA replication, recombination, and repair
NMB1336	conserved hypothetical protein		No Data	-0.738349	0.585448	-1.3238	Hypothetical proteins	Conserved
NMB1951	conserved hypothetical protein		No Data	0.0201694	1.3375	-1.31734	Unknown function	General
NMB1484	5'-nucleotidase SurE (nucleoside 5'-monophosphate phosphohydrolase)	surE	No Data	0.426239	1.73976	-1.31352	Cellular processes	Adaptations to atypical conditions
NMB1474	putative tautomerase		No Data	-1.13617	0.173286	-1.30946	Energy metabolism	Other
NMB1061	conserved hypothetical protein		No Data	0.662461	1.97104	-1.30858	Hypothetical proteins	Conserved
NMB2156	lipooligosaccharide alpha-1,5 heptosyltransferase I	rfaC	No Data	-0.957786	0.349258	-1.30704	Cell envelope	Biosynthesis and degradation of surface polysaccharides and lipopolysaccharides
NMB1735	GTP pyrophosphokinase (ATP:GTP 3'-pyrophosphotransferase; ppGpp synthetase I; (P)ppGpp synthetase)	relA	2.7.6.5	-0.835307	0.468864	-1.30417	Regulatory functions	Other
NMB1932	glycyl-tRNA synthetase alpha chain (glycine--tRNA ligase alpha chain; GlyRS)	glyQ	6.1.1.14	0.39088	1.6924	-1.30152	Protein synthesis	tRNA aminoacylation
NMB1312	ATP-dependent Clp protease proteolytic subunit (endopeptidase Clp)	clpP	3.4.21.92	-0.906542	0.39474	-1.30128	Protein fate	Degradation of proteins, peptides, and glycopeptides
NMB0167	30S ribosomal protein S4	rpsD	No Data	-2.16672	-0.876741	-1.28998	Protein synthesis	Ribosomal proteinssynthesis and modification
NMB1641	conserved hypothetical protein		No Data	-2.01585	-0.731347	-1.28451	Hypothetical proteins	Conserved
NMB1940	ATP synthase A chain (ATPase protein 6)	atpB	3.6.3.14	-1.56649	-0.285647	-1.28084	Energy metabolism	ATP-proton motive force interconversion
NMB1243	Holliday junction DNA helicase RuvB	ruvB	No Data	-0.984864	0.294128	-1.27899	DNA metabolism	DNA replication, recombination, and repair
NMB1046	threonine synthase	thrC	4.2.99.2	-0.584769	0.691	-1.27577	Amino acid biosynthesis	Aspartate family
NMB0060	putative oligopeptide transporter		No Data	0.0644995	1.3359	-1.2714	Hypothetical proteins	Conserved
NMB0069	N-acylneuraminate cytidylyltransferase (CMP-N-acetylneuraminic acid synthetase; CMP-NeuNAc synthetase; CMP-sialic acid synthetase)	siaB	2.7.7.43	-1.51478	-0.244434	-1.27035	Cell envelope	Biosynthesis and degradation of surface polysaccharides and lipopolysaccharides
NMB1950	30S ribosomal protein S21	rpsU	No Data	1.01914	2.28862	-1.26947	Protein synthesis	Ribosomal proteinssynthesis and modification
NMB0426	cell division protein FtsA	ftsA	No Data	-1.83488	-0.570091	-1.26479	Cellular processes	Cell division
NMB1342	dihydrolipoyllysine-residue acetyltransferase (pyruvate dehydrogenase E2 component; dihydrolipoamide acetyltransferase)	aceF	2.3.1.12	-0.919627	0.342983	-1.26261	Energy metabolism	Pyruvate dehydrogenase
NMB2154	electron transfer flavoprotein alpha-subunit (alpha-ETF; electron transfer flavoprotein large subunit; ETFLS)	etfA	No Data	-1.09377	0.16462	-1.25839	Energy metabolism	Electron transport
NMC0051	alpha-2,9-polysialyltransferase	No Data	2.4.99.-	0.224364	1.48174	-1.25737	Cell envelope	Biosynthesis and degradation of surface polysaccharides and lipopolysaccharides
NMB0611	putative spermidine/putrescine transport system permease protein		No Data	1.53788	2.79203	-1.25415	Transport and binding proteins	Amino acids, peptides and amines
NMB0396	nicotinate-nucleotide pyrophosphorylase [carboxylating] (quinolinate phosphoribosyltransferase [decarboxylating]; QAPRTase)	nadC	2.4.2.19	1.2346	2.48659	-1.25198	Biosynthesis of cofactors, prosthetic groups, and carriers	Pyridine nucleotides
NMB1700	hypothetical protein	No Data	No Data	0.761518	2.0118	-1.25029	No Data	No Data
NMB1049	putative HTH-type transcriptional regulator		No Data	-0.786084	0.462355	-1.24844	Regulatory functions	Other
NMB0959	succinyl-CoA synthetase beta chain (SCS-beta)	sucC	6.2.1.5	-1.60581	-0.358222	-1.24759	Energy metabolism	TCA cycle
NMB2108	hypothetical protein		No Data	-0.628649	0.6167	-1.24535	No Data	No Data
NMB1613	fumarate hydratase class I (fumarase)	fumA	4.2.1.2	0.01228	1.2545	-1.24222	Energy metabolism	TCA cycle
NMA0059	hypothetical protein		No Data	0.578094	1.81359	-1.2355	Hypothetical proteins
NMB1694	3-octaprenyl-4-hydroxybenzoate carboxy-lyase (polyprenyl p-hydroxybenzoate decarboxylase)	ubiD	4.1.1.-	0.396751	1.61925	-1.2225	Biosynthesis of cofactors, prosthetic groups, and carriers	Ubiquinone
NMB0451	conserved hypothetical integral membrane protein		No Data	0.595785	1.81552	-1.21973	No Data	No Data
NMB0038	bifunctional GlmU protein [includes: UDP-N-acetylglucosamine pyrophosphorylase (N-acetylglucosamine-1-phosphate uridyltransferase) and glucosamine-1-phosphate N-acetyltransferase]	glmU	2.7.7.23	-1.18229	0.0308306	-1.21312	Cell envelope	Biosynthesis and degradation of murein sacculus and peptidoglycan
NMB1133	conserved hypothetical ANK repeat-containing protein		No Data	-1.42251	-0.216363	-1.20614	Hypothetical proteins	Conserved
NMB0915	conserved hypothetical integral membrane protein		No Data	-0.861455	0.339174	-1.20063	No Data	No Data
NMB1920	GMP synthase [glutamine-hydrolyzing] (glutamine amidotransferase; GMP synthetase)	guaA	6.3.5.2	-0.351015	0.848937	-1.19995	Purines, pyrimidines, nucleosides, and nucleotides	Purine ribonucleotide biosynthesis
NMB0131	50S ribosomal protein L7/L12	rplL	No Data	-2.17721	-0.979321	-1.19789	Protein synthesis	Ribosomal proteinssynthesis and modification
NMB1617	putative tellurite resistance protein TehB		No Data	0.804499	1.99621	-1.19171	Cellular processes	Toxin production and resistance
NMB0686	ribonuclease III (RNase III)	rnc	3.1.26.3	-1.06946	0.11193	-1.18139	Transcription	RNA processing
NMB1354	putative transporter		No Data	-0.585948	0.591025	-1.17697	Hypothetical proteins	Conserved
NMB0034	conserved hypothetical integral membrane protein		No Data	-0.425761	0.747962	-1.17372	Hypothetical proteins	Conserved
NMB0845	putative PhoH-like protein		No Data	0.579801	1.74955	-1.16975	Unknown function	General
NMB0714	conserved hypothetical integral membrane protein (pseudogene part 1)		No Data	1.28294	2.44465	-1.16171	Hypothetical proteins	Conserved
NMB1362	putative transporter		No Data	0.931365	2.09219	-1.16083	Transport and binding proteins	Carbohydrates, organic alcohols, and acids
NMB0846	putative glycosyl transferase (pseudogene part 3)		No Data	-1.43796	-0.28284	-1.15512	Unknown function	General
NMB0402	sodium/proline symporter (proline permease)	putP	No Data	-1.29987	-0.14535	-1.15452	Transport and binding proteins	Amino acids, peptides and amines
NMB0042	putative small-conductance mechanosensitive channel protein (MscS)		No Data	-1.74309	-0.591866	-1.15122	Hypothetical proteins	Conserved
NMB0723	50S ribosomal protein L20	rplT	No Data	-1.59987	-0.449039	-1.15084	Protein synthesis	Ribosomal proteinssynthesis and modification
NMB2089	conserved hypothetical protein		No Data	0.260025	1.40342	-1.1434	Hypothetical proteins	Conserved
NMB0887	type IV pilus biogenesis protein PilI	pilI	No Data	-0.708457	0.420081	-1.12854	Cell envelope	Surface structures
NMB0317	putative GTP cyclohydrolase I (GTP-CH-I)		No Data	-1.6088	-0.480404	-1.12839	Hypothetical proteins	Conserved
NMB1887	triosephosphate isomerase (TIM; triose-phosphate isomerase)	tpiA	5.3.1.1	-0.597616	0.529025	-1.12664	Energy metabolism	Glycolysis/gluconeogenesis
NMB0757	phosphoribosylaminoimidazole-succinocarboxamide synthase (SAICAR synthetase)	purC	6.3.2.6	-1.09241	0.0337212	-1.12613	Purines, pyrimidines, nucleosides, and nucleotides	Purine ribonucleotide biosynthesis
NMB0620	phosphoglycolate phosphatase 2 (PGPase 2; PGP 2)	gph	3.1.3.18	-0.62651	0.49289	-1.1194	Energy metabolism	Sugars
NMB0151	30S ribosomal protein S17	rpsQ	No Data	-3.3051	-2.1962	-1.10889	Protein synthesis	Ribosomal proteinssynthesis and modification
NMB1012	conserved hypothetical protein		No Data	-0.993588	0.114827	-1.10841	No Data	No Data
NMA1725	putative autotransporter B	autB	6.3.5.-	-0.334272	0.773425	-1.1077	Cellular processes	Pathogenesis
NMB0013	conserved hypothetical integral membrane protein		No Data	-1.93354	-0.8264	-1.10714	Hypothetical proteins	Conserved
NMB0998	putative oxidoreductase		No Data	-0.322928	0.771976	-1.0949	Central intermediary metabolism	Other
NMB1634	putative phage replication initiation factor		No Data	-1.58216	-0.49314	-1.08902	Hypothetical proteins	Conserved
NMB1429	major outer-membrane protein P.IA (protein IA; PIA; porin)	porA	No Data	-0.0426212	1.04211	-1.08473	Transport and binding proteins	Porins
NMB0628	imidazole glycerol phosphate synthase subunit HisF (IGP synthase cyclase subunit; IGP synthase subunit HisF; ImGP synthase subunit HisF; IGPS subunit HisF)	hisF	No Data	-0.108801	0.973231	-1.08203	Amino acid biosynthesis	Histidine family
NMB1999	putative divalent cation transporter		No Data	-0.188801	0.883799	-1.0726	Transport and binding proteins	Cations and iron carrying compounds
NMA1904	hypothetical protein		No Data	-1.21194	-0.141321	-1.07062	Hypothetical proteins
NMB0389	aldose 1-epimerase (mutarotase)	galM	5.1.3.3	1.66924	2.73855	-1.0693	Energy metabolism	Sugars
NMA0772	putative pilin gene-inverting protein (PIVML)		No Data	1.21567	2.28251	-1.06684	Cell envelope	Surface structures
NMB0081	dTDP-4-dehydrorhamnose 3,5-epimerase (dTDP-4-keto-6-deoxyglucose 3,5-epimerase; dTDP-L-rhamnose synthetase)	rfbC	No Data	0.300454	1.36208	-1.06162	Cell envelope	Biosynthesis and degradation of surface polysaccharides and lipopolysaccharides
NMB0588	putative ABC transporter ATP-binding protein		No Data	-1.19577	-0.140138	-1.05564	Transport and binding proteins	Unknown substrate
NMB0618	phosphoenolpyruvate synthase (pyruvate, water dikinase; PEP synthase)	ppsA	2.7.9.2	-0.877357	0.169291	-1.04665	Energy metabolism	Glycolysis/gluconeogenesis
NMB1788	ATP-dependent DNA helicase RecG	recG	3.6.1.-	-0.460709	0.579678	-1.04039	DNA metabolism	DNA replication, recombination, and repair
NMB0321	50S ribosomal protein L28	rpmB	No Data	0.701145	1.73915	-1.03801	Protein synthesis	Ribosomal proteinssynthesis and modification
NMB1335	conserved hypothetical protein		No Data	-0.701519	0.336097	-1.03762	Unknown function	General
NMB1884	putative thiosulfate sulfurtransferase		No Data	1.53604	2.57352	-1.03748	Hypothetical proteins	Conserved
NMB1199	putative GTP-binding protein TypA (tyrosine-phosphorylated protein A)		No Data	-0.612698	0.42318	-1.03588	Unknown function	General
NMC0853	zinc-binding domain of primase-helicase family	No Data	No Data	-1.49067	-0.461875	-1.0288	DNA metabolism	DNA replication, recombination, and repair
NMB0631	putative phosphate acetyltransferase (phosphotransacetylase)		No Data	-0.145666	0.882321	-1.02799	Energy metabolism	Fermentation
NMB1578	putative SCO1-like lipoprotein		No Data	0.0171786	1.04036	-1.02318	Hypothetical proteins	Conserved
NMB0594	putative two-component system sensor protein		No Data	-1.51937	-0.502117	-1.01726	Regulatory functions	Other
NMB1017	putative sulfate-binding protein		No Data	-0.0953243	0.920895	-1.01622	Transport and binding proteins	Anions
NMB1847	type IV pilus-associated protein PilC2 (pseudogene part 2)	pilC1	No Data	-0.832578	0.183341	-1.01592	Cell envelope	Surface structures
NMB0253	NADH-quinone oxidoreductase chain J (NADH dehydrogenase I, chain J; NDH-1, chain J)	nuoJ	1.6.5.3	0.432929	1.44841	-1.01548	Energy metabolism	Electron transport
NMB0972	hypothetical protein		No Data	0.918444	1.93043	-1.01199	No Data	No Data
NMB0087	hypothetical protein		No Data	-0.656647	0.351324	-1.00797	No Data	No Data
NMB1671	conserved hypothetical protein		No Data	-0.786611	0.220896	-1.00751	Unknown function	General
NMB0670	thymidylate kinase (dTMP kinase)	tmk	2.7.4.9	-0.954387	0.0500091	-1.0044	Purines, pyrimidines, nucleosides, and nucleotides	Nucleotide and nucleoside interconversions
NMB0878	threonine dehydratase biosynthetic (threonine deaminase)	ilvA	4.2.1.16	1.34546	2.34306	-0.997597	Amino acid biosynthesis	Pyruvate family
NMC0890	putative integral membrane protein	No Data	No Data	1.09897	2.09548	-0.996513	Cell envelope	Other
NMB0005	putative arsenate reductase		No Data	-0.677842	0.316077	-0.993919	Cellular processes	Detoxification
NMB0910	putative phage HTH-type transcriptional regulator		No Data	-0.739372	0.250153	-0.989525	Protein fate	Degradation of proteins, peptides, and glycopeptides
NMB1020	conserved hypothetical protein		No Data	-0.784487	0.199835	-0.984322	No Data	No Data
NMB0183	putative zinc metallopeptidase		No Data	0.216754	1.19951	-0.982755	Hypothetical proteins	Conserved
NMB1466	conserved hypothetical protein		No Data	-0.28436	0.693141	-0.977501	Hypothetical proteins	Conserved
NMB1662	adenine phosphoribosyltransferase (APRT)	apt	2.4.2.7	-0.510034	0.459786	-0.96982	Purines, pyrimidines, nucleosides, and nucleotides	Salvage of nucleosides and nucleotides
NMB1568	putative DNA polymerase III chi subunit		No Data	-1.23511	-0.265468	-0.969644	DNA metabolism	DNA replication, recombination, and repair
NMB0804	putative NAD(P)H nitroreductase		No Data	-0.0577868	0.905395	-0.963182	Central intermediary metabolism	Other
NMB1628	putative TspB protein		No Data	-0.393612	0.569196	-0.962808	Unknown function	General
NMB1422	putative ATP-dependent RNA helicase		No Data	1.30815	2.26118	-0.953031	Transcription	Transcription factors
NMB1868	tyrosine recombinase XerC	xerC	No Data	-0.0448376	0.906838	-0.951675	DNA metabolism	DNA replication, recombination, and repair
NMB0908	hypothetical protein		No Data	-1.84088	-0.892701	-0.948179	No Data	No Data
NMA1857	conserved hypothetical protein		2.2.1.1	1.91121	2.85876	-0.947556	Hypothetical proteins	Conserved
NMB0615	putative ammonium transporter		No Data	-0.276556	0.670738	-0.947294	Transport and binding proteins	Cations and iron carrying compounds
NMA1976	hypothetical protein		No Data	-0.395873	0.547913	-0.943786	Hypothetical proteins
NMB1975	putative sodium-dependent transporter		No Data	0.0309802	0.973598	-0.942617	Transport and binding proteins	Unknown substrate
NMB2083	cysteinyl-tRNA synthetase (cysteine--tRNA ligase; CysRS)	cysS	6.1.1.16	-1.11902	-0.177224	-0.941793	Protein synthesis	tRNA aminoacylation
NMB1171	conserved hypothetical ANK repeat-containing protein		No Data	-1.20378	-0.262222	-0.941556	Hypothetical proteins	Conserved
NMB1680	chorismate synthase (5-enolpyruvylshikimate-3-phosphate phospholyase)	aroC	4.6.1.4	-0.576312	0.365099	-0.941411	Amino acid biosynthesis	Aromatic amino acid family
NMB1444	conserved hypothetical protein		No Data	-1.25833	-0.320707	-0.937623	Hypothetical proteins	Conserved
NMB1184	biotin synthase (biotin synthetase)	bioB	2.8.1.6	-0.674129	0.256231	-0.93036	Biosynthesis of cofactors, prosthetic groups, and carriers	Biotin
NMB0168	DNA-directed RNA polymerase alpha chain (RNAP alpha subunit; transcriptase alpha chain; RNA polymerase alpha subunit)	rpoA	2.7.7.6	-2.12584	-1.20058	-0.925254	Transcription	DNA-dependent RNA polymerase
NMC0026	hypothetical protein		No Data	-0.550777	0.368301	-0.919078	Hypothetical proteins	Conserved
NMB1582	histidinol-phosphate aminotransferase (imidazole acetol-phosphate transaminase)	hisC	2.6.1.9	1.92841	2.84675	-0.918342	Amino acid biosynthesis	Histidine family
NMB1287	putative ferredoxin-like protein		No Data	-1.05822	-0.149248	-0.908972	Energy metabolism	Electron transport
NMB1976	diaminopimelate decarboxylase (DAP decarboxylase)	lysA	4.1.1.20	-0.332807	0.570326	-0.903133	Amino acid biosynthesis	Aspartate family
NMB1185	conserved hypothetical protein		No Data	-1.70679	-0.805673	-0.901116	No Data	No Data
NMB1691	dihydropteroate synthase (DHPS; dihydropteroate pyrophosphorylase)	folP	2.5.1.15	0.806462	1.70619	-0.899728	Biosynthesis of cofactors, prosthetic groups, and carriers	Folic acid
NMB0624	pilin glycosyl transferase E (pseudogene part 1)	pglE	No Data	-1.95608	-1.06096	-0.895122	Cell envelope	Biosynthesis and degradation of surface polysaccharides and lipopolysaccharides
NMB1716	membrane fusion protein MtrC	mtrC	No Data	-0.127095	0.762229	-0.889324	Cell envelope	Other
NMB0634	iron(III)-transport system iron-binding protein FbpA (major ferric iron-binding protein; FBP; major iron-regulated protein; MIRP; Iron(III) periplasmic binding protein)	fbpA	No Data	0.822303	1.70942	-0.887114	Transport and binding proteins	Cations and iron carrying compounds
NMB1298	ribosomal small subunit pseudouridine synthase A (16S pseudouridylate 516 synthase; 16S pseudouridine 516 synthase; rRNA-uridine isomerase A; rRNA pseudouridylate synthase A)	rsuA	No Data	-0.624785	0.262143	-0.886928	Protein synthesis	tRNA and rRNA base modification
NMB1151	sulfite reductase [NADPH] hemoprotein beta-component (SIR-HP; SIRHP)	cysI	1.8.1.2	-0.991324	-0.109171	-0.882152	Central intermediary metabolism	Sulfur metabolism
NMB1731	putative metallopeptidase		No Data	-1.00951	-0.127422	-0.882088	Hypothetical proteins	Conserved
NMB1528	methylated-DNA--protein-cysteine methyltransferase (6-O-methylguanine-DNA methyltransferase; MGMT; O-6-methylguanine-DNA-alkyltransferase)		No Data	0.569657	1.44873	-0.879069	DNA metabolism	DNA replication, recombination, and repair
NMB0581	putative electron transfer flavoprotein-ubiquinone oxidoreductase (ETF-QO; ETF-ubiquinone oxidoreductase; ETF dehydrogenase; electron-transferring-flavoprotein dehydrogenase)		1.5.5.1	1.42792	2.3027	-0.874787	Energy metabolism	Electron transport
NMB1361	ribosomal large subunit pseudouridine synthase B (rRNA-uridine isomerase B; rRNA pseudouridylate synthase B)	rluB	No Data	-0.703849	0.160118	-0.863967	Protein synthesis	tRNA and rRNA base modification
NMB0106	aspartate carbamoyltransferase (aspartate transcarbamylase; ATCase)	pyrB	2.1.3.2	-0.830942	0.0311356	-0.862078	Purines, pyrimidines, nucleosides, and nucleotides	Pyrimidine ribonucleotide biosynthesis
NMB1987	tRNA modification GTPase TrmE	trmE	No Data	-0.178713	0.681433	-0.860146	Cellular processes	Detoxification
NMB1921	3-oxoacyl-[acyl-carrier-protein] reductase (3-ketoacyl-acyl carrier protein reductase)	fabG	1.1.1.100	0.75467	1.61174	-0.857073	Fatty acid and phospholipid metabolism	Degradation
NMB1534	hypothetical protein	No Data	No Data	-1.06401	-0.212182	-0.851828	No Data	No Data
NMB1524	putative D-lactate dehydrogenase [cytochrome] (D-lactate ferricytochrome c oxidoreductase; D-LCR)		No Data	-0.136156	0.715609	-0.851765	Central intermediary metabolism	Other
NMB1419	crossover junction endodeoxyribonuclease RuvC (Holliday junction nuclease RuvC; Holliday junction resolvase RuvC)	ruvC	3.1.22.4	1.48254	2.32537	-0.842834	DNA metabolism	DNA replication, recombination, and repair
NMB1437	conserved hypothetical protein		No Data	-0.222889	0.611774	-0.834663	Hypothetical proteins	Conserved
NMB1842	putative 4-hydroxyphenylacetate 3-monooxygenase, reductase component (4-HPA 3-monooxygenase small component; flavin:NADH reductase)		No Data	-1.19334	-0.360425	-0.832913	Energy metabolism	Amino acids and amines
NMC0033	type IV pilus assembly protein	No Data	No Data	-0.181731	0.648661	-0.830392	Cell envelope	Surface structures
NMB0962	UvrABC system protein A (UvrA protein; excinuclease ABC subunit A)	uvrA	No Data	-0.26752	0.56182	-0.82934	DNA metabolism	DNA replication, recombination, and repair
NMB1253	conserved hypothetical protein		No Data	-0.831761	-0.00541636	-0.826344	No Data	No Data
NMB0839	putative PmbA-like protein		No Data	1.19326	2.01496	-0.821699	Cellular processes	Toxin production and resistance
NMB2031	putative aromatic amino acid transporter		No Data	1.49925	2.32067	-0.82142	Transport and binding proteins	Amino acids, peptides and amines
NMB0091	putative bacteriocin/pheromone		No Data	-1.02156	-0.205252	-0.81631	No Data	No Data
NMC1730	conserved membrane protein YjcL	No Data	No Data	-0.528184	0.285989	-0.814173	Cell envelope	Other
NMB0070	UDP-N-acetylglucosamine 2-epimerase (uridine diphosphate-N-acetylglucosamine-2-epimerase; UDP-GlcNAc-2-epimerase)	siaA	No Data	-2.12496	-1.31192	-0.813032	Cell envelope	Biosynthesis and degradation of surface polysaccharides and lipopolysaccharides
NMC1117	beta-lactamase fold protein	No Data	No Data	0.314641	1.11766	-0.803016	Cellular processes	Toxin production and resistance
NMB1042	putative cation-transporting ATPase		No Data	-0.681095	0.120388	-0.801482	Transport and binding proteins	Cations and iron carrying compounds
NMB0281	putative peptidylprolyl isomerase (peptidyl-prolyl cis-trans isomerase; PPIase; rotamase; cyclophilin; FKBP65)		5.2.1.8	-0.315639	0.482804	-0.798443	Protein fate	Protein folding and stabilization
NMB0259	NADH-quinone oxidoreductase chain N (NADH dehydrogenase I, chain N; NDH-1, chain N)	nuoN	1.6.5.3	1.13461	1.92873	-0.794127	Energy metabolism	Electron transport
NMB0625	conserved hypothetical protein		No Data	-0.97049	-0.180234	-0.790256	Hypothetical proteins	Conserved
NMB1522	putative FKBP-type peptidyl-prolyl cis-trans isomerase (PPIase; rotamase)		5.2.1.8	0.539572	1.32857	-0.789003	Protein fate	Protein folding and stabilization
NMB0268	putative tRNA/rRNA methyltransferase		No Data	1.39752	2.18592	-0.7884	Protein synthesis	tRNA and rRNA base modification
NMB1580	conserved hypothetical protein		No Data	-0.0738863	0.705797	-0.779683	No Data	No Data
NMB0245	NADH-quinone oxidoreductase chain E (NADH dehydrogenase I, chain E; NDH-1, chain E)	nuoE	1.6.5.3	1.10576	1.88265	-0.776897	Energy metabolism	Electron transport
NMB2036	tRNA pseudouridine synthase A (tRNA-uridine isomerase I; tRNA pseudouridylate synthase I)	truA	4.2.1.70	-0.363139	0.413609	-0.776748	Protein synthesis	tRNA and rRNA base modification
NMA1308	hypothetical protein (pseudogene part 1)		No Data	0.603289	1.37452	-0.771227	Hypothetical proteins	Conserved
NMB1630	hypothetical integral membrane protein		No Data	-1.19885	-0.427923	-0.770927	No Data	No Data
NMA1282	putative DNA-binding protein		No Data	-1.61369	-0.842984	-0.77071	Hypothetical proteins	Conserved
NMB1309	type IV pilus biogenesis lipoprotein PilW	pilW	No Data	-1.42888	-0.660396	-0.768485	Cellular processes	Pathogenesis
NMB1853	hypothetical protein	No Data	No Data	-0.689107	0.0789452	-0.768052	No Data	No Data
NMB0178	acyl-[acyl-carrier-protein]--UDP-N-acetylglucosamine O-acyltransferase (UDP-N-acetylglucosamine acyltransferase)	lpxA	2.3.1.129	0.289318	1.0563	-0.766978	Cell envelope	Biosynthesis and degradation of surface polysaccharides and lipopolysaccharides
NMB1828	conserved hypothetical protein		No Data	1.90696	2.67298	-0.766025	Hypothetical proteins	Conserved
NMB1909	putative Maf-like protein		No Data	0.95294	1.71858	-0.765642	Unknown function	General
NMB2144	putative ECF-family RNA polymerase sigma factor		No Data	-0.102058	0.663266	-0.765323	Transcription	Transcription factors
NMB1730	TonB protein	tonB	No Data	0.168453	0.933025	-0.764572	Transport and binding proteins	Cations and iron carrying compounds
NMB1962	conserved hypothetical protein		No Data	2.92744	3.69177	-0.764331	No Data	No Data
NMB0014	3-deoxy-D-manno-octulosonic-acid transferase (KDO transferase)	kdtA	No Data	-2.19687	-1.43287	-0.764006	Cell envelope	Biosynthesis and degradation of surface polysaccharides and lipopolysaccharides
NMB0414	UDP-N-acetylmuramoylalanyl-D-glutamate--2,6-diaminopimelate ligase (UDP-N-acetylmuramyl-tripeptide synthetase; meso-diaminopimelate-adding enzyme; UDP-MurNAc-tripeptide synthetase)	murE	6.3.2.13	-1.88353	-1.12026	-0.763271	Cell envelope	Biosynthesis and degradation of murein sacculus and peptidoglycan
NMB0230	putative allophanate hydrolase subunit 1 (AHS1)		3.5.1.54	0.639173	1.40028	-0.761111	Hypothetical proteins	Conserved
NMB1791	ribonuclease G (RNase G; cytoplasmic axial filament protein)	cafA	No Data	0.63075	1.39056	-0.759812	Transcription	Degradation of RNA
NMB1174	hypothetical protein	No Data	No Data	-0.32362	0.434823	-0.758442	No Data	No Data
NMB1086	conserved hypothetical protein		No Data	0.124504	0.881873	-0.757369	No Data	No Data
NMB0082	polysialic acid capsule modification protein LipA	lipA	No Data	-1.08193	-0.326682	-0.755244	Cell envelope	Biosynthesis and degradation of surface polysaccharides and lipopolysaccharides
NMB0124	elongation factor Tu (EF-Tu)	tuf	No Data	-0.620837	0.133284	-0.754121	Protein synthesis	Translation factors
NMB0791	peptidyl-prolyl cis-trans isomerase B (PPIase B; rotamase B)	ppiB	5.2.1.8	1.87728	2.62816	-0.750883	Protein fate	Protein folding and stabilization
NMB2040	thiamine biosynthesis protein ThiC	thiC	No Data	0.0147456	0.761332	-0.746587	Biosynthesis of cofactors, prosthetic groups, and carriers	Thiamine
NMB1189	sulfite reductase [NADPH] hemoprotein beta-component (SIR-HP; SIRHP)	cysI	1.8.1.2	-1.09822	-0.352996	-0.745221	Central intermediary metabolism	Sulfur metabolism
NMB1843	putative HTH-type transcriptional regulator		No Data	-1.77136	-1.02702	-0.744346	Regulatory functions	Other
NMB2034	1-acyl-sn-glycerol-3-phosphate acyltransferase NlaB (1-AGP acyltransferase; 1-AGPAT; lysophosphatidic acid acyltransferase; LPAAT)	nlaB	No Data	0.0637322	0.80796	-0.744227	Fatty acid and phospholipid metabolism	Biosynthesis
NMB0193	glucose-inhibited division protein A	gidA	No data	-1.1229	-0.380651	-0.742244	Unknown function	General
NMB0162	preprotein translocase SecY subunit	secY	No Data	-3.39809	-2.65939	-0.738696	Protein fate	Protein and peptide secretion and trafficking
NMA0576	conserved hypothetical protein		2.3.1.39	1.44447	2.18112	-0.736656	Hypothetical proteins	Conserved
NMB0159	30S ribosomal protein S5	rpsE	No Data	-2.28032	-1.54381	-0.736513	Protein synthesis	Ribosomal proteinssynthesis and modification
NMB1069	glutamate 5-kinase (gamma-glutamyl kinase; GK)	proB	2.7.2.11	1.51098	2.24708	-0.736097	Amino acid biosynthesis	Glutamate family
NMB0055	pyrroline-5-carboxylate reductase (P5CR; P5C reductase)	proC	1.5.1.2	0.381796	1.11253	-0.730734	Amino acid biosynthesis	Glutamate family
NMB0843	poly(A) polymerase (PAP; plasmid copy number protein)	pcnB	2.7.7.19	-1.26351	-0.533546	-0.729961	Transcription	RNA processing
NMB0209	putative glutathione-regulated potassium-efflux system protein (K(+)/H(+) antiporter)		No Data	-0.373549	0.351487	-0.725037	Transport and binding proteins	Cations and iron carrying compounds
NMB1966	putative ABC transporter ATP-binding protein		No Data	-1.04408	-0.324277	-0.719801	Transport and binding proteins	Unknown substrate
NMB2010	putative inner-membrane sulphatase		No Data	-0.357334	0.359986	-0.71732	Unknown function	General
NMB1175	conserved hypothetical protein		No Data	-0.467158	0.250051	-0.71721	Hypothetical proteins	Conserved
NMB1136	hypothetical protein	No Data	No Data	-0.490017	0.22428	-0.714297	No Data	No Data
NMB1016	putative Smr-like protein		No Data	-0.414333	0.29867	-0.713003	Hypothetical proteins	Conserved
NMA2192	conserved hypothetical protein		No Data	-0.115941	0.596404	-0.712346	Hypothetical proteins	Conserved
NMB2053	ubiquinol-cytochrome c reductase iron-sulfur subunit (Rieske iron-sulfur protein; RISP)	petA	1.10.2.2	-0.297113	0.415218	-0.712331	Energy metabolism	Electron transport
NMB1935	ATP synthase gamma chain	atpG	3.6.3.14	-1.9039	-1.19315	-0.710748	Energy metabolism	ATP-proton motive force interconversion
NMB0361	conserved hypothetical protein		No Data	0.192067	0.896326	-0.704259	Hypothetical proteins	Conserved
NMB0651	conserved hypothetical protein		No Data	0.551944	1.25444	-0.702498	No Data	No Data
NMB0455	putative methylase		No Data	-0.0626517	0.639105	-0.701757	Hypothetical proteins	Conserved
NMB1297	putative membrane-bound lytic murein transglycosylase D (murein hydrolase D)		No Data	0.332918	1.03338	-0.700466	Cell envelope	Biosynthesis and degradation of surface polysaccharides and lipopolysaccharides
NMB0072	polysialic acid capsule export inner-membrane protein CtrB	ctrB	No Data	-2.09276	-1.39252	-0.700239	Transport and binding proteins	Carbohydrates, organic alcohols, and acids
NMB1688	putative L-asparaginase I (L-asparagine amidohydrolase I; L-ASNase I)		3.5.1.1	-0.329102	0.369974	-0.699076	Energy metabolism	Amino acids and amines
NMA1219	hypothetical protein		No Data	1.40478	2.09931	-0.69453	Hypothetical proteins
NMB0127	50S ribosomal protein L11	rplK	No Data	-2.08584	-1.3914	-0.694438	Protein synthesis	Ribosomal proteinssynthesis and modification
NMB1190	sulfite reductase [NADPH] flavoprotein alpha-component (SIR-FP)	cysJ	1.8.1.2	-0.584678	0.107467	-0.692145	Central intermediary metabolism	Sulfur metabolism
NMB0062	glucose-1-phosphate thymidylyltransferase (dTDP-glucose synthase; dTDP-glucose pyrophosphorylase)	rfbA	2.7.7.24	0.248908	0.939903	-0.690995	Cell envelope	Biosynthesis and degradation of surface polysaccharides and lipopolysaccharides
NMB0016	hypothetical protein	No Data	No Data	-0.48493	0.205329	-0.690259	No Data	No Data
NMB1659	guanosine-3',5'-bis(diphosphate) 3'-pyrophophohydrolase ((ppGpp)ase; penta-phosphate guanosine-3'-pyrophosphohydrolase)	spoT	3.1.7.2	-1.453	-0.76344	-0.689556	Regulatory functions	Other
NMB0854	histidyl-tRNA synthetase (histidine--tRNA ligase; HisRS)	hisS	6.1.1.21	0.385598	1.07411	-0.688511	Protein synthesis	tRNA aminoacylation
NMB0120	hypothetical integral membrane protein		No Data	-0.306216	0.381554	-0.687771	No Data	No Data
NMB1274	conserved hypothetical periplasmic protein		No Data	-0.211781	0.475107	-0.686888	No Data	No Data
NMB1734	glutaredoxin 2 (Grx2)	grxB	No Data	-1.31438	-0.627702	-0.686676	Energy metabolism	Electron transport
NMC0870	neisseria meningitidis phage 2120.; ORF 4	No Data	No Data	-0.757494	-0.0732378	-0.684256	Mobile and extrachromosomal element functions	Prophage functions
NMB1766	putative haemagglutinin/hemolysin-like protein		No Data	1.13155	1.81565	-0.684092	No Data	No Data
NMB0351	transaldolase	tal	2.2.1.2	-1.00366	-0.321434	-0.682225	Energy metabolism	Pentose phosphate pathway
NMB1907	inner-membrane protein OxaA	oxaA	No Data	-0.957005	-0.275281	-0.681724	Cell envelope	Other
NMB1334	hypothetical protein	No Data	No Data	-0.257123	0.418976	-0.676099	No Data	No Data
NMB0903	conserved hypothetical protein		No Data	-1.40918	-0.735266	-0.673914	No Data	No Data
NMB1763	putative FrpA/C-activating lysine-acyltransferase		No Data	1.08357	1.75435	-0.670781	Cellular processes	Toxin production and resistance
NMB0173	hydrogen peroxide-inducible genes transcriptional activator	oxyR	No Data	-1.8621	-1.19317	-0.668928	Regulatory functions	Other
NMB0827	putative type II restriction-modification system enzyme Res (pseudogene part 1)		No Data	-1.01977	-0.351783	-0.667987	Unknown function	General
NMB0673	conserved hypothetical periplasmic protein		No Data	-0.479594	0.185938	-0.665532	No Data	No Data
NMB1018	putative acetyltransferase		No Data	-0.623	0.0355382	-0.658538	Hypothetical proteins	Conserved
NMB2067	putative transporter		No Data	-0.661095	-0.00355137	-0.657544	Biosynthesis of cofactors, prosthetic groups, and carriers	Thiamine
NMB0089	pyruvate kinase II (PK-2)	pykA	2.7.1.40	-0.822498	-0.167091	-0.655407	Energy metabolism	Glycolysis/gluconeogenesis
NMB0043	conserved hypothetical protein		No Data	-1.09296	-0.439141	-0.65382	Hypothetical proteins	Conserved
NMB1786	conserved hypothetical protein		No Data	-0.7955	-0.143049	-0.652451	No Data	No Data
NMA1588	tRNA pseudouridine synthase B		No Data	0.25811	0.909814	-0.651703	Protein synthesis	tRNA and rRNA base modification
NMB0590	tRNA (guanine-N(1)-)-methyltransferase (M1G-methyltransferase; tRNA [GM37] methyltransferase)	trmD	2.1.1.31	-1.14694	-0.495852	-0.651087	Protein synthesis	tRNA and rRNA base modification
NMB1195	hypothetical protein	_	No Data	3.19412	3.84371	-0.649591	No Data	No Data
NMA2186	hypothetical protein		No Data	0.474636	1.12249	-0.64785	Hypothetical proteins	Conserved
NMC1519	hypothetical protein		No Data	-0.731713	-0.083902	-0.647811	Hypothetical proteins	Conserved
NMA0196	capsule export inner-membrane protein CtrC	ctrC	5.1.3.13	-0.661858	-0.0156615	-0.646197	Transport and binding proteins	Carbohydrates, organic alcohols, and acids
NMB0385	thiamine-monophosphate kinase (thiamine-phosphate kinase)	thiL	2.7.4.16	-0.986714	-0.340767	-0.645948	Biosynthesis of cofactors, prosthetic groups, and carriers	Thiamine
NMB0157	50S ribosomal protein L6	rplF	No Data	-2.80814	-2.16267	-0.645475	Protein synthesis	Ribosomal proteinssynthesis and modification
NMB0086	hypothetical lipoprotein		No Data	-0.372638	0.268985	-0.641623	No Data	No Data
NMA0606	hypothetical protein NMA0606		No Data	-1.43538	-0.795637	-0.639743	Hypothetical proteins	Conserved
NMB1186	hypothetical protein	No Data	No Data	-1.05053	-0.414561	-0.635968	No Data	No Data
NMB0593	conserved hypothetical protein		No Data	-0.759399	-0.130886	-0.628513	Hypothetical proteins	Conserved
NMB1476	NAD-specific glutamate dehydrogenase (NAD-GDH)	gdhB	1.4.1.2	-0.045592	0.582539	-0.628131	Amino acid biosynthesis	Glutamate family
NMB0153	50S ribosomal protein L24	rplX	No Data	-3.00163	-2.37506	-0.626567	Protein synthesis	Ribosomal proteinssynthesis and modification
NMB1033	type II restriction-modification system modification methylase NlaIV (M.NlaIV; cytosine-specific methyltransferase NlaIV)	nlaIVM	2.1.1.73	-1.01482	-0.389038	-0.625778	DNA metabolism	Restriction/modification
NMB2115	hypothetical protein		No Data	-0.436288	0.18724	-0.623529	No Data	No Data
NMA1978	hypothetical protein		No Data	-1.40664	-0.784672	-0.621967	Hypothetical proteins
NMB1146	biotin synthase (biotin synthetase)	bioB	2.8.1.6	-0.448446	0.165022	-0.613468	Biosynthesis of cofactors, prosthetic groups, and carriers	Biotin
NMB1852	conserved hypothetical protein		No Data	-1.08798	-0.479785	-0.608194	Hypothetical proteins	Conserved
NMA1602	conserved hypothetical protein	No Data	No Data	1.17509	1.78325	-0.608162	Hypothetical proteins	Conserved
NMB1675	hypothetical integral membrane protein		No Data	0.140902	0.748585	-0.607683	No Data	No Data
NMA0598	hypothetical protein		No Data	-1.67649	-1.07081	-0.605679	Hypothetical proteins
NMB1358	aspartyl-tRNA(Asn) amidotransferase subunit B (Asp-ADT subunit B)	gatB	No Data	-0.898015	-0.293034	-0.604981	Protein synthesis	tRNA aminoacylation
NMB0742	conserved hypothetical protein		No Data	1.54828	2.15317	-0.604891	Hypothetical proteins	Conserved
NMB1321	30S ribosomal protein S18	rpsR	No Data	0.225745	0.828846	-0.603101	Protein synthesis	Ribosomal proteinssynthesis and modification
NMC0295	adenine/cytosine DNA methyltransferase	No Data	No Data	-0.520519	0.0809991	-0.601518	DNA metabolism	Restriction/modification
NMB1150	dihydroxy-acid dehydratase (DAD)	ilvD	4.2.1.9	-1.43312	-0.83311	-0.600006	Amino acid biosynthesis	Pyruvate family
NMB0156	30S ribosomal protein S8	rpsH	No Data	-2.49819	-1.89923	-0.598959	Protein synthesis	Ribosomal proteinssynthesis and modification
NMB0724	phenylalanyl-tRNA synthetase alpha chain (phenylalanine--tRNA ligase alpha chain; PheRS)	pheS	6.1.1.20	-1.09476	-0.497199	-0.597564	Protein synthesis	tRNA aminoacylation
NMB1487	conserved hypothetical protein		No Data	-0.303467	0.290217	-0.593684	Cell envelope	Surface structures
NMB0244	NADH-quinone oxidoreductase chain D (NADH dehydrogenase I, chain D; NDH-1, chain D)	nuoD	1.6.5.3	-0.882117	-0.292601	-0.589516	Energy metabolism	Electron transport
NMB1164	putative CsgG-like lipoprotein		No Data	0.155283	0.739696	-0.584413	No Data	No Data
NMB1369	hypothetical lipoprotein		No Data	1.01446	1.59885	-0.58439	No Data	No Data
NMB0582	putative peptidase		No Data	1.298	1.87891	-0.580909	Cellular processes	Toxin production and resistance
NMB0179	(3R)-hydroxymyristoyl-[acyl carrier protein] dehydratase ((3R)-hydroxymyristoyl ACP dehydrase)	fabZ	No Data	-1.60342	-1.02538	-0.578044	Fatty acid and phospholipid metabolism	Biosynthesis
NMB1934	ATP synthase beta chain	atpD	3.6.3.14	-1.03013	-0.458808	-0.571325	Energy metabolism	ATP-proton motive force interconversion
NMB0255	putative cell filamentation protein Fic		No Data	1.5161	2.08145	-0.565344	Unknown function	General
NMB0485	conserved hypothetical protein		No Data	0.174708	0.739016	-0.564308	No Data	No Data
NMB2035	conserved hypothetical protein		No Data	0.738694	1.30184	-0.563146	Hypothetical proteins	Conserved
NMB0960	succinyl-CoA synthetase alpha chain (SCS-alpha)	sucD	6.2.1.5	-0.530354	0.0288952	-0.559249	Energy metabolism	TCA cycle
NMB1707	putative sodium-dependent transporter		No Data	0.452719	1.01183	-0.55911	Transport and binding proteins	Unknown substrate
NMB0847	hypothetical protein	No Data	No Data	-1.07007	-0.513407	-0.556668	No Data	No Data
NMB0424	D-alanine--D-alanine ligase (D-alanylalanine synthetase; D-Ala-D-Ala ligase)	ddl	6.3.2.4	-1.94692	-1.39171	-0.555208	Cell envelope	Biosynthesis and degradation of murein sacculus and peptidoglycan
NMB1427	hypothetical protein	No Data	No Data	-0.330869	0.220657	-0.551527	No Data	No Data
NMB0008	cell division protein FtsX	ftsX	No Data	0.323641	0.871862	-0.54822	Cellular processes	Cell division
NMB1885	protein-L-isoaspartate O-methyltransferase (protein-beta-aspartate methyltransferase; PIMT; protein L-isoaspartyl methyltransferase; L-isoaspartyl protein carboxyl methyltransferase)	pcm	2.1.1.77	0.244539	0.792714	-0.548175	Protein fate	Protein modification and repair
NMB1280	putative acyl-CoA dehydrogenase		No Data	-1.62626	-1.07963	-0.546632	Unknown function	General
NMB0256	conserved hypothetical protein		No Data	-0.152025	0.393274	-0.545299	No Data	No Data
NMB2075	putative BirA-like multifunctional protein [includes: biotin--[acetyl-CoA-carboxylase] synthetase (biotin--protein ligase), biotin operon repressor and Baf-like domain]		No Data	-1.40682	-0.862451	-0.544365	Biosynthesis of cofactors, prosthetic groups, and carriers	Biotin
NMB0154	50S ribosomal protein L5	rplE	No Data	-2.7669	-2.22417	-0.542727	Protein synthesis	Ribosomal proteinssynthesis and modification
NMB0243	NADH-quinone oxidoreductase chain C (NADH dehydrogenase I, chain C; NDH-1, chain C)	nuoC	1.6.5.3	-1.04985	-0.507413	-0.542434	Energy metabolism	Electron transport
NMB1073	putative carboxypeptidase		No Data	-0.339232	0.200431	-0.539662	Hypothetical proteins	Conserved
NMB0614	putative oxidoreductase OrdL		No Data	-0.308758	0.229734	-0.538493	Central intermediary metabolism	Other
NMB1087	hypothetical protein		No Data	-0.152503	0.385899	-0.538403	No Data	No Data
NMB1500	putative universal stress protein (Usp)		No Data	-1.64172	-1.11378	-0.527942	Hypothetical proteins	Conserved
NMB0190	methyltransferase GidB (glucose-inhibited division protein B)	gidB	No data	0.0172663	0.543638	-0.526372	Unknown function	General
NMB0320	hypothetical protein	No Data	No Data	0.867089	1.39296	-0.52587	No Data	No Data
NMB1529	hypothetical protein	No Data	No Data	0.212688	0.735631	-0.522943	No Data	No Data
NMB1256	bifunctional riboflavin biosynthesis protein [includes: GTP cyclohydrolase II and 3,4-dihydroxy-2-butanone 4-phosphate synthase (DHBP synthase)]	ribAB	3.5.4.25	-1.00642	-0.485256	-0.521169	Biosynthesis of cofactors, prosthetic groups, and carriers	Riboflavin, FMN, and FAD
NMB1348	putative tRNA/rRNA methyltransferase		No Data	0.476035	0.996015	-0.51998	Protein synthesis	tRNA and rRNA base modification
NMB1548	putative TspB protein		No Data	-0.487229	0.0309618	-0.518191	Unknown function	General
NMB1523	H.8-like outer-membrane lipoprotein		No Data	0.306736	0.824067	-0.517332	No Data	No Data
NMB1537	DNA primase	dnaG	2.7.7.-	-1.10715	-0.595514	-0.511633	DNA metabolism	DNA replication, recombination, and repair
NMB0139	elongation factor Tu (EF-Tu)	tuf	No Data	-0.518137	-0.00687483	-0.511263	Protein synthesis	Translation factors
NMB2134	conserved hypothetical outer-membrane protein		No Data	0.00124343	0.510024	-0.508781	Hypothetical proteins	Conserved
NMB0852	putative GTP-binding protein EngA		No Data	-0.107249	0.399312	-0.506561	Unknown function	General
NMB1564	putative OsmC-like protein		No Data	3.22348	3.72737	-0.503897	Hypothetical proteins	Conserved
NMB1188	dihydroxy-acid dehydratase (DAD)	ilvD	4.2.1.9	-1.5372	-1.0367	-0.500502	Amino acid biosynthesis	Pyruvate family
NMB0384	hypothetical protein	No Data	No Data	0.824347	1.32384	-0.499489	No Data	No Data
NMB1712	putative L-lactate permease-related protein		No Data	1.72574	2.22493	-0.499198	Unknown function	General
NMB0668	AmpD protein	ampD	No Data	-1.49553	-0.997294	-0.498236	Cellular processes	Toxin production and resistance
NMB0766	putative GTP-binding protein LepA		No Data	-1.54239	-1.04661	-0.495777	Unknown function	General
NMB1855	carbamoyl-phosphate synthase large chain (carbamoyl-phosphate synthetase ammonia chain)	carB	6.3.5.5	-1.1313	-0.63702	-0.494281	Purines, pyrimidines, nucleosides, and nucleotides	Pyrimidine ribonucleotide biosynthesis
NMB0149	50S ribosomal protein L16	rplP	No Data	-2.48558	-1.99349	-0.492094	Protein synthesis	Ribosomal proteinssynthesis and modification
NMB0077	truncated adenine-specific methyltransferase (N-terminal third of the protein)	damH'	No Data	-0.184986	0.30489	-0.489876	DNA metabolism	Restriction/modification
NMB0685	conserved hypothetical protein		No Data	-0.558065	-0.068453	-0.489612	No Data	No Data
NMB0003	glutamyl-tRNA synthetase (Glutamate--tRNA ligase; GluRS)	gltX	6.1.1.17	-2.81146	-2.32197	-0.489485	Protein synthesis	tRNA aminoacylation
NMB1867	1-deoxy-D-xylulose-5-phosphate synthase (1-deoxyxylulose-5-phosphate synthase; DXP synthase; DXPS)	dxs	No Data	-0.196901	0.29	-0.486902	Biosynthesis of cofactors, prosthetic groups, and carriers	Pyridoxine
NMB1729	biopolymer transport ExbB protein	exbB	No Data	0.930248	1.41644	-0.486192	Transport and binding proteins	Other
NMB1797	D-alanyl-D-alanine carboxypeptidase (DD-peptidase; DD-carboxypeptidase)	dacB	No Data	2.04626	2.53025	-0.483994	Cell envelope	Biosynthesis and degradation of murein sacculus and peptidoglycan
NMB1565	conserved hypothetical periplasmic protein		No Data	-0.577324	-0.0957623	-0.481562	No Data	No Data
NMC0869	bacteriophage lambda tail assembly protein I	No Data	No Data	-1.55796	-1.07667	-0.481287	Mobile and extrachromosomal element functions	Prophage functions
NMB0181	periplasmic chaperone Skp (OmpH)	skp	No Data	-1.46725	-0.986106	-0.481142	Cell envelope	Other
NMB1902	DNA polymerase III beta subunit	dnaN	2.7.7.7	-1.38823	-0.911463	-0.476763	DNA metabolism	DNA replication, recombination, and repair
NMB1618	ribonuclease HI (RNase HI)	rnhA	3.1.26.4	-0.266414	0.208681	-0.475095	Transcription	Degradation of RNA
NMB0125	preprotein translocase SecE subunit	secE	No Data	-1.7569	-1.28196	-0.474935	Protein fate	Protein and peptide secretion and trafficking
NMB0986	conserved hypothetical phage protein		No Data	0.860667	1.33196	-0.471293	No Data	No Data
NMB1047	conserved hypothetical lipoprotein		No Data	0.0916128	0.560633	-0.46902	No Data	No Data
NMB0679	acetyl-coenzyme A carboxylase carboxyl transferase subunit beta (ACCase beta chain)	accD	6.4.1.2	-0.955696	-0.492265	-0.463431	Fatty acid and phospholipid metabolism	Biosynthesis
NMB0208	putative ferredoxin		No Data	2.1344	2.5957	-0.461302	Energy metabolism	Electron transport
NMB2066	putative TldD-like peptidase		No Data	2.28882	2.74856	-0.459734	Regulatory functions	Other
NMB1906	conserved hypothetical protein		No Data	-1.63063	-1.17139	-0.459244	Hypothetical proteins	Conserved
NMB1803	cytochrome c biogenesis protein CcsA	ccsA	No Data	-1.73462	-1.27603	-0.458589	Energy metabolism	Electron transport
NMB0469	agmatinase (agmatine ureohydrolase; AUH)	speB	3.5.3.11	-1.48951	-1.03245	-0.457058	Central intermediary metabolism	Polyamine biosynthesis
NMB1204	putative HTH-type transcriptional regulator		No Data	2.94031	3.39534	-0.455031	Regulatory functions	Other
NMB0975	hypothetical protein		No Data	-0.568023	-0.113488	-0.454535	No Data	No Data
NMB1384	DNA gyrase subunit A	gyrA	5.99.1.3	-0.557629	-0.103237	-0.454392	DNA metabolism	DNA replication, recombination, and repair
NMB0448	pyridoxal phosphate biosynthetic protein PdxJ (PNP synthase)	pdxJ	No Data	-0.894093	-0.440403	-0.45369	Biosynthesis of cofactors, prosthetic groups, and carriers	Pyridoxine
NMB0951	succinate dehydrogenase iron-sulfur protein	sdhB	1.3.99.1	0.651834	1.10407	-0.452241	Energy metabolism	TCA cycle
NMB1633	conserved hypothetical protein		No Data	-1.61976	-1.16784	-0.451919	No Data	No Data
NMB0352	arabinose-5-phosphate isomerase	kpsF	No Data	-0.7163	-0.265979	-0.450321	Energy metabolism	Sugars
NMB1776	hypothetical protein	No Data	No Data	1.27021	1.72047	-0.450263	No Data	No Data
NMA0455	hypothetical membrane-associated protein		No Data	-0.304679	0.145465	-0.450144	Hypothetical proteins	Conserved
NMB0401	bifunctional PutA protein [includes: proline dehydrogenase (proline oxidase) and delta-1-pyrroline-5-carboxylate dehydrogenase (P5C dehydrogenase)]	putA	1.5.99.8	1.02823	1.47404	-0.445812	Energy metabolism	Amino acids and amines
NMB0313	conserved hypothetical TPR-containing periplasmic protein		No Data	0.505427	0.950151	-0.444724	Hypothetical proteins	Conserved
NMB0515	putative TpsA-like protein		No Data	-0.578624	-0.133909	-0.444715	No Data	No Data
NMB0145	50S ribosomal protein L2	rplB	No Data	-1.56243	-1.11916	-0.443261	Protein synthesis	Ribosomal proteinssynthesis and modification
NMB0782	DNA repair protein RadA (DNA repair protein Sms)	radA	No Data	1.49011	1.93	-0.439894	DNA metabolism	DNA replication, recombination, and repair
NMB1038	putative DNA repair protein RadC		No Data	-1.31744	-0.879277	-0.438163	DNA metabolism	DNA replication, recombination, and repair
NMB1993	putative ferric enterobactin uptake system ATP-binding protein FetE		No Data	0.866048	1.30322	-0.437171	Transport and binding proteins	Cations and iron carrying compounds
NMB0279	putative phosphotransferase		No Data	-0.0596796	0.377271	-0.436951	Hypothetical proteins	Conserved
NMA1427	hypothetical protein		No Data	-1.88719	-1.45332	-0.433868	Hypothetical proteins
NMB0573	putative HTH-type transcriptional regulator		No Data	-0.130681	0.30134	-0.432021	Regulatory functions	DNA interactions
NMB0129	hypothetical protein	No Data	No Data	-0.991263	-0.560551	-0.430712	No Data	No Data
NMB1242	conserved hypothetical protein		No Data	2.70928	3.1303	-0.421017	No Data	No Data
NMB1535	hypothetical protein	No Data	No Data	-0.657395	-0.236785	-0.42061	No Data	No Data
NMB0949	succinate dehydrogenase membrane anchor protein	sdhD	No Data	-1.25709	-0.837839	-0.419256	Energy metabolism	TCA cycle
NMB0033	membrane-bound lytic murein transglycosylase A (murein hydrolase A; GNA33)	mltA	No Data	-0.697141	-0.279704	-0.417437	Cell envelope	Biosynthesis and degradation of surface polysaccharides and lipopolysaccharides
NMB1905	ribonuclease P protein component (RNaseP protein; RNase P protein; Protein C5)	rnpA	3.1.26.5	-1.36584	-0.949448	-0.416394	Transcription	RNA processing
NMB1462	putative transglycosylase		No Data	-0.00984018	0.405757	-0.415597	Central intermediary metabolism	Other
NMB0182	outer-membrane protein assembly factor Omp85	omp	No Data	-1.22334	-0.809219	-0.414122	Cell envelope	Other
NMB0785	exodeoxyribonuclease V beta chain	recB	3.1.11.5	-1.11255	-0.69931	-0.413244	DNA metabolism	DNA replication, recombination, and repair
NMB1460	single-stranded binding protein (SSB; helix-destabilizing protein)	ssb	No Data	-0.28532	0.127396	-0.412716	DNA metabolism	DNA replication, recombination, and repair
NMA0854	hypothetical protein NMA0854		No Data	-0.683077	-0.274981	-0.408096	Hypothetical proteins	Conserved
NMB2073	hypothetical protein	No Data	No Data	4.82022	5.22615	-0.405938	No Data	No Data
NMB1283	2-dehydro-3-deoxyphosphooctonate aldolase (phospho-2-dehydro-3-deoxyoctonate aldolase; 3-deoxy-D-manno-octulosonic acid 8-phosphate synthetase; KDO-8-phosphate synthetase; KDO 8-P synthase; KDOPS)	kdsA	4.1.2.16	-1.57674	-1.17418	-0.402558	Cell envelope	Biosynthesis and degradation of surface polysaccharides and lipopolysaccharides
NMB0932	conserved hypothetical integral membrane protein		No Data	-1.36606	-0.964998	-0.401058	Hypothetical proteins	Conserved
NMB0690	amidophosphoribosyltransferase (glutamine phosphoribosylpyrophosphate amidotransferase; ATASE; GPATase)	purF	2.4.2.14	0.451169	0.852216	-0.401048	Purines, pyrimidines, nucleosides, and nucleotides	Purine ribonucleotide biosynthesis
NMB0411	S-adenosyl-methyltransferase MraW	mraW	2.1.1.-	-1.36682	-0.969048	-0.397769	Cell envelope	Biosynthesis and degradation of surface polysaccharides and lipopolysaccharides
NMB0822	putative HtpX-like protease		3.4.24.-	0.0173898	0.414402	-0.397012	Protein fate	Degradation of proteins, peptides, and glycopeptides
NMB1359	putative iron/sulphur-binding oxidoreductase		No Data	2.11546	2.51044	-0.394988	Cell envelope	Biosynthesis and degradation of surface polysaccharides and lipopolysaccharides
NMB0778	putative heme biosynthesis protein HemX		No Data	-1.00182	-0.607696	-0.394122	Biosynthesis of cofactors, prosthetic groups, and carriers	Heme, porphyrin, and cobalamin
NMB0431	2-methylcitrate synthase (methylcitrate synthase; citrate synthase 2)	prpC	4.1.3.-/4.1.3.7	0.623764	1.01473	-0.390961	Energy metabolism	Fermentation
NMB0977	putative NADPH oxidoreductase (modulator of drug activity B)		No Data	-0.393923	-0.00330408	-0.390619	Cellular processes	Toxin production and resistance
NMB0041	thiamine-binding periplasmic protein	thiB	No Data	-1.44792	-1.05809	-0.38983	Transport and binding proteins	Unknown substrate
NMB0756	dTDP-4-dehydrorhamnose reductase (dTDP-4-keto- L-rhamnose reductase; dTDP-6-deoxy-L-mannose dehydrogenase; dTDP-L-rhamnose synthetase)	rfbD	No Data	-1.05855	-0.670183	-0.388366	Cell envelope	Biosynthesis and degradation of surface polysaccharides and lipopolysaccharides
NMB2021	putative Fe(2+) trafficking protein		No Data	1.82841	2.2153	-0.386896	Hypothetical proteins	Conserved
NMB0412	putative FtsL-like periplasmic protein		No Data	-1.60881	-1.22402	-0.384791	Unknown function	General
NMB1328	tRNA (guanine-N(7)-)-methyltransferase (tRNA(m7G46)-methyltransferase)	trmB	2.1.1.33	1.16095	1.54425	-0.3833	Protein synthesis	tRNA and rRNA base modification
NMA1780	hypothetical protein (pseudogene part 2)		No Data	-0.0769614	0.30407	-0.381032	Hypothetical proteins	Conserved
NMB1183	UDP-N-acetylmuramate:L-alanyl-gamma-D-glutamyl-meso-diaminopimelate ligase (murein peptide ligase)	mpl	6.3.2.-	0.719993	1.09786	-0.377862	Cell envelope	Biosynthesis and degradation of murein sacculus and peptidoglycan
NMB0416	UDP-N-acetylmuramoyl-tripeptide--D-alanyl-D-alanine ligase (UDP-MurNAc-pentapeptide synthetase; D-alanyl-D-alanine-adding enzyme)	murF	6.3.2.15	-1.51984	-1.14468	-0.375164	Cell envelope	Biosynthesis and degradation of murein sacculus and peptidoglycan
NMB1368	putative ATP-dependent RNA helicase		No Data	-0.433855	-0.0644365	-0.369419	Transcription	Transcription factors
NMB1910	conserved hypothetical protein		No Data	-0.0958125	0.269929	-0.365742	Hypothetical proteins	Conserved
NMB2044	phosphoenolpyruvate-protein phosphotransferase (phosphotransferase system, enzyme I; protein I)	ptsI	2.7.3.9	-0.774085	-0.410524	-0.363561	Transport and binding proteins	Carbohydrates, organic alcohols, and acids
NMB0774	uracil phosphoribosyltransferase (UMP pyrophosphorylase; UPRTase)	upp	2.4.2.9	0.0157881	0.379084	-0.363296	Purines, pyrimidines, nucleosides, and nucleotides	Salvage of nucleosides and nucleotides
NMB1357	conserved hypothetical protein		No Data	-1.66901	-1.30754	-0.361467	Hypothetical proteins	Conserved
NMC2020	porin, major outer membrane protein P.I	porB	No Data	-0.661182	-0.301238	-0.359944	Transport and binding proteins	Porins
NMB0165	30S ribosomal protein S13	rpsM	No Data	-2.5967	-2.23945	-0.357257	Protein synthesis	Ribosomal proteinssynthesis and modification
NMB1254	GTP cyclohydrolase II	ribA	3.5.4.25	-1.40563	-1.04845	-0.357178	Biosynthesis of cofactors, prosthetic groups, and carriers	Riboflavin, FMN, and FAD
NMB0128	50S ribosomal protein L1	rplA	No Data	-2.03745	-1.6814	-0.35605	Protein synthesis	Ribosomal proteinssynthesis and modification
NMB0184	1-deoxy-D-xylulose 5-phosphate reductoisomerase (DXP reductoisomerase; 1-deoxyxylulose-5-phosphate reductoisomerase)	dxr	No Data	-0.927006	-0.571451	-0.355555	Biosynthesis of cofactors, prosthetic groups, and carriers	Pyridoxine
NMB1815	putative class-II glutamine amidotransferase		No Data	-0.835941	-0.482581	-0.35336	Hypothetical proteins	Conserved
NMB0488	conserved hypothetical protein		No Data	-0.351097	0.000501533	-0.351598	No Data	No Data
NMA2029	hypothetical protein		No Data	1.03527	1.38451	-0.349239	Hypothetical proteins	Conserved
NMB0535	putative glucose/galactose transporter		No Data	2.3471	2.69634	-0.349235	Transport and binding proteins	Carbohydrates, organic alcohols, and acids
NMB0737	HPr kinase/phosphorylase (HPrK/P; HPr(Ser) kinase/phosphorylase)	hprK	No Data	0.0519334	0.39846	-0.346526	Regulatory functions	Other
NMB0216	catalase	katA	No Data	0.234076	0.580586	-0.34651	Cellular processes	Detoxification
NMB1972	60 kDa chaperonin (protein Cpn60; GroEL protein; 63 kDa stress protein; GSP63; HSP60)	groL	No Data	-0.593998	-0.249708	-0.344289	Protein fate	Protein folding and stabilization
NMB1837	hypothetical protein	No Data	No Data	1.07073	1.41275	-0.342019	No Data	No Data
NMB1319	conserved hypothetical integral membrane protein		No Data	-0.183967	0.153363	-0.33733	Hypothetical proteins	Conserved
NMB0612	putative spermidine/putrescine transport system permease protein		No Data	-0.928776	-0.591723	-0.337053	Transport and binding proteins	Amino acids, peptides and amines
NMB1985	autotransporter App	app	No Data	-0.0214434	0.314291	-0.335735	Cellular processes	Pathogenesis
NMB1245	hypothetical protein	No Data	No Data	-0.234842	0.0968627	-0.331704	No Data	No Data
NMB0514	putative TpsA-like protein		No Data	-0.773501	-0.441903	-0.331598	No Data	No Data
NMB0931	23S rRNA (guanosine-2'-O-)-methyltransferase RlmB (23S rRNA Gm2251 2'-O-methyltransferase)	rlmB	No Data	-0.405071	-0.0739047	-0.331167	Protein synthesis	tRNA and rRNA base modification
NMB0449	hypothetical protein (pseudogene part 1)		No Data	0.520689	0.850568	-0.329879	No Data	No Data
NMB1903	chromosomal replication initiator protein DnaA	dnaA	No Data	-0.746852	-0.41819	-0.328662	DNA metabolism	DNA replication, recombination, and repair
NMB1664	putative peptidase		No Data	1.60632	1.93072	-0.324404	Protein fate	Degradation of proteins, peptides, and glycopeptides
NMB0842	single-stranded-DNA-specific exonuclease RecJ	recJ	3.1.-.-	-1.52523	-1.20136	-0.323873	DNA metabolism	DNA replication, recombination, and repair
NMB0617	transcription termination factor Rho	rho	No Data	-0.639674	-0.316022	-0.323652	Transcription	Transcription factors
NMB1221	conserved hypothetical integral membrane protein		No Data	1.8977	2.22074	-0.323032	No Data	No Data
NMB0879	sulfate/thiosulfate import ATP-binding protein CysA (sulfate-transporting ATPase)	cysA	No Data	-0.74537	-0.423984	-0.321386	Transport and binding proteins	Anions
NMB1436	conserved hypothetical protein		No Data	-0.901726	-0.582582	-0.319144	Hypothetical proteins	Conserved
NMB0873	outer-membrane lipoprotein LolB	lolB	No Data	0.849845	1.16612	-0.31628	Cell envelope	Other
NMB1508	conserved hypothetical integral membrane protein		No Data	0.420937	0.736969	-0.316032	Cell envelope	Other
NMB1710	NADP-specific glutamate dehydrogenase (NADP-GDH)	gdhA	1.4.1.4	0.237223	0.55315	-0.315926	Amino acid biosynthesis	Glutamate family
NMA0315	hypothetical protein		No Data	-0.596754	-0.281282	-0.315472	Hypothetical proteins
NMB0669	putative aminodeoxychorismate lyase		4.1.3.38	-1.29152	-0.976154	-0.315369	Hypothetical proteins	Conserved
NMB1681	conserved hypothetical protein		No Data	-1.34255	-1.02811	-0.314439	No Data	No Data
NMC0678	HpaII very short patch repair endonuclease (V.HpaII)	No Data	No Data	-1.6879	-1.37434	-0.313562	DNA metabolism	DNA replication, recombination, and repair
NMB0059	chaperone protein DnaJ	dnaJ	No Data	-0.399459	-0.0868458	-0.312613	Protein fate	Protein folding and stabilization
NMB0318	multidrug resistance protein A	emrA	No Data	1.97116	2.28313	-0.311975	Transport and binding proteins	Other
NMB0533	endonuclease III (DNA-(apurinic or apyrimidinic site) lyase)	nth	4.2.99.18	-0.764573	-0.452965	-0.311608	DNA metabolism	DNA replication, recombination, and repair
NMB0483	hypothetical integral membrane protein		No Data	-0.520362	-0.209091	-0.311271	No Data	No Data
NMB1391	6-phosphogluconolactonase (6PGL)	pgl	No Data	-1.03544	-0.725346	-0.310095	Central intermediary metabolism	Other
NMB0497	haemagglutinin/hemolysin-related protein TpsA2	tpsA2	No Data	1.71469	2.02267	-0.307978	Cellular processes	Toxin production and resistance
NMB1795	hypothetical protein	No Data	No Data	2.51884	2.82596	-0.307117	No Data	No Data
NMB1959	conserved hypothetical protein		No Data	0.268906	0.575916	-0.30701	Hypothetical proteins	Conserved
NMB1406	conserved hypothetical integral membrane protein		No Data	0.734382	1.03955	-0.305163	No Data	No Data
NMB1270	putative methyltransferase		No Data	-1.39499	-1.09142	-0.303567	Unknown function	General
NMB0585	Iron-regulated protein FrpA	frpA	No Data	0.0325509	0.336076	-0.303525	Cellular processes	Pathogenesis
NMB0406	putative cell division protein FtsN		No Data	-1.31864	-1.01766	-0.300977	Hypothetical proteins	Conserved
NMB0992	autotransporter NhhA	nhhA	No Data	1.52267	1.82363	-0.300967	Cell envelope	Surface structures
NMB0158	50S ribosomal protein L18	rplR	No Data	-2.2325	-1.93221	-0.300287	Protein synthesis	Ribosomal proteinssynthesis and modification
NMB0257	NADH-quinone oxidoreductase chain L (NADH dehydrogenase I, chain L; NDH-1, chain L)	nuoL	1.6.5.3	0.912616	1.21064	-0.298021	Energy metabolism	Electron transport
NMB2058	conserved hypothetical protein		No Data	0.0259325	0.321579	-0.295647	Hypothetical proteins	Conserved
NMB1070	2-isopropylmalate synthase (alpha-isopropylmalate synthase; alpha-IPM synthetase)	leuA	4.1.3.12	-1.05495	-0.760804	-0.29415	Amino acid biosynthesis	Pyruvate family
NMB0017	UDP-3-O-[3-hydroxymyristoyl] N-acetylglucosamine deacetylase (UDP-3-O-acyl-GlcNAc deacetylase)	lpxC	3.5.1.-	-0.569699	-0.276288	-0.293411	Cell envelope	Biosynthesis and degradation of surface polysaccharides and lipopolysaccharides
NMB0752	putative bacterioferritin-associated ferredoxin		No Data	-1.00679	-0.714217	-0.292568	Transport and binding proteins	Cations and iron carrying compounds
NMB0148	30S ribosomal protein S3	rpsC	No Data	-2.10478	-1.81279	-0.291995	Protein synthesis	Ribosomal proteinssynthesis and modification
NMB1718	hypothetical protein		No Data	0.391299	0.680159	-0.28886	No Data	No Data
NMB0942	50S ribosomal protein L31 type B	rpmE	No Data	-1.11797	-0.829882	-0.288085	Protein synthesis	Ribosomal proteinssynthesis and modification
NMB2109	conserved hypothetical protein		No Data	0.305452	0.588407	-0.282954	No Data	No Data
NMB1326	UvrABC system protein C (UvrC protein; excinuclease ABC subunit C)	uvrC	No Data	-1.22222	-0.939458	-0.282765	DNA metabolism	DNA replication, recombination, and repair
NMB0702	competence protein ComA	comA	No Data	-0.991742	-0.70924	-0.282502	Cellular processes	DNA transformation
NMB0214	oligopeptidase A	prlC	3.4.24.70	-0.645446	-0.363579	-0.281868	Protein fate	Degradation of proteins, peptides, and glycopeptides
NMB1048	putative transporter		No Data	-1.30522	-1.02535	-0.279873	No Data	No Data
NMB0650	conserved hypothetical protein		No Data	0.471834	0.751602	-0.279768	Hypothetical proteins	Conserved
NMB0018	major pilin PilE	pilE	No Data	-0.730958	-0.451434	-0.279524	Cell envelope	Surface structures
NMB1425	lysyl-tRNA synthetase (lysine--tRNA ligase; LysRS)	lysS	6.1.1.6	-0.582971	-0.304344	-0.278627	Protein synthesis	tRNA aminoacylation
NMA1280	hypothetical protein		No Data	2.37053	2.6482	-0.277672	Hypothetical proteins
NMB0074	polysialic acid capsule export ATP-binding protein CtrD	ctrD	No Data	-1.13189	-0.854714	-0.277177	Transport and binding proteins	Carbohydrates, organic alcohols, and acids
NMC0050	tetratricopeptide repeat domain protein	No Data	No Data	-1.28576	-1.01127	-0.274491	Unknown function	General
NMB0450	hypothetical protein (pseudogene part 2)		No Data	0.509034	0.781314	-0.272279	No Data	No Data
NMB0981	phosphoserine phosphatase (PSP; O-phosphoserine phosphohydrolase; PSPase)	serB	3.1.3.3	-0.144575	0.126823	-0.271398	Amino acid biosynthesis	Serine family
NMB0152	50S ribosomal protein L14	rplN	No Data	-2.18927	-1.91879	-0.270473	Protein synthesis	Ribosomal proteinssynthesis and modification
NMB2085	putative ATP-binding protein		No Data	-2.33703	-2.06909	-0.26794	No Data	No Data
NMB0476	hypothetical protein		No Data	-0.86195	-0.595403	-0.266547	No Data	No Data
NMB0976	truncated TspB-like protein (N-terminal third of the protein)		No Data	-0.0673811	0.197288	-0.264669	Unknown function	General
NMB0543	putative L-lactate permease		No Data	2.36833	2.63149	-0.263164	Transport and binding proteins	Carbohydrates, organic alcohols, and acids
NMB1933	ATP synthase epsilon chain (ATP synthase F1 sector epsilon subunit)	atpC	3.6.3.14	-0.0117214	0.250067	-0.261789	Energy metabolism	ATP-proton motive force interconversion
NMB1147	conserved hypothetical protein		No Data	-1.75493	-1.49674	-0.258183	No Data	No Data
NMC1469	lactoferrin-binding protein	No Data	No Data	-0.57501	-0.317449	-0.257562	Transport and binding proteins	Cations and iron carrying compounds
NMB0993	rubredoxin (Rd)	rubA	No Data	0.345623	0.601708	-0.256085	Energy metabolism	Electron transport
NMB0176	D-amino acid dehydrogenase small subunit	dadA	1.4.99.1	-0.943436	-0.688188	-0.255248	Energy metabolism	Amino acids and amines
NMA2160	hypothetical protein		No Data	-0.773728	-0.518971	-0.254756	Hypothetical proteins	Conserved
NMB0047	conserved hypothetical protein		No Data	-1.15696	-0.905188	-0.251774	Hypothetical proteins	Conserved
NMA1656	DNA polymerase III tau/gamma subunits	dnaZX	No Data	-0.688582	-0.437474	-0.251108	DNA metabolism	DNA replication, recombination, and repair
NMB1367	putative methyltransferase		No Data	-1.48825	-1.23846	-0.249795	Hypothetical proteins	Conserved
NMB0692	tetrapac protein	tpc	No Data	-0.650518	-0.400944	-0.249574	Cellular processes	DNA transformation
NMB0468	biosynthetic arginine decarboxylase (ADC)	speA	4.1.1.19	-1.98535	-1.73758	-0.24777	Central intermediary metabolism	Polyamine biosynthesis
NMB1805	cytochrome c4	cyc	No Data	-2.2567	-2.00914	-0.247558	Energy metabolism	Electron transport
NMB0215	conserved hypothetical integral membrane protein		No Data	-0.188366	0.0585924	-0.246959	Hypothetical proteins	Conserved
NMB0877	D-alanyl-D-alanine carboxypeptidase (DD-peptidase; DD-carboxypeptidase; CPase; PBP5)	dacC	No Data	0.0659144	0.312748	-0.246834	Cell envelope	Biosynthesis and degradation of murein sacculus and peptidoglycan
NMB1037	putative glutamate--cysteine ligase (gamma-glutamylcysteine synthetase)		6.3.2.2	-0.132225	0.113002	-0.245227	Biosynthesis of cofactors, prosthetic groups, and carriers	Glutathione and analogs
NMB1570	conserved hypothetical integral membrane protein		No Data	-1.49594	-1.25209	-0.24385	Hypothetical proteins	Conserved
NMB0591	putative 16S rRNA processing protein RimM		No Data	-0.743671	-0.50219	-0.241482	Transcription	RNA processing
NMB0704	ribosomal large subunit pseudouridine synthase D (rRNA-uridine isomerase D; rRNA pseudouridylate synthase D)	rluD	No Data	-0.388642	-0.147452	-0.24119	Protein synthesis	tRNA and rRNA base modification
NMB0126	transcription antitermination protein NusG	nusG	No Data	-1.66256	-1.42138	-0.241177	Transcription	Transcription factors
NMB0587	putative ABC transporter permease protein		No Data	-0.792624	-0.552168	-0.240456	Cell envelope	Other
NMB0518	hypothetical protein	No Data	No Data	1.07626	1.31577	-0.239506	Hypothetical proteins	Domain
NMB1366	thioredoxin (TRX)	trxA	No Data	-1.43285	-1.19345	-0.239396	Energy metabolism	Electron transport
NMA0641	pseudogene (putative glycosyl transferase)		No Data	0.0726812	0.309789	-0.237108	0
NMB1661	guanylate kinase (GMP kinase)	gmk	2.7.4.8	-1.03173	-0.795148	-0.236581	Purines, pyrimidines, nucleosides, and nucleotides	Nucleotide and nucleoside interconversions
NMB2078	conserved hypothetical integral membrane protein		No Data	-0.867842	-0.633677	-0.234165	Hypothetical proteins	Conserved
NMB0850	hypothetical periplasmic protein		No Data	-0.0641942	0.169259	-0.233453	No Data	No Data
NMB0260	hypothetical protein	No Data	No Data	0.117397	0.35014	-0.232743	No Data	No Data
NMB1083	putative phage transposition protein		No Data	-0.578639	-0.346023	-0.232617	Mobile and extrachromosomal element functions	Prophage functions
NMB0325	50S ribosomal protein L21	rplU	No Data	-1.0291	-0.799909	-0.229193	Protein synthesis	Ribosomal proteinssynthesis and modification
NMB1235	lipoprotein-releasing system transmembrane protein LolC	lolC	No data	-0.536143	-0.308187	-0.227955	Transport and binding proteins	Other
NMA0322	hypothetical protein NMA0322		No Data	-0.166298	0.0584072	-0.224705	Hypothetical proteins	Conserved
NMB1574	ketol-acid reductoisomerase (acetohydroxy-acid isomeroreductase; alpha-keto-beta-hydroxylacil reductoisomerase)	ilvC	1.1.1.86	2.37842	2.598	-0.219577	Amino acid biosynthesis	Pyruvate family
NMB0381	putative HTH-type transcriptional regulator	cysB	No Data	-0.879277	-0.660663	-0.218614	Amino acid biosynthesis	Serine family
NMB0422	UDP-N-acetylglucosamine--N-acetylmuramyl-(pentapeptide) pyrophosphoryl-undecaprenol N-acetylglucosamine transferase (undecaprenyl-PP-MurNAc-pentapeptide-UDPGlcNAc GlcNAc transferase)	murG	2.4.1.-	-0.31786	-0.101067	-0.216794	Cell envelope	Biosynthesis and degradation of murein sacculus and peptidoglycan
NMA1220	hypothetical protein		No Data	2.02299	2.23973	-0.21674	Hypothetical proteins
NMB1501	conserved hypothetical protein		No Data	0.692295	0.908657	-0.216362	Unknown function	General
NMB0558	hypothetical protein		No Data	-2.00219	-1.78689	-0.215298	No Data	No Data
NMB0698	putative DNA glycosylase		No Data	0.06769	0.282675	-0.214985	No Data	No Data
NMB1025	conserved hypothetical protein		No Data	-0.4483	-0.235228	-0.213072	Hypothetical proteins	Conserved
NMB0721	translation initiation factor IF-3	infC	No Data	-1.97443	-1.7641	-0.210335	Protein synthesis	Translation factors
NMB2050	putative RmuC-like protein		No Data	2.27701	2.48613	-0.209122	Hypothetical proteins	Conserved
NMB1512	2-C-methyl-D-erythritol 2,4-cyclodiphosphate synthase (MECPS; MECDP-synthase)	ispF	4.6.1.12	0.181655	0.388945	-0.20729	Biosynthesis of cofactors, prosthetic groups, and carriers	Other
NMB0480	truncated TspB-like protein (N-terminal third of the protein)		No Data	-0.418064	-0.210778	-0.207285	Unknown function	General
NMC1345	iron-regulated protein FrpC	frpC	No Data	0.0105129	0.217418	-0.206905	Cellular processes	Pathogenesis
NMB0382	outer-membrane protein class 4	rmpM	No Data	1.20408	1.40899	-0.204904	Cell envelope	Other
NMB0678	tryptophan synthase alpha chain	trpA	4.2.1.20	-0.133996	0.0678493	-0.201845	Amino acid biosynthesis	Aromatic amino acid family
NMB2150	putative RNA-binding protein		No Data	0.288386	0.489882	-0.201495	Hypothetical proteins	Conserved
NMA1884	putative regulator		No Data	1.40294	1.60359	-0.200656	Regulatory functions	Other
NMC0329	conserved hypothetical protein	No Data	No Data	-0.52948	-0.329477	-0.200003	Hypothetical proteins	Conserved
NMB1982	DNA polymerase I (POL I)	polA	2.7.7.7	-0.585103	-0.388007	-0.197096	DNA metabolism	DNA replication, recombination, and repair
NMB1085	putative amidase		No Data	0.606632	0.80341	-0.196778	Cell envelope	Biosynthesis and degradation of murein sacculus and peptidoglycan
NMB0740	DNA repair protein RecN (recombination protein N)	recN	No Data	1.94871	2.14314	-0.194429	DNA metabolism	DNA replication, recombination, and repair
NMA1590	putative type III restriction-modification system enzyme Mod (pseudogene part 2)		No Data	-0.700507	-0.506533	-0.193973	DNA metabolism	Restriction/modification
NMB1610	hypothetical protein		No Data	0.0892214	0.282949	-0.193727	No Data	No Data
NMB1353	putative aldehyde dehydrogenase-like protein		No Data	-1.01234	-0.819987	-0.192355	Energy metabolism	Fermentation
NMB0052	type IV pilus retraction ATPase PilT	pilT	No Data	0.590881	0.782797	-0.191916	Cellular processes	Chemotaxis and motility
NMB1065	putative CrcB-like protein		No Data	1.41182	1.60367	-0.191845	Unknown function	General
NMB1035	hypothetical lipoprotein		No Data	-0.35055	-0.159344	-0.191207	No Data	No Data
NMB2142	conserved hypothetical protein		No Data	2.98308	3.17407	-0.190998	Hypothetical proteins	Conserved
NMB2155	electron transfer flavoprotein beta-subunit (beta-ETF; electron transfer flavoprotein small subunit; ETFSS)	etfB	No Data	-0.955707	-0.768001	-0.187706	Energy metabolism	Electron transport
NMB0226	conserved hypothetical protein		No Data	1.76659	1.95149	-0.184907	Hypothetical proteins	Conserved
NMB0452	holo-(acyl-carrier protein) synthase (holo-ACP synthase; 4'-phosphopantetheinyl transferase AcpS)	acpS	2.7.8.7	-0.071333	0.112386	-0.183719	Fatty acid and phospholipid metabolism	Biosynthesis
NMC0979	hypothetical protein		No Data	-0.518084	-0.33567	-0.182414	Hypothetical proteins
NMC0858	peptidase U35, phage prohead HK97	No Data	No Data	-0.981144	-0.800069	-0.181075	Mobile and extrachromosomal element functions	Prophage functions
NMB1547	hypothetical integral membrane protein		No Data	-0.515343	-0.334332	-0.181012	No Data	No Data
NMC0595	hypothetical protein		No Data	-0.179105	0.00161425	-0.180719	Hypothetical proteins	Conserved
NMB2048	putative periplasmic DNA ligase (polydeoxyribonucleotide synthase [ATP])		6.5.1.1	1.65143	1.83153	-0.180105	DNA metabolism	DNA replication, recombination, and repair
NMB1260	putative type III restriction-modification system enzyme Res		3.1.21.5	1.91508	2.09331	-0.178223	DNA metabolism	Restriction/modification
NMB0667	conserved hypothetical periplasmic protein		No Data	-1.12691	-0.948946	-0.177965	No Data	No Data
NMB1347	inositol-1-monophosphatase (IMPase; inositol-1-phosphatase; I-1-Pase)	suhB	3.1.3.25	-0.376117	-0.199827	-0.176289	Central intermediary metabolism	Other
NMA0699	hypothetical protein		No Data	0.539679	0.71536	-0.175681	Hypothetical proteins
NMB0747	putative rRNA methyltransferase		No Data	2.32437	2.49793	-0.173563	Hypothetical proteins	Conserved
NMB0980	NAD(P) transhydrogenase subunit alpha (pyridine nucleotide transhydrogenase subunit alpha; nicotinamide nucleotide transhydrogenase subunit alpha)	pntA	1.6.1.1	-0.617431	-0.445341	-0.17209	Energy metabolism	Electron transport
NMB1392	glucose-6-phosphate 1-dehydrogenase (G6PD)	zwf	1.1.1.49	-1.30972	-1.13802	-0.171698	Energy metabolism	Pentose phosphate pathway
NMB0776	outer-membrane associated protein		No Data	-0.460165	-0.288852	-0.171313	Hypothetical proteins	Conserved
NMB0979	conserved hypothetical integral membrane protein		No Data	-0.485138	-0.31435	-0.170788	No Data	No Data
NMB0198	ribosomal large subunit pseudouridine synthase C (rRNA-uridine isomerase C; rRNA pseudouridylate synthase C)	rluC	No Data	-1.03569	-0.866174	-0.169519	Protein synthesis	tRNA and rRNA base modification
NMB1802	putative O-sialoglycoprotein endopeptidase (glycoprotease)		3.4.24.57	-1.23252	-1.06357	-0.168949	Protein fate	Degradation of proteins, peptides, and glycopeptides
NMB0218	pilin glycosyl transferase A		No Data	-1.54353	-1.37462	-0.168904	Protein fate	Protein modification and repair
NMB1464	conserved hypothetical protein		No Data	-0.192323	-0.0243762	-0.167947	Hypothetical proteins	Conserved
NMB2024	putative nicotinate-nucleotide adenylyltransferase (deamido-NAD(+) pyrophosphorylase; deamido-NAD(+) diphosphorylase; nicotinate mononucleotide adenylyltransferase; NaMN adenylyltransferase)		No Data	0.435124	0.601504	-0.16638	Hypothetical proteins	Conserved
NMB1453	conserved hypothetical membrane protein		No Data	-0.698578	-0.533495	-0.165083	No Data	No Data
NMB1581	histidinol dehydrogenase (HDH)	hisD	1.1.1.23	-0.157215	0.00735498	-0.16457	Amino acid biosynthesis	Histidine family
NMB1695	hypothetical protein	No Data	No Data	-0.0409663	0.123117	-0.164084	No Data	No Data
NMA0603	hypothetical protein NMA0603		No Data	-1.76225	-1.59854	-0.163715	Hypothetical proteins	Conserved
NMB1556	tRNA (5-methylaminomethyl-2-thiouridylate)-methyltransferase	trmU	2.1.1.61	-0.709594	-0.546434	-0.163161	Protein synthesis	tRNA and rRNA base modification
NMB0858	hypothetical protein		No Data	-0.135401	0.0264741	-0.161875	No Data	No Data
NMB0666	DNA ligase (polydeoxyribonucleotide synthase [NAD+])	ligA	6.5.1.2	-1.10981	-0.947954	-0.161859	DNA metabolism	DNA replication, recombination, and repair
NMB1424	hypothetical protein (pseudogene part 1)		No Data	1.19119	1.35303	-0.161847	No Data	No Data
NMB0071	polysialic acid capsule export outer-membrane lipoprotein CtrA	ctrA	No Data	-1.45459	-1.29339	-0.161204	Transport and binding proteins	Carbohydrates, organic alcohols, and acids
NMB2069	thiamine-phosphate pyrophosphorylase (TMP pyrophosphorylase; TMP-PPase; thiamine-phosphate synthase)	thiE	2.5.1.3	0.802135	0.960912	-0.158776	Biosynthesis of cofactors, prosthetic groups, and carriers	Thiamine
NMB0554	chaperone protein DnaK (heat shock protein 70; heat shock 70 kDa protein; HSP70)	dnaK	No Data	-1.28317	-1.12687	-0.156299	Protein fate	Protein folding and stabilization
NMB1518	acetate kinase 1 (acetokinase 1)	ackA	2.7.2.1	0.792847	0.948653	-0.155807	Energy metabolism	Fermentation
NMB0002	conserved hypothetical periplasmic protein		No Data	-2.02324	-1.8687	-0.154542	No Data	No Data
NMB0995	conserved hypothetical protein		No Data	-0.758161	-0.60375	-0.154411	Unknown function	General
NMB0526	conserved hypothetical protein		No Data	0.90615	1.05889	-0.152739	No Data	No Data
NMB1611	hypothetical protein		No Data	1.98638	2.13686	-0.150475	No Data	No Data
NMB0531	putative Na+/H+ antiporter		No Data	0.115807	0.265918	-0.150112	Hypothetical proteins	Conserved
NMB1251	IS1655 transposase		No Data	0.266076	0.415642	-0.149567	Mobile and extrachromosomal element functions	Transposon functions
NMB0527	putative 6-pyruvoyl tetrahydrobiopterin synthase (PTPS; PTP synthase)		No Data	-0.0517601	0.0974165	-0.149177	Biosynthesis of cofactors, prosthetic groups, and carriers	Other
NMA2137	hypothetical protein		No Data	-0.0334129	0.114877	-0.148289	Hypothetical proteins	Conserved
NMB1205	hypothetical protein	No Data	No Data	2.48468	2.63005	-0.145364	No Data	No Data
NMB0045	cell division protein FtsY	ftsY	No Data	-0.930162	-0.787931	-0.14223	Protein fate	Protein and peptide secretion and trafficking
NMB0890	minor pilin PilX	pilX	No Data	-0.56304	-0.421242	-0.141798	Cell envelope	Surface structures
NMB0967	anthranilate phosphoribosyltransferase	trpD	2.4.2.18	0.626171	0.765674	-0.139504	Amino acid biosynthesis	Aromatic amino acid family
NMB1039	conserved hypothetical protein		No Data	-0.972455	-0.838911	-0.133545	Hypothetical proteins	Conserved
NMA0344	hypothetical protein		No Data	0.238615	0.370371	-0.131756	Hypothetical proteins
NMB1559	glutathione synthetase (glutathione synthase; GSH synthetase; GSH-S; GSHase)	gshB	6.3.2.3	0.605823	0.736544	-0.130721	Biosynthesis of cofactors, prosthetic groups, and carriers	Glutathione and analogs
NMB0758	polyribonucleotide nucleotidyltransferase (polynucleotide phosphorylase; PNPase; CAP87K)	pnp	2.7.7.8	-0.266923	-0.137057	-0.129866	Transcription	Degradation of RNA
NMB1801	putative lipid A biosynthesis lauroyl acyltransferase (heat shock protein B)		No Data	-1.39968	-1.27013	-0.129543	Unknown function	General
NMB1128	putative oxidoreductase		No Data	0.690774	0.818825	-0.128051	Hypothetical proteins	Conserved
NMA0843	putative iron(III)-transport system permease protein FbpB	fbpB	No Data	1.38885	1.51633	-0.127477	Transport and binding proteins	Cations and iron carrying compounds
NMC0868	putative phage-related protein nlpc_p60	No Data	No Data	-1.04955	-0.925088	-0.124461	Unknown function	General
NMB1344	dihydrolipoyl dehydrogenase (pyruvate dehydrogenase E3 component; dihydrolipoamide dehydrogenase)	lpdA	1.8.1.4	-0.76448	-0.641899	-0.122581	Energy metabolism	Pyruvate dehydrogenase
NMB1218	conserved hypothetical protein		No Data	-1.55946	-1.43748	-0.121971	Hypothetical proteins	Conserved
NMB0204	putative SmpA-like lipoprotein (OmlA)		No Data	-0.505325	-0.383554	-0.121771	Unknown function	General
NMB1337	conserved hypothetical protein		No Data	-0.131726	-0.0125764	-0.11915	Hypothetical proteins	Conserved
NMB0309	putative adenylate cyclase		No Data	-0.945884	-0.827506	-0.118378	Hypothetical proteins	Conserved
NMB1732	putative heavy metal transport protein		No Data	-1.24224	-1.12599	-0.116251	Transport and binding proteins	Unknown substrate
NMB2059	conserved hypothetical protein		No Data	-0.545864	-0.429858	-0.116006	No Data	No Data
NMB0036	putative Tat-translocated enzyme		No Data	-0.856181	-0.740488	-0.115693	Hypothetical proteins	Conserved
NMB1340	hypothetical protein	No Data	No Data	-0.516306	-0.400704	-0.115603	No Data	No Data
NMB1322	primosomal replication protein n	priB	No Data	-0.519003	-0.403406	-0.115598	DNA metabolism	DNA replication, recombination, and repair
NMB0926	opacity protein B (pseudogene part 2)	opaB	No Data	0.2657	0.3801	-0.1144	Cellular processes	Pathogenesis
NMB1558	diacylglycerol kinase (DAGK; diglyceride kinase; DGK)	dgk	2.7.1.107	1.57477	1.68788	-0.113106	Fatty acid and phospholipid metabolism	Biosynthesis
NMB0405	putative Mg chelatase-like protein		No Data	-0.438182	-0.325792	-0.112389	Cellular processes	DNA transformation
NMB0447	DNA repair protein RecO (recombination protein O)	recO	No Data	-0.941262	-0.831307	-0.109955	DNA metabolism	DNA replication, recombination, and repair
NMA0481	hypothetical protein NMA0481		No Data	-0.378897	-0.273997	-0.104899	Hypothetical proteins	Conserved
NMB1744	hypothetical integral membrane protein		No Data	-0.417875	-0.314211	-0.103664	No Data	No Data
NMB2057	50S ribosomal protein L13	rplM	No Data	-0.713293	-0.610304	-0.102989	Protein synthesis	Ribosomal proteinssynthesis and modification
NMB0477	putative ATP/GTP-binding protein		No Data	-0.27907	-0.176223	-0.102847	Hypothetical proteins	Conserved
NMA0500	hypothetical protein		No Data	2.60631	2.70913	-0.102815	Hypothetical proteins
NMB0118	DNA topoisomerase I (Omega-protein; relaxing enzyme; untwisting enzyme; swivelase)	topA	5.99.1.2	-1.24623	-1.14447	-0.101757	DNA metabolism	DNA replication, recombination, and repair
NMB0712	RNA polymerase sigma factor RpoH (Sigma-32)	rpoH	No Data	-0.365759	-0.265619	-0.10014	Cellular processes	Adaptations to atypical conditions
NMB1796	putative oxidoreductase		No Data	-0.197905	-0.0983161	-0.0995889	Energy metabolism	Electron transport
NMA2184	truncated IS630 family transposase (C-terminal 20% of the protein)		No Data	0.00393884	0.103189	-0.0992503	Mobile and extrachromosomal element functions	Transposon functions
NMB1279	membrane-bound lytic murein transglycosylase B (murein hydrolase B)	mltB	No Data	-1.05407	-0.9586	-0.0954723	Cell envelope	Biosynthesis and degradation of surface polysaccharides and lipopolysaccharides
NMC0857	phage portal protein, lambda family	No Data	No Data	-1.37053	-1.27695	-0.0935795	Mobile and extrachromosomal element functions	Prophage functions
NMA1291	host-nuclease inhibitor phage protein Gam	gam	No Data	-0.435034	-0.341477	-0.093557	Unclassified	Role category not yet assigned
NMB1398	superoxide dismutase [Cu-Zn]	sodC	1.15.1.1	0.428894	0.522198	-0.0933043	Cellular processes	Detoxification
NMB1459	putative transporter		No Data	1.31416	1.40696	-0.0928012	Hypothetical proteins	Conserved
NMB0474	biotin biosynthesis protein BioC	bioC	No Data	-1.92855	-1.83583	-0.092718	Biosynthesis of cofactors, prosthetic groups, and carriers	Biotin
NMB1709	thymidylate synthase (TS; TSase)	thyA	2.1.1.45	-0.295116	-0.203596	-0.09152	Purines, pyrimidines, nucleosides, and nucleotides	2'-Deoxyribonucleotide metabolism
NMB0561	protein GrpE (HSP-70 cofactor)	grpE	No Data	-1.36022	-1.26871	-0.0915087	Protein fate	Protein folding and stabilization
NMB1511	ribose-5-phosphate isomerase A (phosphoriboisomerase A; PRI)	rpiA	5.3.1.6	1.11951	1.21004	-0.0905367	Energy metabolism	Pentose phosphate pathway
NMB0247	hypothetical protein		No Data	-0.946727	-0.861484	-0.0852424	No Data	No Data
NMA0677	hypothetical periplasmic protein		No Data	0.702514	0.786893	-0.0843789	Hypothetical proteins	Conserved
NMB0465	conserved hypothetical integral membrane protein		No Data	-1.74341	-1.66323	-0.0801778	Hypothetical proteins	Conserved
NMB1187	hypothetical protein	No Data	No Data	-1.22866	-1.14859	-0.080066	No Data	No Data
NMB0848	conserved hypothetical periplasmic protein		No Data	-0.24378	-0.164716	-0.0790641	No Data	No Data
NMB1830	phosphoglycolate phosphatase 3 (PGPase 3; PGP 3)	gph	No Data	2.05569	2.13323	-0.0775367	Energy metabolism	Sugars
NMB1062	conserved hypothetical integral membrane protein		No Data	-0.249613	-0.172284	-0.0773286	Hypothetical proteins	Conserved
NMB0693	FolC bifunctional protein [includes: folylpolyglutamate synthase (folylpoly-gamma-glutamate synthetase; FPGS; tetrahydrofolate synthase; tetrahydrofolylpolyglutamate synthase) and dihydrofolate synthase]	folC	6.3.2.17	-0.769865	-0.692604	-0.077261	Biosynthesis of cofactors, prosthetic groups, and carriers	Folic acid
NMB0786	putative peroxidase		No Data	-0.594211	-0.517012	-0.0771989	Hypothetical proteins	Conserved
NMB0354	conserved hypothetical membrane protein		No Data	-1.45701	-1.38012	-0.0768954	No Data	No Data
NMA0271	pilS7 cassette	pilS7	No Data	-0.698603	-0.622643	-0.0759603	Cell envelope	Surface structures
NMB1792	putative two-component system sensor protein (pseudogene part 2)		No Data	-0.31216	-0.236427	-0.0757332	Regulatory functions	Other
NMB0222	conserved hypothetical protein		No Data	0.544028	0.619267	-0.0752397	No Data	No Data
NMB2000	33 kDa chaperonin (heat shock protein 33 homolog; HSP33)	hslO	No data	-0.656945	-0.583143	-0.0738019	Protein fate	Protein folding and stabilization
NMB2147	conserved hypothetical lipoprotein		No Data	1.72794	1.80134	-0.0734025	No Data	No Data
NMB0050	conserved hypothetical integral membrane protein		No Data	1.19921	1.27141	-0.0722067	Hypothetical proteins	Conserved
NMB0224	glutamate-ammonia-ligase adenylyltransferase ([glutamate--ammonia-ligase] adenylyltransferase; glutamine-synthetase adenylyltransferase; ATase)	glnE	2.7.7.42	-0.62707	-0.555786	-0.0712838	Amino acid biosynthesis	Glutamate family
NMB1200	ribonuclease R (RNase R; VacB protein)	rnr	No Data	-0.998758	-0.927774	-0.0709843	Transcription	Degradation of RNA
NMB1318	CDP-diacylglycerol--serine O-phosphatidyltransferase (phosphatidylserine synthase)	pss	2.7.8.8	-0.67798	-0.608059	-0.0699215	Fatty acid and phospholipid metabolism	Biosynthesis
NMB2076	D-beta-D-heptose 1-phosphate adenosyltransferase	rfaE	2.7.-.-	-0.80419	-0.734844	-0.0693456	Cell envelope	Biosynthesis and degradation of surface polysaccharides and lipopolysaccharides
NMB2124	hypothetical protein	No Data	No Data	0.786122	0.855226	-0.0691045	No Data	No Data
NMB0548	putative membrane fusion protein		No Data	0.598404	0.667465	-0.0690613	Unknown function	General
NMB0663	outer-membrane associated protein NspA	nspA	No Data	-1.03853	-0.970529	-0.0679972	Cell envelope	Other
NMB1941	putative ATP synthase protein I		No Data	-2.33613	-2.26855	-0.0675805	No Data	No Data
NMB0623	putative spermidine/putrescine-binding lipoprotein	potD2	No Data	0.280298	0.347827	-0.0675289	Transport and binding proteins	Amino acids, peptides and amines
NMB1236	hypothetical periplasmic protein		No Data	0.216983	0.284125	-0.0671419	No Data	No Data
NMB1742	conserved hypothetical protein		No Data	0.806039	0.872939	-0.0669	No Data	No Data
NMC0746	VanZ like family	No Data	No Data	0.64519	0.712045	-0.0668548	Cell envelope	Biosynthesis and degradation of murein sacculus and peptidoglycan
NMB0051	PilT-like protein PilU	pilU	No Data	-0.135423	-0.0719114	-0.063512	Cellular processes	Chemotaxis and motility
NMB1237	recombination protein RecR	recR	No Data	-1.3679	-1.30446	-0.0634379	DNA metabolism	DNA replication, recombination, and repair
NMB0046	hypothetical protein	No Data	No Data	-0.303164	-0.23993	-0.0632346	No Data	No Data
NMB1834	riboflavin biosynthesis protein RibF [includes: riboflavin kinase (flavokinase) and FMN adenylyltransferase (FAD pyrophosphorylase; FAD synthetase)]	ribF	2.7.1.26	-2.10635	-2.04505	-0.0612991	Biosynthesis of cofactors, prosthetic groups, and carriers	Riboflavin, FMN, and FAD
NMB1278	site-specific recombinase	gcr	No Data	-0.253157	-0.193908	-0.0592492	DNA metabolism	DNA replication, recombination, and repair
NMB0564	Na(+)-translocating NADH-quinone reductase subunit F (Na(+)-translocating NQR subunit F; Na(+)-NQR subunit F; NQR complex subunit F; NQR-1 subunit F)	nqrF	No Data	-1.03607	-0.977482	-0.0585874	Energy metabolism	Aerobic
NMB2143	conserved hypothetical protein		No Data	-0.0573344	0.00112864	-0.0584631	Hypothetical proteins	Conserved
NMB1912	putative phosphoribosyltransferase		No Data	1.37793	1.43564	-0.0577078	Hypothetical proteins	Conserved
NMB1655	putative adenine-specific methylase		No Data	1.58652	1.64358	-0.057066	DNA metabolism	Restriction/modification
NMA1229	hypothetical protein		No Data	-0.814079	-0.757838	-0.0562405	Hypothetical proteins	Conserved
NMB0855	putative peptidase		No Data	-0.193646	-0.137878	-0.0557683	Protein fate	Degradation of proteins, peptides, and glycopeptides
NMB1356	aspartyl-tRNA(Asn) amidotransferase subunit A (Asp-ADT subunit A)	gatA	3.5.1.4	-1.53552	-1.48054	-0.0549816	Protein synthesis	tRNA aminoacylation
NMB0814	ATP phosphoribosyltransferase regulatory subunit	hisZ	6.1.1.21	0.0234246	0.0777129	-0.0542884	Protein synthesis	tRNA aminoacylation
NMA1589	putative type III restriction-modification system enzyme Mod (pseudogene part 1)		1.1.1.85	-0.682226	-0.630539	-0.0516864	DNA metabolism	DNA replication, recombination, and repair
NMB1648	conserved hypothetical protein		No Data	-0.0595677	-0.00822952	-0.0513382	Hypothetical proteins	Conserved
NMB0192	ribonuclease HII (RNase HII)	rnhB	3.1.26.4	-0.851901	-0.800846	-0.0510547	Transcription	Degradation of RNA
NMB0180	UDP-3-O-[3-hydroxymyristoyl] glucosamine N-acyltransferase	lpxD	No Data	-1.05814	-1.00822	-0.0499206	Fatty acid and phospholipid metabolism	Biosynthesis
NMB1395	putative L-threonine 3-dehydrogenase		No Data	-1.05918	-1.01038	-0.0487991	Energy metabolism	Fermentation
NMA0319	putative MafS4 cassette	mafS4	No Data	-0.912101	-0.864461	-0.0476399	Cell envelope	Surface structures
NMB0332	type IV prepilin-like proteins leader peptide processing enzyme PilD (prepilin peptidase) [Includes: leader peptidase; N- methyltransferase]	pilD	3.4.99.-	0.515298	0.562885	-0.047587	Cell envelope	Surface structures
NMB1745	hypothetical protein		No Data	-0.78065	-0.735577	-0.045073	No Data	No Data
NMB2136	putative peptide transporter		No Data	-0.71654	-0.672813	-0.0437272	Transport and binding proteins	Amino acids, peptides and amines
NMB1614	Trk system potassium uptake protein TrkA (K(+)-uptake protein TrkA)	trkA	No Data	-0.9991	-0.955601	-0.0434987	Transport and binding proteins	Cations and iron carrying compounds
NMB0029	putative D-3-phosphoglycerate dehydrogenase (PGDH)		1.1.1.29	-0.580012	-0.538184	-0.0418287	Central intermediary metabolism	Other
NMA0433	truncated ATP-dependent DNA helicase HrpA (C-terminal 38% of the protein)		2.7.1.12	0.00489381	0.0446119	-0.039718	DNA metabolism	DNA replication, recombination, and repair
NMB0938	hypothetical lipoprotein		No Data	-0.366696	-0.327461	-0.0392353	No Data	No Data
NMB1727	conserved hypothetical protein		No Data	-0.807376	-0.768491	-0.0388846	Hypothetical proteins	Conserved
NMB0689	transcription elongation factor GreB (transcript cleavage factor GreB)	greB	No Data	1.64915	1.68722	-0.038072	Transcription	Transcription factors
NMC0680	type II site-specific deoxyribonuclease	No Data	No Data	-1.80302	-1.7659	-0.0371141	DNA metabolism	DNA replication, recombination, and repair
NMB0545	SMC protein	smc	No data	-0.413698	-0.376848	-0.0368497	DNA metabolism	Chromosome-associated proteins
NMB0343	conserved hypothetical protein		No Data	-0.193487	-0.156795	-0.0366922	Hypothetical proteins	Conserved
NMB1317	hypothetical protein		No Data	-2.15839	-2.12215	-0.0362402	No Data	No Data
NMB0708	DNA polymerase III delta subunit	holA	2.7.7.7	-0.56728	-0.531448	-0.0358319	DNA metabolism	DNA replication, recombination, and repair
NMB1157	hypothetical protein	No Data	No Data	3.20163	3.23746	-0.0358317	No Data	No Data
NMB0254	NADH-quinone oxidoreductase chain K (NADH dehydrogenase I, chain K; NDH-1, chain K)	nuoK	1.6.5.3	1.52779	1.56334	-0.0355443	Energy metabolism	Electron transport
NMB0828	ADP-L-glycero-D-manno-heptose-6-epimerase (ADP-L-glycero-beta-D-manno-heptose-6-epimerase; ADP-glyceromanno-heptose 6-epimerase; ADP-hep 6-epimerase; AGME)	rfaD	5.1.3.20	-0.692058	-0.656707	-0.0353507	Cell envelope	Biosynthesis and degradation of surface polysaccharides and lipopolysaccharides
NMB0857	hypothetical protein		No Data	0.874123	0.909126	-0.0350034	No Data	No Data
NMB0519	hypothetical protein		No Data	0.716621	0.743501	-0.02688	No Data	No Data
NMB0956	2-oxoglutarate dehydrogenase E2 component (dihydrolipoyllysine-residue succinyltransferase component of 2-oxoglutarate dehydrogenase complex; dihydrolipoamide succinyltransferase component of 2-oxoglutarate dehydrogenase complex)	sucB	2.3.1.61	-0.69268	-0.667993	-0.0246868	Energy metabolism	TCA cycle
NMB1770	IS1655 transposase		No Data	0.710163	0.733494	-0.0233313	Mobile and extrachromosomal element functions	Transposon functions
NMB0356	putative ABC transporter ATP-binding protein		No Data	-0.659338	-0.63794	-0.0213981	Transport and binding proteins	Unknown substrate
NMB1370	conserved hypothetical protein		No Data	0.162568	0.183081	-0.0205129	No Data	No Data
NMB1563	putative HTH-type transcriptional regulator		No Data	0.330337	0.350347	-0.0200098	Regulatory functions	Other
NMB2074	conserved hypothetical periplasmic protein		No Data	-0.14302	-0.123999	-0.0190209	No Data	No Data
NMB0392	quinolinate synthetase B protein (L-aspartate oxidase; LASPO)	nicB	1.4.3.16	0.569917	0.588783	-0.0188654	Biosynthesis of cofactors, prosthetic groups, and carriers	Pyridine nucleotides
NMB1826	conserved hypothetical protein		No Data	-0.0854002	-0.0676594	-0.0177408	Hypothetical proteins	Conserved
NMB0751	tyrosine recombinase XerD	xerD	No Data	-0.964722	-0.947483	-0.0172384	DNA metabolism	DNA replication, recombination, and repair
NMB0133	DNA-directed RNA polymerase beta' chain (RNAP beta' subunit; transcriptase beta' chain; RNA polymerase beta' subunit)	rpoC	2.7.7.6	-1.65608	-1.64212	-0.0139654	Transcription	DNA-dependent RNA polymerase
NMB0194	putative amino-acid symporter		No Data	-0.806301	-0.79428	-0.0120207	Transport and binding proteins	Amino acids, peptides and amines
NMB1970	putative para-aminobenzoate synthase component I (ADC synthase)		No Data	1.1922	1.20414	-0.0119424	Biosynthesis of cofactors, prosthetic groups, and carriers	Folic acid
NMC0328	DNA methylase	No Data	No Data	-0.921457	-0.910138	-0.0113187	DNA metabolism	Restriction/modification
NMB1273	putative poly(beta-D-mannuronate) O-acetylase (alginate biosynthesis protein AlgI)		No Data	0.595009	0.605741	-0.0107327	Cell envelope	Other
NMB0185	phosphatidate cytidylyltransferase (CDP-diglyceride synthetase; CDP-diglyceride pyrophosphorylase; CDP-diacylglycerol synthase; CDS; CTP:phosphatidate cytidylyltransferase; CDP-DAG synthase; CDP-DG synthetase)	cdsA	2.7.7.41	-1.29374	-1.28462	-0.0091231	Fatty acid and phospholipid metabolism	Biosynthesis
NMA2175	autotransporter A	autA	No Data	-1.35516	-1.34628	-0.00888243	Cellular processes	Pathogenesis
NMB0099	hypothetical protein		No Data	0.29062	0.297647	-0.00702673	No Data	No Data
NMB0699	tryptophan synthase beta chain	trpB	4.2.1.20	1.40055	1.40477	-0.0042245	Amino acid biosynthesis	Aromatic amino acid family
NMA0805	sec-independent protein translocase TatA/E component	tatA/E	No Data	-0.183656	-0.182447	-0.00120886	Protein fate	Protein and peptide secretion and trafficking
NMB0636	conserved hypothetical protein (pseudogene part 1)		No Data	0.315915	0.315271	0.000644398	No Data	No Data
NMB1373	ribosome-binding factor A	rbfA	No Data	-0.139988	-0.142102	0.00211415	Transcription	RNA processing
NMB2157	putative nicotinamidase (nicotine deamidase; NAMase)		No Data	-0.603954	-0.606084	0.00213	Biosynthesis of cofactors, prosthetic groups, and carriers	Pyridine nucleotides
NMB1684	seryl-tRNA synthetase (serine--tRNA ligase; SerRS)	serS	6.1.1.11	-1.40838	-1.41068	0.0023007	Protein synthesis	tRNA aminoacylation
NMB0366	hypothetical periplasmic protein		No Data	1.18812	1.18536	0.00276265	No Data	No Data
NMB0388	putative transporter		No Data	1.4032	1.39893	0.00427419	Transport and binding proteins	Carbohydrates, organic alcohols, and acids
NMB0481	hypothetical protein		No Data	-0.48338	-0.489154	0.00577448	Hypothetical proteins	Conserved
NMC1452	hypothetical protein		No Data	0.629769	0.623572	0.00619786	Hypothetical proteins	Conserved
NMB0410	putative MraZ-like protein		No Data	-1.49402	-1.50114	0.00712039	Hypothetical proteins	Conserved
NMB0943	5,10-methylenetetrahydrofolate reductase	metF	1.7.99.5	0.644943	0.636833	0.00811001	Amino acid biosynthesis	Aspartate family
NMB1621	putative phospholipid hydroperoxide glutathione peroxidase (PHGPx)		No Data	-0.854055	-0.863145	0.00908961	Cellular processes	Detoxification
NMB1789	preprotein translocase SecB subunit	secB	No Data	-0.22522	-0.237288	0.0120676	Protein fate	Protein and peptide secretion and trafficking
NMB0787	putative amino acid ABC transporter binding lipoprotein		No Data	0.949769	0.93529	0.014479	Transport and binding proteins	Amino acids, peptides and amines
NMB0427	cell division protein FtsZ	ftsZ	No Data	-1.30777	-1.32225	0.0144847	Cellular processes	Cell division
NMB1637	putative nitroreductase		No Data	-0.762385	-0.777337	0.0149515	Hypothetical proteins	Conserved
NMC0877	putative ATP binding protein	No Data	No Data	2.08625	2.07116	0.0150871	Transport and binding proteins	Unknown substrate
NMB0807	putative inorganic polyphosphate/ATP-NAD kinase (poly(P)/ATP NAD kinase)		No Data	-1.00702	-1.02328	0.0162666	Hypothetical proteins	Conserved
NMB2042	putative ABC transporter ATP-binding protein	potA2	No Data	1.26251	1.24615	0.0163515	Transport and binding proteins	Amino acids, peptides and amines
NMB1579	ATP phosphoribosyltransferase (ATP-PRTase; ATP-PRT)	hisG	2.4.2.17	0.791624	0.774549	0.0170751	Amino acid biosynthesis	Histidine family
NMB1288	ribonucleoside-diphosphate reductase beta subunit (ribonucleotide reductase)	nrdB	1.17.4.1	-1.56229	-1.57962	0.017334	Purines, pyrimidines, nucleosides, and nucleotides	2'-Deoxyribonucleotide metabolism
NMB1031	3-isopropylmalate dehydrogenase (beta-IPM dehydrogenase; IMDH; 3-IPM-DH)	leuB	1.1.1.85	1.98891	1.97105	0.0178606	Amino acid biosynthesis	Pyruvate family
NMA1987	hypothetical protein		No Data	-1.07074	-1.08868	0.0179385	Hypothetical proteins
NMB1277	putative transporter		No Data	-0.0444917	-0.0625196	0.0180279	Transport and binding proteins	Other
NMB1377	L-lactate dehydrogenase (cytochrome)	lldA	1.1.2.3	-1.33041	-1.35054	0.0201222	Energy metabolism	Glycolysis/gluconeogenesis
NMA1172	conserved hypothetical protein		2.1.2.11	-0.363993	-0.384323	0.0203298	Hypothetical proteins	Conserved
NMB1050	IS1655 transposase		No Data	0.682358	0.661709	0.0206492	Mobile and extrachromosomal element functions	Transposon functions
NMB1067	DNA translocase FtsK2	ftsK	No Data	0.594759	0.573018	0.0217409	Cellular processes	Cell division
NMB1956	50S ribosomal protein L31	rpmE	No Data	1.03437	1.00783	0.0265359	Protein synthesis	Ribosomal proteinssynthesis and modification
NMB0656	hypothetical protein		No Data	1.12445	1.09689	0.0275596	No Data	No Data
NMB0563	thiamine biosynthesis lipoprotein ApbE	apbE	No Data	1.32948	1.30188	0.0275958	Biosynthesis of cofactors, prosthetic groups, and carriers	Thiamine
NMB0479	conserved hypothetical protein		No Data	3.0661	3.0376	0.028506	Hypothetical proteins	Conserved
NMB0239	conserved hypothetical integral membrane protein		No Data	-0.75534	-0.784279	0.0289388	No Data	No Data
NMB1747	putative TspB protein		No Data	-0.884328	-0.913656	0.0293277	Unknown function	General
NMB1074	acetylglutamate kinase (NAG kinase; AGK; N-acetyl-L-glutamate 5-phosphotransferase)	argB	2.7.2.8	-0.897442	-0.930414	0.032972	Amino acid biosynthesis	Glutamate family
NMB1560	glutaminyl-tRNA synthetase (glutamine--tRNA ligase; GlnRS)	glnS	6.1.1.18	-1.02885	-1.06302	0.0341656	Protein synthesis	tRNA aminoacylation
NMB1520	hypothetical protein	No Data	No Data	0.612111	0.577697	0.0344138	No Data	No Data
NMA1992	hypothetical protein		No Data	0.694734	0.65995	0.0347838	Hypothetical proteins
NMB0946	putative peroxiredoxin (thioredoxin reductase)		No Data	-0.172992	-0.209869	0.0368767	Cell envelope	Other
NMB1472	chaperone ClpB (short)	clpB	No Data	-0.192674	-0.229913	0.0372392	Protein fate	Degradation of proteins, peptides, and glycopeptides
NMB1100	conserved hypothetical protein		No Data	1.36017	1.32078	0.0393898	No Data	No Data
NMB0221	dihydroorotate dehydrogenase (dihydroorotate oxidase; DHOdehase; DHODase; DHOD)	pyrD	1.3.3.1	-0.718644	-0.758505	0.039861	Purines, pyrimidines, nucleosides, and nucleotides	Pyrimidine ribonucleotide biosynthesis
NMB1898	conserved hypothetical lipoprotein		No Data	-0.576595	-0.618999	0.0424042	Cell envelope	Other
NMB0294	thiol:disulfide interchange lipoprotein DsbA2	dsbA2	No Data	1.53955	1.49623	0.0433236	Protein fate	Protein folding and stabilization
NMB1552	putative pilin gene-inverting protein (PIVML)		No Data	-0.711977	-0.75659	0.0446132	Cellular processes	Pathogenesis
NMA1225	putative DNA-binding phage protein		No Data	-0.00557556	-0.0505793	0.0450037	Mobile and extrachromosomal element functions	Prophage functions
NMB0570	conserved hypothetical integral membrane protein		No Data	-0.482727	-0.528439	0.0457123	No Data	No Data
NMC0873	hypothetical protein		No Data	-0.206536	-0.252302	0.0457666	Hypothetical proteins	Conserved
NMB0703	competence lipoprotein ComL	comL	No Data	-1.40013	-1.44627	0.0461486	Cell envelope	Other
NMB1715	drug efflux transport protein MtrD	mtrD	No Data	-1.2839	-1.33052	0.0466273	Transport and binding proteins	Other
NMA0325	MafA1 lipoprotein	mafA1	No data	-0.223242	-0.270022	0.04678	Unknown function	General
NMB0315	putative metallopeptidase		No Data	0.0828792	0.035137	0.0477422	Hypothetical proteins	Conserved
NMC1690	transferrin-binding protein A	No Data	No Data	-0.357237	-0.405775	0.0485381	Transport and binding proteins	Cations and iron carrying compounds
NMB2046	phosphotransferase system, enzyme IIA (protein IIA)	ptsIIA	No Data	-0.614406	-0.663444	0.0490377	Transport and binding proteins	Carbohydrates, organic alcohols, and acids
NMA1914	truncated hypothetical protein		No Data	0.102696	0.0519981	0.050698	Hypothetical proteins	Conserved
NMB0565	Na(+)-translocating NADH-quinone reductase subunit E (Na(+)-translocating NQR subunit E; Na(+)-NQR subunit E; NQR complex subunit E; NQR-1 subunit E)	nqrE	1.6.5.-	-1.4026	-1.45402	0.0514192	Energy metabolism	Aerobic
NMB1626	putative zonular occludens toxin-like protein		No Data	-0.301773	-0.3542	0.0524268	Hypothetical proteins	Conserved
NMB0068	sialic acid synthase (N-acetylneuraminate synthase; N-acetylneuraminic acid synthase)	siaC	No Data	1.43259	1.3795	0.0530902	Cell envelope	Biosynthesis and degradation of surface polysaccharides and lipopolysaccharides
NMC0209	transposase and inactivated derivative	No Data	No Data	1.07682	1.02234	0.0544749	Mobile and extrachromosomal element functions	Transposon functions
NMB0767	MTA/SAH nucleosidase (5'-methylthioadenosine nucleosidase; S-adenosylhomocysteine nucleosidase)	pfs	3.2.2.16/3.2.2.	-1.04449	-1.10424	0.0597457	Central intermediary metabolism	Other
NMB1554	CTP synthase (UTP--ammonia ligase; CTP synthetase)	pyrG	6.3.4.2	0.0550719	-0.0054213	0.0604932	Purines, pyrimidines, nucleosides, and nucleotides	Pyrimidine ribonucleotide biosynthesis
NMB0860	hypothetical protein		No Data	-0.402841	-0.464105	0.061264	Hypothetical proteins	Conserved
NMC2086	hypothetical protein		No Data	-0.791084	-0.853577	0.0624929	Hypothetical proteins
NMB2140	conserved hypothetical integral membrane protein		No Data	0.127527	0.0649202	0.0626066	Hypothetical proteins	Conserved
NMB1609	O-succinylhomoserine sulfhydrylase (OSH sulfhydrylase)	metZ	No Data	2.48495	2.42209	0.0628563	Energy metabolism	Amino acids and amines
NMB1044	ferredoxin--NADP reductase (FNR; flavodoxin reductase; FLXR; FLDR)	fpr	1.18.1.2	-0.642876	-0.706328	0.0634521	Energy metabolism	Electron transport
NMB1544	conserved hypothetical protein		No Data	-1.50901	-1.57379	0.0647832	No Data	No Data
NMB1835	tyrosyl-tRNA synthetase (tyrosine--tRNA ligase; TyrRS)	tyrS	6.1.1.1	-1.26983	-1.3351	0.0652785	Protein synthesis	tRNA aminoacylation
NMB0104	hypothetical protein		No Data	0.144647	0.0788162	0.0658306	No Data	No Data
NMB1650	putative leucine-responsive regulatory protein	lrp	No Data	-0.556146	-0.622459	0.0663136	Regulatory functions	Other
NMB0323	putative ubiquinone biosynthesis monooxygenase		No Data	-0.801735	-0.868284	0.0665489	Biosynthesis of cofactors, prosthetic groups, and carriers	Ubiquinone
NMB0425	cell division protein FtsQ	ftsQ	No Data	-1.13518	-1.20235	0.0671679	Cellular processes	Cell division
NMB2128	putative CinA-like protein		No Data	-0.581129	-0.648644	0.0675147	Unknown function	General
NMA0607	hypothetical protein NMA0607		No Data	-1.35266	-1.42054	0.0678802	Hypothetical proteins	Conserved
NMC1551	opacity protein opA66 (Fragment)	No Data	No Data	0.0486773	-0.0214737	0.0701511	Cell envelope	Other
NMB0840	conserved hypothetical protein		No Data	-0.16679	-0.237251	0.0704613	Hypothetical proteins	Conserved
NMB1879	putative HTH-type transcriptional regulator (pseudogene part 1)		No Data	0.0458872	-0.0255731	0.0714603	No Data	No Data
NMB1397	hypothetical protein	No Data	No Data	-0.518444	-0.593535	0.0750912	No Data	No Data
NMC1714	hypothetical protein		No Data	-0.489952	-0.565068	0.0751166	Hypothetical proteins	Conserved
NMB1238	putative peptidyl-prolyl cis-trans isomerase D (PPIase D; rotamase D)		No Data	-1.87352	-1.949	0.0754783	Unknown function	General
NMB1352	conserved hypothetical protein		No Data	-0.000919914	-0.0765178	0.0755979	No Data	No Data
NMB1301	30S ribosomal protein S1	rpsA	No Data	-0.910286	-0.98693	0.0766436	Protein synthesis	Ribosomal proteinssynthesis and modification
NMA2123	truncated FrpA/C protein (N-terminal 4% of the protein)		No Data	0.848228	0.77086	0.0773686	Hypothetical proteins	Conserved
NMB0377	conserved hypothetical protein		No Data	-0.977806	-1.05635	0.0785391	Cell envelope	Biosynthesis and degradation of murein sacculus and peptidoglycan
NMB1417	putative polynucleotidyl transferase		No Data	-0.613568	-0.692277	0.0787092	Hypothetical proteins	Conserved
NMB0792	putative transporter		No Data	1.70238	1.62001	0.0823748	Transport and binding proteins	Unknown substrate
NMB2127	putative peptidase		No Data	-0.0844936	-0.167381	0.0828878	Protein fate	Degradation of proteins, peptides, and glycopeptides
NMC0871	hypothetical protein		No Data	-0.45893	-0.546847	0.0879174	Hypothetical proteins	Conserved
NMB0832	putative anticodon nuclease		No Data	-0.451284	-0.542726	0.0914424	Transcription	RNA processing
NMB0232	DNA helicase II	uvrD	3.6.1.-	-0.778824	-0.872429	0.0936043	DNA metabolism	DNA replication, recombination, and repair
NMB0538	conserved hypothetical protein		No Data	-0.166581	-0.260937	0.0943557	Hypothetical proteins	Conserved
NMA0653	type IV pilus biogenesis protein PilN	pilN	No Data	0.783121	0.686155	0.0969663	Cellular processes	Pathogenesis
NMB0310	conserved hypothetical integral membrane protein		No Data	-0.553677	-0.651448	0.0977704	Hypothetical proteins	Conserved
NMB1115	putative phage tail fibre protein		No Data	0.156063	0.0556195	0.100443	Mobile and extrachromosomal element functions	Prophage functions
NMA1758	cytosol aminopeptidase (leucine aminopeptidase; LAP; leucyl aminopeptidase)	pepA	4.4.1.-	-1.70832	-1.80889	0.100567	Protein fate	Degradation of proteins, peptides, and glycopeptides
NMB1313	trigger factor (TF)	tig	No Data	-0.675234	-0.776073	0.10084	Protein fate	Protein folding and stabilization
NMB0824	orotidine 5'-phosphate decarboxylase (OMP decarboxylase; OMPDCase; OMPdecase)	pyrF	4.1.1.23	0.137622	0.0365521	0.10107	Purines, pyrimidines, nucleosides, and nucleotides	Pyrimidine ribonucleotide biosynthesis
NMB0911	IS1655 transposase		No Data	0.3591	0.256451	0.10265	Mobile and extrachromosomal element functions	Transposon functions
NMB0265	Holliday junction DNA helicase RuvA	ruvA	No Data	2.07337	1.97011	0.103264	DNA metabolism	DNA replication, recombination, and repair
NMB1442	DNA mismatch repair protein MutL	mutL	No Data	1.02538	0.921912	0.103473	DNA metabolism	DNA replication, recombination, and repair
NMC1691	transferrin-binding protein B	tbpB	No Data	-0.730665	-0.834831	0.104167	Transport and binding proteins	Cations and iron carrying compounds
NMB0386	phosphatidylglycerophosphatase A	pgpA	3.1.3.27	-0.693957	-0.79906	0.105102	Fatty acid and phospholipid metabolism	Degradation
NMB0521	hypothetical periplasmic protein		No Data	0.408473	0.303231	0.105242	No Data	No Data
NMB1360	pyridoxamine 5'-phosphate oxidase (PNP/PMP oxidase; PNPOx)	pdxH	1.4.3.5	-0.409081	-0.514657	0.105577	Biosynthesis of cofactors, prosthetic groups, and carriers	Pyridoxine
NMB0516	hypothetical protein		No Data	-0.42304	-0.528634	0.105593	No Data	No Data
NMB1134	ferredoxin, 2Fe-2S	fdx	No Data	-0.310599	-0.416841	0.106242	Energy metabolism	Electron transport
NMB0637	argininosuccinate lyase (arginosuccinase; ASAL)	argH	4.3.2.1	1.95794	1.85044	0.107506	Amino acid biosynthesis	Glutamate family
NMA2226	geranyltranstransferase		0	0.813476	0.705814	0.107661	Biosynthesis of cofactors, prosthetic groups, and carriers	Ubiquinone
NMB1622	nitric oxide reductase	norB	1.7.99.-	1.08191	0.970928	0.110986	Energy metabolism	Anaerobic
NMB1378	iron-sulphur cluster-assembly HTH-type transcriptional repressor IscR	iscR	No data	-1.04609	-1.15905	0.11296	Biosynthesis of cofactors, prosthetic groups, and carriers	Other
NMB0473	conserved hypothetical protein		No Data	-2.04814	-2.16198	0.113839	Hypothetical proteins	Conserved
NMC0327	DNA adenine methylase (Deoxyadenosyl-methyltransferase)(DNA adenine methyltransferase) (M.VchADam)	No Data	No Data	-0.537924	-0.652071	0.114147	DNA metabolism	Restriction/modification
NMB0339	conserved hypothetical TPR-containing periplasmic protein		No Data	-0.824332	-0.939432	0.1151	Hypothetical proteins	Conserved
NMB1738	putative FrpA/C secretion adaptor protein		No Data	-0.570385	-0.6862	0.115815	Transport and binding proteins	Other
NMB0654	conserved hypothetical protein		No Data	0.0885366	-0.0284043	0.116941	No Data	No Data
NMB0326	octaprenyl-diphosphate synthase (octaprenyl pyrophosphate synthetase; OPP synthetase)	ispB	No Data	-1.20356	-1.32211	0.118554	Biosynthesis of cofactors, prosthetic groups, and carriers	Ubiquinone
NMB0560	serine acetyltransferase (SAT)	cysE	2.3.1.30	-0.55243	-0.672534	0.120104	Amino acid biosynthesis	Serine family
NMB1124	conserved hypothetical lipoprotein		No Data	-0.494697	-0.615456	0.120759	No Data	No Data
NMB0749	penicillin-binding protein (D-alanyl-D-alanine carboxypeptidase; DD-peptidase; DD-carboxypeptidase)	pbpG	No Data	-0.380933	-0.501733	0.1208	Cell envelope	Biosynthesis and degradation of murein sacculus and peptidoglycan
NMB0399	exodeoxyribonuclease III (exonuclease III; EXO III)	xthA	3.1.11.2	0.146959	0.0235771	0.123382	DNA metabolism	DNA replication, recombination, and repair
NMB0083	polysialic acid capsule modification protein LipB	lipB	No Data	0.988934	0.865244	0.12369	Cell envelope	Biosynthesis and degradation of surface polysaccharides and lipopolysaccharides
NMB0891	hypothetical protein	No Data	No Data	-0.0955848	-0.220863	0.125278	No Data	No Data
NMB1961	putative VacJ-like protein		No Data	3.40733	3.28204	0.125293	Unknown function	General
NMB1587	putative peptidase		No Data	-0.200418	-0.326101	0.125682	Protein fate	Degradation of proteins, peptides, and glycopeptides
NMB0973	hypothetical integral membrane protein		No Data	-0.775747	-0.90143	0.125683	No Data	No Data
NMA0855	hypothetical protein NMA0855		No Data	0.110936	-0.0165995	0.127535	Hypothetical proteins	Conserved
NMA1461	putative dnaJ protein	dnaJ	No Data	1.70105	1.57349	0.127558	Protein fate	Protein folding and stabilization
NMB0407	thiol:disulfide interchange protein DsbA3	dsbA3	No Data	-1.54257	-1.67051	0.127937	Protein fate	Protein folding and stabilization
NMC1875	conserved hypothetical protein	No Data	No Data	-0.335323	-0.463966	0.128643	Hypothetical proteins	Conserved
NMB0748	Hfq protein	hfq	No Data	0.3599	0.228219	0.131682	Mobile and extrachromosomal element functions	Prophage functions
NMB0338	conserved hypothetical integral membrane protein		No Data	-0.540655	-0.672398	0.131744	Hypothetical proteins	Conserved
NMB0830	conserved hypothetical protein		No Data	-0.565079	-0.69709	0.132011	Hypothetical proteins	Conserved
NMB1486	hypothetical protein	No Data	No Data	0.923591	0.791256	0.132335	No Data	No Data
NMB0044	peptide methionine sulfoxide reductase MsrA/MsrB [includes: thioredoxin, peptide methionine sulfoxide reductase MsrA (protein-methionine-S-oxide reductase; peptide Met(O) reductase) and peptide methionine sulfoxide reductase MsrB]	msrAB	1.8.4.6	-1.61011	-1.74307	0.132959	Protein fate	Protein modification and repair
NMB1435	putative transporter		No Data	0.232156	0.0979252	0.13423	Transport and binding proteins	Other
NMB0909	hypothetical protein		No Data	-1.63658	-1.77204	0.135459	No Data	No Data
NMB2125	conserved hypothetical protein		No Data	0.631762	0.496129	0.135633	No Data	No Data
NMA0510	hypothetical protein		No Data	-1.00598	-1.1427	0.136727	Hypothetical proteins	Conserved
NMB1258	putative ATPase		No Data	-0.119612	-0.256341	0.136729	Hypothetical proteins	Conserved
NMB1583	imidazoleglycerol-phosphate dehydratase (IGPD)	hisB	4.2.1.19	-0.07015	-0.210717	0.140567	Amino acid biosynthesis	Histidine family
NMB1546	hypothetical integral membrane protein		No Data	-0.353766	-0.499335	0.14557	Cell envelope	Other
NMB0225	IS1655 transposase		No Data	0.646664	0.501018	0.145645	Mobile and extrachromosomal element functions	Transposon functions
NMB1201	inosine-5'-monophosphate dehydrogenase (IMP dehydrogenase; IMPDH; IMPD)	guaB	1.1.1.205	-1.05012	-1.19665	0.146525	Purines, pyrimidines, nucleosides, and nucleotides	Purine ribonucleotide biosynthesis
NMB1300	cytidylate kinase (CK; cytidine monophosphate kinase; CMP kinase)	cmk	2.7.4.14	-0.901766	-1.04852	0.146753	Purines, pyrimidines, nucleosides, and nucleotides	Nucleotide and nucleoside interconversions
NMB0353	3-deoxy-D-manno-octulosonate 8-phosphate phosphatase (KDO 8-P phosphatase)	yrbI	No Data	-1.10781	-1.25496	0.147148	Hypothetical proteins	Conserved
NMB1714	outer-membrane lipoprotein MtrE	mtrE	No Data	-0.712038	-0.861571	0.149533	Cellular processes	Detoxification
NMB1405	putative FrpA/FrpC cassette		No Data	1.01776	0.867207	0.150554	Unknown function	General
NMB1396	A/G-specific adenine glycosylase	mutY	3.2.2.-	-1.16078	-1.31232	0.15154	DNA metabolism	DNA replication, recombination, and repair
NMB0283	conserved hypothetical protein		No Data	1.32823	1.17624	0.15199	Hypothetical proteins	Conserved
NMB1445	RecA protein (recombinase A)	recA	No Data	0.624615	0.471823	0.152792	DNA metabolism	DNA replication, recombination, and repair
NMB0196	ribonuclease E (RNase E)	rne	3.1.4.-	-1.22925	-1.38208	0.152829	Transcription	RNA processing
NMB0700	IgA-specific serine endopeptidase (IgA protease)	iga	3.4.21.72	1.44089	1.28721	0.153679	Protein fate	Degradation of proteins, peptides, and glycopeptides
NMB2022	conserved hypothetical protein		No Data	3.69843	3.54427	0.154157	Hypothetical proteins	Conserved
NMA1330	conserved hypothetical protein		No Data	0.660864	0.506523	0.154342	Hypothetical proteins	Conserved
NMB1163	conserved hypothetical TPR-containing lipoprotein		No Data	-0.98196	-1.13773	0.155767	No Data	No Data
NMB2028	putative gluconokinase (gluconate kinase)		2.7.1.12	0.749975	0.592637	0.157338	Energy metabolism	Sugars
NMB0138	elongation factor G (EF-G)	fusA	No Data	-1.2978	-1.45527	0.157471	Protein synthesis	Translation factors
NMB1665	conserved hypothetical protein		No Data	2.3236	2.16563	0.157966	Hypothetical proteins	Conserved
NMB0592	30S ribosomal protein S16	rpsP	No Data	-0.579765	-0.738445	0.15868	Protein synthesis	Ribosomal proteinssynthesis and modification
NMB0559	putative ubiquinone biosynthesis protein UbiB		No Data	-1.35452	-1.51503	0.160507	Biosynthesis of cofactors, prosthetic groups, and carriers	Ubiquinone
NMB0971	conserved hypothetical protein		No Data	0.821693	0.660851	0.160843	No Data	No Data
NMB1120	conserved hypothetical protein		No Data	-0.667241	-0.829716	0.162476	No Data	No Data
NMB0566	Na(+)-translocating NADH-quinone reductase subunit D (Na(+)-translocating NQR subunit D; Na(+)-NQR subunit D; NQR complex subunit D; NQR-1 subunit D)	nqrD	1.6.5.3	-1.0304	-1.19443	0.164025	Energy metabolism	Aerobic
NMB0629	1-(5-phosphoribosyl)-5-[(5-phosphoribosylamino)methylideneamino] imidazole-4-carboxamide isomerase (phosphoribosylformimino-5-aminoimidazole carboxamide ribotide isomerase)	hisA	5.3.1.16	-0.92473	-1.08901	0.164277	Amino acid biosynthesis	Histidine family
NMB0743	ubiquinone/menaquinone biosynthesis methyltransferase UbiE	ubiE	No Data	0.834229	0.668028	0.166201	Biosynthesis of cofactors, prosthetic groups, and carriers	Ubiquinone
NMA1257	hypothetical protein NMA1257		No Data	0.339932	0.171962	0.16797	Hypothetical proteins	Conserved
NMB0904	hypothetical periplasmic protein		No Data	-0.325982	-0.497389	0.171407	No Data	No Data
NMB1589	hypothetical protein	No Data	No Data	1.56106	1.38951	0.171546	No Data	No Data
NMB1643	translation initiation factor IF-2	infB	No Data	-1.0616	-1.23335	0.171754	Protein synthesis	Translation factors
NMA1226	hypothetical protein NMA1226		No Data	-0.820537	-0.993783	0.173245	Hypothetical proteins	Conserved
NMA0344	hypothetical protein		No Data	0.544788	0.370371	0.174417	Hypothetical proteins
NMB0056	DnaK suppressor protein	dksA	No Data	-0.951089	-1.12876	0.177672	DNA metabolism	DNA replication, recombination, and repair
NMB0534	conserved hypothetical integral membrane protein		No Data	1.50342	1.32493	0.178487	Hypothetical proteins	Conserved
NMB1116	hypothetical protein	No Data	No Data	-0.514049	-0.695714	0.181665	No Data	No Data
NMB0556	putative transcriptional regulator		No Data	-1.94263	-2.12647	0.183834	Mobile and extrachromosomal element functions	Prophage functions
NMB0661	putative Trk system potassium uptake protein		No Data	-0.764062	-0.950006	0.185944	Disrupted reading frame	No Data
NMB1497	putative TonB-dependent receptor		No Data	-0.615838	-0.801981	0.186143	Transport and binding proteins	Cations and iron carrying compounds
NMB1239	conserved hypothetical protein		No Data	-1.02197	-1.21223	0.19026	Hypothetical proteins	Conserved
NMB2101	30S ribosomal protein S2	rpsB	No Data	-0.781362	-0.973046	0.191683	Protein synthesis	Ribosomal proteinssynthesis and modification
NMB0186	undecaprenyl pyrophosphate synthetase (UPP synthetase; di-trans,poly-cis-decaprenylcistransferase; undecaprenyl diphosphate synthase; UDS)	uppS	2.5.1.31	-1.0609	-1.253	0.192107	Biosynthesis of cofactors, prosthetic groups, and carriers	Other
NMB1872	putative acetyltransferase		No Data	0.216194	0.0235953	0.192599	Protein synthesis	Ribosomal proteinssynthesis and modification
NMB0359	glutamine synthetase (glutamate--ammonia ligase)	glnA	6.3.1.2	-0.716267	-0.909631	0.193364	Amino acid biosynthesis	Glutamate family
NMC0296	Hin4II restriction endonuclease	No Data	No Data	-0.244158	-0.439208	0.19505	DNA metabolism	DNA replication, recombination, and repair
NMB0206	leucyl/phenylalanyl-tRNA--protein transferase (L/F- transferase; leucyltransferase; phenylalanyltransferase)	aat	2.3.2.-	1.93403	1.73867	0.195362	Energy metabolism	Amino acids and amines
NMB1250	putative two-component system transcriptional regulator protein		No Data	2.05087	1.85442	0.19645	Regulatory functions	Other
NMC0604	conserved hypothetical protein	No Data	No Data	-0.506098	-0.706077	0.199979	Hypothetical proteins	Conserved
NMB1308	conserved hypothetical protein		No Data	-0.529655	-0.729675	0.20002	Hypothetical proteins	Conserved
NMB2038	putative PemK-like protein		No Data	0.315613	0.114858	0.200755	Unknown function	General
NMB0803	conserved hypothetical protein		No Data	-1.34328	-1.54443	0.201152	Hypothetical proteins	Conserved
NMB0264	putative ABC transporter ATP-binding protein		No Data	1.4492	1.24706	0.202136	Transport and binding proteins	Unknown substrate
NMB0826	putative type II restriction-modification system enzyme Mod		2.1.1.73	-0.552367	-0.754658	0.202291	DNA metabolism	DNA replication, recombination, and repair
NMB0841	hypothetical integral membrane protein		No Data	-0.962566	-1.16668	0.204111	No Data	No Data
NMB0212	DNA gyrase subunit B	gyrB	5.99.1.3	-0.955746	-1.16113	0.205381	DNA metabolism	DNA replication, recombination, and repair
NMB0284	adenylosuccinate lyase (adenylosuccinase; ASL)	purB	4.3.2.2	2.41364	2.20773	0.205908	Purines, pyrimidines, nucleosides, and nucleotides	Purine ribonucleotide biosynthesis
NMB0974	hypothetical protein		No Data	-1.18703	-1.39405	0.207014	No Data	No Data
NMB0856	hypothetical protein		No Data	1.44851	1.24078	0.207722	Hypothetical proteins	Conserved
NMB1743	hypothetical protein		No Data	0.133751	-0.0742489	0.208	No Data	No Data
NMC1118	transcriptional regulator	No Data	No Data	0.476725	0.268136	0.20859	Regulatory functions	Other
NMA1934	glycine dehydrogenase [decarboxylating] (glycine decarboxylase; glycine cleavage system P-protein)	gcvP	No Data	-0.926119	-1.13482	0.208698	Energy metabolism	Amino acids and amines
NMB0205	ferric uptake HTH-type transcriptional regulator (ferric uptake regulation protein)	fur	No Data	-0.413028	-0.622725	0.209697	Regulatory functions	Other
NMB2132	transferrin-binding protein-like lipoprotein (lipoprotein GNA2132)		No Data	0.841097	0.630834	0.210263	Unknown function	General
NMA0038	hypothetical protein		No Data	0.487082	0.276273	0.210809	Hypothetical proteins	Conserved
NMA0175	hypothetical protein		No Data	0.791664	0.580788	0.210877	Hypothetical proteins
NMC0003	truncated pilin	No Data	No Data	0.0529689	-0.158589	0.211558	Protein fate	Protein and peptide secretion and trafficking
NMB0720	threonyl-tRNA synthetase (threonine--tRNA ligase; ThrRS)	thrS	6.1.1.3	-1.82812	-2.0434	0.215281	Protein synthesis	tRNA aminoacylation
NMB1572	aconitate hydratase 2 (citrate hydro-lyase 2; aconitase 2)	acnB	4.2.1.3	-0.549624	-0.766779	0.217155	Energy metabolism	TCA cycle
NMB1440	conserved hypothetical TPR-containing periplasmic protein		No Data	3.01855	2.80054	0.218006	No Data	No Data
NMB1004	conserved hypothetical protein		No Data	0.310767	0.0926333	0.218134	No Data	No Data
NMA1688	phosphoglycolate phosphatase 1 (PGPase 1; PGP 1)	gph1	No Data	-0.166753	-0.385277	0.218524	Energy metabolism	Sugars
NMB0434	conserved hypothetical protein		No Data	-0.898455	-1.11748	0.219024	Energy metabolism	Aerobic
NMB0718	ferrochelatase (protoheme ferro-lyase; heme synthetase)	hemH	4.99.1.1	-0.351806	-0.57219	0.220384	Biosynthesis of cofactors, prosthetic groups, and carriers	Heme, porphyrin, and cobalamin
NMB1064	ADP-ribose pyrophosphatase (ADP-ribose diphosphatase; adenosine diphosphoribose pyrophosphatase; ADPR-PPase; ADP-ribose phosphohydrolase; ASPPase)	nudF	3.6.1.13	2.48497	2.26439	0.220581	DNA metabolism	DNA replication, recombination, and repair
NMB1536	preprotein translocase SecA subunit	secA	No Data	-0.890047	-1.11077	0.220724	Protein fate	Protein and peptide secretion and trafficking
NMB0790	phosphoglucomutase (glucose phosphomutase; PGM)	pgm	5.4.2.2	-0.221098	-0.441956	0.220859	Cell envelope	Biosynthesis and degradation of surface polysaccharides and lipopolysaccharides
NMB0996	conserved hypothetical integral membrane protein		No Data	0.420815	0.199815	0.221	No Data	No Data
NMA2114	hypothetical protein		No Data	0.226838	0.0053861	0.221452	Hypothetical proteins	Conserved
NMB0796	conserved hypothetical protein		No Data	-1.16619	-1.38837	0.222177	Hypothetical proteins	Conserved
NMB0378	putative phosphate permease		No Data	-1.30525	-1.5279	0.222648	Transport and binding proteins	Anions
NMB0076	cytosine-specific methyltransferase (pseudogene part 1)	dcmH	No Data	-0.0498952	-0.272572	0.222677	DNA metabolism	Restriction/modification
NMB1545	hypothetical protein		No Data	-1.16853	-1.39308	0.224543	No Data	No Data
NMB0763	cysteine synthase A (O-acetylserine sulfhydrylase A; O-acetylserine (thiol)-lyase A; CSase A)	cysK	4.2.99.8	0.40334	0.178317	0.225023	Amino acid biosynthesis	Serine family
NMA1690	hypothetical membrane protein		No Data	0.38568	0.158085	0.227595	Hypothetical proteins	Conserved
NMB0562	conserved hypothetical membrane-associated protein		No Data	-1.56336	-1.79153	0.228168	Hypothetical proteins	Conserved
NMB1351	putative ribosomal RNA small subunit methyltransferase B (rRNA (cytosine-C(5)-)-methyltransferase)		No Data	-0.427939	-0.657103	0.229164	Protein synthesis	tRNA and rRNA base modification
NMC1798	hypothetical protein		No Data	0.896503	0.666957	0.229546	Hypothetical proteins	Conserved
NMB0806	ribosomal large subunit pseudouridine synthase F (rRNA-uridine isomerase F; rRNA pseudouridylate synthase F)	rluF	4.2.1.70	-0.463603	-0.69322	0.229617	Protein synthesis	tRNA and rRNA base modification
NMB1291	ribonucleoside-diphosphate reductase alpha subunit (ribonucleotide reductase)	nrdA	1.17.4.1	-1.44854	-1.67817	0.229634	Purines, pyrimidines, nucleosides, and nucleotides	2'-Deoxyribonucleotide metabolism
NMB0146	30S ribosomal protein S19	rpsS	No Data	-1.32648	-1.55625	0.229767	Protein synthesis	Ribosomal proteinssynthesis and modification
NMB0907	conserved hypothetical protein		No Data	-1.51313	-1.74371	0.230577	No Data	No Data
NMB0865	hypothetical integral membrane protein		No Data	-0.300128	-0.533181	0.233054	No Data	No Data
NMB1780	TpsA3 activation/secretion protein TpsB3	tpsB	No Data	-0.0973907	-0.331363	0.233972	Cellular processes	Toxin production and resistance
NMA0664	putative transposase for IS1016		No Data	0.911531	0.677054	0.234477	Mobile and extrachromosomal element functions	Transposon functions
NMA0664	putative transposase for IS1016		No Data	0.911531	0.677054	0.234477	Mobile and extrachromosomal element functions	Transposon functions
NMB2093	methionine aminopeptidase (MAP; peptidase M)	map	3.4.11.18	-0.798807	-1.03336	0.234553	Protein fate	Protein modification and repair
NMB0220	acyl carrier protein (ACP)	acpP	No Data	-0.848071	-1.08298	0.234911	Fatty acid and phospholipid metabolism	Biosynthesis
NMB0293	putative TonB-dependent receptor		No Data	2.39763	2.16188	0.235745	Transport and binding proteins	Cations and iron carrying compounds
NMB1231	ATP-dependent protease Lon	lon	3.4.21.53	1.08208	0.844385	0.237693	Protein fate	Degradation of proteins, peptides, and glycopeptides
NMA1645	conserved hypothetical lipoprotein		3.2.2.23	-0.206174	-0.444373	0.238199	Unclassified	Role category not yet assigned
NMB0130	50S ribosomal protein L10	rplJ	No Data	-1.67179	-1.91071	0.238928	Protein synthesis	Ribosomal proteinssynthesis and modification
NMC0885	hypothetical protein	No Data	No Data	0.120213	-0.118961	0.239175	No Data	No Data
NMB0657	hypothetical protein	No Data	No Data	-0.555118	-0.796129	0.241012	No Data	No Data
NMB1913	fatty acid/phospholipid synthesis protein PlsX	plsX	No Data	-0.771874	-1.01297	0.241094	Fatty acid and phospholipid metabolism	Biosynthesis
NMB1607	putative two-component system transcriptional regulator protein		No Data	0.492721	0.251459	0.241262	Regulatory functions	Other
NMB0344	BolA-like protein	bolA	No Data	-0.0707814	-0.31295	0.242169	Unknown function	General
NMB1244	ribulose-phosphate 3-epimerase (pentose-5-phosphate 3-epimerase; PPE; R5P3E)	rpe	5.1.3.1	-0.407175	-0.650279	0.243103	Energy metabolism	Pentose phosphate pathway
NMB1310	4-hydroxy-3-methylbut-2-en-1-yl diphosphate synthase (1-hydroxy-2-methyl-2-(E)-butenyl 4-diphosphate synthase)	ispG	1.17.4.3	-1.11457	-1.36037	0.245798	Biosynthesis of cofactors, prosthetic groups, and carriers	Other
NMB1099	IS1655 transposase		No Data	0.736229	0.488778	0.247451	Mobile and extrachromosomal element functions	Transposon functions
NMB1040	conserved hypothetical membrane-associated protein		No Data	1.03081	0.783112	0.247694	No Data	No Data
NMB0900	putative KilA-N domain-containing protein		No Data	-0.797115	-1.04575	0.248631	No Data	No Data
NMB0466	aspartyl-tRNA synthetase (aspartate--tRNA ligase; AspRS)	aspS	6.1.1.12	-1.46559	-1.71478	0.249187	Protein synthesis	tRNA aminoacylation
NMB0088	conserved hypothetical protein		No Data	-0.158548	-0.408117	0.249569	Cell envelope	Other
NMB0217	truncated RNA polymerase sigma-54 factor	rpoN'	No Data	-0.911449	-1.16246	0.251014	Transcription	Transcription factors
NMB0825	D-beta-D-heptose 7-phosphate kinase (D-beta-D-heptose 7-phosphotransferase)	rfaE	2.7.-.-	-0.360464	-0.61214	0.251676	Cell envelope	Biosynthesis and degradation of surface polysaccharides and lipopolysaccharides
NMB0706	conserved hypothetical protein		No Data	-0.0755867	-0.327902	0.252315	Hypothetical proteins	Conserved
NMB1890	conserved hypothetical protein		No Data	0.450148	0.194359	0.255789	Hypothetical proteins	Conserved
NMB0098	putative bacteriocin/pheromone secretion/processing ATP-binding protein (pseudogene part 1)		No Data	0.181003	-0.0752718	0.256275	Transport and binding proteins	Unknown substrate
NMB1806	putative GTP-binding protein EngB		No Data	-1.87319	-2.12981	0.256619	Unknown function	Enzymes of unknown specificity
NMB0821	conserved hypothetical protein		No Data	-0.487337	-0.744875	0.257538	No Data	No Data
NMB1737	putative TolC outer membrane protein		No Data	-0.256274	-0.514278	0.258005	Protein fate	Protein and peptide secretion and trafficking
NMC0210	fimbrial protein (Pilin) (Strain P1)	No Data	No Data	0.135109	-0.123371	0.25848	Cellular processes	Pathogenesis
NMB0137	30S ribosomal protein S7	rpsG	No Data	-1.48241	-1.74104	0.258635	Protein synthesis	Ribosomal proteinssynthesis and modification
NMB0746	putative SirB-like protein		No Data	0.0976256	-0.162315	0.259941	Hypothetical proteins	Conserved
NMB1022	IS1655 transposase		No Data	0.678167	0.416834	0.261334	Mobile and extrachromosomal element functions	Transposon functions
NMB0859	hypothetical protein		No Data	-0.252382	-0.515969	0.263587	No Data	No Data
NMB1144	putative periplasmic protein		No Data	0.00281501	-0.261651	0.264466	No Data	No Data
NMC1520	C-5 cytosine-specific DNA methylase		No Data	-0.191351	-0.457697	0.266346	DNA metabolism	Restriction/modification
NMB0105	putative N-acetyltransferase		No Data	-0.00692701	-0.274863	0.267936	Unknown function	General
NMA0411	homoserine kinase (HSK; HK)	thrB	2.7.3.9	-0.226967	-0.495057	0.26809	Amino acid biosynthesis	Aspartate family
NMB1779	haemagglutinin/hemolysin-related protein TpsA3	tpsA	No Data	1.89014	1.62064	0.269497	Cellular processes	Toxin production and resistance
NMA0330	putative 5-formyltetrahydrofolate cyclo-ligase (methenyl-THF synthetase)		6.3.3.2	-0.765143	-1.03467	0.26953	Unknown function	General
NMB0155	30S ribosomal protein S14	rpsN	No Data	-1.83075	-2.10085	0.270099	Protein synthesis	Ribosomal proteinssynthesis and modification
NMB0567	Na(+)-translocating NADH-quinone reductase subunit C (Na(+)-translocating NQR subunit C; Na(+)-NQR subunit C; NQR complex subunit C; NQR-1 subunit C)	nqrC	No Data	-0.586516	-0.85681	0.270294	Energy metabolism	Aerobic
NMB2122	MafB-related protein	No Data	No Data	0.0272621	-0.243402	0.270664	Unknown function	General
NMB1503	hypothetical protein	No Data	No Data	0.410174	0.138955	0.271219	No Data	No Data
NMB0063	dTDP-glucose 4,6-dehydratase	rfbB	4.2.1.46	2.06087	1.78938	0.271486	Cell envelope	Biosynthesis and degradation of surface polysaccharides and lipopolysaccharides
NMB1575	conserved hypothetical protein		No Data	0.452106	0.180589	0.271517	Hypothetical proteins	Conserved
NMB2116	hypothetical protein		No Data	-0.544394	-0.817648	0.273254	No Data	No Data
NMB0240	putative spermidine synthase (putrescine aminopropyltransferase; SPDSY)		No Data	-0.739353	-1.01777	0.278419	No Data	No Data
NMB1668	hemoglobin-haptoglobin utilization protein B	hpuB	No Data	-0.191498	-0.473109	0.281611	Transport and binding proteins	Cations and iron carrying compounds
NMB1282	aspartate 1-decarboxylase precursor (aspartate alpha-decarboxylase) [contains: aspartate 1-decarboxylase beta and alpha chains]	panD	4.1.1.11	-1.45829	-1.74138	0.283084	Biosynthesis of cofactors, prosthetic groups, and carriers	Pantothenate and coenzyme A
NMB0275	indole-3-glycerol phosphate synthase (IGPS)	trpC	4.1.1.48	2.63509	2.3506	0.284495	Amino acid biosynthesis	Aromatic amino acid family
NMA0526	hypothetical protein		No Data	1.82145	1.53628	0.285174	Hypothetical proteins
NMB2106	hypothetical protein		No Data	2.46921	2.18383	0.28538	No Data	No Data
NMB1203	[protein-PII] uridylyltransferase (PII uridylyl-transferase; uridylyl removing enzyme; UTase)	glnD	2.7.7.59	-0.950919	-1.23646	0.285537	Protein fate	Degradation of proteins, peptides, and glycopeptides
NMA0604	hypothetical protein NMA0604		No Data	-1.61546	-1.90181	0.286358	Hypothetical proteins	Conserved
NMC1081	RNA methyltransferase	No Data	No Data	1.20555	0.919151	0.2864	Protein synthesis	tRNA and rRNA base modification
NMA1231	conserved hypothetical protein (pseudogene part 1)		No Data	0.196921	-0.0901752	0.287096	Hypothetical proteins	Conserved
NMB1576	acetolactate synthase small subunit (AHAS; acetohydroxy-acid synthase small subunit; ALS)	ilvH	4.1.3.18	0.0885105	-0.199	0.28751	Amino acid biosynthesis	Pyruvate family
NMB0349	putative glutamyl-Q tRNA(Asp) synthetase	gluQ	6.1.1.-	1.82973	1.54068	0.289053	Protein synthesis	tRNA aminoacylation
NMA1078	hypothetical protein NMA1078		No Data	0.423901	0.13469	0.289211	Hypothetical proteins	Conserved
NMB2037	putative PemI-like protein		No Data	-0.271735	-0.56186	0.290125	No Data	No Data
NMB1206	bacterioferritin B (BFR B)	bfrB	No Data	2.20497	1.91439	0.290585	Transport and binding proteins	Cations and iron carrying compounds
NMB1327	conserved hypothetical TPR-containing protein		No Data	0.373921	0.0799072	0.294014	Hypothetical proteins	Conserved
NMB1822	pilin glycosylation protein PglD	pglD	No Data	1.63873	1.34355	0.295177	Cell envelope	Surface structures
NMB1653	conserved hypothetical protein		No Data	2.76675	2.47042	0.296338	Hypothetical proteins	Conserved
NMB1068	gamma-glutamyl phosphate reductase (GPR; glutamate-5-semialdehyde dehydrogenase; glutamyl-gamma-semialdehyde dehydrogenase; GSA dehydrogenase)	proA	1.2.1.41	1.16604	0.86545	0.300586	Amino acid biosynthesis	Glutamate family
NMC0940	putative ATP-dependent helicase	No Data	No Data	-1.62306	-1.92374	0.300683	DNA metabolism	DNA replication, recombination, and repair
NMB1673	DNA-3-methyladenine glycosylase I (3-methyladenine-DNA glycosylase I, constitutive; TAG I; DNA-3-methyladenine glycosidase I)	tag	3.2.2.20	1.04619	0.744983	0.301207	DNA metabolism	DNA replication, recombination, and repair
NMA0609	type IV pilus-associated protein PilC1	pilC	No data	-0.684547	-0.985959	0.301412	Unclassified	Role category not yet assigned
NMB1241	multifunctional CCA protein [includes: CCA-adding enzyme (tRNA nucleotidyltransferase; tRNA adenylyl-/cytidylyl-transferase; tRNA CCA-pyrophosphorylase; tRNA-NT) and 2'-nucleotidase and 2',3'-cyclic phosphodiesterase and phosphatase]	cca	2.7.7.25	-0.629829	-0.932189	0.30236	Transcription	RNA processing
NMA1615	hypothetical protein		No Data	-0.00586071	-0.309374	0.303513	Hypothetical proteins
NMB0298	hypothetical protein	No Data	No Data	-0.137112	-0.4429	0.305788	No Data	No Data
NMB0544	UDP-2,3-diacylglucosamine hydrolase	lpxH	3.6.1.-	-0.739947	-1.04638	0.306431	Cell envelope	Biosynthesis and degradation of surface polysaccharides and lipopolysaccharides
NMB0867	putative RNA pseudouridine synthase (RNA-uridine isomerase; RNA pseudouridylate synthase)		No Data	2.69889	2.39129	0.307603	Unknown function	General
NMB1430	transcription elongation factor GreA (transcript cleavage factor GreA)	greA	No Data	-0.403471	-0.711336	0.307865	Transcription	Transcription factors
NMB2131	hypothetical integral membrane protein		No Data	-1.45315	-1.76154	0.308391	No Data	No Data
NMB1825	hypothetical protein		No Data	0.428797	0.119079	0.309718	No Data	No Data
NMA1212	hypothetical protein		No Data	0.666537	0.355782	0.310755	Hypothetical proteins
NMB1089	hypothetical protein		No Data	-0.215518	-0.526525	0.311008	No Data	No Data
NMB1723	cytochrome c oxidase polypeptide III	ccoP	1.9.3.1	-0.876878	-1.18826	0.311383	Energy metabolism	Electron transport
NMB0872	conserved hypothetical TPR-containing periplasmic protein		No Data	2.50063	2.18817	0.312467	Hypothetical proteins	Conserved
NMB1817	riboflavin biosynthesis protein RibD [includes: diaminohydroxyphosphoribosylaminopyrimidine deaminase (riboflavin-specific deaminase) and 5-amino-6-(5-phosphoribosylamino)uracil reductase (HTP reductase)]	ribD	3.5.4.26 1.1.1.193	-0.600531	-0.914187	0.313655	Biosynthesis of cofactors, prosthetic groups, and carriers	Riboflavin, FMN, and FAD
NMB1571	conserved hypothetical integral membrane protein		No Data	-0.995853	-1.31242	0.316568	Hypothetical proteins	Conserved
NMB1689	putative DedA-family integral membrane protein		No Data	-0.629579	-0.948394	0.318814	Unknown function	General
NMB1252	phosphoribosylformylglycinamidine cyclo-ligase (AIRS; phosphoribosyl-aminoimidazole synthetase; AIR synthase)	purM	6.3.3.1	-0.208973	-0.531123	0.32215	Purines, pyrimidines, nucleosides, and nucleotides	Purine ribonucleotide biosynthesis
NMC2096	conserved hypothetical protein	No Data	No Data	0.157266	-0.165801	0.323067	Hypothetical proteins	Conserved
NMC0208	hypothetical protein		No Data	3.0472	2.7232	0.324001	Hypothetical proteins
NMB1420	putative Fis-like DNA-binding protein		No Data	-0.114599	-0.441122	0.326523	DNA metabolism	DNA replication, recombination, and repair
NMB1387	conserved hypothetical protein		No Data	0.542951	0.215221	0.32773	No Data	No Data
NMB0395	conserved hypothetical protein		No Data	0.182259	-0.145671	0.32793	Hypothetical proteins	Conserved
NMA0305	putative peptidase		2.7.7.23	0.993781	0.663406	0.330375	Protein synthesis	Ribosomal proteins: synthesis and modification
NMB1719	transport protein MrtF	mrtF	No Data	0.980244	0.649563	0.330681	Transport and binding proteins	Other
NMB1925	conserved hypothetical protein		No Data	2.31053	1.97918	0.331348	Hypothetical proteins	Conserved
NMB1728	biopolymer transport ExbD protein	exbD	No Data	0.239829	-0.0919243	0.331753	Transport and binding proteins	Other
NMC0865	putative prophage-related protein	No Data	No Data	-1.40587	-1.7379	0.332029	Mobile and extrachromosomal element functions	Prophage functions
NMB0808	conserved hypothetical protein		No Data	1.94601	1.61396	0.33205	No Data	No Data
NMB0750	putative peroxiredoxin Bcp (thioredoxin reductase; bacterioferritin comigratory protein homolog)		No Data	0.612203	0.279898	0.332304	Unknown function	General
NMB1388	glucose-6-phosphate isomerase 1 (GPI 1; phosphoglucose isomerase 1; PGI 1; phosphohexose isomerase 1; PHI 1)	pgi	5.3.1.9	-0.528924	-0.861496	0.332572	Energy metabolism	Glycolysis/gluconeogenesis
NMB0684	6,7-dimethyl-8-ribityllumazine synthase (DMRL synthase; lumazine synthase; riboflavin synthase beta chain)	ribH	6.3.3.-	-1.13973	-1.47296	0.333237	Biosynthesis of cofactors, prosthetic groups, and carriers	Riboflavin, FMN, and FAD
NMB0301	hypothetical protein	No Data	No Data	0.815743	0.482343	0.3334	No Data	No Data
NMB1953	putative SspA-like protein		No Data	0.184319	-0.149761	0.33408	Cellular processes	Adaptations to atypical conditions
NMB0584	FrpA/C-binding lipoprotein	frpD	No Data	1.04012	0.701477	0.338645	Cellular processes	Pathogenesis
NMB0251	NADH-quinone oxidoreductase chain I (NADH dehydrogenase I, chain I; NDH-1, chain I)	nuoI	1.6.5.3	1.00166	0.662444	0.339212	Energy metabolism	Electron transport
NMB1498	aspartokinase (aspartate kinase)	lysC	2.7.2.4	-0.218898	-0.559264	0.340366	Amino acid biosynthesis	Aspartate family
NMB1521	putative phytoene synthase		No Data	1.51235	1.17041	0.341934	Unknown function	General
NMC1791	conserved hypothetical protein	No Data	No Data	0.191339	-0.150979	0.342318	Hypothetical proteins	Conserved
NMB1051	putative ABC transporter ATP-binding protein		No Data	-0.322405	-0.666993	0.344587	Transport and binding proteins	Unknown substrate
NMB2018	putative RNA pseudouridine synthase (RNA-uridine isomerase; RNA pseudouridylate synthase)		No Data	-0.601098	-0.948642	0.347544	Protein synthesis	tRNA and rRNA base modification
NMB1052	DedA protein (DSG-1 protein)	dedA	No Data	0.0418189	-0.306183	0.348002	Unknown function	General
NMB0207	glyceraldehyde 3-phosphate dehydrogenase A (GAPDH)	gapA	1.2.1.12	-0.29985	-0.649182	0.349332	Energy metabolism	Glycolysis/gluconeogenesis
NMB1644	putative GTP-binding protein		No Data	2.30867	1.95791	0.350761	No Data	No Data
NMB0246	NADH-quinone oxidoreductase chain F (NADH dehydrogenase I, chain F; NDH-1, chain F)	nuoF	1.6.99.5	0.641203	0.289959	0.351245	Energy metabolism	Electron transport
NMB0478	hypothetical protein		No Data	1.94482	1.59314	0.351682	No Data	No Data
NMB1169	putative chaperone protein HscA		No Data	-0.553488	-0.906127	0.352639	Protein fate	Protein folding and stabilization
NMB0549	putative ABC transporter ATP-binding protein		No Data	0.910369	0.557321	0.353048	Transport and binding proteins	Unknown substrate
NMB0266	conserved hypothetical periplasmic protein		No Data	1.97986	1.62653	0.353331	Hypothetical proteins	Conserved
NMB0115	putative two-component system transcriptional regulator protein		No Data	-0.204639	-0.561152	0.356513	Regulatory functions	Other
NMB0319	multidrug resistance protein B	emrB	No Data	2.55723	2.19838	0.358852	Transport and binding proteins	Other
NMB1642	transcription elongation protein nusA (N utilization substance protein A; L factor)	nusA	No Data	-0.723155	-1.08324	0.360082	Transcription	Transcription factors
NMB0608	preprotein translocase SecF subunit	secF	No Data	-0.819647	-1.18032	0.360669	Protein fate	Protein and peptide secretion and trafficking
NMB1808	type IV pilus biogenesis protein PilM	pilM	No Data	-0.139262	-0.500621	0.361359	Cell envelope	Surface structures
NMB1307	nucleoside diphosphate kinase (NDK; NDP kinase; nucleoside-2-P kinase)	ndk	No Data	0.19622	-0.165271	0.361491	Purines, pyrimidines, nucleosides, and nucleotides	Nucleotide and nucleoside interconversions
NMB0555	hypothetical membrane-associated protein		No Data	-1.67305	-2.03593	0.362875	No Data	No Data
NMB2145	conserved hypothetical protein		No Data	0.654739	0.291719	0.36302	No Data	No Data
NMB1876	amino-acid acetyltransferase (N-acetylglutamate synthase; AGS; NAGS)	argA	2.3.1.1	2.10719	1.74415	0.363041	Amino acid biosynthesis	Glutamate family
NMB0435	acetate kinase 2 (acetokinase 2)	ackA	2.7.2.1	-0.624153	-0.987516	0.363363	Energy metabolism	Fermentation
NMA1255	putative gamma-glutamyltranspeptidase		No Data	1.28199	0.917806	0.364183	0
NMB1827	DNA polymerase III alpha subunit	dnaE	2.7.7.7	-0.93956	-1.30375	0.364194	DNA metabolism	DNA replication, recombination, and repair
NMB1412	FrpA/C-binding lipoprotein	frpD	No Data	1.34207	0.977238	0.364835	Cellular processes	Pathogenesis
NMA0047	putative transporter		No Data	1.23725	0.871774	0.365476	Cell envelope	Other
NMB0160	50S ribosomal protein L30	rpmD	No Data	-1.06881	-1.43446	0.365648	Protein synthesis	Ribosomal proteinssynthesis and modification
NMB0771	putative deoxyribonuclease		No Data	0.382118	0.0163393	0.365779	Hypothetical proteins	Conserved
NMB2079	aspartate-semialdehyde dehydrogenase (ASA dehydrogenase; ASADH)	asd	1.2.1.11	-0.953597	-1.32023	0.36663	Amino acid biosynthesis	Aspartate family
NMB0306	hypothetical protein	No Data	No Data	-0.547342	-0.915419	0.368077	No Data	No Data
NMB0174	valyl-tRNA synthetase (valine--tRNA ligase; ValRS)	valS	6.1.1.9	-1.31978	-1.68909	0.369311	Protein synthesis	tRNA aminoacylation
NMB0607	preprotein translocase SecD subunit	secD	No Data	-0.863812	-1.23337	0.36956	Protein fate	Protein and peptide secretion and trafficking
NMB0866	conserved hypothetical outer-membrane protein		No Data	0.0369668	-0.334548	0.371515	No Data	No Data
NMB0862	hypothetical protein	No Data	No Data	-1.17891	-1.55169	0.372774	No Data	No Data
NMB1380	putative NifU-like protein		No Data	-0.112436	-0.486745	0.374308	Unknown function	General
NMA0266	hypothetical protein		No Data	0.0797637	-0.29565	0.375414	Hypothetical proteins
NMB2052	cytochrome b	petB	1.10.2.2	-0.1432	-0.521717	0.378517	Energy metabolism	Electron transport
NMB0550	thiol:disulfide interchange lipoprotein DsbC	dsbC	No Data	2.49931	2.11936	0.379949	Protein fate	Protein folding and stabilization
NMB1034	3-isopropylmalate dehydratase small subunit (isopropylmalate isomerase; alpha-IPM isomerase; IPMI)	leuD	4.2.1.33	-0.47609	-0.856734	0.380644	Amino acid biosynthesis	Pyruvate family
NMB0348	tRNA-dihydrouridine synthase A	dusA	No data	2.85351	2.47276	0.380754	Protein synthesis	tRNA and rRNA base modification
NMB0784	putative phage shock protein E		No Data	-0.543935	-0.924934	0.380998	Cellular processes	Adaptations to atypical conditions
NMB0364	FrpA/C-binding lipoprotein	frpD	No Data	1.35841	0.976815	0.381597	Cellular processes	Pathogenesis
NMA0022	truncated IS1016 group transposase (missing an internal 40% of the protein)		No Data	0.508164	0.125983	0.382181	Mobile and extrachromosomal element functions	Transposon functions
NMB1155	adenosine phosphosulfate reductase (APS reductase; 5'-phosphoadenylylsulfate reductase; APS sulfotransferase)	cysH	1.8.99.4	-1.60676	-1.99021	0.383452	Central intermediary metabolism	Sulfur metabolism
NMB0200	conserved hypothetical protein		No Data	-1.3062	-1.6912	0.385005	No Data	No Data
NMA0176	hypothetical protein		No Data	0.432853	0.0450417	0.387811	Hypothetical proteins
NMA0068	hypothetical protein		No Data	-0.777877	-1.16648	0.388603	Hypothetical proteins
NMB0964	putative TonB-dependent receptor		No Data	-0.676892	-1.06554	0.388643	Transport and binding proteins	Cations and iron carrying compounds
NMC1123	putative transposase	No Data	No Data	0.48516	0.0949816	0.390179	Mobile and extrachromosomal element functions	Transposon functions
NMB0924	putative oxidoreductase		No Data	0.0387274	-0.352922	0.39165	Central intermediary metabolism	Other
NMB1262	peptidyl-prolyl cis-trans isomerase A (PPIase A; rotamase A; cyclophilin A)	ppiA	5.2.1.8	0.829738	0.435047	0.394691	Protein fate	Protein folding and stabilization
NMB1686	peptide chain release factor I (RF-1)	prfA	No Data	-0.028832	-0.424157	0.395325	Protein synthesis	Translation factors
NMC0939	hypothetical protein	No Data	No Data	-0.367464	-0.763793	0.396329	No Data	No Data
NMB2049	putative metallo-dependent hydrolase		No Data	2.65255	2.25537	0.397187	Unknown function	General
NMB0797	conserved hypothetical protein		No Data	-0.968068	-1.36584	0.397774	Hypothetical proteins	Conserved
NMB1507	hypothetical protein	No Data	No Data	0.398708	-0.00315716	0.401865	No Data	No Data
NMA0267	pilS3 cassette	pilS3	No Data	0.0711127	-0.332112	0.403224	Cell envelope	Surface structures
NMC1225	hypothetical protein		No Data	-1.88558	-2.28909	0.403507	Hypothetical proteins	Conserved
NMB0578	truncated NosD-like protein (C-terminal 90% of the protein)		No Data	-0.685263	-1.08884	0.403574	Transport and binding proteins	Cations and iron carrying compounds
NMB0418	phospho-N-acetylmuramoyl-pentapeptide-transferase (UDP-MurNAc-pentapeptide phosphotransferase)	mraY	2.7.8.13	-1.11547	-1.51987	0.404408	Cell envelope	Biosynthesis and degradation of murein sacculus and peptidoglycan
NMB0459	conserved hypothetical protein		No Data	-0.149965	-0.555998	0.406032	Hypothetical proteins	Conserved
NMB1475	conserved hypothetical periplasmic protein		No Data	-0.120322	-0.527067	0.406745	Hypothetical proteins	Conserved
NMB0537	magnesium and cobalt efflux protein CorC	corC	No data	-0.411881	-0.819034	0.407153	Transport and binding proteins	Cations and iron carrying compounds
NMB0423	UDP-N-acetylmuramate--L-alanine ligase (UDP-N-acetylmuramoyl-L-alanine synthetase)	murC	6.3.2.8	-1.75011	-2.15752	0.407407	Cell envelope	Biosynthesis and degradation of murein sacculus and peptidoglycan
NMA0131	hypothetical protein NMA0131		No Data	0.389048	-0.0198336	0.408882	Hypothetical proteins	Conserved
NMB1293	hypothetical periplasmic protein		No Data	-0.440776	-0.851006	0.410231	No Data	No Data
NMA1482	acyl-CoA synthetase		6.2.1.3	1.58786	1.17757	0.410291	Fatty acid and phospholipid metabolism	Biosynthesis
NMB1608	conserved hypothetical protein		No Data	0.785519	0.374063	0.411456	Hypothetical proteins	Conserved
NMB1170	conserved hypothetical protein		No Data	-0.0877399	-0.499246	0.411506	No Data	No Data
NMA0265	pilS1 cassette	pilS1	6.1.1.17	0.156132	-0.2565	0.412631	Cell envelope	Surface structures
NMB2056	30S ribosomal protein S9	rpsI	No Data	0.305946	-0.107321	0.413267	Protein synthesis	Ribosomal proteinssynthesis and modification
NMB0728	phenylalanyl-tRNA synthetase beta chain (phenylalanine-- tRNA ligase beta chain; PheRS)	pheT	6.1.1.20	-1.0892	-1.50315	0.41395	Protein synthesis	tRNA aminoacylation
NMA0408	conserved hypothetical membrane protein, putative lpt6		2.4.2.8	2.44105	2.02651	0.414544	Hypothetical proteins	Conserved
NMB1530	succinyl-diaminopimelate desuccinylase (SDAP)	dapE	3.5.1.18	-0.68579	-1.10244	0.416651	Amino acid biosynthesis	Aspartate family
NMC0874	hypothetical protein	No Data	No Data	-0.252797	-0.669471	0.416674	No Data	No Data
NMB0764	putative amino acid metabolite efflux pump		No Data	2.3651	1.94813	0.416969	Cell envelope	Other
NMB1531	conserved hypothetical protein		No Data	0.969731	0.551736	0.417995	Hypothetical proteins	Conserved
NMB1971	conserved hypothetical TPR-containing membrane-associated protein		No Data	-0.617208	-1.03536	0.418152	Hypothetical proteins	Conserved
NMB0199	lipid-A-disaccharide synthase	lpxB	2.4.1.182	-0.611254	-1.03051	0.419257	Cell envelope	Biosynthesis and degradation of surface polysaccharides and lipopolysaccharides
NMC0886	hypothetical protein		No Data	0.483875	0.0644386	0.419436	Hypothetical proteins
NMB0789	putative amino acid ABC transporter ATP-binding protein		No Data	-0.0566795	-0.476383	0.419703	Transport and binding proteins	Amino acids, peptides and amines
NMB1179	putative 23S rRNA (guanosine-2'-O-)-methyltransferase (23S rRNA Gm2251 2'-O-methyltransferase)		No Data	0.695264	0.27532	0.419944	Protein synthesis	tRNA and rRNA base modification
NMA0407	hypothetical protein		No Data	1.47451	1.05455	0.419965	Hypothetical proteins
NMB2060	glycerol-3-phosphate dehydrogenase [NAD(P)+] ((NAD(P)H-dependent glycerol-3-phosphate dehydrogenase)	gpsA	1.1.1.8	0.77086	0.349871	0.420989	Energy metabolism	Other
NMB0541	conserved hypothetical protein		No Data	3.34079	2.91972	0.421069	No Data	No Data
NMB0370	hypothetical protein		No Data	0.943273	0.522082	0.421191	No Data	No Data
NMB1585	putative HTH-type transcriptional regulator		No Data	2.8716	2.45011	0.421497	Regulatory functions	Other
NMA1662	putative TonB-dependent siderophore receptor (pseudogene part 2)		No Data	3.44507	3.02333	0.421746	Cellular processes	Other
NMA0269	pilS5 cassette	pilS5	No Data	0.281947	-0.139835	0.421782	Cell envelope	Surface structures
NMB0577	truncated NosR-like protein (N-terminal 20% of the protein)		No Data	0.165554	-0.25625	0.421804	Hypothetical proteins	Domain
NMB0010	phosphoglycerate kinase	pgk	2.7.2.3	-0.367866	-0.790463	0.422597	Energy metabolism	Glycolysis/gluconeogenesis
NMC0864	conserved hypothetical protein	No Data	No Data	-0.735037	-1.15782	0.422784	Hypothetical proteins	Conserved
NMB0296	putative cytochrome C biogenesis protein		No Data	-0.720454	-1.14454	0.424089	Unknown function	General
NMB1432	3-phosphoshikimate 1-carboxyvinyltransferase (5-enolpyruvylshikimate-3-phosphate synthase; EPSP synthase; EPSPS)	aroA	2.5.1.19	-0.732554	-1.15666	0.424102	Amino acid biosynthesis	Aromatic amino acid family
NMC0602	hypothetical protein		No Data	-0.586103	-1.01066	0.424552	Hypothetical proteins	Conserved
NMA2183	hypothetical protein		No Data	0.150255	-0.274524	0.424779	Hypothetical proteins
NMB0622	outer-membrane lipoprotein carrier protein	lolA	No Data	-0.511399	-0.936878	0.425479	Protein fate	Protein and peptide secretion and trafficking
NMB0270	carboxylesterase BioH (biotin synthesis protein BioH)	bioH	No Data	3.18024	2.75471	0.425528	Biosynthesis of cofactors, prosthetic groups, and carriers	Biotin
NMC1119	hypothetical protein		No Data	0.506233	0.0802161	0.426017	Hypothetical proteins
NMC1051	conserved hypothetical protein	No Data	No Data	-0.640675	-1.06825	0.427576	Hypothetical proteins	Conserved
NMB1323	30S ribosomal protein S6	rpsF	No Data	-0.376923	-0.805388	0.428464	Protein synthesis	Ribosomal proteinssynthesis and modification
NMB0596	conserved hypothetical integral membrane protein		No Data	0.310254	-0.120115	0.430369	No Data	No Data
NMB1285	enolase (2-phosphoglycerate dehydratase; 2-phospho-D-glycerate hydro-lyase)	eno	4.2.1.11	-1.5068	-1.93794	0.431138	Energy metabolism	Glycolysis/gluconeogenesis
NMC0806	putative integral membrane protein	No Data	No Data	0.0954114	-0.33637	0.431781	Cell envelope	Other
NMB0568	Na(+)-translocating NADH-quinone reductase subunit B (Na(+)-translocating NQR subunit B; Na(+)-NQR subunit B; NQR complex subunit B; NQR-1 subunit B)	nqrB	1.6.5.-	-0.435753	-0.869252	0.433499	Energy metabolism	Aerobic
NMB0914	putative PemI-like protein		No Data	-0.784693	-1.2184	0.433704	Mobile and extrachromosomal element functions	Plasmid functions
NMB1917	conserved hypothetical integral membrane protein		No Data	2.32698	1.88893	0.438053	Hypothetical proteins	Conserved
NMB1777	conserved hypothetical protein		No Data	1.36722	0.928613	0.438604	No Data	No Data
NMB0140	30S ribosomal protein S10	rpsJ	No Data	0.163157	-0.276366	0.439523	Protein synthesis	Ribosomal proteinssynthesis and modification
NMB0368	hypothetical protein		No Data	0.400274	-0.0402227	0.440497	No Data	No Data
NMB1606	putative two-component system sensor protein (pseudogene part 1)		No Data	1.5731	1.13225	0.440847	Regulatory functions	Other
NMB0267	putative RlpA-like protein		No Data	0.866302	0.425009	0.441293	Hypothetical proteins	Conserved
NMB0795	peptidyl-tRNA hydrolase (PTH)	pth	3.1.1.29	-0.692489	-1.13382	0.44133	Protein synthesis	Other
NMB0144	50S ribosomal protein L23	rplW	No Data	-0.841859	-1.28363	0.441774	Protein synthesis	Ribosomal proteinssynthesis and modification
NMB2062	putative NAD/FAD-binding protein		No Data	0.732275	0.287752	0.444522	Biosynthesis of cofactors, prosthetic groups, and carriers	Thiamine
NMA0306	truncated IS1016 group transposase (C-terminal 40% of the protein)		No Data	1.05391	0.609284	0.444624	Mobile and extrachromosomal element functions	Transposon functions
NMB1740	hypothetical protein		No Data	-0.614191	-1.05896	0.444771	No Data	No Data
NMB0143	50S ribosomal protein L4	rplD	No Data	-0.368049	-0.813621	0.445573	Protein synthesis	Ribosomal proteinssynthesis and modification
NMB2015	conserved hypothetical protein		No Data	0.36458	-0.0810115	0.445592	No Data	No Data
[truncated: 861 more rows]

## Sheet: Sequential culture on MM
ID	Name	Gene	E.C.	Log Ratios after sequential selection on MM	log Ratio during the initial selection	Change in log ratio upon sequential culture on MM	Functional group	Functional subgroup
[truncated: 2,128 more rows]

[truncated: 2 more sheets: Sequential culture in Serum, Gene Attributes]
