# Supplementary material for: Interrogation of global mutagenesis data with a genome scale model of Neisseria meningitidis to assess gene fitness in vitro and in sera
Source: Genome Biol. 2011 Dec 30;12(12):R127. doi: 10.1186/gb-2011-12-12-r127 (PMC3334622; doi:10.1186/gb-2011-12-12-r127)
Supplement: Additional file 7 — Analyses of TraSH microarray data grouped by functionality. An Excel file containing TraSH data. Data are grouped by functionality. [file gb-2011-12-12-r127-S7.XLS]

## Sheet: Notes
This Excel file contains TraSH ratios for every gene for which there is data for the initial selection on CAB and subsequent selection by sequential culture on CAB, on MM and in sera. The genes are divided into functional subsets that are discussed in the manuscript such as gene with paralogs or genes involved in electron transport.
During the initial selection TraSH ratios of <-0.738 were considered to be essential (Red cells) and these genes are not considered further during the sequential selection on MM and in sera
Where appropriate predictions of gene essentiality from the Nmb_iTM560 model when grown on MM are included
"TraSH predictions v Mutants" compares predictions from TraSH analysis and the phenotype of mutants constructed in the study
"Amino acid synthesis" sheet contains analysis of the TraSH ratios for only the amino acid synthesis genes predicted to be essential by the Nmb_iTM560 model
Other sheets are self explanatory

## Sheet: All genes
ID	Name	Gene	log Ratio during the initial selection	Change in log ratio upon sequential culture on CAB	Change in log ratio upon sequential culture on serum	Change in log ratio upon sequential culture on MM	Functional group				log Ratio during the initial selection	Change in log ratio upon sequential culture on CAB	Change in log ratio upon sequential culture on serum	Change in log ratio upon sequential culture on MM
NMB1227	conserved hypothetical protein	0	-7.45791	6.88215			Hypothetical proteins			Amino Acid synthesis	0.610179	0.140256	-0.691177	-0.745187
NMA1821	putative N-6adenine-specific DNA methylase	0	-5.83838				Hypothetical proteins			Cofactor biosynthesis	0.0675833	0.0602206	-0.276343	-0.274505
NMB1542	hypothetical protein	0	-5.81808	6.56123			No Data			Cell envelope	0.209434	0.083259	0.101336	0.191897
NMB1804	putative cytochrome c biogenesis protein	0	-5.46278	3.30576			Energy metabolism			Cellular processes	0.438536	-0.0493359	-0.26632	-0.149743
NMB1457	transketolase (TK)	tkt	-5.40343	5.20328			Energy metabolism			DNA metabolism	0.120877	0.0152205	-0.0866389	-0.0954839
NMB0362	hypothetical protein	No Data	-5.27527				No Data			Central intermediate metabolism	-0.0738919	-0.0590615	-0.127159	-0.472455
NMB1316	hypothetical protein	No Data	-5.13108	4.37965			No Data			Energy metabolism	0.193859	-0.126211	-0.0976967	-0.346402
NMA1297	hypothetical protein	0	-5.08317				Hypothetical proteins			Fatty acid biosynthesis	-0.278516	-0.0117795	0.149201	0.329037
NMB0027	FK506-binding protein (peptidyl-prolyl cis-trans isomerase; PPIase; rotamase)	fkbP	-5.00893	3.73973			Protein fate			Hypotheticals	0.341835	0.0417296	-0.0986007	-0.00531265
NMB0823	adenylate kinase (ATP-AMP transphosphorylase)	adk	-4.93957				Purines, pyrimidines, nucleosides, and nucleotides			Mobile elements	0.359292	0.23074	0.0533104	0.0790059
NMB0202	hypothetical protein	No Data	-4.3109				No Data			Protein fate	-0.173208	0.0438048	-0.0524912	-0.0426957
NMB1153	#N/A	#N/A	-4.29777	3.23335						Protein synthesis	-0.414296	-0.0431528	-0.0738233	-0.137894
NMB1219	conserved hypothetical integral membrane protein	0	-4.29172	3.51564			Transport and binding proteins			Purine/Pyrimidine metabolism	0.203925	-0.557311	-0.354196	-0.549464
NMB0968	hypothetical protein	No Data	-4.21694				No Data			Regulatory	0.391659	0.167211	-0.0440413	-0.162928
NMB1844	hypothetical protein	No Data	-4.11275				No Data			Transcription	-0.338667	-0.278693	-0.442913	-0.251545
NMB1402	hypothetical integral membrane protein	0	-3.97417				No Data			Transport	0.54923	-0.0110538	-0.352748	-0.279305
NMB0916	hypothetical protein	No Data	-3.85984	2.87584			No Data
NMB1627	conserved hypothetical integral membrane protein	0	-3.80545				Hypothetical proteins
NMB0941	50S ribosomal protein L36	rpmJ	-3.79777	3.61491			Protein synthesis
NMB1755	hypothetical protein	0	-3.76404				No Data
NMA0096	hypothetical protein	0	-3.71439	5.93111			Hypothetical proteins
NMB1382	conserved hypothetical protein		-3.681	2.29074			Hypotheticals
NMB1767	conserved hypothetical protein	0	-3.65849	3.91385			No Data
NMA1215	conserved hypothetical protein (pseudogene part 2)	0	-3.61288				Hypothetical proteins
NMB2041	putative NUDIX hydrolase	0	-3.37815	3.19804			Unknown function
NMA1484	hypothetical protein	0	-3.27494	2.81756			Hypothetical proteins
NMB1952	putative SspB-like protein		-3.071	5.49117			Hypotheticals
NMB1495	hypothetical protein	No Data	-3.0701				No Data
NMB1191	sulfate adenylyltransferase subunit 1 (sulfate adenylate transferase; SAT; ATP-sulfurylase large subunit)	cysN	-2.972	1.89543			Central intermediate metabolism
NMB0031	glucosamine--fructose-6-phosphate aminotransferase [isomerizing] (hexosephosphate aminotransferase; D-fructose-6- phosphate amidotransferase; GFAT; L-glutamine-D-fructose-6-phosphate amidotransferase; glucosamine-6-phosphate synthase)	glmS	-2.92711	1.52754			Central intermediary metabolism
NMB2103	uridylate kinase (UK; uridine monophosphate kinase; UMP kinase)	pyrH	-2.92491	2.24065			Purines, pyrimidines, nucleosides, and nucleotides
NMB0150	50S ribosomal protein L29	rpmC	-2.79166	1.16153			Protein synthesis
NMB1860	biotin carboxyl carrier protein of acetyl-CoA carboxylase (BCCP)	accB	-2.74818	3.45893			Fatty acid and phospholipid metabolism
NMB1152	sulfite reductase [NADPH] flavoprotein alpha-component (SIR-FP)	cysJ	-2.73855	1.98368			Central intermediary metabolism
NMB1632	hypothetical protein		-2.72	0.991075			Hypotheticals
NMB0162	preprotein translocase SecY subunit	secY	-2.659	-0.738696			Protein fate
NMB1939	ATP synthase C chain (lipid-binding protein; dicyclohexylcarbodiimide-binding protein)	atpE	-2.61126	1.4352			Energy metabolism
NMA0786	hypothetical protein	0	-2.54811	4.68277			Hypothetical proteins
NMA1831	putative phage DNA circulation proteins	0	-2.53087				Hypothetical proteins
NMB1509	putative amino acid ABC transporter permease protein	0	-2.51063	2.83897			Transport and binding proteins
NMB1286	putative cell division protein FtsB		-2.458	1.47875			Hypotheticals
NMB0798	cell division protease FtsH	ftsH	-2.45462	1.75762			Cellular processes
NMB1467	putative guanosine-5'-triphosphate,3'-diphosphate diphosphatase (guanosine pentaphosphate phosphohydrolase; pppGpp-5'- phosphohydrolase)		-2.443				Central intermediate metabolism
NMB0111	methionyl-tRNA formyltransferase	fmt	-2.38236	1.57547			Protein synthesis
NMA1288	hypothetical protein	0	-2.38125	1.05071			Hypothetical proteins
NMB0153	50S ribosomal protein L24	rplX	-2.375	-0.626567			Protein synthesis
NMB1193	adenosine phosphosulfate reductase (APS reductase; 5'-phosphoadenylylsulfate reductase; APS sulfotransferase)	cysH	-2.364	0.949875			Central intermediate metabolism
NMC0855	conserved hypothetical protein	No Data	-2.335	1.18203			Hypotheticals
NMB0003	glutamyl-tRNA synthetase (Glutamate--tRNA ligase; GluRS)	gltX	-2.322	-0.489485			Protein synthesis
NMB0989	hypothetical protein		-2.32	2.92791			Hypotheticals
NMB0147	50S ribosomal protein L22	rplV	-2.315	0.676902			Protein synthesis
NMB0889	type IV pilus biogenesis protein PilK	pilK	-2.314	1.63837			Hypotheticals
NMB0132	DNA-directed RNA polymerase beta chain (RNAP beta subunit; transcriptase beta chain; RNA polymerase beta subunit)	rpoB	-2.306	0.858435			Transcription
NMB0646	barstar (ribonuclease inhibitor)	0	-2.30534	1.54433			Regulatory functions
NMC1225	hypothetical protein		-2.289	0.403507			Hypotheticals
NMB1941	putative ATP synthase protein I		-2.269	-0.0675805			Hypotheticals
NMB0165	30S ribosomal protein S13	rpsM	-2.239	-0.357257			Protein synthesis
NMB1139	acetyl-coenzyme A carboxylase carboxyl transferase subunit alpha (ACCase alpha chain)	accA	-2.234	1.08907			Fatty acid biosynthesis
NMB0154	50S ribosomal protein L5	rplE	-2.224	-0.542727			Protein synthesis
NMB1807	penicillin-binding protein 1A (PBP-1a; PBP1a) [includes: penicillin-insensitive transglycosylase (peptidoglycan TGase) and penicillin-sensitive transpeptidase (DD-transpeptidase)]	ponA	-2.224	1.06536			Cell envelope
NMB2130	conserved hypothetical protein		-2.224	1.05777			Hypotheticals
NMB0464	putative phospholipase A1 (detergent-resistant phospholipase A; DR-phospholipase A; phosphatidylcholine 1-acylhydrolase; outer-membrane phospholipase A; OM PLA)		-2.212	0.47334			Fatty acid biosynthesis
NMB2019	phosphopantetheine adenylyltransferase (pantetheine-phosphate adenylyltransferase; PPAT; dephospho-CoA pyrophosphorylase)	coaD	-2.206	1.42239			Cell envelope
NMB0913	putative PemK-like protein		-2.203	1.54768			Mobile elements
NMB1177	acetyl-coenzyme A carboxylase carboxyl transferase subunit alpha (ACCase alpha chain)	accA	-2.203	1.38829			Fatty acid biosynthesis
NMB0151	30S ribosomal protein S17	rpsQ	-2.196	-1.10889			Protein synthesis
NMB0234	conserved hypothetical protein		-2.196	0.973998			Hypotheticals
NMC0866	phage minor tail protein	No Data	-2.187	1.12644			Mobile elements
NMA1287	hypothetical protein NMA1287		-2.18	1.29349			Hypotheticals
NMB0799	ribosomal RNA large subunit methyltransferase J (rRNA (uridine-2'-O-)-methyltransferase; 23S rRNA m2U2552 methyltransferase; cell division protein FtsJ)	rrmJ	-2.177	1.13			Cellular processes
NMB0157	50S ribosomal protein L6	rplF	-2.163	-0.645475			Protein synthesis
NMB0473	conserved hypothetical protein		-2.162	0.113839			Hypotheticals
NMB0423	UDP-N-acetylmuramate--L-alanine ligase (UDP-N-acetylmuramoyl-L-alanine synthetase)	murC	-2.158	0.407407			Cell envelope
NMB0777	uroporphyrinogen-III synthase (UROS; uroporphyrinogen-III cosynthetase; hydroxymethylbilane hydrolyase [cyclizing])	hemD	-2.156	1.41078			Cofactor biosynthesis
NMB1806	putative GTP-binding protein EngB		-2.13	0.256619			Hypotheticals
NMB0556	putative transcriptional regulator		-2.126	0.183834			Mobile elements
NMB0233	hypothetical protein	No Data	-2.12485				No Data
NMB1701	putative (3R)-hydroxymyristoyl ACP dehydrase-like protein	0	-2.12267				No Data
NMB1317	hypothetical protein		-2.122	-0.0362402			Hypotheticals
NMB1624	conserved hypothetical periplasmic protein	0	-2.11377	2.65923			No Data
NMB0155	30S ribosomal protein S14	rpsN	-2.101	0.270099			Protein synthesis
NMB2085	putative ATP-binding protein		-2.069	-0.26794			Hypotheticals
NMB2159	glyceraldehyde-3-phosphate dehydrogenase B (GAPDH)	gapB	-2.058	1.71047			Energy metabolism
NMB0470	putative transporter		-2.057	0.478685			Transport
NMB0001	putative acetyltransferase		-2.056	0.514525			Central intermediate metabolism
NMB1834	riboflavin biosynthesis protein RibF [includes: riboflavin kinase (flavokinase) and FMN adenylyltransferase (FAD pyrophosphorylase; FAD synthetase)]	ribF	-2.04505	-0.0612991			Biosynthesis of cofactors, prosthetic groups, and carriers
NMB0720	threonyl-tRNA synthetase (threonine--tRNA ligase; ThrRS)	thrS	-2.043	0.215281			Protein synthesis
NMB0555	hypothetical membrane-associated protein		-2.036	0.362875			Hypotheticals
NMB1266	putative cation uptake HTH-type transcriptional regulator		-2.035	1.73552			Regulatory
NMA1867	hypothetical protein	0	-2.03167				Hypothetical proteins
NMB1805	cytochrome c4	cyc	-2.009	-0.247558			Energy metabolism
NMB1651	alanine racemase	alr	-2.002	1.31137			Cell envelope
NMA0318	hypothetical protein NMA0318		-1.993	1.30823			Hypotheticals
NMB0149	50S ribosomal protein L16	rplP	-1.993	-0.492094			Protein synthesis
NMB1155	adenosine phosphosulfate reductase (APS reductase; 5'-phosphoadenylylsulfate reductase; APS sulfotransferase)	cysH	-1.99	0.383452			Central intermediate metabolism
NMB0816	hypothetical protein		-1.989	1.28279			Hypotheticals
NMB1739	hypothetical integral membrane protein		-1.959	0.83398			Hypotheticals
NMB0765	signal peptidase I (SPase I; leader peptidase I)	lepB	-1.955	0.994088			Protein fate
NMB1238	putative peptidyl-prolyl cis-trans isomerase D (PPIase D; rotamase D)		-1.949	0.0754783			Hypotheticals
NMB1857	putative NADPH-quinone dehydrogenase (modulator of drug activity B)		-1.948	2.05141			Cellular processes
NMB1285	enolase (2-phosphoglycerate dehydratase; 2-phospho-D-glycerate hydro-lyase)	eno	-1.938	0.431138			Energy metabolism
NMB0158	50S ribosomal protein L18	rplR	-1.932	-0.300287			Protein synthesis
NMB1615	hypothetical protein	No Data	-1.932	1.24363			Hypotheticals
NMB0039	putative HAD-superfamily hydrolase (pseudogene part 2)		-1.931	2.07848			Hypotheticals
NMC0940	putative ATP-dependent helicase	No Data	-1.924	0.300683			DNA metabolism
NMB0152	50S ribosomal protein L14	rplN	-1.919	-0.270473			Protein synthesis
NMB0130	50S ribosomal protein L10	rplJ	-1.911	0.238928			Protein synthesis
NMA0604	hypothetical protein NMA0604		-1.902	0.286358			Hypotheticals
NMB0156	30S ribosomal protein S8	rpsH	-1.899	-0.598959			Protein synthesis
NMB1076	DnaA-homolog protein Hda	hda	-1.892	1.85382			DNA metabolism
NMB0928	conserved hypothetical lipoprotein		-1.887	1.16397			Cell envelope
NMB1550	conserved hypothetical integral membrane protein		-1.879	1.4577			Hypotheticals
NMB0002	conserved hypothetical periplasmic protein		-1.869	-0.154542			Hypotheticals
NMB0893	deoxyuridine 5'-triphosphate nucleotidohydrolase (dUTPase; dUTP pyrophosphatase)	dut	-1.867	1.10763			Purine/Pyrimidine metabolism
NMB0474	biotin biosynthesis protein BioC	bioC	-1.836	-0.092718			Cofactor biosynthesis
NMB0148	30S ribosomal protein S3	rpsC	-1.813	-0.291995			Protein synthesis
NMB0642	dATP pyrophosphohydrolase	ntpA	-1.812	1.43958			Purine/Pyrimidine metabolism
NMA1758	cytosol aminopeptidase (leucine aminopeptidase; LAP; leucyl aminopeptidase)	pepA	-1.809	0.100567			Protein fate
NMB1418	putative lipid A biosynthesis (KDO)2-(lauroyl)-lipid IVA acyltransferase		-1.808	1.08856			Hypotheticals
NMB0683	N utilization substance protein B (NusB protein)	nusB	-1.8	0.759649			Transcription
NMB0562	conserved hypothetical membrane-associated protein		-1.792	0.228168			Hypotheticals
NMB0558	hypothetical protein		-1.787	-0.215298			Hypotheticals
NMB1156	siroheme synthase [includes: uroporphyrin-III C-methyltransferase (urogen III methylase; SUMT; uroporphyrinogen III methylase; UROM), precorrin-2 dehydrogenase and sirohydrochlorin ferrochelatase]	cysG	-1.783	1.64154			Cofactor biosynthesis
NMB1652	conserved hypothetical protein	0	-1.77646	1.42302			Hypothetical proteins
NMB0136	30S ribosomal protein S12	rpsL	-1.774	0.662999			Protein synthesis
NMA1883	Ner-like DNA-binding protein	0	-1.7734				Mobile and extrachromosomal element functions
NMA0312	pseudogene	0	-1.77275
NMB0909	hypothetical protein		-1.772	0.135459			Hypotheticals
NMC0680	type II site-specific deoxyribonuclease	No Data	-1.766	-0.0371141			DNA metabolism
NMB0721	translation initiation factor IF-3	infC	-1.764	-0.210335			Protein synthesis
NMB2131	hypothetical integral membrane protein		-1.762	0.308391			Hypotheticals
NMB2118	hypothetical protein		-1.759	1.52537			Hypotheticals
NMB1182	putative periplasmic protein		-1.748	1.85961			Hypotheticals
NMB0907	conserved hypothetical protein		-1.744	0.230577			Hypotheticals
NMB0044	peptide methionine sulfoxide reductase MsrA/MsrB [includes: thioredoxin, peptide methionine sulfoxide reductase MsrA (protein-methionine-S-oxide reductase; peptide Met(O) reductase) and peptide methionine sulfoxide reductase MsrB]	msrAB	-1.743	0.132959			Protein fate
NMB0137	30S ribosomal protein S7	rpsG	-1.741	0.258635			Protein synthesis
NMB1282	aspartate 1-decarboxylase precursor (aspartate alpha-decarboxylase) [contains: aspartate 1-decarboxylase beta and alpha chains]	panD	-1.741	0.283084			Cofactor biosynthesis
NMB0468	biosynthetic arginine decarboxylase (ADC)	speA	-1.738	-0.24777			Central intermediate metabolism
NMC0865	putative prophage-related protein	No Data	-1.738	0.332029			Mobile elements
NMB1131	putative chaperone protein HscA		-1.735	1.29084			Protein fate
NMB1143	hypothetical protein		-1.732	1.32804			Hypotheticals
NMB0844	hypothetical periplasmic protein		-1.722	0.453802			Hypotheticals
NMB0466	aspartyl-tRNA synthetase (aspartate--tRNA ligase; AspRS)	aspS	-1.715	0.249187			Protein synthesis
NMB0475	conserved hypothetical TPR-containing protein		-1.699	0.470474			Hypotheticals
NMB0609	30S ribosomal protein S15	rpsO	-1.695	1.47123			Protein synthesis
NMB0200	conserved hypothetical protein		-1.691	0.385005			Hypotheticals
NMA0530	pseudogene	0	-1.69034
NMB0174	valyl-tRNA synthetase (valine--tRNA ligase; ValRS)	valS	-1.689	0.369311			Protein synthesis
NMB0944	5-methyltetrahydropteroyltriglutamate--homocysteine methyltransferase (methionine synthase, vitamin-B12 independent isozyme; cobalamin-independent methionine synthase)	metE	-1.68595	1.23116			Amino acid biosynthesis
NMB0753	putative thioredoxin		-1.684	0.98079			Hypotheticals
NMB0417	hypothetical periplasmic protein		-1.683	2.36913			Hypotheticals
NMB0128	50S ribosomal protein L1	rplA	-1.681	-0.35605			Protein synthesis
NMB1291	ribonucleoside-diphosphate reductase alpha subunit (ribonucleotide reductase)	nrdA	-1.678	0.229634			Purine/Pyrimidine metabolism
NMB0528	conserved hypothetical integral membrane protein	0	-1.67639	1.16675			Hypothetical proteins
NMB0407	thiol:disulfide interchange protein DsbA3	dsbA3	-1.671	0.127937			Protein fate
NMC0859	conserved hypothetical protein	No Data	-1.67	1.44612			Hypotheticals
NMB1043	hypothetical protein	0	-1.66527	1.10755			No Data
NMB0465	conserved hypothetical integral membrane protein		-1.663	-0.0801778			Hypotheticals
NMB1800	hypothetical protein	No Data	-1.655	1.02409			Hypotheticals
NMC0875	hypothetical protein		-1.655	1.26128			Hypotheticals
NMB0133	DNA-directed RNA polymerase beta' chain (RNAP beta' subunit; transcriptase beta' chain; RNA polymerase beta' subunit)	rpoC	-1.642	-0.0139654			Transcription
NMB1119	conserved hypothetical protein		-1.64	1.02169			Hypotheticals
NMB1461	putative transporter		-1.629	1.0338			Transport
NMC0588	lipoprotein, putative	No Data	-1.624	0.844897			Cell envelope
NMB0219	3-oxoacyl-[acyl-carrier-protein] synthase II (beta-ketoacyl-ACP synthase II; KAS II)	fabF	-1.619	0.54248			Fatty acid biosynthesis
NMC0851	hypothetical protein		-1.617	1.35274			Hypotheticals
NMB1799	S-adenosylmethionine synthetase (methionine adenosyltransferase; AdoMet synthetase; MAT)	metK	-1.616	1.26215			Central intermediate metabolism
NMA0603	hypothetical protein NMA0603		-1.599	-0.163715			Hypotheticals
NMC1793	conserved hypothetical protein	No Data	-1.586	1.25577			Hypotheticals
NMB0641	inorganic pyrophosphatase (pyrophosphate phospho-hydrolase; PPase)	ppa	-1.585	1.02532			Central intermediate metabolism
NMB0305	hypothetical protein	No Data	-1.58471	1.43464			No Data
NMB1288	ribonucleoside-diphosphate reductase beta subunit (ribonucleotide reductase)	nrdB	-1.58	0.017334			Purine/Pyrimidine metabolism
NMB0065	conserved hypothetical protein		-1.578	0.649043			Hypotheticals
NMB2002	conserved hypothetical protein		-1.575	1.08485			Hypotheticals
NMB1544	conserved hypothetical protein		-1.574	0.0647832			Hypotheticals
NMB1595	alanyl-tRNA synthetase (alanine--tRNA ligase; AlaRS)	alaS	-1.572	0.567617			Protein synthesis
NMB1267	putative low molecular weight protein-tyrosine-phosphatase (PTPase; small, acidic phosphotyrosine protein phosphatase; PY protein phosphatase)		-1.565	1.09562			Regulatory
NMB0457	putative ATPase	0	-1.55695	0.654953			Hypothetical proteins
NMB0146	30S ribosomal protein S19	rpsS	-1.556	0.229767			Protein synthesis
NMA1997	hypothetical protein		-1.553	0.732579			Hypotheticals
NMB0862	hypothetical protein	No Data	-1.552	0.372774			Hypotheticals
NMB1785	hypothetical lipoprotein		-1.552	2.84482			Hypotheticals
NMB1543	putative phage replication initiation factor		-1.545	0.633842			Hypotheticals
NMB0159	30S ribosomal protein S5	rpsE	-1.544	-0.736513			Protein synthesis
NMB0803	conserved hypothetical protein		-1.544	0.201152			Hypotheticals
NMB0378	putative phosphate permease		-1.528	0.222648			Transport
NMB0418	phospho-N-acetylmuramoyl-pentapeptide-transferase (UDP-MurNAc-pentapeptide phosphotransferase)	mraY	-1.52	0.404408			Cell envelope
NMB0559	putative ubiquinone biosynthesis protein UbiB		-1.515	0.160507			Cofactor biosynthesis
NMB1612	putative amino acid-binding lipoprotein (HBP)		-1.512	1.1124			Transport
NMB0728	phenylalanyl-tRNA synthetase beta chain (phenylalanine-- tRNA ligase beta chain; PheRS)	pheT	-1.503	0.41395			Protein synthesis
NMB0410	putative MraZ-like protein		-1.501	0.00712039			Hypotheticals
NMB0595	putative two-component system transcriptional regulator protein		-1.497	0.456763			Regulatory
NMB1147	conserved hypothetical protein		-1.497	-0.258183			Hypotheticals
NMB1225	conserved hypothetical periplasmic protein		-1.496	1.05654			Hypotheticals
NMC0863	hypothetical protein		-1.487	1.6452			Hypotheticals
NMC0330	hypothetical protein		-1.484	2.2225			Hypotheticals
NMB2112	hypothetical protein		-1.482	0.716938			Hypotheticals
NMB1356	aspartyl-tRNA(Asn) amidotransferase subunit A (Asp-ADT subunit A)	gatA	-1.481	-0.0549816			Protein synthesis
NMB2086	putative GTP-binding protein		-1.478	0.65316			Hypotheticals
NMB0684	6,7-dimethyl-8-ribityllumazine synthase (DMRL synthase; lumazine synthase; riboflavin synthase beta chain)	ribH	-1.473	0.333237			Cofactor biosynthesis
NMB1393	phosphogluconate dehydratase (6-phosphogluconate dehydratase)	edd	-1.473	0.481346			Energy metabolism
NMB1499	ribonuclease PH (RNase PH; tRNA nucleotidyltransferase)	rph	-1.459	0.688916			Transcription
NMB0138	elongation factor G (EF-G)	fusA	-1.455	0.157471			Protein synthesis
NMB0565	Na(+)-translocating NADH-quinone reductase subunit E (Na(+)-translocating NQR subunit E; Na(+)-NQR subunit E; NQR complex subunit E; NQR-1 subunit E)	nqrE	-1.454	0.0514192			Energy metabolism
NMA1427	hypothetical protein		-1.453	-0.433868			Hypotheticals
NMB0703	competence lipoprotein ComL	comL	-1.446	0.0461486			Cell envelope
NMB0863	hypothetical integral membrane protein		-1.44	0.652235			Hypotheticals
NMA0089	conserved hypothetical protein		-1.437	0.823582			Hypotheticals
NMB1218	conserved hypothetical protein		-1.437	-0.121971			Hypotheticals
NMB0160	50S ribosomal protein L30	rpmD	-1.434	0.365648			Protein synthesis
NMB0014	3-deoxy-D-manno-octulosonic-acid transferase (KDO transferase)	kdtA	-1.433	-0.764006			Cell envelope
NMB1024	putative aminomethyl transferase		-1.428	1.2246			Protein synthesis
NMB0482	hypothetical protein		-1.426	0.737347			Hypotheticals
NMA0607	hypothetical protein NMA0607		-1.421	0.0678802			Hypotheticals
NMB0126	transcription antitermination protein NusG	nusG	-1.421	-0.241177			Transcription
NMB1339	prolyl-tRNA synthetase (proline--tRNA ligase; ProRS; global RNA synthesis factor)	proS	-1.418	0.804993			Protein synthesis
NMB1684	seryl-tRNA synthetase (serine--tRNA ligase; SerRS)	serS	-1.411	0.0023007			Protein synthesis
NMA1432	hypothetical protein		-1.41	1.17375			Hypotheticals
NMB1562	conserved hypothetical integral membrane protein		-1.398	0.576568			Hypotheticals
NMB0974	hypothetical protein		-1.394	0.207014			Hypotheticals
NMB1545	hypothetical protein	0	-1.39308	0.224543			No Data
NMB0072	polysialic acid capsule export inner-membrane protein CtrB	ctrB	-1.393	-0.700239			Transport
NMB0424	D-alanine--D-alanine ligase (D-alanylalanine synthetase; D-Ala-D-Ala ligase)	ddl	-1.392	-0.555208			Cell envelope
NMB0127	50S ribosomal protein L11	rplK	-1.391	-0.694438			Protein synthesis
NMB0796	conserved hypothetical protein		-1.388	0.222177			Hypotheticals
NMB0736	putative phosphotransferase enzyme IIA component (PTS system EIIA component)		-1.383	0.706351			Transport
NMB0196	ribonuclease E (RNase E)	rne	-1.382	0.152829			Transcription
NMB0354	conserved hypothetical membrane protein		-1.38	-0.0768954			Hypotheticals
NMB1181	hypothetical protein		-1.378	0.876809			Hypotheticals
NMB0218	pilin glycosyl transferase A		-1.375	-0.168904			Protein fate
NMC0678	HpaII very short patch repair endonuclease (V.HpaII)	No Data	-1.374	-0.313562			DNA metabolism
NMB2047	hypoxanthine-guanine-xanthine phosphoribosyltransferase (HGXPRT; HGXPRTase; HGPRT)	hpt	-1.372	0.937823			Purine/Pyrimidine metabolism
NMB1871	putative peptidase		-1.371	1.80541			Hypotheticals
NMA0778	conserved hypothetical protein	0	-1.36669				Hypothetical proteins
NMB0797	conserved hypothetical protein		-1.366	0.397774			Hypotheticals
NMB0621	conserved hypothetical protein		-1.364	1.07619			Hypotheticals
NMB1310	4-hydroxy-3-methylbut-2-en-1-yl diphosphate synthase (1-hydroxy-2-methyl-2-(E)-butenyl 4-diphosphate synthase)	ispG	-1.36	0.245798			Cofactor biosynthesis
NMB0445	putative transporter		-1.359	0.777255			Cellular processes
NMB1194	siroheme synthase [includes: uroporphyrin-III C-methyltransferase (urogen III methylase; SUMT; uroporphyrinogen III methylase; UROM), precorrin-2 dehydrogenase and sirohydrochlorin ferrochelatase]	cysG	-1.359	1.81328			Cofactor biosynthesis
NMA1281	hypothetical protein NMA1281		-1.358	1.19599			Hypotheticals
NMB0732	adenosylmethionine-8-amino-7-oxononanoate aminotransferase (7,8-diamino-pelargonic acid aminotransferase; DAPA aminotransferase)	bioA	-1.358	1.34981			Cofactor biosynthesis
NMB0421	cell division protein FtsW	ftsW	-1.355	0.79023			Cellular processes
NMB0768	PilT-like protein PilT2	pilT	-1.355	0.780498			Cellular processes
NMB1377	L-lactate dehydrogenase (cytochrome)	lldA	-1.351	0.0201222			Energy metabolism
NMC0867	phage minor tail protein L	No Data	-1.351	0.605686			Mobile elements
NMA2175	autotransporter A	autA	-1.346	-0.00888243			Cellular processes
NMB0164	50S ribosomal protein L36	rpmJ	-1.341	0.970298			Protein synthesis
NMB0237	conserved hypothetical protein		-1.341	1.60449			Hypotheticals
NMB1394	KHG/KDPG aldolase [includes: 4-hydroxy-2-oxoglutarate aldolase (2-keto-4-hydroxyglutarate aldolase; KHG-aldolase) and 2-dehydro-3-deoxy-phosphogluconate aldolase (phospho-2- dehydro-3-deoxygluconate aldolase; phospho-2-keto-3-deoxygluconate aldolase; 2-keto-3-deoxy-6-phosphogluconate aldolase; KDPG- aldolase)]	eda	-1.34	0.505553			Energy metabolism
NMC0861	conserved hypothetical protein	No Data	-1.338	1.63615			Hypotheticals
NMB1172	ferredoxin, 2Fe-2S	fdx	-1.337	0.916283			Energy metabolism
NMA1591	putative type III restriction/modification system enzyme		-1.336	0.547212
NMB1973	10 kDa chaperonin (protein Cpn10; GroES protein)	groS	-1.336	1.45739			Protein fate
NMB0458	glutamate racemase	murI	-1.335	0.594267			Cell envelope
NMB1835	tyrosyl-tRNA synthetase (tyrosine--tRNA ligase; TyrRS)	tyrS	-1.335	0.0652785			Protein synthesis
NMB1715	drug efflux transport protein MtrD	mtrD	-1.331	0.0466273			Transport
NMB0861	hypothetical integral membrane protein		-1.33	0.827386			Hypotheticals
NMB0316	conserved hypothetical integral membrane protein		-1.325	0.457814			Hypotheticals
NMB0326	octaprenyl-diphosphate synthase (octaprenyl pyrophosphate synthetase; OPP synthetase)	ispB	-1.322	0.118554			Cofactor biosynthesis
NMB0427	cell division protein FtsZ	ftsZ	-1.322	0.0144847			Cellular processes
NMB2079	aspartate-semialdehyde dehydrogenase (ASA dehydrogenase; ASADH)	asd	-1.32	0.36663			Amino Acid synthesis
NMB0070	UDP-N-acetylglucosamine 2-epimerase (uridine diphosphate-N-acetylglucosamine-2-epimerase; UDP-GlcNAc-2-epimerase)	siaA	-1.312	-0.813032			Cell envelope
NMB1396	A/G-specific adenine glycosylase	mutY	-1.312	0.15154			DNA metabolism
NMB1571	conserved hypothetical integral membrane protein		-1.312	0.316568			Hypotheticals
NMB1357	conserved hypothetical protein		-1.308	-0.361467			Hypotheticals
NMB1237	recombination protein RecR	recR	-1.304	-0.0634379			DNA metabolism
NMB1827	DNA polymerase III alpha subunit	dnaE	-1.304	0.364194			DNA metabolism
NMB0071	polysialic acid capsule export outer-membrane lipoprotein CtrA	ctrA	-1.293	-0.161204			Transport
NMB0831	putative type I restriction-modification system S protein (pseudogene part 1)		-1.288	0.636055
NMA0482	hypothetical protein NMA0482		-1.287	0.466664			Hypotheticals
NMB0185	phosphatidate cytidylyltransferase (CDP-diglyceride synthetase; CDP-diglyceride pyrophosphorylase; CDP-diacylglycerol synthase; CDS; CTP:phosphatidate cytidylyltransferase; CDP-DAG synthase; CDP-DG synthetase)	cdsA	-1.285	-0.0091231			Fatty acid biosynthesis
NMB0144	50S ribosomal protein L23	rplW	-1.284	0.441774			Protein synthesis
NMB0125	preprotein translocase SecE subunit	secE	-1.282	-0.474935			Protein fate
NMB1588	CDP-diacylglycerol--glycerol-3-phosphate 3-phosphatidyltransferase (phosphatidylglycerophosphate synthase; PGP synthase)	pgsA	-1.282	1.13592			Fatty acid biosynthesis
NMB0681	putative SirA-like protein		-1.281	0.696758			Hypotheticals
NMB0336	enoyl-[acyl-carrier-protein] reductase [NADH] (NADH-dependent enoyl-ACP reductase)	fabI	-1.278	0.723476			Fatty acid biosynthesis
NMC0857	phage portal protein, lambda family	No Data	-1.277	-0.0935795			Mobile elements
NMB1803	cytochrome c biogenesis protein CcsA	ccsA	-1.276	-0.458589			Energy metabolism
NMB1801	putative lipid A biosynthesis lauroyl acyltransferase (heat shock protein B)		-1.27	-0.129543			Hypotheticals
NMB0561	protein GrpE (HSP-70 cofactor)	grpE	-1.269	-0.0915087			Protein fate
NMB0187	ribosome recycling factor (ribosome-releasing factor; RRF)	frr	-1.263	1.14851			Protein synthesis
NMB1075	putative hydrolase		-1.262	0.896399			Hypotheticals
NMB1682	topoisomerase IV subunit B	parE	-1.257	0.761327			DNA metabolism
NMB0353	3-deoxy-D-manno-octulosonate 8-phosphate phosphatase (KDO 8-P phosphatase)	yrbI	-1.255	0.147148			Hypotheticals
NMB0186	undecaprenyl pyrophosphate synthetase (UPP synthetase; di-trans,poly-cis-decaprenylcistransferase; undecaprenyl diphosphate synthase; UDS)	uppS	-1.253	0.192107			Cofactor biosynthesis
NMB1570	conserved hypothetical integral membrane protein		-1.252	-0.24385			Hypotheticals
NMB1125	conserved hypothetical TPR-containing lipoprotein		-1.25	0.461225			Hypotheticals
NMB0695	conserved hypothetical protein		-1.248	0.626336			Hypotheticals
NMB0394	quinolinate synthetase A protein	nicA	-1.246	0.96542			Cofactor biosynthesis
NMB0236	hypothetical protein	No Data	-1.244	0.938686			Hypotheticals
NMB0735	4-hydroxybenzoate octaprenyltransferase (4-HB polyprenyltransferase)	ubiA	-1.243	1.16449			Cofactor biosynthesis
NMB1367	putative methyltransferase		-1.238	-0.249795			Hypotheticals
NMB1203	[protein-PII] uridylyltransferase (PII uridylyl-transferase; uridylyl removing enzyme; UTase)	glnD	-1.236	0.285537			Protein fate
NMB0607	preprotein translocase SecD subunit	secD	-1.233	0.36956			Protein fate
NMB1643	translation initiation factor IF-2	infB	-1.233	0.171754			Protein synthesis
NMB0412	putative FtsL-like periplasmic protein		-1.224	-0.384791			Hypotheticals
NMB0195	4-hydroxythreonine-4-phosphate dehydrogenase (4-(phosphohydroxy)-L-threonine dehydrogenase)	pdxA	-1.221	0.561157			Cofactor biosynthesis
NMB1647	putative amino-acid symporter		-1.221	0.575253			Transport
NMB0914	putative PemI-like protein		-1.218	0.433704			Mobile elements
NMB0575	glycine cleavage system H protein	gcvH	-1.215	1.60458			Energy metabolism
NMB1239	conserved hypothetical protein		-1.212	0.19026			Hypotheticals
NMB1527	ADP-heptose:LPS heptosyltransferase II	rfaF	-1.20527				Cell envelope
NMB0425	cell division protein FtsQ	ftsQ	-1.202	0.0671679			Cellular processes
NMB0168	DNA-directed RNA polymerase alpha chain (RNAP alpha subunit; transcriptase alpha chain; RNA polymerase alpha subunit)	rpoA	-1.201	-0.925254			Transcription
NMB0842	single-stranded-DNA-specific exonuclease RecJ	recJ	-1.201	-0.323873			DNA metabolism
NMB1496	ribosomal large subunit pseudouridine synthase E (rRNA- uridine isomerase E; rRNA pseudouridylate synthase E)	rluE	-1.20064				Protein synthesis
NMB0408	undecaprenyl-diphosphatase (undecaprenyl pyrophosphate phosphatase; bacitracin resistance protein)	uppP	-1.199	0.752032			Cellular processes
NMB0203	dihydrodipicolinate reductase (DHPR)	dapB	-1.197	0.800945			Amino Acid synthesis
NMB1201	inosine-5'-monophosphate dehydrogenase (IMP dehydrogenase; IMPDH; IMPD)	guaB	-1.197	0.146525			Purine/Pyrimidine metabolism
NMB0566	Na(+)-translocating NADH-quinone reductase subunit D (Na(+)-translocating NQR subunit D; Na(+)-NQR subunit D; NQR complex subunit D; NQR-1 subunit D)	nqrD	-1.194	0.164025			Energy metabolism
NMB0173	hydrogen peroxide-inducible genes transcriptional activator	oxyR	-1.193	-0.668928			Regulatory
NMB1366	thioredoxin (TRX)	trxA	-1.193	-0.239396			Energy metabolism
NMB1935	ATP synthase gamma chain	atpG	-1.193	-0.710748			Energy metabolism
NMB1990	putative ferric enterobactin uptake system permease FetD		-1.191	1.2548			Transport
NMB1519	thiol:disulfide interchange protein DsbD (protein-disulfide reductase; disulfide reductase)	dsbD	-1.189	1.09173			Protein fate
NMB1723	cytochrome c oxidase polypeptide III	ccoP	-1.188	0.311383			Energy metabolism
NMB0608	preprotein translocase SecF subunit	secF	-1.18	0.360669			Protein fate
NMB1283	2-dehydro-3-deoxyphosphooctonate aldolase (phospho-2-dehydro-3-deoxyoctonate aldolase; 3-deoxy-D-manno-octulosonic acid 8-phosphate synthetase; KDO-8-phosphate synthetase; KDO 8-P synthase; KDOPS)	kdsA	-1.174	-0.402558			Cell envelope
NMB0923	cytochrome c'	cytC	-1.173	0.476585			Energy metabolism
NMB1906	conserved hypothetical protein		-1.171	-0.459244			Hypotheticals
NMB1633	conserved hypothetical protein		-1.168	-0.451919			Hypotheticals
NMB0841	hypothetical integral membrane protein		-1.167	0.204111			Hypotheticals
NMA0068	hypothetical protein		-1.166	0.388603			Hypotheticals
NMB0965	hypothetical protein	No Data	-1.165	0.612395			Hypotheticals
NMC1127	conserved hypothetical protein	No Data	-1.164	0.853464			Hypotheticals
NMB0217	truncated RNA polymerase sigma-54 factor	rpoN'	-1.162	0.251014			Transcription
NMB0212	DNA gyrase subunit B	gyrB	-1.161	0.205381			DNA metabolism
NMB1378	iron-sulphur cluster-assembly HTH-type transcriptional repressor IscR	iscR	-1.159	0.11296			Cofactor biosynthesis
NMC0864	conserved hypothetical protein	No Data	-1.158	0.422784			Hypotheticals
NMB1432	3-phosphoshikimate 1-carboxyvinyltransferase (5-enolpyruvylshikimate-3-phosphate synthase; EPSP synthase; EPSPS)	aroA	-1.15666	0.424102			Amino acid biosynthesis
NMB1187	hypothetical protein	No Data	-1.149	-0.080066			Hypotheticals
NMB0011	UDP-N-acetylglucosamine 1-carboxyvinyltransferase (Enoylpyruvate transferase; UDP-N-acetylglucosamine enolpyruvyl transferase; EPT)	murA	-1.146	-1.56744			Cell envelope
NMB0296	putative cytochrome C biogenesis protein		-1.145	0.424089			Hypotheticals
NMB0416	UDP-N-acetylmuramoyl-tripeptide--D-alanyl-D-alanine ligase (UDP-MurNAc-pentapeptide synthetase; D-alanyl-D-alanine-adding enzyme)	murF	-1.145	-0.375164			Cell envelope
NMB0118	DNA topoisomerase I (Omega-protein; relaxing enzyme; untwisting enzyme; swivelase)	topA	-1.144	-0.101757			DNA metabolism
NMB1886	conserved hypothetical protein		-1.144	1.19613			Hypotheticals
NMA0510	hypothetical protein		-1.143	0.136727			Hypotheticals
NMC0860	conserved hypothetical protein	No Data	-1.141	0.97161			Hypotheticals
NMB1163	conserved hypothetical TPR-containing lipoprotein		-1.138	0.155767			Hypotheticals
NMB1392	glucose-6-phosphate 1-dehydrogenase (G6PD)	zwf	-1.138	-0.171698			Energy metabolism
NMB1488	succinate-semialdehyde dehydrogenase [NADP+] (SSDH)	gabD	-1.138	0.704135			Energy metabolism
NMB0722	50S ribosomal protein L35	rpmI	-1.137	0.537358			Protein synthesis
NMA1934	glycine dehydrogenase [decarboxylating] (glycine decarboxylase; glycine cleavage system P-protein)	gcvP	-1.135	0.208698			Energy metabolism
NMB0795	peptidyl-tRNA hydrolase (PTH)	pth	-1.134	0.44133			Protein synthesis
NMB0056	DnaK suppressor protein	dksA	-1.129	0.177672			DNA metabolism
NMB1383	co-chaperone protein Hsc20	hscB	-1.129	0.468689			Protein fate
NMB0554	chaperone protein DnaK (heat shock protein 70; heat shock 70 kDa protein; HSP70)	dnaK	-1.127	-0.156299			Protein fate
NMB1732	putative heavy metal transport protein		-1.126	-0.116251			Transport
NMB0414	UDP-N-acetylmuramoylalanyl-D-glutamate--2,6-diaminopimelate ligase (UDP-N-acetylmuramyl-tripeptide synthetase; meso-diaminopimelate-adding enzyme; UDP-MurNAc-tripeptide synthetase)	murE	-1.12	-0.763271			Cell envelope
NMB0672	tetraacyldisaccharide 4'-kinase (lipid A 4'-kinase)	lpxK	-1.12	0.851132			Fatty acid biosynthesis
NMB0145	50S ribosomal protein L2	rplB	-1.119	-0.443261			Protein synthesis
NMB0434	conserved hypothetical protein		-1.117	0.219024			Energy metabolism
NMB2065	putative protein methyltransferase HemK (protein-glutamine N-methyltransferase HemK; protein-(glutamine-N5) MTase HemK; M.StyLTHemKP)	0	-1.11575	1.07024			Protein fate
NMB1500	putative universal stress protein (Usp)		-1.114	-0.527942			Hypotheticals
NMB1536	preprotein translocase SecA subunit	secA	-1.111	0.220724			Protein fate
NMB1724	cytochrome c oxidase polypeptide II	ccoO	-1.107	0.932167			Energy metabolism
NMB0767	MTA/SAH nucleosidase (5'-methylthioadenosine nucleosidase; S-adenosylhomocysteine nucleosidase)	pfs	-1.104	0.0597457			Central intermediate metabolism
NMB1669	heme oxygenase HemO	hemO	-1.104	1.31726			Hypotheticals
NMB1530	succinyl-diaminopimelate desuccinylase (SDAP)	dapE	-1.102	0.416651			Amino Acid synthesis
NMB1584	putative 2-hydroxy-3-oxopropionate reductase (tartronate semialdehyde reductase; TSAR)		-1.099	1.69823			Central intermediate metabolism
NMB1270	putative methyltransferase		-1.091	-0.303567			Hypotheticals
NMA1987	hypothetical protein		-1.089	0.0179385			Hypotheticals
NMB0578	truncated NosD-like protein (C-terminal 90% of the protein)		-1.089	0.403574			Transport
NMB0629	1-(5-phosphoribosyl)-5-[(5-phosphoribosylamino)methylideneamino] imidazole-4-carboxamide isomerase (phosphoribosylformimino-5-aminoimidazole carboxamide ribotide isomerase)	hisA	-1.089	0.164277			Amino Acid synthesis
NMB2135	conserved hypothetical periplasmic protein		-1.089	0.612875			Hypotheticals
NMB0220	acyl carrier protein (ACP)	acpP	-1.083	0.234911			Fatty acid biosynthesis
NMB1642	transcription elongation protein nusA (N utilization substance protein A; L factor)	nusA	-1.083	0.360082			Transcription
NMB0711	conserved hypothetical protein		-1.082	0.470826			Hypotheticals
NMB1477	hypothetical protein	No Data	-1.08113				No Data
NMB1280	putative acyl-CoA dehydrogenase		-1.08	-0.546632			Hypotheticals
NMC0869	bacteriophage lambda tail assembly protein I	No Data	-1.077	-0.481287			Mobile elements
NMA1228	hypothetical protein		-1.076	0.955689			Hypotheticals
NMB0833	truncated putative type I restriction-modification system R protein		-1.075	1.07959			Hypotheticals
NMB1271	putative heavy-metal scavenger protein		-1.072	0.576795			Transport
NMA0598	hypothetical protein		-1.071	-0.605679			Hypotheticals
NMB1294	1-acyl-sn-glycerol-3-phosphate acyltransferase NlaA (1-AGP acyltransferase; 1-AGPAT; lysophosphatidic acid acyltransferase; LPAAT)	nlaA	-1.071	0.641744			Fatty acid biosynthesis
NMB1816	conserved hypothetical protein		-1.07	0.897365			Regulatory
NMC1051	conserved hypothetical protein	No Data	-1.068	0.427576			Hypotheticals
NMB0964	putative TonB-dependent receptor		-1.066	0.388643			Transport
NMC1121	hypothetical protein		-1.066	2.01085			Hypotheticals
NMB1802	putative O-sialoglycoprotein endopeptidase (glycoprotease)		-1.064	-0.168949			Protein fate
NMB1560	glutaminyl-tRNA synthetase (glutamine--tRNA ligase; GlnRS)	glnS	-1.063	0.0341656			Protein synthesis
NMB0624	pilin glycosyl transferase E (pseudogene part 1)	pglE	-1.061	-0.895122			Cell envelope
NMB1740	hypothetical protein		-1.059	0.444771			Hypotheticals
NMB0041	thiamine-binding periplasmic protein	thiB	-1.058	-0.38983			Transport
NMB0626	peptide chain release factor 3 (RF-3)	prfC	-1.058	0.504304			Protein synthesis
NMB0377	conserved hypothetical protein		-1.056	0.0785391			Cell envelope
NMA0883	hypothetical lipoprotein		-1.053	1.28621			Hypotheticals
NMB1978	putative CyA-like protein		-1.05	0.672001			Hypotheticals
NMB1300	cytidylate kinase (CK; cytidine monophosphate kinase; CMP kinase)	cmk	-1.049	0.146753			Purine/Pyrimidine metabolism
NMB1254	GTP cyclohydrolase II	ribA	-1.048	-0.357178			Cofactor biosynthesis
NMB0766	putative GTP-binding protein LepA		-1.047	-0.495777			Hypotheticals
NMB0544	UDP-2,3-diacylglucosamine hydrolase	lpxH	-1.046	0.306431			Cell envelope
NMB0900	putative KilA-N domain-containing protein		-1.046	0.248631			Hypotheticals
NMB1188	dihydroxy-acid dehydratase (DAD)	ilvD	-1.037	-0.500502			Amino Acid synthesis
NMA0330	putative 5-formyltetrahydrofolate cyclo-ligase (methenyl-THF synthetase)		-1.035	0.26953			Hypotheticals
NMB1971	conserved hypothetical TPR-containing membrane-associated protein		-1.035	0.418152			Hypotheticals
NMB2093	methionine aminopeptidase (MAP; peptidase M)	map	-1.033	0.234553			Protein fate
NMB0469	agmatinase (agmatine ureohydrolase; AUH)	speB	-1.032	-0.457058			Central intermediate metabolism
NMB0199	lipid-A-disaccharide synthase	lpxB	-1.031	0.419257			Cell envelope
NMB1681	conserved hypothetical protein		-1.028	-0.314439			Hypotheticals
NMB1843	putative HTH-type transcriptional regulator		-1.027	-0.744346			Regulatory
NMB1284	conserved hypothetical integral membrane protein		-1.026	-1.41597			Hypotheticals
NMB0179	(3R)-hydroxymyristoyl-[acyl carrier protein] dehydratase ((3R)-hydroxymyristoyl ACP dehydrase)	fabZ	-1.025	-0.578044			Fatty acid biosynthesis
NMB1048	putative transporter		-1.025	-0.279873			Hypotheticals
NMB0807	putative inorganic polyphosphate/ATP-NAD kinase (poly(P)/ATP NAD kinase)		-1.023	0.0162666			Hypotheticals
NMB2099	putative 5-formyltetrahydrofolate cyclo-ligase (methenyl-THF synthetase)	0	-1.0201				Hypothetical proteins									#N/A
NMB1233	exodeoxyribonuclease V alpha chain	recD	-1.01904	0.786454			DNA metabolism
NMB0240	putative spermidine synthase (putrescine aminopropyltransferase; SPDSY)		-1.018	0.278419			Hypotheticals
NMB0406	putative cell division protein FtsN		-1.018	-0.300977			Hypotheticals
NMB0707	conserved hypothetical lipoprotein		-1.014	0.676613			Cell envelope
NMB1913	fatty acid/phospholipid synthesis protein PlsX	plsX	-1.013	0.241094			Fatty acid biosynthesis
NMC0050	tetratricopeptide repeat domain protein	No Data	-1.011	-0.274491			Cell envelope
NMC0602	hypothetical protein		-1.011	0.424552			Hypotheticals
NMB1395	putative L-threonine 3-dehydrogenase		-1.01	-0.0487991			Energy metabolism
NMB0180	UDP-3-O-[3-hydroxymyristoyl] glucosamine N-acyltransferase	lpxD	-1.008	-0.0499206			Fatty acid biosynthesis
NMB2137	hypothetical protein	No Data	-1	1.46573			Hypotheticals
NMB0668	AmpD protein	ampD	-0.997	-0.498236			Cellular processes
NMA0430	putative DNA helicase		-0.996	1.02672			Hypotheticals
NMB0142	50S ribosomal protein L3	rplC	-0.996	0.450649			Protein synthesis
NMB1268	glycerate kinase	glxK	-0.996	0.583072			Energy metabolism
NMA1226	hypothetical protein NMA1226		-0.994	0.173245			Hypotheticals
NMB0602	putative HitA-like protein		-0.992	1.14504			Hypotheticals
NMB0709	hypothetical integral membrane protein	0	-0.991976	0.558102			No Data
NMB1132	conserved hypothetical protein		-0.99	0.990325			Hypotheticals
NMB0435	acetate kinase 2 (acetokinase 2)	ackA	-0.988	0.363363			Energy metabolism
NMB1301	30S ribosomal protein S1	rpsA	-0.987	0.0766436			Protein synthesis
NMA0609	type IV pilus-associated protein PilC1	pilC	-0.986	0.301412			Hypotheticals
NMB0181	periplasmic chaperone Skp (OmpH)	skp	-0.986	-0.481142			Cell envelope
NMB0131	50S ribosomal protein L7/L12	rplL	-0.979	-1.19789			Protein synthesis
NMB0769	DNA polymerase III delta' subunit	holB	-0.979	1.28611			DNA metabolism
NMB0564	Na(+)-translocating NADH-quinone reductase subunit F (Na(+)-translocating NQR subunit F; Na(+)-NQR subunit F; NQR complex subunit F; NQR-1 subunit F)	nqrF	-0.977	-0.0585874			Energy metabolism
NMB0669	putative aminodeoxychorismate lyase		-0.976	-0.315369			Hypotheticals
NMB2101	30S ribosomal protein S2	rpsB	-0.973	0.191683			Protein synthesis
NMB1783	putative bacteriocin/pheromone secretion membrane fusion protein (pseudogene part 2)		-0.972	0.774276			Transport
NMB0663	outer-membrane associated protein NspA	nspA	-0.971	-0.0679972			Cell envelope
NMB0411	S-adenosyl-methyltransferase MraW	mraW	-0.969	-0.397769			Cell envelope
NMB1639	hypothetical protein		-0.969	0.641871			Hypotheticals
NMB1468	conserved hypothetical lipoprotein		-0.968	1.90738			Hypotheticals
NMB0932	conserved hypothetical integral membrane protein		-0.965	-0.401058			Hypotheticals
NMB0163	translation initiation factor IF-1	infA	-0.96	-1.6164			Protein synthesis
NMB1279	membrane-bound lytic murein transglycosylase B (murein hydrolase B)	mltB	-0.959	-0.0954723			Cell envelope
NMB0350	conserved hypothetical protein		-0.958	1.20101			Hypotheticals
NMB1614	Trk system potassium uptake protein TrkA (K(+)-uptake protein TrkA)	trkA	-0.956	-0.0434987			Transport
NMB2081	hypothetical integral membrane protein		-0.952	1.2704			Hypotheticals
NMB0661	putative Trk system potassium uptake protein		-0.95	0.185944
NMB0667	conserved hypothetical periplasmic protein		-0.949	-0.177965			Hypotheticals
NMB1905	ribonuclease P protein component (RNaseP protein; RNase P protein; Protein C5)	rnpA	-0.949	-0.416394			Transcription
NMB2018	putative RNA pseudouridine synthase (RNA-uridine isomerase; RNA pseudouridylate synthase)		-0.949	0.347544			Protein synthesis
NMB0666	DNA ligase (polydeoxyribonucleotide synthase [NAD+])	ligA	-0.948	-0.161859			DNA metabolism
NMB1689	putative DedA-family integral membrane protein		-0.948	0.318814			Hypotheticals
NMB0751	tyrosine recombinase XerD	xerD	-0.947	-0.0172384			DNA metabolism
NMB0339	conserved hypothetical TPR-containing periplasmic protein		-0.939	0.1151			Hypotheticals
NMB1326	UvrABC system protein C (UvrC protein; excinuclease ABC subunit C)	uvrC	-0.939	-0.282765			DNA metabolism
NMC0876	hypothetical protein		-0.939	1.17251			Hypotheticals
NMA0540	hypothetical protein		-0.937	0.977442			Hypotheticals
NMB0622	outer-membrane lipoprotein carrier protein	lolA	-0.937	0.425479			Protein fate
NMB2064	putative Na+/H+ antiporter		-0.934	0.787396			Hypotheticals
NMB1241	multifunctional CCA protein [includes: CCA-adding enzyme (tRNA nucleotidyltransferase; tRNA adenylyl-/cytidylyl-transferase; tRNA CCA-pyrophosphorylase; tRNA-NT) and 2'-nucleotidase and 2',3'-cyclic phosphodiesterase and phosphatase]	cca	-0.932	0.30236			Transcription
NMB1379	cysteine desulfurase (NifS protein homolog)	iscS	-0.932	1.41064			Cofactor biosynthesis
NMA0171	hypothetical protein NMA0171		-0.931	0.685218			Hypotheticals
NMB0161	50S ribosomal protein L15	rplO	-0.93	-1.41787			Protein synthesis
NMB1074	acetylglutamate kinase (NAG kinase; AGK; N-acetyl-L-glutamate 5-phosphotransferase)	argB	-0.93	0.032972			Amino Acid synthesis
NMB1200	ribonuclease R (RNase R; VacB protein)	rnr	-0.928	-0.0709843			Transcription
NMB0784	putative phage shock protein E		-0.925	0.380998			Cellular processes
NMC0868	putative phage-related protein nlpc_p60	No Data	-0.925	-0.124461			Hypotheticals
NMB0440	putative prephenate dehydrogenase (PDH)		-0.916	0.579803			Amino Acid synthesis
NMB0306	hypothetical protein	No Data	-0.915	0.368077			Hypotheticals
NMC0399	pilin glycosyl transferase B2	Pglb2	-0.915	0.848713			Cell envelope
NMB1747	putative TspB protein		-0.914	0.0293277			Hypotheticals
NMB1817	riboflavin biosynthesis protein RibD [includes: diaminohydroxyphosphoribosylaminopyrimidine deaminase (riboflavin-specific deaminase) and 5-amino-6-(5-phosphoribosylamino)uracil reductase (HTP reductase)]	ribD	-0.914	0.313655			Cofactor biosynthesis
NMB1902	DNA polymerase III beta subunit	dnaN	-0.911	-0.476763			DNA metabolism
NMB0359	glutamine synthetase (glutamate--ammonia ligase)	glnA	-0.91	0.193364			Amino Acid synthesis
NMC0328	DNA methylase	No Data	-0.91	-0.0113187			DNA metabolism
NMB0345	conserved hypothetical periplasmic protein		-0.909	0.982517			Cell envelope
NMB1169	putative chaperone protein HscA		-0.906	0.352639			Protein fate
NMB0047	conserved hypothetical protein		-0.905	-0.251774			Hypotheticals
NMB0123	putative ferredoxin		-0.905	0.945068			Energy metabolism
NMB0580	putative NosL-like lipoprotein		-0.905	0.791364			Protein fate
NMB1381	putative IscA-like protein		-0.905	0.740497			Cofactor biosynthesis
NMB2098	putative acetyltransferase		-0.903	1.57367			Hypotheticals
NMB0973	hypothetical integral membrane protein		-0.901	0.125683			Hypotheticals
NMB1364	NH(3)-dependent NAD(+) synthetase	nadE	-0.899	0.542316			Cofactor biosynthesis
NMB0908	hypothetical protein		-0.893	-0.948179			Hypotheticals
NMB1481	hypothetical protein	No Data	-0.886	1.7109			Hypotheticals
NMB1038	putative DNA repair protein RadC		-0.879	-0.438163			DNA metabolism
NMB1130	phytoene synthase	crtB	-0.878	1.18332			Cofactor biosynthesis
NMB1983	conserved hypothetical protein		-0.878	0.659911			Hypotheticals
NMB0167	30S ribosomal protein S4	rpsD	-0.877	-1.28998			Protein synthesis
NMB1672	conserved hypothetical lipoprotein		-0.874	0.614649			Hypotheticals
NMB0232	DNA helicase II	uvrD	-0.872	0.0936043			DNA metabolism
NMB0568	Na(+)-translocating NADH-quinone reductase subunit B (Na(+)-translocating NQR subunit B; Na(+)-NQR subunit B; NQR complex subunit B; NQR-1 subunit B)	nqrB	-0.869	0.433499			Energy metabolism
NMB0323	putative ubiquinone biosynthesis monooxygenase		-0.868	0.0665489			Cofactor biosynthesis
NMB0324	50S ribosomal protein L27	rpmA	-0.867	0.541537			Protein synthesis
NMB0198	ribosomal large subunit pseudouridine synthase C (rRNA-uridine isomerase C; rRNA pseudouridylate synthase C)	rluC	-0.866	-0.169519			Protein synthesis
NMB0496	TpsA activation/secretion protein TpsB1	tpsB1	-0.866	0.684015			Hypotheticals
NMA0319	putative MafS4 cassette	mafS4	-0.864	-0.0476399			Cell envelope
NMB1621	putative phospholipid hydroperoxide glutathione peroxidase (PHGPx)		-0.863	0.00908961			Cellular processes
NMB1714	outer-membrane lipoprotein MtrE	mtrE	-0.862	0.149533			Cellular processes
NMB2075	putative BirA-like multifunctional protein [includes: biotin--[acetyl-CoA-carboxylase] synthetase (biotin--protein ligase), biotin operon repressor and Baf-like domain]		-0.862	-0.544365			Cofactor biosynthesis
NMB2102	elongation factor Ts (EF-Ts)	tsf	-0.862	0.902344			Protein synthesis
NMB0247	hypothetical protein		-0.861	-0.0852424			Hypotheticals
NMB0927	proline iminopeptidase (PIP; prolyl aminopeptidase; PAP)	pip	-0.861	0.479509			Protein fate
NMB1388	glucose-6-phosphate isomerase 1 (GPI 1; phosphoglucose isomerase 1; PGI 1; phosphohexose isomerase 1; PHI 1)	pgi	-0.861	0.332572			Energy metabolism
NMB0567	Na(+)-translocating NADH-quinone reductase subunit C (Na(+)-translocating NQR subunit C; Na(+)-NQR subunit C; NQR complex subunit C; NQR-1 subunit C)	nqrC	-0.857	0.270294			Energy metabolism
NMB1034	3-isopropylmalate dehydratase small subunit (isopropylmalate isomerase; alpha-IPM isomerase; IPMI)	leuD	-0.857	0.380644			Amino Acid synthesis
NMB1168	phytoene synthase	crtB	-0.857	1.38796			Cofactor biosynthesis
NMB0074	polysialic acid capsule export ATP-binding protein CtrD	ctrD	-0.855	-0.277177			Transport
NMC2086	hypothetical protein		-0.854	0.0624929			Hypotheticals
NMB1514	DNA polymerase III epsilon subunit	dnaQ	-0.853	0.600518			DNA metabolism
NMB1293	hypothetical periplasmic protein		-0.851	0.410231			Hypotheticals
NMB1781	hypothetical integral membrane protein		-0.845	1.41074			Hypotheticals
NMA1282	putative DNA-binding protein		-0.843	-0.77071
NMB1161	hypothetical protein	No Data	-0.842015	2.07019			No Data
NMB0950	succinate dehydrogenase flavoprotein subunit	sdhA	-0.841	0.450616			Energy metabolism
NMB1039	conserved hypothetical protein		-0.839	-0.133545			Hypotheticals
NMB0949	succinate dehydrogenase membrane anchor protein	sdhD	-0.838	-0.419256			Energy metabolism
NMC1691	transferrin-binding protein B	tbpB	-0.835	0.104167			Cellular processes
NMB0097	putative bacteriocin/pheromone secretion membrane fusion protein (pseudogene part 1)		-0.833	0.505931
NMB1150	dihydroxy-acid dehydratase (DAD)	ilvD	-0.833	-0.600006			Amino Acid synthesis
NMB0447	DNA repair protein RecO (recombination protein O)	recO	-0.831	-0.109955			DNA metabolism
NMB0942	50S ribosomal protein L31 type B	rpmE	-0.83	-0.288085			Protein synthesis
NMB1120	conserved hypothetical protein		-0.83	0.162476			Hypotheticals
NMB0309	putative adenylate cyclase		-0.828	-0.118378			Hypotheticals
NMC0082	hypothetical protein		-0.827	0.464361			Hypotheticals
NMB0013	conserved hypothetical integral membrane protein		-0.826	-1.10714			Hypotheticals
NMC1053	conserved hypothetical protein	No Data	-0.823	0.550733			Hypotheticals
NMB0295	signal recognition particle protein (fifty-four homolog)	ffh	-0.822	0.821962			Protein fate
NMB0940	homoserine O-acetyltransferase (homoserine O-trans-acetylase; homoserine transacetylase; HTA)	metX	-0.822	0.885447			Amino Acid synthesis
NMB0640	hypothetical membrane-associated protein	0	-0.8215	0.593244			No Data
NMB1353	putative aldehyde dehydrogenase-like protein		-0.82	-0.192355			Energy metabolism
NMB0537	magnesium and cobalt efflux protein CorC	corC	-0.819	0.407153			Transport
NMB2116	hypothetical protein		-0.818	0.273254			Hypotheticals
NMB0810	putative HTH-type transcriptional regulator		-0.815	0.888974			Regulatory
NMB0143	50S ribosomal protein L4	rplD	-0.814	0.445573			Protein synthesis
NMB0639	putative HAM1-like protein		-0.81	1.03075			Hypotheticals
NMB0182	outer-membrane protein assembly factor Omp85	omp	-0.809	-0.414122			Cell envelope
NMB1814	3-dehydroquinate synthase	aroB	-0.807	0.813579			Amino Acid synthesis
NMB1185	conserved hypothetical protein		-0.806	-0.901116			Hypotheticals
NMB1323	30S ribosomal protein S6	rpsF	-0.805	0.428464			Protein synthesis
NMB1056	conserved hypothetical protein (pseudogene part 2)		-0.803	1.02479			Hypotheticals
NMB1497	putative TonB-dependent receptor		-0.802	0.186143			Transport
NMB0192	ribonuclease HII (RNase HII)	rnhB	-0.801	-0.0510547			Transcription
NMB1586	putative transporter		-0.801	0.732496			Hypotheticals
NMB0325	50S ribosomal protein L21	rplU	-0.8	-0.229193			Protein synthesis
NMB0731	hypothetical protein		-0.8	1.15069			Hypotheticals
NMC0858	peptidase U35, phage prohead HK97	No Data	-0.8	-0.181075			Mobile elements
NMB0386	phosphatidylglycerophosphatase A	pgpA	-0.799	0.105102			Fatty acid biosynthesis
NMA0606	hypothetical protein NMA0606		-0.796	-0.639743			Hypotheticals
NMB0657	hypothetical protein	No Data	-0.796	0.241012			Hypotheticals
NMB1661	guanylate kinase (GMP kinase)	gmk	-0.795	-0.236581			Purine/Pyrimidine metabolism
NMB0194	putative amino-acid symporter		-0.794	-0.0120207			Transport
NMB0530	beta-hexosaminidase (N-acetyl-beta-glucosaminidase; beta-N-acetylhexosaminidase)	nagZ	-0.793	1.84744			Energy metabolism
NMB1526	SsrA-binding protein	smpB	-0.793	0.468373			Protein synthesis
NMB1604	2,3-bisphosphoglycerate-dependent phosphoglycerate mutase (phosphoglyceromutase; PGAM; BPG-dependent PGAM; dPGM)	gpm	-0.791	0.864968			Energy metabolism
NMB0010	phosphoglycerate kinase	pgk	-0.790463	0.422597			Energy metabolism
NMA1858	hypothetical protein		-0.79	1.18088			Hypotheticals
NMB0045	cell division protein FtsY	ftsY	-0.788	-0.14223			Protein fate
NMA1978	hypothetical protein		-0.785	-0.621967			Hypotheticals
NMB0239	conserved hypothetical integral membrane protein		-0.784	0.0289388			Hypotheticals
NMB0603	phosphoribosyl-ATP pyrophosphatase (PRA-PH)	hisE	-0.782	0.723602			Amino Acid synthesis
NMB1637	putative nitroreductase		-0.777	0.0149515			Hypotheticals
NMB1313	trigger factor (TF)	tig	-0.776	0.10084			Protein fate
NMB1114	conserved hypothetical phage protein		-0.772	0.74671			Hypotheticals
NMB1727	conserved hypothetical protein		-0.768	-0.0388846			Hypotheticals
NMB2155	electron transfer flavoprotein beta-subunit (beta-ETF; electron transfer flavoprotein small subunit; ETFSS)	etfB	-0.768	-0.187706			Energy metabolism
NMB1572	aconitate hydratase 2 (citrate hydro-lyase 2; aconitase 2)	acnB	-0.767	0.217155			Energy metabolism
NMC0939	hypothetical protein	No Data	-0.764	0.396329			Hypotheticals
NMB0697	dimethyladenosine transferase (S-adenosylmethionine-6-N', N'-adenosyl(rRNA) dimethyltransferase; 16S rRNA dimethylase; high level kasugamycin resistance protein KsgA; kasugamycin dimethyltransferase)	ksgA	-0.763	0.560255			Cellular processes
NMB1162	conserved hypothetical lipoprotein		-0.763	0.547076			Hypotheticals
NMB1659	guanosine-3',5'-bis(diphosphate) 3'-pyrophophohydrolase ((ppGpp)ase; penta-phosphate guanosine-3'-pyrophosphohydrolase)	spoT	-0.763	-0.689556			Regulatory
NMC2091	MafB-related protein	No Data	-0.762	0.47493			Hypotheticals
NMB1070	2-isopropylmalate synthase (alpha-isopropylmalate synthase; alpha-IPM synthetase)	leuA	-0.761	-0.29415			Amino Acid synthesis
NMB0221	dihydroorotate dehydrogenase (dihydroorotate oxidase; DHOdehase; DHODase; DHOD)	pyrD	-0.759	0.039861			Purine/Pyrimidine metabolism
NMA1229	hypothetical protein		-0.758	-0.0562405			Hypotheticals
NMA1323	putative Gp47-like prophage protein		-0.758	1.97518			Hypotheticals
NMB1552	putative pilin gene-inverting protein (PIVML)		-0.757	0.0446132			Cellular processes
NMB0826	putative type II restriction-modification system enzyme Mod		-0.755	0.202291			DNA metabolism
NMC0893	putative ParB protein	No Data	-0.754	1.0943			Cellular processes
NMA1423	hypothetical membrane protein		-0.75	0.620488			Hypotheticals
NMB1493	putative carbon starvation protein A		-0.75	0.915118			Energy metabolism
NMB0675	3-deoxy-manno-octulosonate cytidylyltransferase (CMP-KDO synthetase; CMP-2-keto-3-deoxyoctulosonic acid synthetase; CKS)	kdsB	-0.746	0.593431			Cell envelope
NMB0821	conserved hypothetical protein		-0.745	0.257538			Hypotheticals
NMB0036	putative Tat-translocated enzyme		-0.74	-0.115693			Hypotheticals
NMB0955	2-oxoglutarate dehydrogenase E1 component (alpha-ketoglutarate dehydrogenase)	sucA	-0.74	0.493512			Energy metabolism
NMB0592	30S ribosomal protein S16	rpsP	-0.738	0.15868	-0.738445		Protein synthesis									NMB0592
NMB1745	hypothetical protein		-0.736	-0.045073	-0.261718	0.140024	Hypotheticals
NMB0903	conserved hypothetical protein		-0.735	-0.673914	-1.57007	0.26063	Hypotheticals
NMB2076	D-beta-D-heptose 1-phosphate adenosyltransferase	rfaE	-0.735	-0.0693456	0.201349	-0.418836	Cell envelope
NMB1641	conserved hypothetical protein		-0.731	-1.28451	-0.701518	-0.241952	Hypotheticals
NMB1308	conserved hypothetical protein		-0.73	0.20002	0.127308	-0.144019	Hypotheticals
NMB0644	hypothetical protein		-0.725	0.762915	-0.692695	-0.0389885	Hypotheticals
NMB1391	6-phosphogluconolactonase (6PGL)	pgl	-0.725	-0.310095	-0.167355	-0.251259	Central intermediate metabolism
NMB0376	hypothetical protein	No Data	-0.724	1.29762	0.0824826	0.335625	Hypotheticals
NMA1435	hypothetical protein		-0.717	1.05215	1.08053	0.43163	Hypotheticals
NMB0752	putative bacterioferritin-associated ferredoxin	0	-0.714217	-0.292568	-0.431791	1.45967	Transport and binding proteins									NMB0752
NMB1430	transcription elongation factor GreA (transcript cleavage factor GreA)	greA	-0.711	0.307865	0.671898	0.648203	Transcription
NMB0702	competence protein ComA	comA	-0.709	-0.282502	0.305834	-0.0826495	Cellular processes
NMB1138	putative RNA-binding protein		-0.709	1.44762	1.87991	0.612188	Hypotheticals
NMB1044	ferredoxin--NADP reductase (FNR; flavodoxin reductase; FLXR; FLDR)	fpr	-0.706	0.0634521	-0.629666	1.52268	Energy metabolism
NMC0604	conserved hypothetical protein	No Data	-0.706	0.199979	-0.0967223	0.276929	Hypotheticals
NMB1029	aspartate ammonia-lyase (aspartase)	aspA	-0.705	0.924723	0.618461	0.633205	Energy metabolism
NMB0785	exodeoxyribonuclease V beta chain	recB	-0.699	-0.413244	0.518696	-0.0558384	DNA metabolism
NMB0830	conserved hypothetical protein		-0.697	0.132011	-0.155422	0.18488	Hypotheticals
NMB1116	hypothetical protein	No Data	-0.696	0.181665	0.496715	0.346279	Hypotheticals
NMB0693	FolC bifunctional protein [includes: folylpolyglutamate synthase (folylpoly-gamma-glutamate synthetase; FPGS; tetrahydrofolate synthase; tetrahydrofolylpolyglutamate synthase) and dihydrofolate synthase]	folC	-0.693	-0.077261	-0.936386	-0.241456	Cofactor biosynthesis
NMB0806	ribosomal large subunit pseudouridine synthase F (rRNA-uridine isomerase F; rRNA pseudouridylate synthase F)	rluF	-0.693	0.229617	-0.112452	-0.0865208	Protein synthesis
NMB1417	putative polynucleotidyl transferase		-0.692	0.0787092	1.66551	-0.357072	Hypotheticals
NMB0242	NADH-quinone oxidoreductase chain B (NADH dehydrogenase I, chain B; NDH-1, chain B)	nuoB	-0.69	0.709491	0.241006	0.530412	Energy metabolism
NMB0073	polysialic acid capsule export inner-membrane protein CtrC	ctrC	-0.689	-1.6916	-1.47304	-1.23706	Transport
NMB0342	putative intracellular septation protein		-0.689	0.863297	0.667093	0.528011	Cellular processes
NMB1296	putative methyltransferase		-0.689	0.743746	0.862483	-1.31084	Hypotheticals
NMB0176	D-amino acid dehydrogenase small subunit	dadA	-0.688	-0.255248	1.26588	0.210698	Energy metabolism
NMB1738	putative FrpA/C secretion adaptor protein		-0.686	0.115815	0.0466284	-0.112285	Transport
NMA1155	conserved hypothetical protein		-0.684	0.822157	2.0842	-0.624809	Hypotheticals
NMB1093	hypothetical protein		-0.683				Hypotheticals
NMA0313	hypothetical protein		-0.682	0.732207	0.458471	2.76594	Hypotheticals
NMB0103	putative peptidase		-0.682	0.641986	0.81484	0.572908	Cellular processes
NMB1992	conserved hypothetical protein		-0.674	1.51479	1.56357		Hypotheticals
NMB0560	serine acetyltransferase (SAT)	cysE	-0.673	0.120104	-0.686911	-0.0262288	Amino Acid synthesis
NMB2136	putative peptide transporter		-0.673	-0.0437272	1.23345	0.796166	Transport
NMB0338	conserved hypothetical integral membrane protein		-0.672	0.131744	0.116612	-0.513011	Hypotheticals
NMA2157	hypothetical protein		-0.671	0.835899	0.603349	0.800132	Hypotheticals
NMB0756	dTDP-4-dehydrorhamnose reductase (dTDP-4-keto- L-rhamnose reductase; dTDP-6-deoxy-L-mannose dehydrogenase; dTDP-L-rhamnose synthetase)	rfbD	-0.67	-0.388366	-0.915877	-0.40745	Cell envelope
NMB1489	conserved hypothetical protein		-0.67	0.729656	-0.204377	0.83577	Hypotheticals
NMC0874	hypothetical protein	No Data	-0.669	0.416674	0.869902	-0.501962	Hypotheticals
NMB0956	2-oxoglutarate dehydrogenase E2 component (dihydrolipoyllysine-residue succinyltransferase component of 2-oxoglutarate dehydrogenase complex; dihydrolipoamide succinyltransferase component of 2-oxoglutarate dehydrogenase complex)	sucB	-0.668	-0.0246868	-0.281456	-0.531265	Energy metabolism
NMB1051	putative ABC transporter ATP-binding protein		-0.667	0.344587	-0.637466	-0.0326964	Transport
NMB1072	prolipoprotein diacylglyceryl transferase	lgt	-0.666	0.974902	0.659089	1.96051	Cell envelope
NMB2046	phosphotransferase system, enzyme IIA (protein IIA)	ptsIIA	-0.663444	0.0490377	0.168387	-0.415166	Transport and binding proteins									NMB2046
NMB1423	conserved hypothetical protein		-0.663	0.990442	0.741514	0.885073	Hypotheticals
NMB1836	putative inner-membrane acyltransferase		-0.662	1.10805	0.646809	0.824377	Cell envelope
NMB0381	putative HTH-type transcriptional regulator	cysB	-0.661	-0.218614	-0.42232	-0.593065	Amino Acid synthesis
NMB0387	putative ABC transporter ATP-binding protein		-0.66	0.667435	0.166262	0.538644	Transport
NMB1309	type IV pilus biogenesis lipoprotein PilW	pilW	-0.66	-0.768485	-1.45338	-0.668024	Cellular processes
NMB0828	ADP-L-glycero-D-manno-heptose-6-epimerase (ADP-L-glycero-beta-D-manno-heptose-6-epimerase; ADP-glyceromanno-heptose 6-epimerase; ADP-hep 6-epimerase; AGME)	rfaD	-0.657	-0.0353507	-1.01968	0.244242	Cell envelope
NMB1351	putative ribosomal RNA small subunit methyltransferase B (rRNA (cytosine-C(5)-)-methyltransferase)		-0.657	0.229164	0.493362	0.177601	Protein synthesis
NMB1060	fructose-1,6-bisphosphatase (D-fructose-1,6-bisphosphate 1-phosphohydrolase; FBPase)	fbp	-0.654	0.827887	0.127816	1.71396	Energy metabolism
NMC0327	DNA adenine methylase (Deoxyadenosyl-methyltransferase)(DNA adenine methyltransferase) (M.VchADam)	No Data	-0.652	0.114147	0.495339	-0.662897	DNA metabolism
NMB0310	conserved hypothetical integral membrane protein		-0.651	0.0977704	-0.11141	2.22489	Hypotheticals
NMB1244	ribulose-phosphate 3-epimerase (pentose-5-phosphate 3-epimerase; PPE; R5P3E)	rpe	-0.65	0.243103	0.196423	-0.215164	Energy metabolism
NMB0207	glyceraldehyde 3-phosphate dehydrogenase A (GAPDH)	gapA	-0.649	0.349332	0.383203	-0.2046	Energy metabolism
NMB2128	putative CinA-like protein		-0.649	0.0675147	-0.471619	0.489784	Hypotheticals
NMB1344	dihydrolipoyl dehydrogenase (pyruvate dehydrogenase E3 component; dihydrolipoamide dehydrogenase)	lpdA	-0.642	-0.122581	0.795262	-0.511228	Energy metabolism
NMB1812	type IV pilus secretin PilQ	pilQ	-0.642	1.72311	1.42493	1.01661	Cell envelope
NMA0776	putative TspB protein		-0.64	0.615563	0.534858	1.97284	Hypotheticals
NMB0600	sec-independent protein translocase TatB component	tatB	-0.64	0.880429	-0.497678	0.0908805	Protein fate
NMB0356	putative ABC transporter ATP-binding protein		-0.638	-0.0213981	0.0258004	-0.20576	Transport
NMB1855	carbamoyl-phosphate synthase large chain (carbamoyl-phosphate synthetase ammonia chain)	carB	-0.637	-0.494281	0.689018	-0.326229	Purine/Pyrimidine metabolism
NMB2094	conserved hypothetical protein		-0.637	0.511179	-0.563425	1.27285	Hypotheticals
NMB1019	phosphoribosylaminoimidazole carboxylase ATPase subunit (AIR carboxylase; AIRC)	purK	-0.635	0.56481	-0.731363	0.227474	Purine/Pyrimidine metabolism
NMB2078	conserved hypothetical integral membrane protein		-0.634	-0.234165	0.483917	-0.266382	Hypotheticals
NMA1589	putative type III restriction-modification system enzyme Mod (pseudogene part 1)		-0.631	-0.0516864	-1.31286	-0.66615	DNA metabolism
NMB1859	S-adenosylmethionine:tRNA ribosyltransferase-isomerase (queuosine biosynthesis protein QueA)	queA	-0.629	1.95439	3.37454	1.9122	Protein synthesis
NMB1734	glutaredoxin 2 (Grx2)	grxB	-0.628	-0.686676	-0.713158	-0.190295	Energy metabolism
NMA0271	pilS7 cassette	pilS7	-0.623	-0.0759603	0.538741	0.464448	Cell envelope
NMB0205	ferric uptake HTH-type transcriptional regulator (ferric uptake regulation protein)	fur	-0.623	0.209697	0.109318	0.803763	Regulatory
NMB0169	50S ribosomal protein L17	rplQ	-0.622	-1.82456	-4.38652	-1.37102	Protein synthesis
NMB1650	putative leucine-responsive regulatory protein	lrp	-0.622	0.0663136	-1.64609	0.0572101	Regulatory
NMB1898	conserved hypothetical lipoprotein		-0.619	0.0424042	1.00055	1.73928	Cell envelope
NMB1124	conserved hypothetical lipoprotein		-0.615	0.120759	-0.0727319	-0.025783	Hypotheticals
NMB0825	D-beta-D-heptose 7-phosphate kinase (D-beta-D-heptose 7-phosphotransferase)	rfaE	-0.612	0.251676	-0.303017	2.0454	Cell envelope
NMB0660	conserved hypothetical protein		-0.611	0.734713	0.0406231	0.768958	Hypotheticals
NMB2057	50S ribosomal protein L13	rplM	-0.61	-0.102989	0.362648	-0.0194365	Protein synthesis
NMB1929	fragment of lacto-N-neotetraose biosynthesis glycosyl tranferase LgtA	lgtA	-0.609	3.1329	3.18207	6.43691	Cell envelope
NMB0778	putative heme biosynthesis protein HemX		-0.608	-0.394122	-0.503075	-0.960438	Cofactor biosynthesis
NMB1318	CDP-diacylglycerol--serine O-phosphatidyltransferase (phosphatidylserine synthase)	pss	-0.608	-0.0699215	-0.17622	-0.234191	Fatty acid biosynthesis
NMB2157	putative nicotinamidase (nicotine deamidase; NAMase)		-0.606	0.00213	-1.13762	0.312457	Cofactor biosynthesis
NMB2088	putative methyltransferase		-0.605	1.68297	0.907542	0.432941	Hypotheticals
NMB0995	conserved hypothetical protein		-0.604	-0.154411	1.57535	0.753352	Hypotheticals
NMA0270	pilS6 cassette	pilS6	-0.602	0.806389	1.14645	0.762803	Cell envelope
NMB0933	tRNA-specific adenosine deaminase	tadA	-0.602	0.632264	0.0594532	2.45366	Transcription
NMB0687	putative Era-like GTP-binding protein		-0.598	0.596358	0.888504	0.320445	Cellular processes
NMB1537	DNA primase	dnaG	-0.596	-0.511633	-0.372272	0.13979	DNA metabolism
NMB0476	hypothetical protein		-0.595	-0.266547	-1.35991	-0.153489	Hypotheticals
NMB1397	hypothetical protein	No Data	-0.594	0.0750912	0.041367	0.581776	Hypotheticals
NMB1513	2-C-methyl-D-erythritol 4-phosphate cytidylyltransferase (4-diphosphocytidyl-2C-methyl-D-erythritol synthase; MEP cytidylyltransferase; MCT)	ispD	-0.593	0.814369	0.689107	2.62065	Cofactor biosynthesis
NMB0042	putative small-conductance mechanosensitive channel protein (MscS)		-0.592	-1.15122	-0.165972	-0.584717	Hypotheticals
NMB0612	putative spermidine/putrescine transport system permease protein		-0.592	-0.337053	-0.544974	-0.284655	Transport
NMB1555	long-chain-fatty-acid--CoA-ligase (long-chain acyl-CoA synthetase)	fadD	-0.589	1.10232	1.13161	6.60663	Fatty acid biosynthesis
NMB1436	conserved hypothetical protein		-0.583	-0.319144	-1.10025	0.557895	Hypotheticals
NMB2000	33 kDa chaperonin (heat shock protein 33 homolog; HSP33)	hslO	-0.583	-0.0738019	1.02881	-0.0105629	Protein fate
NMB1510	putative periplasmic nuclease		-0.58	0.931821	1.61323	0.814468	DNA metabolism
NMB0030	methionyl-tRNA synthetase (methionine--tRNA ligase; MetRS)	metG	-0.574	0.720374	1.02073	-0.141059	Protein synthesis
NMB0718	ferrochelatase (protoheme ferro-lyase; heme synthetase)	hemH	-0.572	0.220384	0.0579114	-0.12864	Cofactor biosynthesis
NMB0184	1-deoxy-D-xylulose 5-phosphate reductoisomerase (DXP reductoisomerase; 1-deoxyxylulose-5-phosphate reductoisomerase)	dxr	-0.571	-0.355555	-0.566932	-1.30747	Cofactor biosynthesis
NMB0701	hypothetical protein	No Data	-0.571	0.937351	0.312501	1.38752	Hypotheticals
NMB1943	hypothetical protein	No Data	-0.571	2.08052		2.34532	Hypotheticals
NMB0426	cell division protein FtsA	ftsA	-0.57	-1.26479	-0.24353	-1.23405	Cellular processes
NMB0999	tRNA-dihydrouridine synthase C	dusC	-0.568	2.00569	1.37547	1.98316	Protein synthesis
NMB1063	dihydroneopterin aldolase (DHNA)	folB	-0.567	0.94943	-0.539867	0.442801	Cofactor biosynthesis
NMC1714	hypothetical protein		-0.565	0.0751166	-0.48345	1.78782	Hypotheticals
NMB1272	hypothetical protein	No Data	-0.563	0.916845	-0.639508	0.91705	Hypotheticals
NMB2037	putative PemI-like protein		-0.562	0.290125	0.841758	0.485743	Hypotheticals
NMB0115	putative two-component system transcriptional regulator protein		-0.561	0.356513	0.996199	-0.0881661	Regulatory
NMB0129	hypothetical protein	No Data	-0.561	-0.430712	0.781208	0.656276	Hypotheticals
NMB1498	aspartokinase (aspartate kinase)	lysC	-0.559	0.340366	-0.927957	0.368317	Amino Acid synthesis
NMB1790	glutaredoxin	grX	-0.558	1.4112	0.947361	0.0944134	Energy metabolism
NMA1740	lactoferrin-binding protein B (LbpB)	lbpB	-0.557431				Transport and binding proteins									#N/A
NMB0224	glutamate-ammonia-ligase adenylyltransferase ([glutamate--ammonia-ligase] adenylyltransferase; glutamine-synthetase adenylyltransferase; ATase)	glnE	-0.556	-0.0712838	-0.467496	0.354904	Amino Acid synthesis
NMB0459	conserved hypothetical protein		-0.556	0.406032	0.834864	0.329488	Hypotheticals
NMB0288	hypothetical protein	No Data	-0.555	1.93426	0.589151	1.64866	Hypotheticals
NMB0587	putative ABC transporter permease protein		-0.552	-0.240456	-0.204422	-0.492447	Cell envelope
NMB1247	riboflavin synthase alpha chain	ribE	-0.549	0.750981	0.713394	-0.349498	Cofactor biosynthesis
NMC0871	hypothetical protein		-0.547	0.0879174	0.518443	-0.625776	Hypotheticals
NMB1556	tRNA (5-methylaminomethyl-2-thiouridylate)-methyltransferase	trmU	-0.546	-0.163161	-0.0240851	1.46038	Protein synthesis
NMB0282	putative exoribonuclease II (ribonuclease II; RNase II)		-0.543	0.476053	1.58279	0.294605	Hypotheticals
NMB0800	conserved hypothetical protein		-0.543	1.21679	1.44802	1.49699	Hypotheticals
NMB0832	putative anticodon nuclease		-0.543	0.0914424	-0.507718	0.282443	Transcription
NMB0029	putative D-3-phosphoglycerate dehydrogenase (PGDH)		-0.538	-0.0418287	0.173865	0.182302	Central intermediate metabolism
NMB0843	poly(A) polymerase (PAP; plasmid copy number protein)	pcnB	-0.534	-0.729961	0.277205	-1.04753	Transcription
NMB0865	hypothetical integral membrane protein		-0.533	0.233054	-1.91004	0.331492	Hypotheticals
NMB1453	conserved hypothetical membrane protein		-0.533	-0.165083	-0.601321	1.81498	Hypotheticals
NMB0708	DNA polymerase III delta subunit	holA	-0.531	-0.0358319	-0.0771002	1.7319	DNA metabolism
NMB1252	phosphoribosylformylglycinamidine cyclo-ligase (AIRS; phosphoribosyl-aminoimidazole synthetase; AIR synthase)	purM	-0.531	0.32215	-0.332023	0.127085	Purine/Pyrimidine metabolism
NMB0516	hypothetical protein		-0.529	0.105593	-0.385022	0.196513	Hypotheticals
NMB0570	conserved hypothetical integral membrane protein		-0.528	0.0457123	0.144886	1.09369	Hypotheticals
NMB1538	RNA polymerase sigma factor RpoD (Sigma-70)	rpoD	-0.528	0.4699	-1.39584	0.470546	Transcription
NMB1089	hypothetical protein		-0.527	0.311008	0.35442	0.0123481	Hypotheticals
NMB1475	conserved hypothetical periplasmic protein		-0.527	0.406745	1.35416	1.09853	Hypotheticals
NMB2052	cytochrome b	petB	-0.522	0.378517	0.278314	1.07086	Energy metabolism
NMA2160	hypothetical protein		-0.519	-0.254756	-0.154725	-0.387405	Hypotheticals
NMB0688	N-(5'-phosphoribosyl)anthranilate isomerase (PRAI)	trpF	-0.519	0.974713	0.934605	0.568008	Amino Acid synthesis
NMB0786	putative peroxidase		-0.517	-0.0771989	0.199564	-0.00788625	Hypotheticals
NMB0859	hypothetical protein		-0.516	0.263587	-0.0638796	1.05316	Hypotheticals
NMB1360	pyridoxamine 5'-phosphate oxidase (PNP/PMP oxidase; PNPOx)	pdxH	-0.515	0.105577	-0.147511	-0.230472	Cofactor biosynthesis
NMB1737	putative TolC outer membrane protein		-0.514	0.258005	-0.328706	-0.0792333	Protein fate
NMB0847	hypothetical protein	No Data	-0.513	-0.556668	1.6704	-0.238145	Hypotheticals
NMA1590	putative type III restriction-modification system enzyme Mod (pseudogene part 2)		-0.507	-0.193973	-1.53687	0.124801	DNA metabolism
NMB0243	NADH-quinone oxidoreductase chain C (NADH dehydrogenase I, chain C; NDH-1, chain C)	nuoC	-0.507	-0.542434	-0.538965	-0.111639	Energy metabolism
NMB0540	aspartate aminotransferase (transaminase A; ASPAT)	aspC	-0.507	1.23043	0.291611	0.297633	Amino Acid synthesis
NMB0591	putative 16S rRNA processing protein RimM		-0.502	-0.241482	-1.01284	0.0648975	Transcription
NMB0594	putative two-component system sensor protein		-0.502	-1.01726	-1.23926	-0.733273	Regulatory
NMB0713	apolipoprotein N-acyltransferase (ALP N-acyltransferase)	lnt	-0.502	0.748622	0.352439	1.28738	Protein fate
NMB0749	penicillin-binding protein (D-alanyl-D-alanine carboxypeptidase; DD-peptidase; DD-carboxypeptidase)	pbpG	-0.502	0.1208	-0.0964142	-0.368731	Cell envelope
NMB1616	phosphomethylpyrimidine kinase (HMP-phosphate kinase; HMP-P kinase)	thiD	-0.502	0.805394	-0.108006	1.08646	Cofactor biosynthesis
NMB1808	type IV pilus biogenesis protein PilM	pilM	-0.501	0.361359	0.462143	-0.0357877	Cell envelope
NMC0852	conserved hypothetical protein	No Data	-0.5	1.81313	1.19552	0.0824981	Hypotheticals
NMB1170	conserved hypothetical protein		-0.499	0.411506	0.344722	0.421211	Hypotheticals
NMB1546	hypothetical integral membrane protein		-0.499	0.14557	0.287154	3.15097	Cell envelope
NMB0191	putative ATPase		-0.498	0.570944	0.357366	-0.154716	Cellular processes
NMB0334	glucose-6-phosphate isomerase 2 (GPI 2; phosphoglucose isomerase 2; PGI 2; phosphohexose isomerase 2; PHI 2)	pgi	-0.498	1.5261	1.97793	0.322677	Energy metabolism
NMB0724	phenylalanyl-tRNA synthetase alpha chain (phenylalanine--tRNA ligase alpha chain; PheRS)	pheS	-0.497	-0.597564	-0.529819	0.706115	Protein synthesis
NMB0904	hypothetical periplasmic protein		-0.497	0.171407	-1.14473	0.0955368	Hypotheticals
NMB0590	tRNA (guanine-N(1)-)-methyltransferase (M1G-methyltransferase; tRNA [GM37] methyltransferase)	trmD	-0.496	-0.651087	-0.878771	-1.19737	Protein synthesis
NMA0411	homoserine kinase (HSK; HK)	thrB	-0.495	0.26809	-0.164761	0.0220875	Amino Acid synthesis
NMA1194	hypothetical protein NMA1194		-0.494	0.844485	-0.0683034	1.60146	Hypotheticals
NMB1634	putative phage replication initiation factor		-0.493	-1.08902	-1.03476	-0.166103	Hypotheticals
NMB0679	acetyl-coenzyme A carboxylase carboxyl transferase subunit beta (ACCase beta chain)	accD	-0.492	-0.463431	1.3412	0.464663	Fatty acid biosynthesis
NMB0481	hypothetical protein		-0.489	0.00577448	-0.37702	0.56539	Hypotheticals
NMB1380	putative NifU-like protein		-0.487	0.374308	-0.98622	0.106178	Hypotheticals
NMB1256	bifunctional riboflavin biosynthesis protein [includes: GTP cyclohydrolase II and 3,4-dihydroxy-2-butanone 4-phosphate synthase (DHBP synthase)]	ribAB	-0.485	-0.521169	-0.281524	-0.444807	Cofactor biosynthesis
NMB1176	putative RNA-binding protein		-0.484	1.15785	1.65382	0.944936	Hypotheticals
NMB1815	putative class-II glutamine amidotransferase		-0.483	-0.35336	0.0421781	0.0441654	Hypotheticals
NMA0029	putative allophanate hydrolase subunit 2 (AHS2)		-0.481	0.904133	0.441162	0.167852	Hypotheticals
NMB0317	putative GTP cyclohydrolase I (GTP-CH-I)		-0.48	-1.12839	-0.0755939	-1.49471	Hypotheticals
NMB1852	conserved hypothetical protein		-0.48	-0.608194	-0.353325	0.653641	Hypotheticals
NMB0096	hypothetical protein	No Data	-0.479	0.473723	-0.292241	0.321401	Hypotheticals
NMB0390	putative glycosyl hydrolase		-0.478	0.800504	2.50555	0.0612458	Energy metabolism
NMB1561	putative HTH-type transcriptional regulator		-0.477	1.04344	0.0741016	-0.228215	Regulatory
NMB0789	putative amino acid ABC transporter ATP-binding protein		-0.476	0.419703	0.108949	0.731742	Transport
NMA0268	pilS4 cassette	pilS4	-0.474	0.785699	0.643106	1.01528	Cell envelope
NMB1668	hemoglobin-haptoglobin utilization protein B	hpuB	-0.473	0.281611	-0.060072	0.425113	Transport
NMA0041	conserved hypothetical protein	No Data	-0.466	1.46826	0.333144	0.877721	Hypotheticals
NMB0860	hypothetical protein		-0.464	0.061264	-0.605586	0.268274	Hypotheticals
NMC1875	conserved hypothetical protein	No Data	-0.464	0.128643	-0.282424	0.161702	Protein synthesis
NMC0853	zinc-binding domain of primase-helicase family	No Data	-0.461875	-1.0288	-0.822743	-1.90812	DNA metabolism									NMC0853
NMB0444	putative transporter		-0.459	0.616256	0.105822	0.593999	Hypotheticals
NMB1934	ATP synthase beta chain	atpD	-0.459	-0.571325	-0.549407	0.0698897	Energy metabolism
NMC1520	C-5 cytosine-specific DNA methylase		-0.458	0.266346	-0.180243	0.929023	DNA metabolism
NMB1409	putative FrpA/FrpC cassette		-0.457	1.01452	-0.0215808	0.782341	Hypotheticals
NMB1479	regulatory protein RecX	recX	-0.454	0.666536	1.54432	-0.737707	DNA metabolism
NMB0533	endonuclease III (DNA-(apurinic or apyrimidinic site) lyase)	nth	-0.453	-0.311608	1.57712	0.010055	DNA metabolism
NMB0018	major pilin PilE	pilE	-0.451	-0.279524	-0.425307	-0.0226887	Cell envelope
NMB0723	50S ribosomal protein L20	rplT	-0.449	-1.15084	-1.46976	-0.945623	Protein synthesis
NMB0980	NAD(P) transhydrogenase subunit alpha (pyridine nucleotide transhydrogenase subunit alpha; nicotinamide nucleotide transhydrogenase subunit alpha)	pntA	-0.445	-0.17209	0.493789	0.117209	Energy metabolism
NMA1645	conserved hypothetical lipoprotein		-0.444	0.238199	1.01357	0.593436	Hypotheticals
NMB0298	hypothetical protein	No Data	-0.443	0.305788	-1.2483	1.81347	Hypotheticals
NMB0514	putative TpsA-like protein		-0.442	-0.331598	0.612242	-0.154423	Hypotheticals
NMB0790	phosphoglucomutase (glucose phosphomutase; PGM)	pgm	-0.442	0.220859	2.24481	0.076071	Cell envelope
NMB1420	putative Fis-like DNA-binding protein		-0.441	0.326523	-0.298815	0.00483743	DNA metabolism
NMB0448	pyridoxal phosphate biosynthetic protein PdxJ (PNP synthase)	pdxJ	-0.44	-0.45369	0.1881	-0.733549	Cofactor biosynthesis
NMB0043	conserved hypothetical protein		-0.439	-0.65382	0.165143	1.77274	Hypotheticals
NMC0296	Hin4II restriction endonuclease	No Data	-0.439	0.19505	-0.091915	-0.200628	DNA metabolism
NMB2033	D,D-heptose 1,7-bisphosphate phosphatase (D-glycero-D-manno-heptose 1,7-bisphosphate phosphatase)	gmhB	-0.438	0.451425	-0.758471	0.705834	Amino Acid synthesis
NMA1656	DNA polymerase III tau/gamma subunits	dnaZX	-0.437	-0.251108	0.101805	0.500018	DNA metabolism
NMA0710	putative Do-like serine protease		-0.431	0.466908	0.811422	0.78827	Protein fate
NMB2059	conserved hypothetical protein		-0.43	-0.116006	1.68083	-1.19402	Hypotheticals
NMB1630	hypothetical integral membrane protein		-0.428	-0.770927	-0.432842	4.22528	Hypotheticals
NMB0879	sulfate/thiosulfate import ATP-binding protein CysA (sulfate-transporting ATPase)	cysA	-0.424	-0.321386	0.149003	-0.686994	Transport
NMB1686	peptide chain release factor I (RF-1)	prfA	-0.424	0.395325	0.710146	1.14204	Protein synthesis
NMB0925	putative acyl-CoA thioester hydrolase		-0.422	1.81868	0.83606	1.27955	Hypotheticals
NMB0890	minor pilin PilX	pilX	-0.421	-0.141798	-0.0427235	0.541585	Cell envelope
NMB1228	homoserine dehydrogenase (HDH)	hom	-0.42	1.13667	-1.90233	0.152255	Amino Acid synthesis
NMB1903	chromosomal replication initiator protein DnaA	dnaA	-0.418	-0.328662	-1.48362	1.5671	DNA metabolism
NMB1134	ferredoxin, 2Fe-2S	fdx	-0.417	0.106242	-0.191218	0.49109	Energy metabolism
NMB1186	hypothetical protein	No Data	-0.415	-0.635968	0.177776	1.24888	Hypotheticals
NMB2044	phosphoenolpyruvate-protein phosphotransferase (phosphotransferase system, enzyme I; protein I)	ptsI	-0.411	-0.363561	-0.181342	-0.31114	Transport
NMA1837	hypothetical protein		-0.41		3.08341		Hypotheticals
NMB0088	conserved hypothetical protein		-0.408	0.249569	1.18583	-0.561642	Cell envelope
NMC1690	transferrin-binding protein A	No Data	-0.406	0.0485381	0.0289273	1.20166	Transport
NMB1322	primosomal replication protein n	priB	-0.403	-0.115598	-0.70083	-0.107094	DNA metabolism
NMB1573	ornithine carbamoyltransferase (OTCase)	argF	-0.403	0.995102	1.73144	-0.613553	Amino Acid synthesis
NMB0692	tetrapac protein	tpc	-0.401	-0.249574	-0.86117	-0.273442	Cellular processes
NMB1340	hypothetical protein	No Data	-0.401	-0.115603	1.64855	-1.3301	Hypotheticals
NMB1918	malonyl CoA-acyl carrier protein transacylase (MCT)	fabD	-0.397	1.64103	1.11226	2.41756	Fatty acid biosynthesis
NMB1964	conserved hypothetical integral membrane protein		-0.393	0.864939	0.259198	2.43432	Hypotheticals
NMB1936	ATP synthase alpha chain	atpA	-0.391	-1.42842	-0.260672	0.820554	Energy metabolism
NMB1033	type II restriction-modification system modification methylase NlaIV (M.NlaIV; cytosine-specific methyltransferase NlaIV)	nlaIVM	-0.389	-0.625778	-1.66884	-1.42763	DNA metabolism
NMB1982	DNA polymerase I (POL I)	polA	-0.388	-0.197096	-1.3342	-0.463288	DNA metabolism
NMB0201	hypothetical protein		-0.386	0.822467	1.09849	0.0843231	Hypotheticals
NMA1688	phosphoglycolate phosphatase 1 (PGPase 1; PGP 1)	gph1	-0.385	0.218524	0.874055	-0.397219	Energy metabolism
NMB0729	integration host factor alpha-subunit (IHF-alpha)	ihfA	-0.385	1.43524	0.208857	4.33816	DNA metabolism
NMA1172	conserved hypothetical protein		-0.384	0.0203298	-0.547094	0.695253	Hypotheticals
NMB0204	putative SmpA-like lipoprotein (OmlA)		-0.384	-0.121771	0.152104	-0.703238	Hypotheticals
NMB0100	hypothetical protein	No Data	-0.383	1.04841	1.2976	0.641835	Hypotheticals
NMB0330	putative UPF0243 zinc-binding protein		-0.382	0.446281	0.990461	-0.527272	Hypotheticals
NMB0193	glucose-inhibited division protein A	gidA	-0.381	-0.742244	-0.665094	-0.570319	Hypotheticals
NMB1787	N-acetyl-gamma-glutamyl-phosphate reductase (AGPR; N-acetyl-glutamate semialdehyde dehydrogenase; NAGSA dehydrogenase)	argC	-0.378	1.36948	1.17132	0.0763906	Amino Acid synthesis
NMB0545	SMC protein	smc	-0.377	-0.0368497	-1.10762	0.100386	DNA metabolism
NMB0172	septum formation topological specificity factor MinE	minE	-0.369	-1.38621	-3.84771	-0.762057	Cellular processes
NMA0272	pilS8 cassette	pilS8	-0.367	0.938577	0.659153	0.911899	Cell envelope
NMB1856	HTH-type transcriptional regulator CrgA	crgA	-0.366	0.764982	1.27595	1.65208	Regulatory
NMB0214	oligopeptidase A	prlC	-0.364	-0.281868	0.950454	-0.527984	Protein fate
NMB0849	deoxycytidine triphosphate deaminase (dCTP deaminase)	dcd	-0.364	0.459638	1.07013	1.63481	Purine/Pyrimidine metabolism
NMB1372	ATP-dependent Clp protease ATP-binding subunit ClpX	clpX	-0.362	1.06724	-0.0297704	0.508059	Protein fate
NMB1842	putative 4-hydroxyphenylacetate 3-monooxygenase, reductase component (4-HPA 3-monooxygenase small component; flavin:NADH reductase)		-0.36	-0.832913	-0.657347	0.0120542	Energy metabolism
NMB0619	conserved hypothetical protein		-0.359	0.573518	1.28072	-0.404165	Hypotheticals
NMB0959	succinyl-CoA synthetase beta chain (SCS-beta)	sucC	-0.358	-1.24759	0.0236737	-0.874762	Energy metabolism
NMB1626	putative zonular occludens toxin-like protein		-0.354	0.0524268	0.582418	-0.34272	Hypotheticals
NMB0924	putative oxidoreductase		-0.353	0.39165	-0.657733	-0.279712	Central intermediate metabolism
NMB1189	sulfite reductase [NADPH] hemoprotein beta-component (SIR-HP; SIRHP)	cysI	-0.353	-0.745221	0.450921	-0.688499	Central intermediate metabolism
NMB0827	putative type II restriction-modification system enzyme Res (pseudogene part 1)		-0.352	-0.667987	-1.32639	-0.32063	Hypotheticals
NMB1083	putative phage transposition protein		-0.346	-0.232617	-0.276395	0.928267	Mobile elements
NMA1291	host-nuclease inhibitor phage protein Gam	gam	-0.341	-0.093557	-0.820987	0.484238	Hypotheticals
NMB0385	thiamine-monophosphate kinase (thiamine-phosphate kinase)	thiL	-0.341	-0.645948	-0.895689	-0.673924	Cofactor biosynthesis
NMA0695	putative TpsS3 cassette	tpsS3	-0.338	0.553997	0.126968	0.811753	Hypotheticals
NMC0806	putative integral membrane protein	No Data	-0.336	0.431781	0.880008	3.32344	Cell envelope
NMC0979	hypothetical protein		-0.336	-0.182414	0.0113931	0.0346541	Hypotheticals
NMB0866	conserved hypothetical outer-membrane protein		-0.335	0.371515	-0.0242562	-0.233574	Hypotheticals
NMB1547	hypothetical integral membrane protein		-0.334	-0.181012	-0.322772	4.34455	Hypotheticals
NMA0267	pilS3 cassette	pilS3	-0.332	0.403224	0.547333	0.577873	Cell envelope
NMB1780	TpsA3 activation/secretion protein TpsB3	tpsB	-0.331	0.233972	-0.338821	0.376589	Cellular processes
NMC0894	hypothetical protein		-0.33	0.810812	-0.281146	1.01829	Hypotheticals
NMC0329	conserved hypothetical protein	No Data	-0.329	-0.200003	1.26477	-0.818619	Hypotheticals
NMB0706	conserved hypothetical protein		-0.328	0.252315	0.503536	0.296777	Hypotheticals
NMB1911	50S ribosomal protein L32	rpmF	-0.328	1.00045	1.69048		Protein synthesis
NMB0082	polysialic acid capsule modification protein LipA	lipA	-0.327	-0.755244	-0.811045	-0.352086	Cell envelope
NMB0938	hypothetical lipoprotein		-0.327	-0.0392353	-0.102397	2.24784	Hypotheticals
NMB0405	putative Mg chelatase-like protein		-0.326	-0.112389	2.39509	-0.145293	Cellular processes
NMB1587	putative peptidase		-0.326	0.125682	0.6912	0.442468	Protein fate
NMB1966	putative ABC transporter ATP-binding protein		-0.324	-0.719801	-0.183137	-0.293163	Transport
NMB0351	transaldolase	tal	-0.321	-0.682225	0.155633	-0.613061	Energy metabolism
NMB1444	conserved hypothetical protein		-0.321	-0.937623	-0.712653	-0.0672463	Hypotheticals
NMB0015	6-phosphogluconate dehydrogenase, decarboxylating	gnd	-0.317	-1.56783		0.262187	Energy metabolism
NMC1469	lactoferrin-binding protein	No Data	-0.317	-0.257562	-0.423039	0.341827	Transport
NMB0617	transcription termination factor Rho	rho	-0.316	-0.323652	-0.408889	0.041209	Transcription
NMB0979	conserved hypothetical integral membrane protein		-0.314	-0.170788	-1.43377	0.525271	Hypotheticals
NMB1744	hypothetical integral membrane protein		-0.314	-0.103664	-0.378394	-0.642594	Hypotheticals
NMB0344	BolA-like protein	bolA	-0.313	0.242169	1.62699	0.568805	Hypotheticals
NMB0007	cell division ATP-binding protein FtsE	ftsE	-0.312	-1.74991	0.338029	-0.4409	Cellular processes
NMB0551	primosomal protein N' (replication factor Y)	priA	-0.31	0.487496	-0.252364	0.0688576	DNA metabolism
NMA1615	hypothetical protein		-0.309	0.303513	0.432491	1.14132	Hypotheticals
NMB1235	lipoprotein-releasing system transmembrane protein LolC	lolC	-0.308	-0.227955	0.0682576	0.091052	Transport
NMB0829	putative type I restriction-modification system M protein		-0.307	0.62001	-0.926533	0.798281	DNA metabolism
NMB1052	DedA protein (DSG-1 protein)	dedA	-0.306	0.348002	-2.01413	0.145976	Hypotheticals
NMB1416	aminopeptidase N (alpha-aminoacylpeptide hydrolase)	pepN	-0.304	0.58482	0.36887	-0.221522	Protein fate
NMB1425	lysyl-tRNA synthetase (lysine--tRNA ligase; LysRS)	lysS	-0.304	-0.278627	0.180345	0.221546	Protein synthesis
NMC2020	porin, major outer membrane protein P.I	porB	-0.301	-0.359944	-0.181342	-0.28375	Cellular processes
NMB1026	conserved hypothetical protein		-0.3	0.569451	1.67341	0.296215	Hypotheticals
NMA0266	hypothetical protein		-0.296	0.375414	0.560415	0.619345	Hypotheticals
NMB0244	NADH-quinone oxidoreductase chain D (NADH dehydrogenase I, chain D; NDH-1, chain D)	nuoD	-0.293	-0.589516	0.0363513	-0.147713	Energy metabolism
NMB1358	aspartyl-tRNA(Asn) amidotransferase subunit B (Asp-ADT subunit B)	gatB	-0.293	-0.604981	-0.0673908	-0.571233	Protein synthesis
NMC0888	putative toxin secretion ABC transporter, ATP-binding protein	No Data	-0.29	0.537867	-0.0519478	0.835411	Cellular processes
NMB0776	outer-membrane associated protein		-0.289	-0.171313	0.356702	0.0760337	Hypotheticals
NMB1940	ATP synthase A chain (ATPase protein 6)	atpB	-0.286	-1.28084	-0.336812	-0.358633	Energy metabolism
NMB0846	putative glycosyl transferase (pseudogene part 3)		-0.283	-1.15512	0.809928	-0.334033	Hypotheticals
NMB0643	putative MafB-related protein		-0.282	1.65892	1.35616	0.00187237	Hypotheticals
NMA0315	hypothetical protein		-0.281	-0.315472	0.0389611	2.0778	Hypotheticals
NMB0033	membrane-bound lytic murein transglycosylase A (murein hydrolase A; GNA33)	mltA	-0.28	-0.417437	-0.26907	-0.0548829	Cell envelope
NMB0017	UDP-3-O-[3-hydroxymyristoyl] N-acetylglucosamine deacetylase (UDP-3-O-acyl-GlcNAc deacetylase)	lpxC	-0.276	-0.293411	0.0197887	0.0414545	Cell envelope
NMB0140	30S ribosomal protein S10	rpsJ	-0.276	0.439523	0.216807	0.0126878	Protein synthesis
NMB1123	hypothetical protein	No Data	-0.27549	1.47673	0.382957		No Data									NMB1123
NMA0854	hypothetical protein NMA0854		-0.275	-0.408096	-0.659113	-0.953541	Hypotheticals
NMA2183	hypothetical protein		-0.275	0.424779	-0.0714986	0.608316	Hypotheticals
NMB0105	putative N-acetyltransferase		-0.275	0.267936	-0.296588	-0.842865	Hypotheticals
NMB1907	inner-membrane protein OxaA	oxaA	-0.275	-0.681724	-0.597147	-0.319185	Cell envelope
NMA0481	hypothetical protein NMA0481		-0.274	-0.104899	-0.455677	-0.259594	Hypotheticals
NMB0508	conserved hypothetical protein		-0.274	0.99012	0.108515	0.932869	Hypotheticals
NMB0076	cytosine-specific methyltransferase (pseudogene part 1)	dcmH	-0.273	0.222677	0.801597	0.970078	DNA metabolism
NMA0325	MafA1 lipoprotein	mafA1	-0.27	0.04678	0.266718	1.61849	Hypotheticals
NMB1315	putative uracil permease (uracil transporter)		-0.27	0.630528	1.0287	0.532815	Transport
NMB0352	arabinose-5-phosphate isomerase	kpsF	-0.266	-0.450321	-0.396719	-0.838751	Energy metabolism
NMB0712	RNA polymerase sigma factor RpoH (Sigma-32)	rpoH	-0.266	-0.10014	0.241243	0.198878	Cellular processes
NMB0963	phosphatidylserine decarboxylase proenzyme [contains: phosphatidylserine decarboxylase alpha and beta chains]	psd	-0.266	0.561597	1.52688	-0.0153225	Fatty acid biosynthesis
NMB1568	putative DNA polymerase III chi subunit		-0.265	-0.969644	-0.484365	-1.18624	DNA metabolism
NMB0599	sec-independent protein translocase TatC component	tatC	-0.263	2.62159	0.78712	0.99644	Hypotheticals
NMB1144	putative periplasmic protein		-0.262	0.264466	-1.60491	-0.876177	Hypotheticals
NMB1171	conserved hypothetical ANK repeat-containing protein		-0.262	-0.941556		-0.257592	Hypotheticals
NMB0538	conserved hypothetical protein		-0.261	0.0943557	-0.0403014	0.727887	Hypotheticals
NMB0311	hypothetical protein		-0.259	1.80152	1.99759	2.55049	Hypotheticals
NMA0265	pilS1 cassette	pilS1	-0.256	0.412631	0.635584	0.591427	Cell envelope
NMB0577	truncated NosR-like protein (N-terminal 20% of the protein)		-0.256	0.421804	-0.600484	0.110182	Hypotheticals
NMB1258	putative ATPase		-0.256	0.136729	1.85681	0.20467	Hypotheticals
NMC0873	hypothetical protein		-0.252	0.0457666	0.0150514	-0.713528	Hypotheticals
NMB1972	60 kDa chaperonin (protein Cpn60; GroEL protein; 63 kDa stress protein; GSP63; HSP60)	groL	-0.25	-0.344289		1.377	Protein fate
NMC1878	transposase	No Data	-0.248	1.29481	1.12998	1.61766	Mobile elements
NMB0069	N-acylneuraminate cytidylyltransferase (CMP-N-acetylneuraminic acid synthetase; CMP-NeuNAc synthetase; CMP-sialic acid synthetase)	siaB	-0.244	-1.27035	-0.257684	-1.84616	Cell envelope
NMB2122	MafB-related protein	No Data	-0.243	0.270664	0.669677	3.04424	Hypotheticals
NMA1907	hypothetical protein		-0.242	0.49486	0.0424936	0.753095	Hypotheticals
NMA1907	hypothetical protein		-0.242	0.49486	0.0424936	0.753095	Hypotheticals
NMB0046	hypothetical protein	No Data	-0.24	-0.0632346	-0.00977844	-0.037493	Hypotheticals
NMB0064	UDP-glucose 4-epimerase (galactowaldenase; UDP-galactose 4-epimerase)	galE	-0.24	0.955409	1.68876	5.09914	Cell envelope
NMB1660	DNA-directed RNA polymerase omega chain (RNAP omega subunit; transcriptase omega chain; RNA polymerase omega subunit)	rpoZ	-0.24	-1.70276	-1.69042	-0.0178296	Transcription
NMB0840	conserved hypothetical protein		-0.237	0.0704613	-0.562818	-0.0312549	Hypotheticals
NMB1535	hypothetical protein	No Data	-0.237	-0.42061	-0.672846	-1.1832	Hypotheticals
NMB1789	preprotein translocase SecB subunit	secB	-0.237	0.0120676	0.268423	1.33208	Protein fate
NMB1792	putative two-component system sensor protein (pseudogene part 2)		-0.236	-0.0757332	0.910758	-0.177471	Regulatory
NMB1025	conserved hypothetical protein		-0.235	-0.213072	-0.245175	-0.302086	Hypotheticals
NMB0597	conserved hypothetical integral membrane protein		-0.234	1.07654	0.360687	0.175055	Hypotheticals
NMC0077	hypothetical protein		-0.231	1.53164	0.334639	0.851769	Hypotheticals
NMB1263	putative GTPase		-0.23	0.861899	0.640178	0.48168	Hypotheticals
NMB1472	chaperone ClpB (short)	clpB	-0.23	0.0372392	0.757053	1.04456	Protein fate
NMB1470	hypothetical lipoprotein		-0.225	2.50239	1.92514	2.37166	Hypotheticals
NMB0094	hypothetical protein	No Data	-0.224	-1.56644	-0.571735	-0.608051	Hypotheticals
NMB0891	hypothetical protein	No Data	-0.221	0.125278	-0.295105	0.429347	Hypotheticals
NMC0603	hypothetical protein		-0.219	0.452751	-0.869932	0.70537	Hypotheticals
NMB0461	transferrin-binding protein 1 (TbpA)	tbp	-0.218286				Transport and binding proteins									#N/A
NMB1133	conserved hypothetical ANK repeat-containing protein		-0.216	-1.20614	-0.974224	-0.605279	Hypotheticals
NMB1698	putative acyltransferase	0	-0.215761		-0.0924268		Central intermediary metabolism									NMB1698
NMB1534	hypothetical protein	No Data	-0.212	-0.851828	1.041	0.824482	Hypotheticals
NMB0480	truncated TspB-like protein (N-terminal third of the protein)		-0.211	-0.207285	0.0256959	0.0681261	Hypotheticals
NMB1583	imidazoleglycerol-phosphate dehydratase (IGPD)	hisB	-0.211	0.140567	-0.62059	-0.000512868	Amino Acid synthesis
NMB0946	putative peroxiredoxin (thioredoxin reductase)		-0.21	0.0368767	0.381206	0.280003	Cell envelope
NMB0483	hypothetical integral membrane protein		-0.209	-0.311271	-0.589969	-0.581085	Hypotheticals
NMB0091	putative bacteriocin/pheromone		-0.205	-0.81631	-0.451455	-2.02387	Hypotheticals
NMB1709	thymidylate synthase (TS; TSase)	thyA	-0.204	-0.09152	-0.479295	0.471381	Purine/Pyrimidine metabolism
NMB1347	inositol-1-monophosphatase (IMPase; inositol-1-phosphatase; I-1-Pase)	suhB	-0.2	-0.176289	0.67165	1.73791	Central intermediate metabolism
NMB1576	acetolactate synthase small subunit (AHAS; acetohydroxy-acid synthase small subunit; ALS)	ilvH	-0.199	0.28751	-0.473399	-0.0610614	Amino Acid synthesis
NMB1278	site-specific recombinase	gcr	-0.194	-0.0592492	0.336199	-1.21062	DNA metabolism
NMB1541	lactoferrin-binding protein B (LbpB)	lbpB	-0.190624				Transport and binding proteins									#N/A
NMB0917	death-on-curing phage protein	doc	-0.188	0.45551	-1.3566	0.425832	Mobile elements
NMC1800	MafB4	No Data	-0.186	0.755425	0.941869	1.01488	Hypotheticals
NMB0745	2-amino-4-hydroxy-6-hydroxymethyldihydropteridine pyrophosphokinase (7,8-dihydro-6-hydroxymethylpterin-pyrophosphokinase; HPPK; 6-hydroxymethyl-7,8-dihydropterin pyrophosphokinase; PPPK)	folK	-0.185	1.63452	0.600301	0.617119	Cofactor biosynthesis
NMA0805	sec-independent protein translocase TatA/E component	tatA/E	-0.182	-0.00120886	-0.796795	0.230845	Protein fate
NMA1600	truncated IS1016 group transposase (N-terminal third of the protein)		-0.182	0.844143	0.498103	1.39318	Mobile elements
NMB0175	zinc transporter ZupT	zupT	-0.181	1.98731	1.26873	-0.686285	Transport
NMB0625	conserved hypothetical protein		-0.18	-0.790256	1.7839	-0.658094	Hypotheticals
NMB2083	cysteinyl-tRNA synthetase (cysteine--tRNA ligase; CysRS)	cysS	-0.177	-0.941793	-1.20289	-0.57664	Protein synthesis
NMB0477	putative ATP/GTP-binding protein		-0.176	-0.102847	-0.937557	0.134102	Hypotheticals
NMB1295	formamidopyrimidine-DNA glycosylase (FAPY-DNA glycosylase; DNA-(apurinic or apyrimidinic site) lyase MutM; AP lyase MutM)	mutM	-0.174	1.59813	2.26637	-1.49462	DNA metabolism
NMB1062	conserved hypothetical integral membrane protein		-0.172	-0.0773286	-0.75813	0.0149536	Hypotheticals
NMB1302	integration host factor beta-subunit (IHF-beta)	ihfB	-0.172	0.866298	0.195701	0.88541	DNA metabolism
NMB1421	tRNA-dihydrouridine synthase B	dusB	-0.168	1.23894	1.40469	-0.0468572	Protein synthesis
NMB0089	pyruvate kinase II (PK-2)	pykA	-0.167	-0.655407	-0.294784	-0.792242	Energy metabolism
NMB1363	exodeoxyribonuclease VII large subunit (exonuclease VII large subunit)	xseA	-0.167	1.83636	1.18178	-0.543689	DNA metabolism
NMB2127	putative peptidase		-0.167	0.0828878	-0.660125	0.414924	Protein fate
NMB1400	putative FrpA/C translocation ATP-binding protein		-0.166	0.533306	0.759121	0.0523968	Transport
NMC2096	conserved hypothetical protein	No Data	-0.166	0.323067	-0.27954	1.69233	Hypotheticals
NMB0848	conserved hypothetical periplasmic protein		-0.165	-0.0790641	0.609063	0.719827	Hypotheticals
NMB1307	nucleoside diphosphate kinase (NDK; NDP kinase; nucleoside-2-P kinase)	ndk	-0.165	0.361491	-0.319984	0.452868	Purine/Pyrimidine metabolism
NMB0453	putative mutator MutT protein (7,8-dihydro-8-oxoguanine-triphosphatase; 8-oxo-dGTPase; dGTP pyrophosphohydrolase)		-0.164	0.634785		-0.480704	DNA metabolism
NMB0746	putative SirB-like protein		-0.162	0.259941	-0.112966	0.0105022	Hypotheticals
NMB1035	hypothetical lipoprotein		-0.159	-0.191207	-0.477816	2.03928	Hypotheticals
NMC0003	truncated pilin	No Data	-0.159	0.211558	0.193726	0.247677	Cellular processes
NMB0343	conserved hypothetical protein		-0.157	-0.0366922	0.653981	0.0279417	Hypotheticals
NMB1551	putative zonular occludens toxin-like protein		-0.157	0.579046	0.48674	-0.396689	Hypotheticals
NMB1873	putative DNA glycosylase		-0.155	0.952706	0.869885	1.20857	DNA metabolism
NMC0298	conserved hypothetical protein	No Data	-0.151	0.518683	-0.0401135	0.243688	Hypotheticals
NMC1791	conserved hypothetical protein	No Data	-0.151	0.342318	-0.909982	1.10543	Hypotheticals
NMB1953	putative SspA-like protein		-0.15	0.33408	0.917914	0.310599	Cellular processes
NMB1287	putative ferredoxin-like protein		-0.149	-0.908972	-0.868413	-0.914908	Energy metabolism
NMB0704	ribosomal large subunit pseudouridine synthase D (rRNA-uridine isomerase D; rRNA pseudouridylate synthase D)	rluD	-0.147	-0.24119	-1.18307	-0.274279	Protein synthesis
NMB0329	type IV pilus biogenesis protein PilF	pilF	-0.146	1.01032	0.413823	0.613878	Cell envelope
NMB0395	conserved hypothetical protein		-0.146	0.32793	0.174566	0.040774	Hypotheticals
NMB0402	sodium/proline symporter (proline permease)	putP	-0.145	-1.15452	-0.0220317	-0.761821	Transport
NMB1786	conserved hypothetical protein		-0.143	-0.652451	0.0398117	-0.660005	Hypotheticals
NMB1373	ribosome-binding factor A	rbfA	-0.142	0.00211415	0.341937	-0.726261	Transcription
NMA1904	hypothetical protein		-0.141	-1.07062	-1.55386	-0.62129	Hypotheticals
NMB0110	peptide deformylase (PDF; polypeptide deformylase)	def	-0.141	0.545732	1.97295	0.175862	Protein fate
NMA0269	pilS5 cassette	pilS5	-0.14	0.421782	0.542667	0.64418	Cell envelope
NMB0588	putative ABC transporter ATP-binding protein		-0.14	-1.05564	-0.269719	-1.55991	Transport
NMB0460	transferrin-binding protein 2 (TbpB)	tbp	-0.139986				Transport and binding proteins
NMB0855	putative peptidase		-0.138	-0.0557683	0.0659662	2.46035	Protein fate
NMB0758	polyribonucleotide nucleotidyltransferase (polynucleotide phosphorylase; PNPase; CAP87K)	pnp	-0.137	-0.129866	-0.794747	0.307634	Transcription
NMB0811	UDP-N-acetylenolpyruvoylglucosamine reductase (UDP-N-acetylmuramate dehydrogenase)	murB	-0.135944	1.10673	1.97253	0.504524	Cell envelope									NMB0811
NMB0515	putative TpsA-like protein		-0.134	-0.444715	-0.103379	0.386673	Hypotheticals
NMB0691	putative colicin V production protein (DedE protein)		-0.132	0.735971	1.41225	0.00976023	Cellular processes
NMB0593	conserved hypothetical protein		-0.131	-0.628513	-1.14514	-1.50195	Hypotheticals
NMC0601	adhesin MafB2	No Data	-0.129	0.829495	0.538718	0.592204	Cell envelope
NMB1731	putative metallopeptidase		-0.127	-0.882088	-0.845624	-0.571859	Hypotheticals
NMB1679	tRNA (uracil-5-)-methyltransferase (tRNA(M-5-U54)-methyltransferase; RUMT)	trmA	-0.126	1.21427	0.941665	0.19116	Protein synthesis
NMB2074	conserved hypothetical periplasmic protein		-0.124	-0.0190209	-0.601348	0.313263	Hypotheticals
NMC0210	fimbrial protein (Pilin) (Strain P1)	No Data	-0.123	0.25848	1.71929	0.751444	Cellular processes
NMB1705	alpha 1,2 N-acetylglucosamine transferase	rfaK	-0.121	0.669935	0.20142	1.60545	Cell envelope
NMB0596	conserved hypothetical integral membrane protein		-0.12	0.430369	0.742863	-0.193941	Hypotheticals
NMC0885	hypothetical protein	No Data	-0.119	0.239175	-0.476553	0.187277	Hypotheticals
NMB0975	hypothetical protein		-0.113	-0.454535	-0.7917	0.404016	Hypotheticals
NMB1995	nitrogen regulatory protein P-II	glnB	-0.113	0.628464	0.228234	0.469861	Amino Acid synthesis
NMB1151	sulfite reductase [NADPH] hemoprotein beta-component (SIR-HP; SIRHP)	cysI	-0.109	-0.882152	0.28976	-0.628181	Central intermediate metabolism
NMB2056	30S ribosomal protein S9	rpsI	-0.107	0.413267	0.222197	0.165037	Protein synthesis
NMA0429	putative very-short-patch-repair endonuclease		-0.105	0.785704	0.626796	1.03938	DNA metabolism
NMB0049	type IV pilus-associated protein PilC2 (pseudogene part 1)	pilC2	-0.104171				Cell envelope									#N/A
NMB1109	putative phage DNA circulation protein		-0.104		2.76659		Mobile elements
NMB1384	DNA gyrase subunit A	gyrA	-0.103	-0.454392	0.127463	0.0482708	DNA metabolism
NMB0422	UDP-N-acetylglucosamine--N-acetylmuramyl-(pentapeptide) pyrophosphoryl-undecaprenol N-acetylglucosamine transferase (undecaprenyl-PP-MurNAc-pentapeptide-UDPGlcNAc GlcNAc transferase)	murG	-0.101	-0.216794		-0.837578	Cell envelope
NMB1796	putative oxidoreductase		-0.098	-0.0995889	0.395963	-0.260878	Energy metabolism
NMB1565	conserved hypothetical periplasmic protein		-0.096	-0.481562	1.05212	-0.465312	Hypotheticals
NMB1728	biopolymer transport ExbD protein	exbD	-0.092	0.331753	-0.774504	0.262674	Transport
NMA1231	conserved hypothetical protein (pseudogene part 1)	0	-0.0901752	0.287096	0.41923	1.09926	Hypothetical proteins									NMA1231
NMB0059	chaperone protein DnaJ	dnaJ	-0.087	-0.312613	-0.337311	-0.0217686	Protein fate
NMC1519	hypothetical protein		-0.084	-0.647811	-0.605296	-0.356409	Hypotheticals
NMB0539	porphobilinogen deaminase (PBG; hydroxymethylbilane synthase; HMBS; pre-uroporphyrinogen synthase)	hemC	-0.082	1.8171	0.069313	0.721009	Cofactor biosynthesis
NMB2129	argininosuccinate synthase (citrulline--aspartate ligase)	argG	-0.082	0.570612	-0.678535	0.129208	Amino Acid synthesis
NMB2015	conserved hypothetical protein		-0.081	0.445592	0.0755951	0.493858	Hypotheticals
NMB1938	ATP synthase B chain	atpF	-0.079	-2.1509	-0.0345774	-0.602984	Energy metabolism
NMC1946	haemoglobin-haptoglobin-utilization protein	No Data	-0.079	2.80631	1.76532	1.82217	Transport
NMB1352	conserved hypothetical protein		-0.077	0.0755979	1.07656	0.499903	Hypotheticals
NMB0098	putative bacteriocin/pheromone secretion/processing ATP-binding protein (pseudogene part 1)		-0.075	0.256275	-0.240751	0.163324	Transport
NMB0931	23S rRNA (guanosine-2'-O-)-methyltransferase RlmB (23S rRNA Gm2251 2'-O-methyltransferase)	rlmB	-0.074	-0.331167	-0.763934	0.100918	Protein synthesis
NMB1743	hypothetical protein		-0.074	0.208	-0.312201	-0.621272	Hypotheticals
NMC2098	conserved domain protein	No Data	-0.074	0.606166	0.392349	4.40654	Hypotheticals
NMC0870	neisseria meningitidis phage 2120.; ORF 4	No Data	-0.073	-0.684256	-0.0890772	-0.70303	Mobile elements
NMB0051	PilT-like protein PilU	pilU	-0.072	-0.063512	1.05103	0.383102	Cellular processes
NMB0685	conserved hypothetical protein		-0.068	-0.489612	-0.078999	-0.0807755	Hypotheticals
NMB1826	conserved hypothetical protein		-0.068	-0.0177408	0.717223	0.00213821	Hypotheticals
NMB0836	ATP-dependent Clp protease ATP-binding subunit ClpA	clpA	-0.067	0.584541	-1.41054	-0.855504	Protein fate
NMB1456	hypothetical protein	No Data	-0.067	-1.87841	0.0508579		Hypotheticals
NMB1368	putative ATP-dependent RNA helicase		-0.064	-0.369419	-0.49398	-1.21765	Transcription
NMA2087	putative truncated HTH-type transcriptional regulator (missing the N-terminal third of the protein)	0	-0.0635034				Regulatory functions									#N/A
NMA1807	conserved hypothetical protein		-0.063	0.916669	-0.155494	0.398157	Hypotheticals
NMA2116	hypothetical protein		-0.063	0.811054	0.573256	0.128725	Hypotheticals
NMB0571	conserved hypothetical integral membrane protein		-0.063	0.481287	0.175609	1.16888	Hypotheticals
NMB1277	putative transporter		-0.063	0.0180279	0.0193992	-1.61973	Transport
NMA1081	hypothetical protein		-0.062				Hypotheticals
NMB0053	conserved hypothetical protein		-0.062	0.992581	0.0733247	1.28909	Hypotheticals
NMB2025	putative carbonic anhydrase		-0.06	0.539139	-0.678886	1.87413	Hypotheticals
NMC0895	ParA protein	No Data	-0.06	0.872416	-0.499321	0.985137	Mobile elements
NMC0862	hypothetical protein		-0.056	1.75431	1.54178	2.25419	Hypotheticals
NMA1225	putative DNA-binding phage protein		-0.051	0.0450037	-1.11055	-0.257212	Mobile elements
NMA0427	putative cytosine-specific methyltransferase		-0.047	0.505836	0.113737	0.79707	DNA metabolism
NMA1436	hypothetical protein		-0.046	1.41926	1.45063	0.83079	Hypotheticals
NMB1592	conserved hypothetical protein		-0.045	0.755414	-0.286797	1.39014	Cell envelope
NMB1678	aromatic amino acid aminotransferase (AROAT; ARAT)	tyrB	-0.043	1.37424	1.5794	0.756402	Amino Acid synthesis
NMB0368	hypothetical protein		-0.04	0.440497	0.179177	0.975489	Hypotheticals
NMB1030	conserved hypothetical periplasmic protein		-0.039	1.06516	0.540456	0.72085	Hypotheticals
NMB1259	IS1655 transposase		-0.039	0.567052	0.389304	0.324413	Mobile elements
NMB0552	conserved hypothetical integral membrane protein		-0.038	1.08472	0.356475	0.612984	Hypotheticals
NMB1986	conserved hypothetical integral membrane protein		-0.038	0.717854	-0.555057	0.569633	Hypotheticals
NMB1338	putative hydrolase		-0.034	1.17531	1.441	-1.66774	Central intermediate metabolism
NMB0781	uroporphyrinogen decarboxylase (URO-D; UPD)	hemE	-0.031	0.649421	1.37064	-0.650513	Cofactor biosynthesis
NMB1878	putative HTH-type transcriptional regulator (pseudogene part 2)		-0.031	0.930112	3.7357	0.268651	Regulatory
NMA1218	hypothetical protein		-0.029	1.02514	0.911292	1.36767	Hypotheticals
NMB0654	conserved hypothetical protein		-0.028	0.116941	0.450322	0.321599	Hypotheticals
NMB1811	type IV pilus biogenesis lipoprotein PilP	pilP	-0.027	0.563441	0.413484	0.333796	Cell envelope
NMB1879	putative HTH-type transcriptional regulator (pseudogene part 1)		-0.026	0.0714603	-0.240046	-0.0628287	Hypotheticals
NMB2071	thiazole biosynthesis protein ThiG	thiG	-0.026	0.505954	0.662967	0.617191	Cofactor biosynthesis
NMB1464	conserved hypothetical protein		-0.024	-0.167947	0.0479534	-0.191427	Hypotheticals
NMB2141	conserved hypothetical periplasmic protein		-0.021	0.717092	1.20114	1.35335	Hypotheticals
NMC1551	opacity protein opA66 (Fragment)	No Data	-0.021	0.0701511	-0.188395	0.107637	Cell envelope
NMA0131	hypothetical protein NMA0131		-0.02	0.408882	0.794382	-0.101018	Hypotheticals
NMB0510	conserved hypothetical protein		-0.018	0.997063	-0.175939	1.05899	Hypotheticals
NMA0855	hypothetical protein NMA0855		-0.017	0.127535	-0.505117	1.41716	Hypotheticals
NMA0196	capsule export inner-membrane protein CtrC	ctrC	-0.016	-0.646197	-1.55637	-0.7585	Transport
NMB0037	putative PhnA-like protein		-0.016	-2.10265	1.11572	-0.787449	Hypotheticals
NMB2016	minor pilin ComP	comP	-0.015	0.59756	0.336939	0.717753	Cell envelope
NMB1337	conserved hypothetical protein		-0.013	-0.11915	1.3968	-0.924783	Hypotheticals
NMB0278	thiol:disulfide interchange lipoprotein DsbA1	dsbA1	-0.009	1.38749	0.833323	0.735002	Protein fate
NMB1648	conserved hypothetical protein		-0.008	-0.0513382	-1.32688	1.00964	Hypotheticals
NMB0139	elongation factor Tu (EF-Tu)	tuf	-0.007	-0.511263	0.310106	-0.412852	Protein synthesis
NMB1253	conserved hypothetical protein		-0.005	-0.826344	-0.135998	-0.336246	Hypotheticals
NMB1554	CTP synthase (UTP--ammonia ligase; CTP synthetase)	pyrG	-0.005	0.0604932	0.31521	2.10632	Purine/Pyrimidine metabolism
NMB2067	putative transporter		-0.004	-0.657544	-0.350648	0.385009	Cofactor biosynthesis
NMB0977	putative NADPH oxidoreductase (modulator of drug activity B)		-0.003	-0.390619	1.06318	-0.735514	Cellular processes
NMB1507	hypothetical protein	No Data	-0.003	0.401865	0.754759	1.04669	Hypotheticals
NMB0488	conserved hypothetical protein		0.001	-0.351598	-0.92559	-0.0474801	Hypotheticals
NMB2143	conserved hypothetical protein		0.001	-0.0584631	0.338046	0.145107	Hypotheticals
NMB0881	sulfate transport system permease protein CysT	cysT	0.002	0.710771		1.29446	Transport
NMC0595	hypothetical protein		0.002	-0.180719	-0.858424	-0.179232	Hypotheticals
NMA2114	hypothetical protein		0.005	0.221452	0.15009		Hypotheticals
NMB0075	putative RNA-binding protein		0.005	0.991003	1.02453	0.544309	Transcription
NMA1256	hypothetical protein		0.006	0.532255	-0.267287	0.531662	Hypotheticals
NMB1581	histidinol dehydrogenase (HDH)	hisD	0.007	-0.16457	0.54091	-0.127506	Amino Acid synthesis
NMB1306	putative ATPase		0.008	0.667337	-0.648089	0.543824	Hypotheticals
NMA0368	putative protein methyltransferase HemK (protein-glutamine N-methyltransferase HemK; protein-(glutamine-N5) MTase HemK; M.StyLTHemKP) (pseudogene part 1)		0.011	0.751234	1.79951	0.522944	Protein fate
NMB0771	putative deoxyribonuclease		0.016	0.365779	1.8037	0.302615	Hypotheticals
NMB0399	exodeoxyribonuclease III (exonuclease III; EXO III)	xthA	0.024	0.123382	0.00995267	0.0391596	DNA metabolism
NMB1872	putative acetyltransferase		0.024	0.192599	1.59704	0.427107	Protein synthesis
NMB1960	conserved hypothetical protein		0.024	1.82664	1.26508	2.07895	Hypotheticals
NMB0858	hypothetical protein		0.026	-0.161875	0.0181378	0.26431	Hypotheticals
NMA0785	hypothetical protein	0	0.0270775			0.126006	Hypothetical proteins
NMB0960	succinyl-CoA synthetase alpha chain (SCS-alpha)	sucD	0.029	-0.559249			Energy metabolism
NMB0038	bifunctional GlmU protein [includes: UDP-N-acetylglucosamine pyrophosphorylase (N-acetylglucosamine-1-phosphate uridyltransferase) and glucosamine-1-phosphate N-acetyltransferase]	glmU	0.031	-1.21312	-0.0339878	-0.764407	Cell envelope
NMB0106	aspartate carbamoyltransferase (aspartate transcarbamylase; ATCase)	pyrB	0.031	-0.862078	-0.680318	-1.31261	Purine/Pyrimidine metabolism
NMB1548	putative TspB protein		0.031	-0.518191	-0.400191	0.565943	Hypotheticals
NMB0505	hypothetical protein	No Data	0.034	1.30241	0.155452	0.954103	Hypotheticals
NMB0757	phosphoribosylaminoimidazole-succinocarboxamide synthase (SAICAR synthetase)	purC	0.034	-1.12613	-2.02249	-0.444482	Purine/Pyrimidine metabolism
NMB0315	putative metallopeptidase		0.035	0.0477422	1.78342	-1.21811	Hypotheticals
NMB1018	putative acetyltransferase		0.036	-0.658538	-1.82707	-0.868636	Hypotheticals
NMA2094	truncated putative glycosyl hydrolase (part 2)		0.037	1.42172	2.22729	1.17731	Energy metabolism
NMB0824	orotidine 5'-phosphate decarboxylase (OMP decarboxylase; OMPDCase; OMPdecase)	pyrF	0.037	0.10107	-0.0626861	0.480549	Purine/Pyrimidine metabolism
NMB2148	IS1655 transposase		0.038	0.446574	0.52535	-0.148559	Mobile elements
NMA0176	hypothetical protein		0.045	0.387811	0.449015	0.696021	Hypotheticals
NMA0433	truncated ATP-dependent DNA helicase HrpA (C-terminal 38% of the protein)		0.045	-0.039718	1.45037	-0.689194	DNA metabolism
NMB1924	putative inositol-1-monophosphatase (IMPase; inositol-1-phosphatase; I-1-Pase)		0.045	0.689551	0.0335438	1.21578	Hypotheticals
NMB1784	hypothetical protein		0.048	1.04684	0.241552	-0.287428	Hypotheticals
NMB0670	thymidylate kinase (dTMP kinase)	tmk	0.05	-1.0044	-0.450953	-1.42008	Purine/Pyrimidine metabolism
NMB0805	IS1655 transposase		0.05	1.01055	0.634305	-0.0559577	Mobile elements
NMA1914	truncated hypothetical protein		0.052	0.050698	1.02775	-0.264468	Hypotheticals
NMB1115	putative phage tail fibre protein		0.056	0.100443	-0.36983	0.429806	Mobile elements
NMA0322	hypothetical protein NMA0322		0.058	-0.224705	-0.554259	1.55589	Hypotheticals
NMB0215	conserved hypothetical integral membrane protein		0.059	-0.246959	0.918166	-0.709304	Hypotheticals
NMB0409	conserved hypothetical protein		0.063	-1.35874	0.142303	-0.839636	Hypotheticals
NMC0886	hypothetical protein		0.064	0.419436	-0.492361	0.375963	Hypotheticals
NMB0988	hypothetical protein	No Data	0.064064				No Data
NMB2140	conserved hypothetical integral membrane protein		0.065	0.0626066	-0.0595341	0.947874	Hypotheticals
NMB0648	hypothetical protein		0.067	1.41152	-0.798465	0.65789	Hypotheticals
NMB0678	tryptophan synthase alpha chain	trpA	0.068	-0.201845	-0.342712	-0.391305	Amino Acid synthesis
NMA0688	putative haemagglutinin NMA0688		0.07	0.701593	0.0422644	0.768205
NMA0671	putative two-component system sensor protein (pseudogene part 2)		0.075				Energy metabolism
NMB0814	ATP phosphoribosyltransferase regulatory subunit	hisZ	0.078	-0.0542884	-1.01441	-0.0452359	Protein synthesis
NMB0104	hypothetical protein		0.079	0.0658306	0.204565	-0.289713	Hypotheticals
NMB1853	hypothetical protein	No Data	0.079	-0.768052	0.289356	1.15882	Hypotheticals
NMB1327	conserved hypothetical TPR-containing protein		0.08	0.294014	0.871192	-0.516421	Hypotheticals
NMC1119	hypothetical protein		0.08	0.426017	-0.578087	0.33762	Hypotheticals
NMC0295	adenine/cytosine DNA methyltransferase	No Data	0.081	-0.601518	-0.539807	-0.752172	DNA metabolism
NMA1999	putative phage replication initiation factor		0.084	1.20597	1.21057	-0.428151	DNA metabolism
NMB1149	hypothetical protein	No Data	0.086	-2.21039	0.332973	-1.31693	Hypotheticals
NMB1004	conserved hypothetical protein		0.093	0.218134	0.84727	-0.233822	Hypotheticals
NMC1123	putative transposase	No Data	0.095	0.390179	-0.120555	0.161116	Mobile elements
NMC0892	conserved hypothetical protein	No Data	0.096	0.585329	0.0915927	0.735993	Hypotheticals
NMB0527	putative 6-pyruvoyl tetrahydrobiopterin synthase (PTPS; PTP synthase)		0.097	-0.149177	-0.424878	-0.687536	Cofactor biosynthesis
NMB1245	hypothetical protein	No Data	0.097	-0.331704	0.169213	-0.487509	Hypotheticals
NMB1435	putative transporter		0.098	0.13423	-0.358862	0.441556	Transport
NMB1782	hypothetical protein		0.099	2.03564	0.204719	1.25321	Hypotheticals
NMB2017	DNA-binding competence protein ComE3	comE3	0.099	1.20358	0.940924	1.3323	Cellular processes
NMA2184	truncated IS630 family transposase (C-terminal 20% of the protein)		0.103	-0.0992503	0.520382	-0.234517	Mobile elements
NMB1190	sulfite reductase [NADPH] flavoprotein alpha-component (SIR-FP)	cysJ	0.107	-0.692145	-0.500574	-0.336815	Central intermediate metabolism
NMB0452	holo-(acyl-carrier protein) synthase (holo-ACP synthase; 4'-phosphopantetheinyl transferase AcpS)	acpS	0.112	-0.183719	0.0736613	-0.13022	Fatty acid biosynthesis
NMB0686	ribonuclease III (RNase III)	rnc	0.112	-1.18139	0.0154659	-0.900043	Transcription
NMC0937	hypothetical protein		0.112	1.15088	1.10202	-0.399358	Hypotheticals
NMB1037	putative glutamate--cysteine ligase (gamma-glutamylcysteine synthetase)		0.113	-0.245227	-1.57236	-0.86614	Cofactor biosynthesis
NMB1590	conserved hypothetical protein		0.114	0.766049	-0.93139	0.131815	Hypotheticals
NMA2137	hypothetical protein		0.115	-0.148289	0.977834	0.367065	Hypotheticals
NMB1012	conserved hypothetical protein		0.115	-1.10841	-1.08356	0.281949	Hypotheticals
NMB2038	putative PemK-like protein		0.115	0.200755	-0.118409	0.597657	Hypotheticals
NMB1825	hypothetical protein		0.119	0.309718	2.47892	-0.267441	Hypotheticals
NMB1042	putative cation-transporting ATPase		0.12	-0.801482	-0.0828528	-0.553939	Transport
NMB1695	hypothetical protein	No Data	0.123	-0.164084	0.948538	-0.140028	Hypotheticals
NMA0022	truncated IS1016 group transposase (missing an internal 40% of the protein)		0.126	0.382181	0.112658	0.767299	Mobile elements
NMB0635	IS1655 transposase		0.127	0.655243	0.271609	0.36883	Mobile elements
NMB0981	phosphoserine phosphatase (PSP; O-phosphoserine phosphohydrolase; PSPase)	serB	0.127	-0.271398	0.188448	-0.645617	Amino Acid synthesis
NMB1460	single-stranded binding protein (SSB; helix-destabilizing protein)	ssb	0.127	-0.412716	0.417406	-0.648959	DNA metabolism
NMB0241	NADH-quinone oxidoreductase chain A (NADH dehydrogenase I, chain A; NDH-1, chain A)	nuoA	0.131	1.31869	0.927689	1.53246	Energy metabolism
NMB1003	putative DNA-binding phage protein		0.132	0.468692	0.749435	0.0258943	Hypotheticals
NMB0124	elongation factor Tu (EF-Tu)	tuf	0.133	-0.754121	0.181008	-0.421038	Protein synthesis
NMA1078	hypothetical protein NMA1078		0.135	0.289211	0.773967	2.99903	Hypotheticals
NMB1494	conserved hypothetical protein		0.139	0.64067	-0.246469	0.12918	Hypotheticals
NMB1503	hypothetical protein	No Data	0.139	0.271219	2.05875	-0.204346	Hypotheticals
NMA0475	haemoglobin-haptoglobin utilization lipoprotein A	hpuA	0.142	2.53443	1.60726	0.574266	Transport
NMA0455	hypothetical membrane-associated protein		0.145	-0.450144	-0.375378	-0.409934	Hypotheticals
NMB1319	conserved hypothetical integral membrane protein		0.153	-0.33733	0.426315	-0.64715	Hypotheticals
NMC0076	hypothetical protein		0.155	0.61183	-0.621824	0.834867	Hypotheticals
NMA1690	hypothetical membrane protein		0.158	0.227595	0.178012	0.312272	Hypotheticals
NMB1361	ribosomal large subunit pseudouridine synthase B (rRNA-uridine isomerase B; rRNA pseudouridylate synthase B)	rluB	0.16	-0.863967	-0.129287	-1.77953	Protein synthesis
NMB1146	biotin synthase (biotin synthetase)	bioB	0.165	-0.613468	0.10735	0.0980609	Cofactor biosynthesis
NMB2154	electron transfer flavoprotein alpha-subunit (alpha-ETF; electron transfer flavoprotein large subunit; ETFLS)	etfA	0.165	-1.25839	-1.41958	-1.21062	Energy metabolism
NMB0618	phosphoenolpyruvate synthase (pyruvate, water dikinase; PEP synthase)	ppsA	0.169	-1.04665	-0.551541	-1.00831	Energy metabolism
NMB0850	hypothetical periplasmic protein		0.169	-0.233453	0.659641	2.76014	Hypotheticals
NMB0277	putative MviN-like protein		0.17	1.06402	0.577623	0.617017	Cellular processes
NMA0689	hypothetical protein NMA0689		0.171	1.10501	-0.345519	1.01877	Hypotheticals
NMA1257	hypothetical protein NMA1257		0.172	0.16797	-0.434184	0.201192	Hypotheticals
NMB1474	putative tautomerase		0.173	-1.30946	-0.84582	-1.75762	Energy metabolism
NMB1591	putative HTH-type transcriptional regulator		0.176	0.955216	0.832196	1.59337	Regulatory
NMB0763	cysteine synthase A (O-acetylserine sulfhydrylase A; O-acetylserine (thiol)-lyase A; CSase A)	cysK	0.178	0.225023	0.184603	0.0867174	Amino Acid synthesis
NMB1575	conserved hypothetical protein		0.181	0.271517	-1.70046	-1.64794	Hypotheticals
NMB1370	conserved hypothetical protein		0.183	-0.0205129	-0.199159	-0.749741	Hypotheticals
NMB1847	type IV pilus-associated protein PilC2 (pseudogene part 2)	pilC1	0.183341	-1.01592	-0.360566	-1.14461	Cell envelope
NMB0035	conserved hypothetical lipoprotein		0.186	1.40562	1.14985	1.86376	Hypotheticals
NMB0673	conserved hypothetical periplasmic protein		0.186	-0.665532	-0.245881	0.0160116	Hypotheticals
NMB2115	hypothetical protein		0.187	-0.623529	-0.496614	1.83044	Hypotheticals
NMB0638	UTP--glucose-1-phosphate uridylyltransferase (UDP-glucose pyrophosphorylase; UDPGP; alpha-D-glucosyl-1-phosphate uridylyltransferase; uridine diphosphoglucose pyrophosphorylase)	galU	0.189	2.56749	2.24333	-1.0377	Purine/Pyrimidine metabolism
NMB1890	conserved hypothetical protein		0.194	0.255789	1.06037	1.23498	Hypotheticals
NMB0976	truncated TspB-like protein (N-terminal third of the protein)		0.197	-0.264669	-0.224557	-0.110981	Hypotheticals
NMB0576	glutamyl-tRNA reductase (GluTR)	hemA	0.199	1.65637	-0.237717	-0.44541	Cofactor biosynthesis
NMB0996	conserved hypothetical integral membrane protein		0.2	0.221	-0.364532	0.711319	Hypotheticals
NMB1020	conserved hypothetical protein		0.2	-0.984322	-2.5822	-1.39776	Hypotheticals
NMB1073	putative carboxypeptidase		0.2	-0.539662	-0.906759	-0.894695	Hypotheticals
NMB0016	hypothetical protein	No Data	0.205	-0.690259	-0.267848	-1.3824	Hypotheticals
NMB0369	conserved hypothetical protein		0.207	1.10941	0.95917	1.10456	Hypotheticals
NMB1618	ribonuclease HI (RNase HI)	rnhA	0.209	-0.475095	-0.986018	-0.746227	Transcription
NMB1713	IS1655 transposase		0.214	0.452667	0.463104	-0.181928	Mobile elements
NMB1387	conserved hypothetical protein		0.215	0.32773	-0.178669	-0.347675	Hypotheticals
NMC1345	iron-regulated protein FrpC	frpC	0.217	-0.206905	-0.245945	-0.570582	Cellular processes
NMB1656	hypothetical protein		0.219	0.893592	-0.14308	0.29446	Hypotheticals
NMB1427	hypothetical protein	No Data	0.221	-0.551527	1.10428		Hypotheticals
NMB1671	conserved hypothetical protein		0.221	-1.00751	-0.303165	-0.937121	Hypotheticals
NMB1136	hypothetical protein	No Data	0.224	-0.714297	1.0776	-0.666139	Hypotheticals
NMB0748	Hfq protein	hfq	0.228	0.131682	0.616896	-0.531254	Mobile elements
NMB0614	putative oxidoreductase OrdL		0.23	-0.538493	-0.247704	-0.246702	Central intermediate metabolism
NMB0507	conserved hypothetical protein		0.237	0.485348	-0.62186	0.260926	Hypotheticals
NMB1032	type II restriction-modification system restriction enzyme NlaIV (R.NlaIV; type II restriction enzyme NlaIV; endonuclease NlaIV)	nlaIVR	0.239	1.38086	-1.3544	0.597959	DNA metabolism
NMB1958	putative ResA-like thiol-disulfide oxidoreductase		0.242	0.863795	0.890231	0.409836	Energy metabolism
NMB0665	putative oxygen-independent coproporphyrinogen III oxidase		0.246	0.862955	0.862596	0.396384	Cofactor biosynthesis
NMB0589	50S ribosomal protein L19	rplS	0.249	-1.71631	-1.56128	-2.13179	Protein synthesis
NMB1192	sulfate adenylyltransferase subunit 2 (sulfate adenylate transferase; SAT; ATP-sulfurylase small subunit)	cysD	0.249	1.03332	1.50858	-1.11175	Central intermediate metabolism
NMB0910	putative phage HTH-type transcriptional regulator		0.25	-0.989525	-0.655928	-0.334841	Protein fate
NMB1175	conserved hypothetical protein		0.25	-0.71721	1.15472	-0.346472	Hypotheticals
NMB1933	ATP synthase epsilon chain (ATP synthase F1 sector epsilon subunit)	atpC	0.25	-0.261789	-0.532123	0.347702	Energy metabolism
NMB1607	putative two-component system transcriptional regulator protein		0.251	0.241262	0.666347	0.0791652	Regulatory
NMB0911	IS1655 transposase		0.256	0.10265	0.30087	-0.251133	Mobile elements
NMB1184	biotin synthase (biotin synthetase)	bioB	0.256	-0.93036	0.0378965	-0.347979	Cofactor biosynthesis
NMA1167	putative phage replication initiation factor		0.257	0.935907	1.04506	-0.660826	DNA metabolism
NMB0985	conserved hypothetical phage protein		0.258	0.679982	0.503314	0.884817	Hypotheticals
NMB1298	ribosomal small subunit pseudouridine synthase A (16S pseudouridylate 516 synthase; 16S pseudouridine 516 synthase; rRNA-uridine isomerase A; rRNA pseudouridylate synthase A)	rsuA	0.262	-0.886928	-0.587935	-0.174535	Protein synthesis
NMB2020	conserved hypothetical integral membrane protein		0.262	0.620435	-0.567861	0.614342	Hypotheticals
NMB0367	hypothetical protein		0.265	0.846869	-0.00831457	1.43784	Hypotheticals
NMB0531	putative Na+/H+ antiporter		0.266	-0.150112	0.838156	1.86118	Hypotheticals
NMB1726	putative metallopeptidase		0.266	-1.43166	0.796255	0.723664	Hypotheticals
NMC1118	transcriptional regulator	No Data	0.268	0.20859	-0.608903	-0.0294607	Regulatory
NMB0086	hypothetical lipoprotein		0.269	-0.641623	0.932462	-1.27344	Hypotheticals
NMB1910	conserved hypothetical protein		0.27	-0.365742	-0.546295	-1.15546	Hypotheticals
NMB0054	hypothetical lipoprotein		0.272	2.07382	-1.58479	-0.435004	Hypotheticals
NMB1179	putative 23S rRNA (guanosine-2'-O-)-methyltransferase (23S rRNA Gm2251 2'-O-methyltransferase)		0.275	0.419944	1.82399	-0.568445	Protein synthesis
NMA0038	hypothetical protein		0.276	0.210809	0.342994	-0.801576	Hypotheticals
NMB0760	diaminopimelate epimerase (DAP epimerase)	dapF	0.279	1.13771	-0.596023	1.77958	Amino Acid synthesis
NMB0750	putative peroxiredoxin Bcp (thioredoxin reductase; bacterioferritin comigratory protein homolog)		0.28	0.332304	-0.114876	-0.991129	Hypotheticals
NMB0574	glycine cleavage system T protein (aminomethyltransferase)	gcvT	0.283	0.896963	0.318327	-1.02092	Energy metabolism
NMB0698	putative DNA glycosylase		0.283	-0.214985	1.31317	-0.280979	Hypotheticals
NMB1610	hypothetical protein		0.283	-0.193727	0.0616325	0.0351286	Hypotheticals
NMB1236	hypothetical periplasmic protein		0.284	-0.0671419	-0.471955	-0.339456	Hypotheticals
NMB0122	putative methylase		0.285	2.12494	1.68556	-0.245218	Hypotheticals
NMC1730	conserved membrane protein YjcL	No Data	0.286	-0.814173	-0.974556	-0.146723	Cell envelope
NMB2062	putative NAD/FAD-binding protein		0.288	0.444522	0.983661	-0.871084	Cofactor biosynthesis
NMA0823	hypothetical protein		0.29	0.712056	0.171999	1.48936	Hypotheticals
NMB0246	NADH-quinone oxidoreductase chain F (NADH dehydrogenase I, chain F; NDH-1, chain F)	nuoF	0.29	0.351245	0.340875	-0.748333	Energy metabolism
NMB1487	conserved hypothetical protein		0.29	-0.593684	-0.792515	-0.788868	Cell envelope
NMB1867	1-deoxy-D-xylulose-5-phosphate synthase (1-deoxyxylulose-5-phosphate synthase; DXP synthase; DXPS)	dxs	0.29	-0.486902		-0.552595	Cofactor biosynthesis
NMB2145	conserved hypothetical protein		0.292	0.36302	-0.914362	0.78756	Hypotheticals
NMB1243	Holliday junction DNA helicase RuvB	ruvB	0.294	-1.27899	-0.840561	-1.55604	DNA metabolism
NMB0905	hypothetical protein		0.295	0.678071	-0.168473	-1.54671	Hypotheticals
NMB0099	hypothetical protein		0.298	-0.00702673	-0.663785	-0.776197	Hypotheticals
NMB1016	putative Smr-like protein		0.299	-0.713003	-1.06716	-0.564182	Hypotheticals
NMA0132	conserved hypothetical protein	0	0.299004	1.39394		0.224419	Hypothetical proteins
NMA0132	conserved hypothetical protein	0	0.299004	1.39394		0.224419	Hypothetical proteins
NMB0573	putative HTH-type transcriptional regulator		0.301	-0.432021	-0.969332	-1.18882	Regulatory
NMB0655	conserved hypothetical protein		0.302	0.704859	0.71753	0.198701	Hypotheticals
NMB1345	conserved hypothetical protein		0.302	-1.53348	-0.296663	-1.14474	Hypotheticals
NMB0521	hypothetical periplasmic protein		0.303	0.105242	-0.323065	-0.542981	Hypotheticals
NMB0680	conserved hypothetical periplasmic protein		0.303	0.445999	1.4242	2.40541	Hypotheticals
NMA1780	hypothetical protein (pseudogene part 2)		0.304	-0.381032		-0.386408	Hypotheticals
NMB0077	truncated adenine-specific methyltransferase (N-terminal third of the protein)	damH'	0.305	-0.489876	-0.299925	1.1986	DNA metabolism
NMB0773	putative monothiol glutaredoxin		0.305	0.843907	0.306717	0.41686	Hypotheticals
NMB0819	hypothetical protein		0.308	0.532225	0.697415	-0.0498005	Hypotheticals
NMA0641	pseudogene (putative glycosyl transferase)		0.31	-0.237108	1.7838	-1.71315	Hypotheticals
NMB0877	D-alanyl-D-alanine carboxypeptidase (DD-peptidase; DD-carboxypeptidase; CPase; PBP5)	dacC	0.313	-0.246834	-0.801902	0.466582	Cell envelope
NMB1985	autotransporter App	app	0.314	-0.335735	-0.090012	0.367889	Cellular processes
NMB0636	conserved hypothetical protein (pseudogene part 1)		0.315	0.000644398	-0.872702	-0.142051	Hypotheticals
NMB0005	putative arsenate reductase		0.316	-0.993919	-0.581545	-0.940988	Cellular processes
NMB0032	hypothetical lipoprotein		0.318				Hypotheticals
NMB1450	putative ferredoxin--NADP reductase (FNR; flavodoxin reductase; FLXR; FLDR)		0.318	0.715521	-0.794401	0.603083	Energy metabolism
NMB2058	conserved hypothetical protein		0.322	-0.295647	1.28943	-0.471349	Hypotheticals
NMB0371	hypothetical protein		0.325	1.02793	-0.042137	1.9475	Hypotheticals
NMB1891	putative DNA-binding protein		0.329	0.530567	0.435824	1.71194	Hypotheticals
NMA0951	segregation and condensation protein B	scpB	0.33	1.12763	0.537198	-0.167138	Regulatory
NMB0585	Iron-regulated protein FrpA	frpA	0.336	-0.303525	-0.0311855	-0.563898	Cellular processes
NMB1335	conserved hypothetical protein		0.336	-1.03762	-1.65821	-0.119486	Hypotheticals
NMB1480	hypothetical membrane protein		0.336		0.521192		Hypotheticals
NMB0915	conserved hypothetical integral membrane protein		0.339	-1.20063	-1.70988	-0.496393	Hypotheticals
NMB1342	dihydrolipoyllysine-residue acetyltransferase (pyruvate dehydrogenase E2 component; dihydrolipoamide acetyltransferase)	aceF	0.343	-1.26261	-0.374109	-1.39774	Energy metabolism
NMB0623	putative spermidine/putrescine-binding lipoprotein	potD2	0.348	-0.0675289	-0.255194	-0.339159	Transport
NMB2156	lipooligosaccharide alpha-1,5 heptosyltransferase I	rfaC	0.349	-1.30704	-1.64265	-1.32104	Cell envelope
NMB0260	hypothetical protein	No Data	0.35	-0.232743	1.83579	-0.645493	Hypotheticals
NMB1563	putative HTH-type transcriptional regulator		0.35	-0.0200098	-0.654691	0.31007	Regulatory
NMB2060	glycerol-3-phosphate dehydrogenase [NAD(P)+] ((NAD(P)H-dependent glycerol-3-phosphate dehydrogenase)	gpsA	0.35	0.420989	-0.0643857	-1.43655	Energy metabolism
NMB0087	hypothetical protein		0.351	-1.00797	-1.386	-0.922763	Hypotheticals
NMB0209	putative glutathione-regulated potassium-efflux system protein (K(+)/H(+) antiporter)		0.351	-0.725037	-0.478909	-1.42672	Transport
NMA1212	hypothetical protein		0.356	0.310755	0.608681	0.221648	Hypotheticals
NMB0078	truncated UDP-glucose 4-epimerase (missing the N-terminal third of the protein)	galE'	0.357	0.713528	1.56292	3.30225	Cell envelope
NMC0968	hypothetical protein		0.359	0.815617	0.238408	2.38886	Hypotheticals
NMB2010	putative inner-membrane sulphatase		0.36	-0.71732	-0.934049	0.338515	Hypotheticals
NMB0121	putative DNA-binding protein		0.363	1.62484	1.35728	0.963703	Hypotheticals
NMC1122	hypothetical protein		0.363	0.760432	0.030354	0.346324	Hypotheticals
NMB1955	putative transporter		0.364	1.15214	0.651171	0.519839	Cellular processes
NMB1680	chorismate synthase (5-enolpyruvylshikimate-3-phosphate phospholyase)	aroC	0.365	-0.941411	-0.182018	-1.05998	Amino Acid synthesis
NMC0026	hypothetical protein		0.368	-0.919078	-1.82232	1.65756	Hypotheticals
NMA0344	hypothetical protein		0.37	-0.131756	-0.502481	0.230022	Hypotheticals
NMA0344	hypothetical protein		0.37	-0.131756	-0.502481	0.230022	Hypotheticals
NMB1688	putative L-asparaginase I (L-asparagine amidohydrolase I; L-ASNase I)		0.37	-0.699076	0.366996	-0.0276484	Energy metabolism
NMB1608	conserved hypothetical protein		0.374	0.411456	1.38029	0.0886719	Hypotheticals
NMB0279	putative phosphotransferase		0.377	-0.436951	0.455044	-1.01521	Hypotheticals
NMB0335	2,3,4,5-tetrahydropyridine-2,6-dicarboxylate N-succinyltransferase (tetrahydrodipicolinate N-succinyltransferase; THP succinyltransferase; tetrahydropicolinate succinylase)	dapD	0.379	0.784948	1.74083	-0.668915	Amino Acid synthesis
NMB0774	uracil phosphoribosyltransferase (UMP pyrophosphorylase; UPRTase)	upp	0.379	-0.363296	1.38167	-0.825242	Purine/Pyrimidine metabolism
NMB0926	opacity protein B (pseudogene part 2)	opaB	0.38	-0.1144	-0.283238	-0.14385	Cellular processes
NMB1154	sulfate adenylyltransferase subunit 2 (sulfate adenylate transferase; SAT; ATP-sulfurylase small subunit)	cysD	0.381	0.665641	1.23933	-1.59636	Central intermediate metabolism
NMB0120	hypothetical integral membrane protein		0.382	-0.687771	0.21485	-1.17252	Hypotheticals
NMB1087	hypothetical protein		0.386	-0.538403	-0.82504	0.643493	Hypotheticals
NMB1196	putative cytochrome		0.386	1.22685	1.26607	1.77327	Energy metabolism
NMB1657	DNA-binding competence protein ComE2	comE2	0.386	0.933876	0.520622	0.894823	Cellular processes
NMB1512	2-C-methyl-D-erythritol 2,4-cyclodiphosphate synthase (MECPS; MECDP-synthase)	ispF	0.389	-0.20729	0.665605	0.0125419	Cofactor biosynthesis
NMB0256	conserved hypothetical protein		0.393	-0.545299	-0.39166	-1.30227	Hypotheticals
NMB0341	TspA protein	tspA	0.395	0.94438	1.78883	-0.229769	Hypotheticals
NMB1312	ATP-dependent Clp protease proteolytic subunit (endopeptidase Clp)	clpP	0.395	-1.30128	1.60147	-1.4308	Protein fate
NMB0737	HPr kinase/phosphorylase (HPrK/P; HPr(Ser) kinase/phosphorylase)	hprK	0.398	-0.346526	-2.43338	0.170776	Regulatory
NMB0852	putative GTP-binding protein EngA		0.399	-0.506561	-0.162532	1.78318	Hypotheticals
NMB1332	carboxy-terminal processing protease (C-terminal processing protease)	prc	0.403	-1.44448	-2.06624	-0.71669	Protein fate
NMC0398	conserved hypothetical protein, putative	No Data	0.403	1.47102	1.67513	0.639786	Hypotheticals
NMB1540	lactoferrin-binding protein A (LbpA)	lbpA	0.404	-1.34829	-1.68092	-1.47335	Transport
NMB2008	putative ABC transporter ATP-binding protein	0	0.405903				Unknown function
NMB1462	putative transglycosylase		0.406	-0.415597	-0.46748	0.0424446	Central intermediate metabolism
NMB0299	DNA-binding competence protein ComE1	comE1	0.41	1.38387	1.04688	0.885373	Cellular processes
NMA0170	hypothetical lipoprotein	0	0.410057				Hypothetical proteins									#N/A
NMB0211	L-serine dehydratase (L-serine deaminase; SDH; L-SD)	sda	0.413	1.00079	0.750435	0.0229729	Energy metabolism
NMB0557	conserved hypothetical protein		0.414	-3.19361	-0.743113	-1.06024	Hypotheticals
NMB0822	putative HtpX-like protease		0.414	-0.397012	-1.27886	-0.879139	Protein fate
NMB2036	tRNA pseudouridine synthase A (tRNA-uridine isomerase I; tRNA pseudouridylate synthase I)	truA	0.414	-0.776748	-0.549552	-0.649697	Protein synthesis
NMB0947	dihydrolipoyl dehydrogenase (E3 component of pyruvate complex; dihydrolipoamide dehydrogenase)	lpdA	0.415	0.932012	-0.317844	-1.26817	Protein synthesis
NMB2053	ubiquinol-cytochrome c reductase iron-sulfur subunit (Rieske iron-sulfur protein; RISP)	petA	0.415	-0.712331	-0.465797	-0.720933	Energy metabolism
NMB1008	conserved hypothetical protein		0.416				Hypotheticals
NMB1251	IS1655 transposase		0.416	-0.149567	0.106556	-0.46685	Mobile elements
NMB1022	IS1655 transposase		0.417	0.261334	0.159083	0.106952	Mobile elements
NMB1334	hypothetical protein	No Data	0.419	-0.676099	0.190308	-0.874434	Hypotheticals
NMB0887	type IV pilus biogenesis protein PilI	pilI	0.42	-1.12854	-1.3292	2.13518	Cell envelope
NMB1141	putative 23S rRNA (guanosine-2'-O-)-methyltransferase rlmB (23S rRNA Gm2251 2'-O-methyltransferase)	0	0.421917				Protein synthesis									#N/A
NMB2160	DNA mismatch repair protein MutS	mutS	0.422	-1.32842	-0.170171	-1.41387	DNA metabolism
NMB1199	putative GTP-binding protein TypA (tyrosine-phosphorylated protein A)		0.423	-1.03588	0.157406	-0.18016	Hypotheticals
NMB1821	pilin glycosyl transferase PglC	pglC	0.423	1.37834	1.97212	-0.625655	Cell envelope
NMB0267	putative RlpA-like protein		0.425	0.441293	1.46142	-0.434567	Hypotheticals
NMB1314	DNA translocase FtsK	ftsK	0.426	-1.82211	-1.25599	-1.20648	Cellular processes
NMA1832	conserved hypothetical phage protein (pseudogene part 2)	0	0.427526				Hypothetical proteins
NMB1174	hypothetical protein	No Data	0.435	-0.758442	0.707587	-1.66014	Hypotheticals
NMB1262	peptidyl-prolyl cis-trans isomerase A (PPIase A; rotamase A; cyclophilin A)	ppiA	0.435	0.394691	1.1638	0.447306	Protein fate
NMB0952	conserved hypothetical TPR-containing protein		0.436	1.27623	1.46554	-1.48886	Hypotheticals
NMB0509	putative TpsS5 cassette	tpsS5	0.438	1.37438	0.473569	1.68139	Hypotheticals
NMB1981	S-ribosylhomocysteine lyase (autoinducer-2 production protein LuxS; AI-2 synthesis protein)	luxS	0.444	1.13648	0.136441	0.135407	Cellular processes
NMB0978	NAD(P) transhydrogenase subunit beta (pyridine nucleotide transhydrogenase subunit beta; nicotinamide nucleotide transhydrogenase subunit beta)	pntB	0.446	0.723751	1.07802	-0.597832	Energy metabolism
NMA2069	hypothetical protein		0.447	-2.20353	-1.69314	-2.36149	Hypotheticals
NMB0813	hypothetical protein	No Data	0.455	1.50289	-0.621746	1.76777	Hypotheticals
NMB1662	adenine phosphoribosyltransferase (APRT)	apt	0.46	-0.96982	-0.663382	0.178419	Purine/Pyrimidine metabolism
NMB1049	putative HTH-type transcriptional regulator		0.462	-1.24844	-0.263596	-0.330751	Regulatory
NMB0261	geranyltranstransferase (farnesyl-diphosphate synthase; FPP synthase)	ispA	0.465	0.525236	1.0151	-0.359292	Cofactor biosynthesis
NMB1735	GTP pyrophosphokinase (ATP:GTP 3'-pyrophosphotransferase; ppGpp synthetase I; (P)ppGpp synthetase)	relA	0.469	-1.30417	-1.97	-0.95371	Regulatory
NMB1445	RecA protein (recombinase A)	recA	0.472	0.152792	-0.0486428	0.394923	DNA metabolism
NMB1274	conserved hypothetical periplasmic protein		0.475	-0.686888	0.192358	1.06084	Hypotheticals
NMC1797	conserved hypothetical protein	No Data	0.475	1.24319	0.754943	1.07737	Hypotheticals
NMB0374	MafB1 protein	mafB1	0.477	0.504412	1.20459	-0.486717	Hypotheticals
NMB0653	MafB2 protein	mafB2	0.48	0.752463	0.3377	0.432313	Hypotheticals
NMB0301	hypothetical protein	No Data	0.482	0.3334	0.647954	1.33134	Hypotheticals
NMB0281	putative peptidylprolyl isomerase (peptidyl-prolyl cis-trans isomerase; PPIase; rotamase; cyclophilin; FKBP65)		0.483	-0.798443	2.07372	-0.901077	Protein fate
NMB1099	IS1655 transposase		0.489	0.247451	0.00989471	-0.0452842	Mobile elements
NMB2150	putative RNA-binding protein		0.49	-0.201495	-0.897998	-0.446419	Hypotheticals
NMB0883	conserved hypothetical integral membrane protein		0.491			0.0780424	Hypotheticals
NMB0620	phosphoglycolate phosphatase 2 (PGPase 2; PGP 2)	gph	0.493	-1.1194	-1.08829	-1.3279	Energy metabolism
NMB0815	adenylosuccinate synthetase (IMP--aspartate ligase; AdSS; AMPSase)	purA	0.494	-1.41203	-0.804531	-1.95488	Purine/Pyrimidine metabolism
NMB0696	putative ABC transporter ATP-binding protein		0.495	-1.74525	-1.49526	-1.62423	Transport
NMB2125	conserved hypothetical protein		0.496	0.135633	-0.639178	1.17415	Hypotheticals
NMB0920	isocitrate dehydrogenase [NADP] (oxalosuccinate decarboxylase; IDH)	icd	0.497	-1.33834	-0.786715	-0.307943	Energy metabolism
NMA0001	conserved hypothetical protein		0.499		0.20547	1.54644	Hypotheticals
NMB0837	ATP-dependent Clp protease adaptor protein ClpS	clpS	0.499	1.54322	-1.28899	-1.24505	Protein fate
NMB0225	IS1655 transposase		0.501	0.145645	0.204779	-0.358801	Mobile elements
NMA1330	conserved hypothetical protein		0.507	0.154342	2.18981	-0.638801	Hypotheticals
NMB2134	conserved hypothetical outer-membrane protein		0.51	-0.508781	0.0629944	0.245201	Hypotheticals
NMB0370	hypothetical protein		0.522	0.421191	-0.303521	1.01589	Hypotheticals
NMB1398	superoxide dismutase [Cu-Zn]	sodC	0.522	-0.0933043	-0.106548	-0.462836	Cellular processes
NMB1880	putative ferric enterobactin uptake system-binding lipoprotein FetB2		0.525	2.19767	1.04929	0.821072	Transport
NMB0489	putative TpsS1 cassette (pseudogene part 2)	tpsS1	0.527	-2.11456		-1.53262	Hypotheticals
NMB0598	putative Maf-like protein		0.527	1.88273	1.4415	0.139263	Hypotheticals
NMB1887	triosephosphate isomerase (TIM; triose-phosphate isomerase)	tpiA	0.529	-1.12664	-1.29184	-1.35317	Energy metabolism
NMB0004	conserved hypothetical periplasmic protein		0.531	-2.01358	-1.39813	-2.05841	Hypotheticals
NMB0739	bifunctional protein [includes: conserved hypothetical protein and segregation and condensation protein B] (pseudogene part 1)		0.542	-1.74442	-1.5534	-0.543014	Hypotheticals
NMB0171	septum site-determining protein MinD	minD	0.544	-2.37413	-4.22552	-2.08617	Cellular processes
NMB0190	methyltransferase GidB (glucose-inhibited division protein B)	gidB	0.544	-0.526372	0.243255	-0.886477	Hypotheticals
NMB0987	putative amidase		0.545	0.578895	0.567155	0.143485	Cell envelope
NMB1158	putative cytochrome		0.545	1.01051	1.16461	1.63937	Energy metabolism
NMA1976	hypothetical protein		0.548	-0.943786	0.340243	-1.32033	Hypotheticals
NMB0333	type IV pilus biogenesis protein PilG	pilG	0.548	1.89993	0.957376	0.0885322	Cell envelope
NMA0046	putative transporter		0.551	1.81719	1.19821	-0.853952	Cell envelope
NMB1531	conserved hypothetical protein		0.552	0.417995	-1.07071	-1.37195	Hypotheticals
NMB1710	NADP-specific glutamate dehydrogenase (NADP-GDH)	gdhA	0.553	-0.315926	-1.46461	-0.256727	Amino Acid synthesis
NMB2087	hypothetical protein	No Data	0.555		3.16608		Hypotheticals
NMB0549	putative ABC transporter ATP-binding protein		0.557	0.353048	1.05278	-1.36766	Transport
NMB0398	putative HTH-type transcriptional regulator		0.558	0.578999	1.31392	-0.133703	Regulatory
NMB1047	conserved hypothetical lipoprotein		0.561	-0.46902	-1.36088	-1.26778	Hypotheticals
NMB0962	UvrABC system protein A (UvrA protein; excinuclease ABC subunit A)	uvrA	0.562	-0.82934	0.177876	-1.46855	DNA metabolism
NMB0332	type IV prepilin-like proteins leader peptide processing enzyme PilD (prepilin peptidase) [Includes: leader peptidase; N- methyltransferase]	pilD	0.563	-0.047587	-0.608199	0.204942	Cell envelope
NMB1448	DNA polymerase IV (Pol IV) (pseudogene part 1)	dinB	0.564	0.755032	0.354757	0.308615	DNA metabolism
NMB0759	conserved hypothetical integral membrane protein		0.568	0.818449	-0.14026	0.57455	Hypotheticals
NMB1628	putative TspB protein		0.569	-0.962808	-0.876035	0.563347	Hypotheticals
NMB1976	diaminopimelate decarboxylase (DAP decarboxylase)	lysA	0.57	-0.903133	-0.862927	-0.101793	Amino Acid synthesis
NMB0990	truncated hypothetical protein		0.572	0.450628	0.913924	0.48382	Hypotheticals
NMB1067	DNA translocase FtsK2	ftsK	0.573	0.0217409	0.0869315	0.70269	Cellular processes
NMB1959	conserved hypothetical protein		0.576	-0.30701	0.430239	0.560453	Hypotheticals
NMB1520	hypothetical protein	No Data	0.578	0.0344138	-1.37761	-1.46389	Hypotheticals
NMA0474	haemoglobin-haptoglobin-utilization protein		0.579	0.817282	0.736912	-0.417284	Cellular processes
NMB1788	ATP-dependent DNA helicase RecG	recG	0.58	-1.04039	-0.849546	-0.663023	DNA metabolism
NMA0175	hypothetical protein		0.581	0.210877	-0.468857	0.869694	Hypotheticals
NMB0216	catalase	katA	0.581	-0.34651	-0.435121	1.23748	Cellular processes
NMB1246	conserved hypothetical protein		0.583	1.08976	1.63789	-1.19191	Hypotheticals
NMB1476	NAD-specific glutamate dehydrogenase (NAD-GDH)	gdhB	0.583	-0.628131	1.01168	-0.558777	Amino Acid synthesis
NMB2030	3-demethylubiquinone-9 3-methyltransferase (3,4-dihydroxy-5-hexaprenylbenzoate methyltransferase; DHHB methyltransferase)	ubiG	0.583	1.76526	-0.376238	1.4209	Cofactor biosynthesis
NMB1336	conserved hypothetical protein		0.585	-1.3238	-1.146	-0.358536	Hypotheticals
NMA1601	hypothetical protein		0.587	0.85693	0.361038	0.719027	Hypotheticals
NMA1601	hypothetical protein		0.587	0.85693	0.361038	0.719027	Hypotheticals
NMA1601	hypothetical protein		0.587	0.85693	0.361038	0.719027	Hypotheticals
NMB2109	conserved hypothetical protein		0.588	-0.282954	0.0930265	1.66769	Hypotheticals
NMA0842	iron(III)-transport system ATP-binding protein FbpC (ferric cations import ATP-binding protein FbpC)	fbpC	0.589	0.686405	-0.202982	-0.391695	Transport
NMB0392	quinolinate synthetase B protein (L-aspartate oxidase; LASPO)	nicB	0.589	-0.0188654	0.368123	-0.773819	Cofactor biosynthesis
NMB1354	putative transporter		0.591	-1.17697	-1.49245	-0.930931	Hypotheticals
NMB2028	putative gluconokinase (gluconate kinase)		0.593	0.157338	-1.03701	0.993452	Energy metabolism
NMA2192	conserved hypothetical protein		0.596	-0.712346	-0.601826	-1.32076	Hypotheticals
NMB0057	ComE-like protein		0.597	0.846794	0.559048	0.555407	Hypotheticals
NMB1899	hypothetical periplasmic protein	0	0.598135				No Data									#N/A
NMB0993	rubredoxin (Rd)	rubA	0.602	-0.256085	-0.520709	-0.451963	Energy metabolism
NMB2024	putative nicotinate-nucleotide adenylyltransferase (deamido-NAD(+) pyrophosphorylase; deamido-NAD(+) diphosphorylase; nicotinate mononucleotide adenylyltransferase; NaMN adenylyltransferase)		0.602	-0.16638	-0.691679	-0.13513	Hypotheticals
NMB1273	putative poly(beta-D-mannuronate) O-acetylase (alginate biosynthesis protein AlgI)		0.606	-0.0107327	0.932354	-1.17487	Cell envelope
NMA0561	hypothetical protein		0.608	1.40862	0.163765	1.55912	Hypotheticals
NMA0306	truncated IS1016 group transposase (C-terminal 40% of the protein)		0.609	0.444624	-0.701208	0.527433	Mobile elements
NMB1437	conserved hypothetical protein		0.612	-0.834663	-0.690759	0.350087	Hypotheticals
NMB2108	hypothetical protein		0.617	-1.24535	-1.25884	1.28443	Hypotheticals
NMB0222	conserved hypothetical protein		0.619	-0.0752397	0.171989	-0.75797	Hypotheticals
NMB1021	anthranilate synthase component I (glutamine amido-transferase)	trpE	0.62	-1.70353	-1.61587	-1.37105	Amino Acid synthesis
NMB0170	septum site-determining protein MinC	minC	0.622	-2.71311	-4.42019	-0.759471	Cellular processes
NMB1988	TonB-dependent enterobactin receptor FetA (FrpB)	fetA	0.623	0.95411	0.709213	0.932078	Transport
NMC1452	hypothetical protein		0.624	0.00619786	-0.333355	0.408225	Hypotheticals
NMB2132	transferrin-binding protein-like lipoprotein (lipoprotein GNA2132)		0.631	0.210263	-0.516007	-0.066265	Hypotheticals
NMB1213	hypothetical lipoprotein		0.636		2.13508	-1.33651	Cell envelope
NMB0943	5,10-methylenetetrahydrofolate reductase	metF	0.637	0.00811001	0.690051	-1.74573	Amino Acid synthesis
NMB0455	putative methylase		0.639	-0.701757	0.571532	-0.568718	Hypotheticals
NMB0936	hypothetical protein	No Data	0.639	-1.59862	-0.362776	-2.4243	Hypotheticals
NMC0033	type IV pilus assembly protein	No Data	0.649	-0.830392	-0.300834	-1.68443	Cell envelope
NMB1719	transport protein MrtF	mrtF	0.65	0.330681	0.350665	-1.51422	Transport
NMB1410	hypothetical periplasmic protein		0.653	1.22946		0.505811	Hypotheticals
NMA1992	hypothetical protein		0.66	0.0347838	0.480026	0.0680243	Hypotheticals
NMB0971	conserved hypothetical protein		0.661	0.160843	-1.08327	-0.246208	Hypotheticals
NMB0251	NADH-quinone oxidoreductase chain I (NADH dehydrogenase I, chain I; NDH-1, chain I)	nuoI	0.662	0.339212	0.572912	-1.31526	Energy metabolism
NMB1050	IS1655 transposase		0.662	0.0206492	0.0292915	-0.256327	Mobile elements
NMA0305	putative peptidase		0.663	0.330375	-0.407175	0.607848	Protein synthesis
NMB2144	putative ECF-family RNA polymerase sigma factor		0.663	-0.765323	-0.822609	0.352434	Transcription
NMB0548	putative membrane fusion protein		0.667	-0.0690613	-0.109059	-1.06103	Hypotheticals
NMC1798	hypothetical protein		0.667	0.229546	0.537186	0.471297	Hypotheticals
NMB0716	truncated cell volume regulation protein A homolog (C-terminal 16% of the protein)		0.668	0.974668	0.464058	0.816878	Hypotheticals
NMB0743	ubiquinone/menaquinone biosynthesis methyltransferase UbiE	ubiE	0.668	0.166201	-0.360129	-0.419797	Cofactor biosynthesis
NMB0615	putative ammonium transporter		0.671	-0.947294	-0.774349	-0.609924	Transport
NMB1414	FrpA/C-binding lipoprotein	frpD	0.674	0.636887	-0.42428	-0.745034	Cellular processes
NMA0664	putative transposase for IS1016		0.677	0.234477	-0.482695	0.855032
NMA0664	putative transposase for IS1016		0.677	0.234477	-0.482695	0.855032
NMB1718	hypothetical protein		0.68	-0.28886	-0.280847		Hypotheticals
NMB1987	tRNA modification GTPase TrmE	trmE	0.681	-0.860146	-2.05577	-0.904928	Cellular processes
NMA2025	transferrin-binding protein B		0.685			0.844693	Cellular processes
NMA0653	type IV pilus biogenesis protein PilN	pilN	0.686	0.0969663	-0.234577	-0.327317	Cellular processes
NMB1046	threonine synthase	thrC	0.691	-1.27577	-1.45256	-0.283434	Amino Acid synthesis
NMB0197	hypothetical protein	No Data	0.691434	-3.67046	-0.20863	-2.50703	No Data									NMB0197
NMB1466	conserved hypothetical protein		0.693	-0.977501	-1.19487	-0.828059	Hypotheticals
NMB1663	putative hydrolase		0.696	0.641461	-0.290095	-0.910453	Hypotheticals
NMB0584	FrpA/C-binding lipoprotein	frpD	0.701	0.338645	-0.455415	-0.944137	Cellular processes
NMB0868	putative hydrolase		0.705	1.5071	-1.52811	1.47487	Hypotheticals
NMA2226	geranyltranstransferase		0.706	0.107661	1.30914	-0.278521	Cofactor biosynthesis
NMB1580	conserved hypothetical protein		0.706	-0.779683	-2.69601	-1.21336	Hypotheticals
NMB1023	putative ATPase		0.709	1.6235	0.471384	1.5758	Hypotheticals
NMA0036	hypothetical protein		0.712	0.610803	-0.647953	-0.383536	Hypotheticals
NMC0746	VanZ like family	No Data	0.712	-0.0668548	-0.0496012	-0.54609	Cell envelope
NMA0699	hypothetical protein		0.715	-0.175681	-0.731022	-0.617343	Hypotheticals
NMB1524	putative D-lactate dehydrogenase [cytochrome] (D-lactate ferricytochrome c oxidoreductase; D-LCR)		0.716	-0.851765	-0.762073	0.380365	Central intermediate metabolism
NMB1770	IS1655 transposase		0.733	-0.0233313	0.117074	-0.522926	Mobile elements
NMB1529	hypothetical protein	No Data	0.736	-0.522943	-1.02128	-0.0675515	Hypotheticals
NMB1508	conserved hypothetical integral membrane protein		0.737	-0.316032	0.223942	3.53113	Cell envelope
NMB1559	glutathione synthetase (glutathione synthase; GSH synthetase; GSH-S; GSHase)	gshB	0.737	-0.130721	0.637973	1.70849	Cofactor biosynthesis
NMB0485	conserved hypothetical protein		0.739	-0.564308	-1.26692	-2.04379	Hypotheticals
NMB1164	putative CsgG-like lipoprotein		0.74	-0.584413	0.312757	-1.13142	Hypotheticals
NMB0519	hypothetical protein		0.744	-0.02688	-0.90209	-0.561007	Hypotheticals
NMB1673	DNA-3-methyladenine glycosylase I (3-methyladenine-DNA glycosylase I, constitutive; TAG I; DNA-3-methyladenine glycosidase I)	tag	0.745	0.301207	1.65102	-0.128717	DNA metabolism
NMB0034	conserved hypothetical integral membrane protein		0.748	-1.17372	0.0637636	0.0668233	Hypotheticals
NMB1675	hypothetical integral membrane protein		0.749	-0.607683	1.52827	-0.222497	Hypotheticals
NMB0912	conserved hypothetical protein (pseudogene part 2)		0.75	0.722961	-0.462606	-0.822242	Hypotheticals
NMB0285	putative inner-membrane acyltransferase (pseudogene part 1)		0.752	1.07031	1.0669	4.70538	Cell envelope
NMB0650	conserved hypothetical protein		0.752	-0.279768	-1.10982	-0.481587	Hypotheticals
NMB0871	pantoate--beta-alanine ligase (pantothenate synthetase; pantoate activating enzyme)	panC	0.755	0.802618	-0.905414	-1.16648	Cofactor biosynthesis
NMB1696	putative acyl carrier protein (ACP)		0.756	0.539969	0.9306	-0.0183666	Fatty acid biosynthesis
NMB0957	dihydrolipoyl dehydrogenase (E3 component of 2-oxoglutarate dehydrogenase complex; dihydrolipoamide dehydrogenase)	lpdA	0.759	-1.85884	-2.44793	-1.99644	Energy metabolism
NMB2040	thiamine biosynthesis protein ThiC	thiC	0.761	-0.746587		-0.565497	Cofactor biosynthesis
NMA0562	putative peptidase		0.762	0.495269	0.279261	0.332154	Protein fate
NMB1716	membrane fusion protein MtrC	mtrC	0.762	-0.889324	1.83347	-0.960933	Cell envelope
NMB0671	putative NADP-dependent malic enzyme (NADP-ME)	sfcA	0.765	-2.04699	0.284001	-1.90854	Energy metabolism
NMB0504	hypothetical protein	No Data	0.766	2.33508	-0.0110821	1.27299	Hypotheticals
NMB0967	anthranilate phosphoribosyltransferase	trpD	0.766	-0.139504	0.273665	-0.0855433	Amino Acid synthesis
NMA1221	phage transposase (pseudogene part 2)		0.767	1.59	-0.389817	1.56345	Mobile elements
NMB1281	transcription-repair coupling factor (TRCF)	mfd	0.767	-1.56467	-0.55808		DNA metabolism
NMB0380	putative HTH-type transcriptional regulator		0.768	0.536481	-0.346523	-0.824968	Regulatory
NMA2123	truncated FrpA/C protein (N-terminal 4% of the protein)		0.771	0.0773686	-0.833467	-0.616553	Hypotheticals
NMB0998	putative oxidoreductase		0.772	-1.0949	-3.0056	-0.931509	Central intermediate metabolism
NMA1725	putative autotransporter B	autB	0.773	-1.1077	-0.647442	-0.109333	Cellular processes
NMB1579	ATP phosphoribosyltransferase (ATP-PRTase; ATP-PRT)	hisG	0.775	0.0170751	-2.22982	-1.51514	Amino Acid synthesis
NMB0772	conserved hypothetical protein		0.778	0.605537	-0.719304	0.706922	Hypotheticals
NMB0450	hypothetical protein (pseudogene part 2)		0.781	-0.272279	-0.00788854	-1.42665	Hypotheticals
NMB0052	type IV pilus retraction ATPase PilT	pilT	0.783	-0.191916	-0.0305104	0.126923	Cellular processes
NMB1040	conserved hypothetical membrane-associated protein		0.783	0.247694	0.0887493	0.427036	Hypotheticals
NMA0677	hypothetical periplasmic protein		0.787	-0.0843789	0.467549	0.182601	Hypotheticals
NMB1486	hypothetical protein	No Data	0.791	0.132335	-1.49057	-0.534339	Hypotheticals
NMB0274	ATP-dependent DNA helicase RecQ	recQ	0.792	0.6631	0.896588	-0.229322	DNA metabolism
NMB0801	delta-aminolevulinic acid dehydratase (porphobilinogen synthase; ALAD; ALADH)	hemB	0.793	0.864725	-1.9507	-0.150583	Cofactor biosynthesis
NMB1885	protein-L-isoaspartate O-methyltransferase (protein-beta-aspartate methyltransferase; PIMT; protein L-isoaspartyl methyltransferase; L-isoaspartyl protein carboxyl methyltransferase)	pcm	0.793	-0.548175	0.392644	-0.385368	Protein fate
NMB1085	putative amidase		0.803	-0.196778	0.638021	-0.815053	Cell envelope
NMB2034	1-acyl-sn-glycerol-3-phosphate acyltransferase NlaB (1-AGP acyltransferase; 1-AGPAT; lysophosphatidic acid acyltransferase; LPAAT)	nlaB	0.808	-0.744227	-0.899548	1.19556	Fatty acid biosynthesis
NMB0733	dethiobiotin synthetase (dethiobiotin synthase; DTB synthetase; DTBS)	bioD	0.811	1.52606	-0.228303	0.98235	Cofactor biosynthesis
NMA1509	hypothetical protein		0.812	-1.39107	0.213182	-1.4864	Hypotheticals
NMB2055	putative HTH-type transcriptional regulator MetR		0.815	1.15731	1.16393	-0.0465091	Regulatory
NMB1566	phosphoribosylglycinamide formyltransferase (GART; GAR transformylase; 5'-phosphoribosylglycinamide transformylase)	purN	0.816	-1.49377	-1.35886	-1.41976	Purine/Pyrimidine metabolism
NMB0372	conserved hypothetical protein		0.818	1.1826	0.618385	2.00914	Hypotheticals
NMB1128	putative oxidoreductase		0.819	-0.128051	-0.0798091	-0.816284	Hypotheticals
NMB1638	putative sulfatase		0.819	-2.31546		1.94691	Hypotheticals
NMA1234	IS150 group transposase		0.823	0.530931	-0.405934	1.55977	Mobile elements
NMB1523	H.8-like outer-membrane lipoprotein		0.824	-0.517332	-1.28289	-0.956237	Hypotheticals
NMB1426	putative transporter		0.825	0.514523	0.352825	0.766338	Hypotheticals
NMB0250	NADH-quinone oxidoreductase chain H (NADH dehydrogenase I, chain H; NDH-1, chain H)	nuoH	0.827	0.83529	0.841035	-1.14797	Energy metabolism
NMB1883	hypothetical protein	No Data	0.828	1.01784	0.347856	0.610539	Hypotheticals
NMA0236	hypothetical protein		0.829	0.7662	-0.579486	0.487504	Hypotheticals
NMB0886	type IV pilus biogenesis protein PilH	pilH	0.829				Cell envelope
NMB1321	30S ribosomal protein S18	rpsR	0.829	-0.603101	-1.21186	-0.248351	Protein synthesis
NMB0954	citrate synthase	gltA	0.83	2.109	0.458815	-1.2888	Energy metabolism
NMB1567	putative membrane-associated peptidyl-prolyl isomerase (peptidyl-prolyl cis-trans isomerase; PPIase; rotamase; cyclophilin; FKBP65)		0.832	-2.2331	-1.7465	-1.76544	Cellular processes
NMB0835	truncated putative type I restriction-modification system R protein		0.835	2.33315	-0.53387	-1.59192	DNA metabolism
NMB2072	hypothetical protein	No Data	0.839	0.710019	0.878924	0.720477	Hypotheticals
NMB1888	preprotein translocase SecG subunit	secG	0.84	-1.74256	-1.22091	-1.21937	Protein fate
NMB0228	conserved hypothetical protein		0.844	1.40231	1.24884	-1.01782	Hypotheticals
NMB1231	ATP-dependent protease Lon	lon	0.844	0.237693	-0.723997	0.873023	Protein fate
NMB0358	shikimate dehydrogenase	aroE	0.845	1.46016	0.703165	-0.496222	Amino Acid synthesis
NMB0997	D-lactate dehydrogenase	dld	0.847	-2.11129	-1.82498	-1.09425	Energy metabolism
NMB1920	GMP synthase [glutamine-hydrolyzing] (glutamine amidotransferase; GMP synthetase)	guaA	0.849	-1.19995	0.0348615	-0.479371	Purine/Pyrimidine metabolism
NMB0449	hypothetical protein (pseudogene part 1)		0.851	-0.329879	0.0395834	-0.467557	Hypotheticals
NMB0690	amidophosphoribosyltransferase (glutamine phosphoribosylpyrophosphate amidotransferase; ATASE; GPATase)	purF	0.852	-0.401048	-0.63132	-1.05018	Purine/Pyrimidine metabolism
NMB2124	hypothetical protein	No Data	0.855	-0.0691045	-1.2405	1.42505	Hypotheticals
NMB1438	putative ferredoxin-like protein		0.857	-1.37483		-0.217548	Hypotheticals
NMB0083	polysialic acid capsule modification protein LipB	lipB	0.865	0.12369	-1.83577	-0.907559	Cell envelope
NMB1068	gamma-glutamyl phosphate reductase (GPR; glutamate-5-semialdehyde dehydrogenase; glutamyl-gamma-semialdehyde dehydrogenase; GSA dehydrogenase)	proA	0.865	0.300586	-1.77559	-0.193256	Amino Acid synthesis
NMB1405	putative FrpA/FrpC cassette		0.867	0.150554	0.0125129	-0.473811	Hypotheticals
NMA0047	putative transporter		0.872	0.365476	1.45208	-1.28839	Cell envelope
NMB0008	cell division protein FtsX	ftsX	0.872	-0.54822	-0.601932	-1.08728	Cellular processes
NMB1742	conserved hypothetical protein		0.873	-0.0669	-1.45552	-0.92051	Hypotheticals
NMB1775	putative TpsS8 cassette	tpsS8	0.877	0.603849	-0.0490657	0.943406	Hypotheticals
NMB1071	conserved hypothetical protein		0.88	0.942892	1.36595	-0.694388	Hypotheticals
NMB0631	putative phosphate acetyltransferase (phosphotransacetylase)		0.882	-1.02799	-0.632254	-0.927231	Energy metabolism
NMB1086	conserved hypothetical protein		0.882	-0.757369	0.931718	-1.84152	Hypotheticals
NMB1365	conserved hypothetical protein		0.883	-1.83721	0.787445	-2.3436	Hypotheticals
NMB1999	putative divalent cation transporter		0.884	-1.0726	-0.524874	-1.25392	Transport
NMB1303	putative HTH-type transcriptional regulator		0.888	1.46658	0.321415	0.812728	Regulatory
NMC0891	cupin 4 family protein	No Data	0.888	1.25406	-0.418845	2.56741	Hypotheticals
NMB1240	putative ABC transporter ATP-binding protein		0.89	-2.07092	-2.16775	-2.28117	Transport
NMC0887	putative HlyD family secretion protein	No Data	0.89	1.37305	-0.954306	1.83554	Protein fate
NMB1683	putative (di)nucleoside polyphosphate hydrolase		0.894	-2.01226	-0.848486	-1.00039	Purine/Pyrimidine metabolism
NMB1389	HTH-type transcriptional repressor HexR (hex regulon repressor)	hexR	0.895	1.04215	-0.343701	-1.50383	Regulatory
NMB0361	conserved hypothetical protein		0.896	-0.704259	0.905016	-0.931232	Hypotheticals
NMB0804	putative NAD(P)H nitroreductase		0.905	-0.963182	-0.414535	-1.89837	Central intermediate metabolism
NMB1868	tyrosine recombinase XerC	xerC	0.907	-0.951675		-0.577798	DNA metabolism
NMB0857	hypothetical protein		0.909	-0.0350034	-0.557639	0.711836	Hypotheticals
NMB1501	conserved hypothetical protein		0.909	-0.216362	-0.5594	0.444253	Hypotheticals
NMA1588	tRNA pseudouridine synthase B		0.91	-0.651703	-0.174182	-0.707487	Protein synthesis
NMB0948	succinate dehydrogenase cytochrome b-556 subunit	sdhC	0.911	-2.30434	-1.93699	-2.45437	Energy metabolism
NMB1635	hypothetical protein		0.915	-2.02891	-2.3679	-1.92262	Hypotheticals
NMB0794	conserved hypothetical integral membrane protein	0	0.915743				No Data									#N/A
NMA1255	putative gamma-glutamyltranspeptidase		0.918	0.364183	0.053122	0.806282
NMB0379	oxygen-independent coproporphyrinogen III oxidase (coproporphyrinogenase; coprogen oxidase)	hemN	0.919	1.98599	0.900813	-1.32974	Cofactor biosynthesis
NMC1081	RNA methyltransferase	No Data	0.919	0.2864	1.01128	-0.84204	Protein synthesis
NMB1017	putative sulfate-binding protein		0.921	-1.01622	-2.04777	-1.4228	Transport
NMB1442	DNA mismatch repair protein MutL	mutL	0.922	0.103473	-1.63613	-0.955286	DNA metabolism
NMB1777	conserved hypothetical protein		0.929	0.438604	-0.081116	1.04874	Hypotheticals
NMB1730	TonB protein	tonB	0.933	-0.764572	-1.47627	-1.05677	Transport
NMB0787	putative amino acid ABC transporter binding lipoprotein		0.935	0.014479	-1.7742	-0.0682309	Transport
NMB0569	Na(+)-translocating NADH-quinone reductase subunit A (Na(+)-translocating NQR subunit A; Na(+)-NQR subunit A; NQR complex subunit A; NQR-1 subunit A)	nqrA	0.936	-1.72483	-1.35758	-1.47093	Energy metabolism
NMB0062	glucose-1-phosphate thymidylyltransferase (dTDP-glucose synthase; dTDP-glucose pyrophosphorylase)	rfbA	0.94	-0.690995	-0.104694	0.184715	Cell envelope
NMB1919	lipid A export ATP-binding/permease protein MsbA	msbA	0.948	0.685194	0.623454	-0.10599	Transport
NMB0966	anthranilate synthase component II (glutamine amido-transferase)	trpG	0.949	1.63029	-2.18788	-0.0713004	Cofactor biosynthesis
NMB1518	acetate kinase 1 (acetokinase 1)	ackA	0.949	-0.155807	-0.98711	2.04974	Energy metabolism
NMB0313	conserved hypothetical TPR-containing periplasmic protein		0.95	-0.444724	0.900285	-1.77999	Hypotheticals
NMB1693	putative AsmA-like protein		0.951	0.466607	0.341397	0.277498	Hypotheticals
NMB0438	hypothetical protein		0.956	0.882654	1.07015	0.0444598	Hypotheticals
NMB0682	dihydroorotase (DHOase)	pyrC	0.957	-1.70567	-0.293499	-1.55227	Purine/Pyrimidine metabolism
NMB2069	thiamine-phosphate pyrophosphorylase (TMP pyrophosphorylase; TMP-PPase; thiamine-phosphate synthase)	thiE	0.961	-0.158776	-0.624836	-0.916791	Cofactor biosynthesis
NMB0189	hypothetical integral membrane protein (pseudogene part 1)		0.964	0.858171	1.06873	1.19182	Hypotheticals
NMB1622	nitric oxide reductase	norB	0.971	0.110986	0.217243	-1.50583	Energy metabolism
NMA1924	conserved hypothetical protein		0.972	1.52319	0.29543	1.84293	Hypotheticals
NMB0628	imidazole glycerol phosphate synthase subunit HisF (IGP synthase cyclase subunit; IGP synthase subunit HisF; ImGP synthase subunit HisF; IGPS subunit HisF)	hisF	0.973	-1.08203	-0.834083	-1.76396	Amino Acid synthesis
NMB1975	putative sodium-dependent transporter		0.974	-0.942617		-1.28205	Transport
NMB0280	organic solvent tolerance protein	imp	0.977	0.701615	1.10469	-1.22704	Cellular processes
NMB0364	FrpA/C-binding lipoprotein	frpD	0.977	0.381597	-0.571058	-0.876667	Cellular processes
NMB1412	FrpA/C-binding lipoprotein	frpD	0.977	0.364835	-0.500323	-1.05867	Cellular processes
NMB0610	putative spermidine/putrescine transport system ATP-binding protein	potA1	0.979	0.973272	0.839405	0.797716	Transport
NMB1081	putative phage transposase		0.983	-1.6092	-0.864257	-2.62425	Mobile elements
NMB2149	hypothetical protein	No Data	0.993	1.06215	-0.00952114	0.682768	Hypotheticals
NMA1962	truncated putative Tat-translocated NosX-like protein		0.994	0.718275	0.205821	0.54996	Energy metabolism
NMC0393	conserved hypothetical protein	No Data	0.995	0.511769	-0.333838	0.734371	Hypotheticals
NMB1348	putative tRNA/rRNA methyltransferase		0.996	-0.51998	1.19493	-0.6209	Protein synthesis
NMB0761	hypothetical protein	No Data	1	2.36404	0.526344	2.51508	Hypotheticals
NMA1292	hypothetical protein	0	1.00023				Hypothetical proteins
NMB0606	conserved hypothetical periplasmic protein		1.004	1.56695	-0.0711907	2.15523	Hypotheticals
NMB2051	cytochrome c1	petC	1.005	0.642645	0.94282	0.901784	Energy metabolism
NMA0012	NADH-quinone oxidoreductase, F subunit	nuoF	1.00616		2.64666		Energy metabolism									NMA0012
NMB1956	50S ribosomal protein L31	rpmE	1.008	0.0265359	-0.944804	0.644755	Protein synthesis
NMB1707	putative sodium-dependent transporter		1.012	-0.55911	-1.01133	-0.269024	Transport
NMB0431	2-methylcitrate synthase (methylcitrate synthase; citrate synthase 2)	prpC	1.015	-0.390961	0.935701	-0.683599	Energy metabolism
NMB0939	putative methionine biosynthesis protein MetW		1.015	1.47965	0.573018	-1.16875	Hypotheticals
NMA1311	conserved hypothetical protein	0	1.01914		-2.01477		Hypothetical proteins									NMA1311
NMC0209	transposase and inactivated derivative	No Data	1.022	0.0544749	0.168934	0.879016	Mobile elements
NMB0888	type IV pilus biogenesis protein PilJ	pilJ	1.025	1.34146	-0.0762547	3.52207	Cell envelope
NMB0605	putative deacetylase		1.029	1.595	-0.14178	1.44726	Central intermediate metabolism
NMB1297	putative membrane-bound lytic murein transglycosylase D (murein hydrolase D)		1.033	-0.700466	-0.0565688	-2.25082	Cell envelope
NMB0586	putative ABC transporter substrate-binding protein		1.039	-1.45804	0.00296464	-1.84047	Cell envelope
NMB1406	conserved hypothetical integral membrane protein		1.04	-0.305163	-1.27998	-0.771213	Hypotheticals
NMB1578	putative SCO1-like lipoprotein		1.04	-1.02318	-1.1136	-1.39081	Hypotheticals
NMB1349	conserved hypothetical protein		1.042	0.663378	-0.186298	-0.0528972	Hypotheticals
NMB1429	major outer-membrane protein P.IA (protein IA; PIA; porin)	porA	1.042	-1.08473	-0.4537	0.746088	Transport
NMC1702	Tou3	No Data	1.042	1.00022	0.276991	0.689969	Hypotheticals
NMB0404	conserved hypothetical protein		1.043	1.07735	1.07692		Hypotheticals
NMB1401	IS1016 group transposase		1.049	1.1661	0.467838	0.219305	Mobile elements
NMA1445	putative GTPase		1.052	-1.48983	-2.47383	0.378712	Hypotheticals
NMB1914	hypothetical protein		1.053	2.34866	1.13541	-1.15557	Hypotheticals
NMB1515	putative transporter		1.054	1.41694	0.663715	6.03825	Transport
NMA0407	hypothetical protein		1.055	0.419965	-0.225703	0.178401	Hypotheticals
NMB0178	acyl-[acyl-carrier-protein]--UDP-N-acetylglucosamine O-acyltransferase (UDP-N-acetylglucosamine acyltransferase)	lpxA	1.056	-0.766978	0.281209	0.605279	Cell envelope
NMA1845	hypothetical protein		1.058				Hypotheticals
NMB0526	conserved hypothetical protein		1.059	-0.152739	-0.593469	-0.462948	Hypotheticals
NMB1980	conserved hypothetical protein		1.059	0.643579	-0.664194	-2.46502	Hypotheticals
NMA1558	putative TonB-dependent receptor protein		1.06	1.67325	1.22474	0.453159
NMB1532	conserved hypothetical protein		1.062	1.35284	0.172103	-1.18591	Hypotheticals
NMB1415	Iron-regulated protein FrpC	frpC	1.06373				Cellular processes									#N/A
NMB2110	conserved hypothetical protein		1.072	0.537196	-0.30567	2.29426	Hypotheticals
NMB0854	histidyl-tRNA synthetase (histidine--tRNA ligase; HisRS)	hisS	1.074	-0.688511	-0.454219	4.22085	Protein synthesis
NMB1148	hypothetical protein	No Data	1.075		2.2377		Hypotheticals
NMB1458	fumarate hydratase class II (fumarase C)	fumC	1.075	0.737211	-0.0793549		Energy metabolism
NMB2152	hypothetical protein		1.077	-2.04395	-2.12957	-2.1291	Hypotheticals
NMB1699	conserved hypothetical protein		1.079	1.18089	0.568451	-0.204597	Hypotheticals
NMB1758	hypothetical protein		1.08	0.634124	0.167308	0.847451	Hypotheticals
NMB1485	conserved hypothetical integral membrane protein		1.086	1.33064	-3.11771	1.20558	Hypotheticals
NMB1577	acetolactate synthase large subunit (AHAS; acetohydroxy-acid synthase large subunit; ALS)	ilvI	1.087	0.600407	-2.22087	-1.44326	Amino Acid synthesis
NMB0874	4-diphosphocytidyl-2-C-methyl-D-erythritol kinase (CMK; 4-(cytidine-5'-diphospho)-2-C-methyl-D-erythritol kinase)	ispE	1.088	0.795533	1.21458	-0.290748	Cofactor biosynthesis
NMA0432	conserved hypothetical protein		1.09	0.498018	0.0476159	0.23339	Hypotheticals
NMB1794	putative transporter		1.093	1.36066	0.911837	0.931351	Transport
NMB0656	hypothetical protein		1.097	0.0275596	-0.5462	-1.50527	Hypotheticals
NMB1183	UDP-N-acetylmuramate:L-alanyl-gamma-D-glutamyl-meso-diaminopimelate ligase (murein peptide ligase)	mpl	1.098	-0.377862	-0.0108004	0.604555	Cell envelope
NMB1173	hypothetical protein	No Data	1.1	1.0682	0.0128857	0.242933	Hypotheticals
NMB0951	succinate dehydrogenase iron-sulfur protein	sdhB	1.104	-0.452241	-0.99212	-3.13239	Energy metabolism
NMB1968	aldehyde dehydrogenase A (lactaldehyde dehydrogenase)	aldA	1.109	1.45528	0.168027	2.07773	Energy metabolism
NMC0400	glycosyl transferase, group 1 family protein	No Data	1.112	1.4155	1.40894	-1.04481	Cell envelope
NMB0055	pyrroline-5-carboxylate reductase (P5CR; P5C reductase)	proC	1.113	-0.730734	-3.04474	-2.19399	Amino Acid synthesis
NMC1117	beta-lactamase fold protein	No Data	1.118	-0.803016	-0.314247	-0.654137	Cellular processes
NMB0991	ISNme1 transposase		1.119	1.05198	0.465962	0.48139	Mobile elements
NMA2186	hypothetical protein		1.122	-0.64785	-0.0587595	0.112396	Hypotheticals
NMB1667	hypothetical protein	No Data	1.123	-2.39042	-2.11486	-2.69114	Hypotheticals
NMB2082	putative exodeoxyribonuclease		1.124	0.741995	0.33642	0.430722	DNA metabolism
NMB1127	putative oxidoreductase		1.13	1.40513	-0.675642	-1.55174	Central intermediate metabolism
NMA0939	hypothetical protein		1.132		-0.339811		Hypotheticals
NMB1606	putative two-component system sensor protein (pseudogene part 1)		1.132	0.440847	0.116113	-0.793649	Regulatory
NMB0079	dTDP-glucose 4,6-dehydratase	rfbB	1.133	0.785475	0.266859	0.838225	Cell envelope
NMB2158	conserved hypothetical protein		1.136	-1.34434	-0.392935	-1.69916	Hypotheticals
NMB1165	putative oxidoreductase		1.138	1.29899	-0.532338	-1.60482	Central intermediate metabolism
NMB1593	conserved hypothetical integral membrane protein		1.14	0.825457	0.0974279	-0.453995	Cell envelope
NMB0102	hypothetical integral membrane protein		1.141	0.674817	0.403658	-0.654902	Hypotheticals
NMB0271	putative methyltransferase		1.142	0.768456	1.40972	0.137066	Hypotheticals
NMB0107	aspartate carbamoyltransferase regulatory chain	pyrI	1.156	-2.08305	-1.36547	-1.89168	Purine/Pyrimidine metabolism
NMB1180	hypothetical lipoprotein		1.157	1.51769	1.07225	-0.152972	Hypotheticals
NMB0818	hypothetical protein		1.164	1.32981	0.455438	-0.234094	Hypotheticals
NMB0873	outer-membrane lipoprotein LolB	lolB	1.166	-0.31628	-0.670831	-0.461697	Cell envelope
NMB0630	imidazole glycerol phosphate synthase subunit HisH (IGP synthase glutamine amidotransferase subunit; IGP synthase subunit HisH; ImGP synthase subunit HisH; IGPS subunit HisH)	hisH	1.169	0.614545	-1.6688	-1.04131	Amino Acid synthesis
NMB1521	putative phytoene synthase		1.17	0.341934	-1.07106		Hypotheticals
NMC2011	lipooligosaccharide glycosyl transferase G	No Data	1.17	1.38984	1.15086	4.02809	Cell envelope
NMB0283	conserved hypothetical protein		1.176	0.15199	0.277781	-0.171778	Hypotheticals
NMA1482	acyl-CoA synthetase		1.178	0.410291	-0.0806796	1.07142	Fatty acid biosynthesis
NMB0340	lactoylglutathione lyase (methylglyoxalase; aldoketomutase; glyoxalase I; Glx I; ketone-aldehyde mutase; S-D-lactoylglutathione methylglyoxal lyase)	gloA	1.18	0.864389	1.21329	1.04148	Energy metabolism
NMB1674	putative lipolytic enzyme		1.18	0.581322	1.2927	0.476585	Fatty acid biosynthesis
NMB0366	hypothetical periplasmic protein		1.185	0.00276265	-0.568658	-0.63953	Hypotheticals
NMB0276	putative hydrolase		1.187	1.26453	0.686226	0.387317	Hypotheticals
NMB1603	putative tellurite resistance protein TehA		1.188	0.732233	-0.00127599	0.374123	Cellular processes
NMB0658	hypothetical protein	No Data	1.191	-2.35916	0.347859	-1.13221	Hypotheticals
NMB0183	putative zinc metallopeptidase		1.2	-0.982755	-0.22227	-1.7137	Hypotheticals
NMB0802	cystathionine beta-lyase (CBL; beta-cystathionase; cysteine lyase)	metB	1.201	1.04546	-0.776439	-1.90641	Amino Acid synthesis
NMB1970	putative para-aminobenzoate synthase component I (ADC synthase)		1.204	-0.0119424	-1.33056	-1.24695	Cofactor biosynthesis
NMB0272	hypothetical integral membrane protein		1.21	0.646322	0.956063	0.00120131	Hypotheticals
NMB1511	ribose-5-phosphate isomerase A (phosphoriboisomerase A; PRI)	rpiA	1.21	-0.0905367	-0.621262	-0.442572	Energy metabolism
NMB0257	NADH-quinone oxidoreductase chain L (NADH dehydrogenase I, chain L; NDH-1, chain L)	nuoL	1.211	-0.298021	0.432945	-1.0284	Energy metabolism
NMB0355	conserved hypothetical periplasmic protein		1.214	-1.83594	-1.56576	-2.33731	Hypotheticals
NMB0346	conserved hypothetical protein		1.22	2.1229	0.485728	1.53721	Hypotheticals
NMB1142	hypothetical protein		1.224	1.28568	1.03639	0.00306015	Hypotheticals
NMB1645	conserved hypothetical integral membrane protein		1.23	1.702	0.698959	0.947994	Hypotheticals
NMB2045	phosphocarrier protein HPr (phosphotransferase system, histidine-containing protein)	ptsH	1.23	-1.83392	-2.39417	-1.13475	Transport
NMA1209	hypothetical protein NMA1209		1.231				Hypotheticals
NMB1137	conserved hypothetical protein		1.234	-2.02885	0.342983	-1.28404	Hypotheticals
NMB1937	ATP synthase delta chain	atpH	1.23536	-2.28177	-1.99915	-2.35189	Energy metabolism									NMB1937
NMB0286	conserved hypothetical protein		1.237	0.737388	0.333454	1.96864	Hypotheticals
NMB1331	UvrABC system protein B (UvrB protein; excinuclease ABC subunit B)	uvrB	1.237	-1.56569	-1.7099	-0.969564	DNA metabolism
NMB0307	phospho-2-dehydro-3-deoxyheptonate aldolase, Phe-sensitive (phospho-2-keto-3-deoxyheptonate aldolase; DAHP synthetase; 3-deoxy-D-arabino-heptulosonate 7-phosphate synthase)	aroG	1.241	0.58279	-2.73817	-1.10787	Amino Acid synthesis
NMB0856	hypothetical protein		1.241	0.207722	-0.99143	0.629831	Hypotheticals
NMB2042	putative ABC transporter ATP-binding protein	potA2	1.246	0.0163515	0.0570653	-0.324793	Transport
NMB0264	putative ABC transporter ATP-binding protein		1.247	0.202136	0.358478	-0.415249	Transport
NMB2091	conserved hypothetical lipoprotein		1.247	-1.67632	-1.55972	-0.950652	Cellular processes
NMB0080	glucose-1-phosphate thymidylyltransferase (dTDP-glucose synthase; dTDP-glucose pyrophosphorylase)	rfbA	1.248	-1.47814	-0.192066	-0.558651	Cell envelope
NMB0291	conserved hypothetical integral membrane protein		1.248	2.31329	0.112396	2.03826	Hypotheticals
NMB0719	queuine tRNA-ribosyltransferase (tRNA-guanine transglycosylase; guanine insertion enzyme)	tgt	1.251	0.504523	-0.500614	-2.99605	Protein synthesis
NMB1717	HTH-type transcriptional regulator MtrR	mtrR	1.25364	-2.62357	-0.487966	-1.81098	Regulatory functions									NMB1717
NMB0651	conserved hypothetical protein		1.254	-0.702498	-1.42673	-1.06998	Hypotheticals
NMB1613	fumarate hydratase class I (fumarase)	fumA	1.255	-1.24222	-0.415036	-2.27314	Energy metabolism
NMB1900	polyphosphate kinase (polyphosphoric acid kinase; ATP-polyphosphate phosphotransferase)	ppk	1.255	-2.53093	-1.28616	-1.52103	Central intermediate metabolism
NMB1197	conserved hypothetical protein		1.261	1.30603	0.947177	0.371219	Hypotheticals
NMB2096	malate:quinone oxidoreductase (malate dehydrogenase [acceptor]; MQO)	mqo	1.264	1.99799	-2.59378	-2.13837	Energy metabolism
NMB1749	putative zonular occludens toxin-like protein		1.267				Hypotheticals
NMB0050	conserved hypothetical integral membrane protein		1.271	-0.0722067	-0.134978	-1.18758	Hypotheticals
NMB0249	NADH-quinone oxidoreductase chain G (NADH dehydrogenase I, chain G; NDH-1, chain G)	nuoG	1.271	0.777812	0.881737	-1.40673	Energy metabolism
NMB0287	putative ATP-dependent helicase DinG (DNA-damage-inducible protein G)		1.272	1.47483	0.293688	1.95053	DNA metabolism
NMB0809	conserved hypothetical protein		1.272	1.14257	0.415451	-0.60594	Hypotheticals
NMB1711	putative HTH-type transcriptional regulator		1.272	0.883769	-0.194717	0.863333	Regulatory
NMB0958	hypothetical integral membrane protein		1.277	-1.75582	0.263996	0.609639	Hypotheticals
NMB0583	IS1016 group transposase		1.28	0.600827	0.0805444	-0.142461	Mobile elements
NMB0700	IgA-specific serine endopeptidase (IgA protease)	iga	1.287	0.153679	-0.344867	-0.945285	Protein fate
NMB1858	hypothetical protein	No Data	1.287	0.548807	-0.189496	0.242209	Hypotheticals
NMA1544	conserved hypothetical protein		1.289				Hypotheticals
NMC1627	histone acetyltransferase HPA2	No Data	1.289	0.743443	0.637544	2.26262	Cellular processes
NMB0869	spermidine synthase (putrescine aminopropyltransferase; SPDSY)	speE	1.292	1.95884	1.04616	0.601551	Central intermediate metabolism
NMB0012	Alx protein	alx	1.293	-3.44396	-3.059	-1.45376	Cell envelope
NMB1697	putative acyl carrier protein (ACP)	0	1.2947				Fatty acid and phospholipid metabolism
NMB1159	conserved hypothetical protein		1.3	1.26948	0.577222	0.376837	Hypotheticals
NMB0563	thiamine biosynthesis lipoprotein ApbE	apbE	1.302	0.0275958	-3.07569	-1.10346	Cofactor biosynthesis
NMB2035	conserved hypothetical protein		1.302	-0.563146	-0.0473353	-0.037962	Hypotheticals
NMB1993	putative ferric enterobactin uptake system ATP-binding protein FetE		1.303	-0.437171	0.239235	0.907135	Transport
NMB1654	conserved hypothetical periplasmic protein		1.314	0.671235	-0.74625	-0.152921	Hypotheticals
NMB0518	hypothetical protein	No Data	1.316	-0.239506	-0.406641	-1.1292	Hypotheticals
NMB0499	putative TpsS2 cassette	tpsS2	1.319	1.47579	-0.0468777	1.71374	Hypotheticals
NMB1100	conserved hypothetical protein		1.321	0.0393898	-1.42184	1.28	Hypotheticals
NMB0384	hypothetical protein	No Data	1.324	-0.499489	-1.4428	0.493089	Hypotheticals
NMB0534	conserved hypothetical integral membrane protein		1.325	0.178487	0.587491	-0.7796	Hypotheticals
NMB2123	hypothetical protein		1.327	1.50133	-0.735858	2.76452	Hypotheticals
NMB1522	putative FKBP-type peptidyl-prolyl cis-trans isomerase (PPIase; rotamase)		1.329	-0.789003	0.556707	-1.63746	Protein fate
NMB0986	conserved hypothetical phage protein		1.332	-0.471293	-0.521118	-0.766858	Hypotheticals
NMB0060	putative oligopeptide transporter		1.336	-1.2714	-1.24092	-1.8846	Hypotheticals
NMB1951	conserved hypothetical protein		1.338	-1.31734	0.0155301	-0.978291	Hypotheticals
NMB1841	putative sugar-phosphate nucleotidyl transferase		1.339	-2.09335	-1.25931	-1.80782	Hypotheticals
NMB1822	pilin glycosylation protein PglD	pglD	1.344	0.295177	1.40977		Cell envelope
NMB1557	conserved hypothetical periplasmic protein		1.348	-1.36707	-0.124377	-0.392927	Hypotheticals
NMB1424	hypothetical protein (pseudogene part 1)		1.353	-0.161847	-0.402884	-0.401589	Hypotheticals
NMB1473	putative aminotransferase		1.36	-1.71417	-2.43188	-1.73897	Central intermediate metabolism
NMB1002	conserved hypothetical phage protein		1.361	1.33517	-0.593594	0.519308	Hypotheticals
NMB0081	dTDP-4-dehydrorhamnose 3,5-epimerase (dTDP-4-keto-6-deoxyglucose 3,5-epimerase; dTDP-L-rhamnose synthetase)	rfbC	1.362	-1.06162	-0.649686	0.0689627	Cell envelope
NMB0572	conserved hypothetical protein		1.37	0.712784	-0.880216	0.561988	Hypotheticals
NMB0870	3-methyl-2-oxobutanoate hydroxymethyltransferase (ketopantoate hydroxymethyltransferase)	panB	1.374	1.55791	-0.999488	-0.740879	Cofactor biosynthesis
NMA1308	hypothetical protein (pseudogene part 1)	0	1.37452	-0.771227	-1.07585	-1.08919	Hypothetical proteins									NMA1308
NMB0068	sialic acid synthase (N-acetylneuraminate synthase; N-acetylneuraminic acid synthase)	siaC	1.38	0.0530902	-0.357161	-1.86856	Cell envelope
NMB0337	putative branched-chain amino acid aminotransferase (BCAT)		1.384	0.730906	0.166095	-0.251084	Amino Acid synthesis
NMA2029	hypothetical protein		1.385	-0.349239	0.870854	-0.750703	Hypotheticals
NMB1589	hypothetical protein	No Data	1.39	0.171546	0.509577	-0.625266	Hypotheticals
NMB1778	hypothetical protein	No Data	1.39071		2.453		No Data									NMB1778
NMB1791	ribonuclease G (RNase G; cytoplasmic axial filament protein)	cafA	1.391	-0.759812	-1.82977	-0.238865	Transcription
NMB0320	hypothetical protein	No Data	1.393	-0.52587	0.218784	-1.09883	Hypotheticals
NMB1996	phosphoribosylformylglycinamidine synthase (FGAM synthase; FGAMS; formylglycinamide ribotide amidotransferase; FGARAT; formylglycinamide ribotide synthetase)	purL	1.393	-1.93862	-2.02813	-2.06006	Purine/Pyrimidine metabolism
NMB0388	putative transporter		1.399	0.00427419	-0.834535	-2.04571	Transport
NMA1847	putative GpT-like prophage major head subunit protein		1.4		-0.618708		Cell envelope
NMB0230	putative allophanate hydrolase subunit 1 (AHS1)		1.4	-0.761111	-0.112933	-0.871367	Hypotheticals
NMB1597	conserved hypothetical integral membrane protein	0	1.40214				No Data
NMB2089	conserved hypothetical protein		1.403	-1.1434	-1.04023	-2.09064	Hypotheticals
NMA0354	FolD bifunctional protein (PPDC) [includes: methylenetetrahydrofolate dehydrogenase and methenyltetrahydrofolate cyclohydrolase]	folD	1.404	-1.79235	-1.92313	-3.35743	Cofactor biosynthesis
NMB0699	tryptophan synthase beta chain	trpB	1.405	-0.0042245	-1.10577	-1.63029	Amino Acid synthesis
NMB1459	putative transporter		1.407	-0.0928012	-1.23499	-1.9043	Hypotheticals
NMB0382	outer-membrane protein class 4	rmpM	1.409	-0.204904	-0.756375	-1.03495	Cell envelope
NMB1411	IS1016 group transposase		1.411	0.733201	0.210682	-0.241305	Mobile elements
NMB1399	ISNme1 transposase		1.412	0.566767	0.222974	-0.0677422	Mobile elements
NMB1837	hypothetical protein	No Data	1.41275	-0.342019	-0.0197932	-1.05408	No Data									NMB1837
NMB1729	biopolymer transport ExbB protein	exbB	1.416	-0.486192	-2.31988	-1.19935	Transport
NMB1772	putative TpsS7 cassette	tpsS7	1.435	1.28024	0.562734	1.22652	Hypotheticals
NMB1371	acetylornithine/succinyldiaminopimelate aminotransferase (ACOAT; succinyldiaminopimelate transferase; DapATase)	argD	1.436	1.78991	0.464678	-2.13658	Amino Acid synthesis
NMB1912	putative phosphoribosyltransferase		1.436	-0.0577078	-0.48622	-2.27357	Hypotheticals
NMB1948	putative D-methionine transport system ATP-binding protein MetN		1.437	1.19639	-0.314263	0.756907	Transport
NMB0040	putative HAD-superfamily hydrolase (pseudogene part 1)		1.44	-2.17133	-0.397639	-2.246	Central intermediate metabolism
NMB0705	putative transporter		1.441	0.793969	-0.03801	0.112443	Transport
NMB0253	NADH-quinone oxidoreductase chain J (NADH dehydrogenase I, chain J; NDH-1, chain J)	nuoJ	1.448	-1.01548	-0.948907	-2.10375	Energy metabolism
NMB1528	methylated-DNA--protein-cysteine methyltransferase (6-O-methylguanine-DNA methyltransferase; MGMT; O-6-methylguanine-DNA-alkyltransferase)		1.449	-0.879069	-0.238682	-0.104573	DNA metabolism
NMB1944	putative chromosome partitioning protein ParB		1.454	-1.44161		0.920364	Hypotheticals
NMB0262	exodeoxyribonuclease VII small subunit (exonuclease VII small subunit)	xseB	1.457	1.26206	0.696256	0.613307	DNA metabolism
NMB1214	haemagglutinin/hemolysin-related protein TpsA3	tpsA3	1.46057		-0.0478209		Cellular processes									NMB1214
NMB0919	ISNme1 transposase		1.465	0.684062	-0.0724643	-0.0450633	Mobile elements
NMB0401	bifunctional PutA protein [includes: proline dehydrogenase (proline oxidase) and delta-1-pyrroline-5-carboxylate dehydrogenase (P5C dehydrogenase)]	putA	1.474	-0.445812	0.62871	-1.4035	Energy metabolism
NMB0662	putative endoribonuclease		1.478	-1.56742	-2.90371	-1.24906	Transcription
NMA1850	hypothetical protein		1.48			-0.582543	Hypotheticals
NMB1875	conserved hypothetical protein		1.481	0.736881	0.566165	-1.67836	Hypotheticals
NMC0051	alpha-2,9-polysialyltransferase	No Data	1.482	-1.25737	-2.46925	-2.15152	Cell envelope
NMB0113	conserved hypothetical protein		1.485	-3.05359	-0.238703	-2.83155	Hypotheticals
NMB1866	putative MiaB-like tRNA modification enzyme		1.486	0.461727	0.311484	-0.158882	Hypotheticals
NMB1066	conserved hypothetical integral membrane protein		1.488	-1.3896	-1.61152	-1.35582	Hypotheticals
NMB1028	putative transporter		1.49	0.52852	-0.431502	-0.565431	Hypotheticals
NMB1619	conserved hypothetical protein		1.495	0.516247	0.766204	0.141005	Hypotheticals
NMB0294	thiol:disulfide interchange lipoprotein DsbA2	dsbA2	1.496	0.0433236	0.474808	-0.657401	Protein fate
NMB1703	3-oxoacyl-(acyl-carrier-protein) synthase II (beta-ketoacyl-ACP synthase II; KAS II)	fabF	1.506	0.489277	0.651246	-0.599746	Fatty acid biosynthesis
NMB0213	putative Sm-like integral membrane protein		1.509	0.762612	0.0649399	-0.709745	Hypotheticals
NMA0843	putative iron(III)-transport system permease protein FbpB	fbpB	1.516	-0.127477	-0.814852	-2.31241
NMB2061	phosphoenolpyruvate carboxylase (PEPCase; PEPC; PEP carboxylase)	ppc	1.517	1.18484	0.00932769	-1.82813	Energy metabolism
NMB1129	hypothetical integral membrane protein		1.524	0.575796	0.368227	-1.1474	Hypotheticals
NMB0579	putative ABC transporter ATP-binding protein		1.526	1.81566	0.431528	0.546143	Transport
NMB0717	putative cytochrome c552		1.526	1.57758	0.252595	0.772308	Energy metabolism
NMB0994	putative acyl-CoA dehydrogenase		1.527	-2.23477	-3.07239	-1.02351	Hypotheticals
NMB0290	putative HTH-type transcriptional regulator		1.53	1.75875	-0.11848	0.663089	Regulatory
NMA0526	hypothetical protein		1.536	0.285174	1.03117	3.79848	Hypotheticals
NMA1654	conserved hypothetical protein	0	1.5381	-1.71965	-2.98437	-0.709535	Hypothetical proteins									NMA1654
NMB1095	conserved hypothetical phage protein	0	1.53849				Hypothetical proteins
NMB1229	hypothetical periplasmic protein		1.539	1.38757	-0.464494		Hypotheticals
NMB0349	putative glutamyl-Q tRNA(Asp) synthetase	gluQ	1.541	0.289053	0.641602	-0.657377	Protein synthesis
NMB1620	putative muramoyltetrapeptide carboxypeptidase (LD-carboxypeptidase A)		1.542	-1.93724	-1.83549	0.504435	Hypotheticals
NMB1328	tRNA (guanine-N(7)-)-methyltransferase (tRNA(m7G46)-methyltransferase)	trmB	1.544	-0.3833	-0.174155	-0.371521	Protein synthesis
NMB0730	putative FxsA-like protein		1.548	1.82106	0.20074	0.994289	Hypotheticals
NMB0525	conserved hypothetical protein		1.55	2.12707	0.56704	1.1603	Cellular processes
NMB1601	ISNme1 transposase		1.555	0.469954	-0.0769673	-0.247821	Mobile elements
NMB0676	hypothetical protein		1.557	0.581131	-0.122301	-0.429927	Hypotheticals
NMB0604	putative zinc-type alcohol dehydrogenase		1.562	1.27282	0.0873661	0.388535	Energy metabolism
NMB0254	NADH-quinone oxidoreductase chain K (NADH dehydrogenase I, chain K; NDH-1, chain K)	nuoK	1.563	-0.0355443	0.063196	-0.955801	Energy metabolism
NMB1269	conserved hypothetical protein		1.566	-1.58106	-1.31595	-1.29363	Hypotheticals
NMA1131	hypothetical integral membrane protein		1.571	-2.61406	-1.90519	-2.22668	Hypotheticals
NMB0547	minor pilin PilV	pilV	1.571	1.12603	0.717251	-1.22465	Cell envelope
NMA1461	putative dnaJ protein	dnaJ	1.57349	0.127558	-0.828509	0.867942	Protein fate									NMA1461
NMB1685	D-lactate dehydrogenase (D-LDH; fermentative lactate dehydrogenase)	ldhA	1.574	0.845643	0.76919	-1.69025	Energy metabolism
NMB1764	hypothetical lipoprotein	0	1.57645		-2.01935		No Data									NMB1764
NMB1305	putative esterase		1.577	1.41895	0.162346	0.692899	Central intermediate metabolism
NMB0347	D-tyrosyl-tRNA(Tyr) deacylase	dtd	1.578	0.724639	0.725012	-0.671093	Protein synthesis
NMB1505	nicotinate phosphoribosyltransferase (NAPRTase)	pncB	1.585	0.497862	0.197914	0.046039	Cofactor biosynthesis
NMB1994	NadA autotransporter	nadA	1.588	0.922406	-0.294805	0.753931	Cell envelope
NMB1882	putative tonB-dependent ferric siderophore receptor protein	tdfF	1.589	1.20085	0.0472196	-0.47395	Transport
NMB0478	hypothetical protein		1.593	0.351682	-1.4072	1.02721	Hypotheticals
NMB0134	hypothetical periplasmic protein		1.594	0.503027	-0.322471	0.920613	Hypotheticals
NMB1220	conserved hypothetical periplasmic protein	0	1.59584	-1.74769	-2.0378	-1.85983	Unknown function									NMB1220
NMB1923	conserved hypothetical integral membrane protein		1.596	0.676803	-0.342278	0.388014	Hypotheticals
NMB1369	hypothetical lipoprotein		1.599	-0.58439	-0.124801	-1.26052	Hypotheticals
NMB1533	H.8 outer-membrane lipoprotein		1.6	1.28989	-0.160726	-0.675484	Cell envelope
NMA1884	putative regulator	0	1.60359	-0.200656		-1.51699	Regulatory functions
NMB1065	putative CrcB-like protein		1.604	-0.191845	-1.02048	-1.02183	Hypotheticals
NMB1877	putative prolyl endopeptidase (post-proline cleaving enzyme; PE)		1.606	1.74004	-0.261983	0.505573	Protein fate
NMA2198	deoxyribodopyrimidine photo-lyase (DNA photolyase; photoreactivating enzyme)	phr	1.608	-2.01551	-2.2355	-2.63103	Hypotheticals
NMB0375	MafA1 lipoprotein	mafA1	1.608	-1.57835	-0.755533	-1.37813	Hypotheticals
NMB0109	putative peptidoglycan-binding periplasmic protein		1.61	0.669297	0.381139	-0.748839	Cell envelope
NMB2001	conserved hypothetical membrane-associated protein	0	1.61101	-2.22254	-2.55849	-1.85915	Hypothetical proteins									NMB2001
NMB1921	3-oxoacyl-[acyl-carrier-protein] reductase (3-ketoacyl-acyl carrier protein reductase)	fabG	1.612	-0.857073		-1.27973	Fatty acid biosynthesis
NMB0808	conserved hypothetical protein		1.614	0.33205	-0.952255	-0.848947	Hypotheticals
NMB1694	3-octaprenyl-4-hydroxybenzoate carboxy-lyase (polyprenyl p-hydroxybenzoate decarboxylase)	ubiD	1.619	-1.2225	-2.59097	-2.13367	Cofactor biosynthesis
NMB0792	putative transporter		1.62	0.0823748	0.619725	-0.270785	Transport
NMB1451	putative DnaQ-like exonuclease		1.62	1.14238	-0.0126047	0.406623	DNA metabolism
NMB1779	haemagglutinin/hemolysin-related protein TpsA3	tpsA	1.621	0.269497	-0.795891	0.383074	Cellular processes
NMA1248	conserved hypothetical integral membrane protein		1.622	2.54816	-0.140034	1.07428	Hypotheticals
NMB0266	conserved hypothetical periplasmic protein		1.627	0.353331	0.252372	0.78744	Hypotheticals
NMB1928	lacto-N-neotetraose biosynthesis glycosyl transferase LgtB	lgtB	1.632	0.992437	0.866126	4.6137	Cell envelope
NMB1946	putative D-methionine-binding lipoprotein MetQ	0	1.63454	-1.84935	-1.21928	-1.53095	Cell envelope									NMB1946
NMB0511	putative TpsS6 cassette	tpsS6	1.636	1.60016	0.246591	1.68353	Hypotheticals
NMB1655	putative adenine-specific methylase		1.644	-0.057066	-0.799119	-0.186972	DNA metabolism
NMB0391	beta-phosphoglucomutase (beta-PGM)	pgmB	1.645	2.61727	0.625494	0.958879	Energy metabolism
NMB0820	hypothetical protein		1.647	0.876817	-0.0582547	-0.321169	Hypotheticals
NMB1539	ISNme1 transposase		1.649	0.646703	0.0692714	-0.331254	Mobile elements
NMB0114	putative two-component system sensor protein		1.652	-2.7022	-1.30046	-3.28364	Regulatory
NMA0039	hypothetical protein		1.668	2.01087	0.4751	-1.56291	Hypotheticals
NMB1813	shikimate kinase (SK)	aroK	1.67	0.717212	0.0913931	-0.55004	Amino Acid synthesis
NMB0258	NADH-quinone oxidoreductase chain M (NADH dehydrogenase I, chain M; NDH-1, chain M)	nuoM	1.673	0.519379	-0.0964935	-1.27226	Energy metabolism
NMB0273	conserved hypothetical protein		1.678	1.02497	0.0640563	0.309061	Hypotheticals
NMB0085	sodium/glutamate symport carrier protein (glutamate permease)	gltS	1.681	-2.04523	0.181443	-2.52568	Transport
NMB1135	hypothetical protein	No Data	1.682	1.06857	-0.595465	0.781121	Hypotheticals
NMB1810	type IV pilus biogenesis protein PilO	pilO	1.686	1.2462	-1.00618	0.468452	Cell envelope
NMB0689	transcription elongation factor GreB (transcript cleavage factor GreB)	greB	1.687	-0.038072	-0.148732	-1.70972	Transcription
NMB1118	conserved hypothetical protein		1.687				Hypotheticals
NMB1558	diacylglycerol kinase (DAGK; diglyceride kinase; DGK)	dgk	1.688	-0.113106	-0.751543	1.61242	Fatty acid biosynthesis
NMB0838	putative cold shock protein		1.689	0.816359	0.593974	-0.485415	Cellular processes
NMB1623	copper-containing nitrite reductase (major outer-membrane protein Pan1)	aniA	1.691	1.55097	0.163877	0.182887	Cell envelope
NMB1932	glycyl-tRNA synthetase alpha chain (glycine--tRNA ligase alpha chain; GlyRS)	glyQ	1.6924	-1.30152	1.45005		Protein synthesis									NMB1932
NMB0529	conserved hypothetical protein		1.7	1.70439	0.564447	-0.983138	Hypotheticals
NMB1691	dihydropteroate synthase (DHPS; dihydropteroate pyrophosphorylase)	folP	1.706	-0.899728	-1.17537	-0.623008	Cofactor biosynthesis
NMB0634	iron(III)-transport system iron-binding protein FbpA (major ferric iron-binding protein; FBP; major iron-regulated protein; MIRP; Iron(III) periplasmic binding protein)	fbpA	1.709	-0.887114	-0.422205	-2.13253	Transport
NMB0360	putative AmpG-like permease		1.718	-2.72621	-2.27954	-2.9986	Hypotheticals
NMB1330	conserved hypothetical protein	0	1.71817				No Data
NMB1909	putative Maf-like protein		1.719	-0.765642	-1.13574	-1.42966	Hypotheticals
NMB1776	hypothetical protein	No Data	1.72	-0.450263	-1.02904	-0.709089	Hypotheticals
NMB0542	conserved hypothetical protein		1.727	1.01561	-0.557534	1.6253	Hypotheticals
NMB0206	leucyl/phenylalanyl-tRNA--protein transferase (L/F- transferase; leucyltransferase; phenylalanyltransferase)	aat	1.739	0.195362	-0.18169	-0.627821	Energy metabolism
NMB0321	50S ribosomal protein L28	rpmB	1.739	-1.03801	-1.45648	-2.05895	Protein synthesis
NMB1484	5'-nucleotidase SurE (nucleoside 5'-monophosphate phosphohydrolase)	surE	1.74	-1.31352		0.212073	Cellular processes
NMA0860	diadenosine tetraphosphatase	apaH	1.742	-1.57713	-2.88635	-1.36712	Fatty acid biosynthesis
NMB1876	amino-acid acetyltransferase (N-acetylglutamate synthase; AGS; NAGS)	argA	1.744	0.363041		-2.99546	Amino Acid synthesis
NMB0694	hypothetical integral membrane protein		1.749	-2.4758	-2.68109	-3.51282	Cofactor biosynthesis
NMB1207	bacterioferritin A (BFR A)	bfrA	1.749	1.91345	-0.358306	-1.27925	Transport
NMB0845	putative PhoH-like protein		1.75	-1.16975	-3.12196	-2.96118	Hypotheticals
NMB1763	putative FrpA/C-activating lysine-acyltransferase	0	1.75435	-0.670781		-1.81428	Cellular processes
NMB1605	topoisomerase IV subunit A	parC	1.756	-1.88763	-2.69261	-1.01339	DNA metabolism
NMA1841	putative bacteriophage Mu-like tail sheath protein	0	1.75792		1.72968		Hypothetical proteins									NMA1841
NMB0652	MafA2 lipoprotein	mafA2	1.761	-2.00385	-1.19043	-1.32209	Hypotheticals
NMB1850	hypothetical protein	No Data	1.7616		1.93016		No Data									NMB1850
NMB1602	truncated IS110 family transposase		1.77	0.830496	0.0190871	0.110203	Mobile elements
NMB1649	disulfide bond formation protein B (disulfide oxidoreductase)	dsbB	1.779	-1.68955	-4.15989	-0.616775	Protein fate
NMA1602	conserved hypothetical protein	No Data	1.78325	-0.608162	1.11085		Hypothetical proteins									NMA1602
NMB0063	dTDP-glucose 4,6-dehydratase	rfbB	1.789	0.271486	-0.0452367	0.52661	Cell envelope
NMB1833	isoleucyl-tRNA synthetase (isoleucine--tRNA ligase; IleRS)	ileS	1.797	-2.02938		-1.91939	Protein synthesis
NMB2147	conserved hypothetical lipoprotein		1.801	-0.0734025	-1.80021	-0.979313	Hypotheticals
NMB0788	putative amino acid ABC transporter permease protein		1.803	0.593397	-1.39888	0.995392	Transport
NMB1010	conserved hypothetical lipoprotein	0	1.81066				No Data
NMB0177	putative amino-acid symporter		1.813	1.18385	0.616333	1.57727	Transport
NMA0059	hypothetical protein		1.814	-1.2355	-1.23473	-1.39567	Hypotheticals
NMB1333	putative metallopeptidase		1.815	-1.98738	-3.39453	-2.47867	Hypotheticals
NMB1766	putative haemagglutinin/hemolysin-like protein	0	1.81565	-0.684092		-1.67111	No Data
NMB0451	conserved hypothetical integral membrane protein		1.816	-1.21973	-0.943744	-2.58213	Hypotheticals
NMB2138	peptide chain release factor II (RF-2)	prfB	1.81852	-1.91214	-1.24697	-1.83641	Protein synthesis									NMB2138
NMB1677	putative cytochrome c		1.819	-1.50194	-1.14845	-0.89444	Energy metabolism
NMB1954	conserved hypothetical integral membrane protein		1.819	-1.43219	-0.54712	-1.89461	Hypotheticals
NMA2121	hypothetical protein		1.82	0.61155	-0.132158	-0.239757	Hypotheticals
NMB0992	autotransporter NhhA	nhhA	1.824	-0.300967	-1.95452	-0.9604	Cell envelope
NMB2048	putative periplasmic DNA ligase (polydeoxyribonucleotide synthase [ATP])		1.832	-0.180105	-0.752886	-1.22824	DNA metabolism
NMB1721	conserved hypothetical integral membrane protein		1.837	1.3691	-1.3437	-0.527404	Hypotheticals
NMB0983	bifunctional purine biosynthesis protein PurH [includes: phosphoribosylaminoimidazolecarboxamide formyltransferase (AICAR transformylase) and IMP cyclohydrolase (inosinicase; IMP synthetase; ATIC)]	purH	1.849	-1.88286		-0.167614	Purine/Pyrimidine metabolism
NMB0637	argininosuccinate lyase (arginosuccinase; ASAL)	argH	1.85	0.107506	-1.26499	-1.47218	Amino Acid synthesis
NMB1957	putative acetyltransferase (pseudogene part 1)		1.85	1.28489	0.637055	-0.456654	Hypotheticals
NMB1250	putative two-component system transcriptional regulator protein		1.854	0.19645	0.00690162	-1.58494	Regulatory
NMB0314	conserved hypothetical protein		1.861	-1.41152	0.353981	-3.0512	Hypotheticals
NMB2153	conserved hypothetical protein		1.863	-2.15995	-2.13746	-2.63476	Hypotheticals
NMB0397	hypothetical protein	No Data	1.873	0.646467	0.0271475	-1.03757	Hypotheticals
NMA1385	hypothetical protein		1.874		1.63998		Hypotheticals
NMB0812	putative multidrug resistance protein NorM (multidrug-efflux transporter)		1.877	2.25943	0.188634	1.49499	Hypotheticals
NMB0582	putative peptidase		1.879	-0.580909	-1.33099	-0.375848	Cellular processes
NMB0245	NADH-quinone oxidoreductase chain E (NADH dehydrogenase I, chain E; NDH-1, chain E)	nuoE	1.883	-0.776897	-0.033122	-0.880494	Energy metabolism
NMC0266	conserved hypothetical protein	No Data	1.885	1.20158	-0.265272	1.03469	Hypotheticals
NMB1823	valine--pyruvate aminotransferase (transaminase C; alanine--valine transaminase)	avtA	1.886	2.2253	0.388679	0.420963	Amino Acid synthesis
NMB1917	conserved hypothetical integral membrane protein		1.889	0.438053	-0.648146	-0.127905	Hypotheticals
NMC1626	conserved hypothetical protein	No Data	1.892	1.92004	0.0595772	3.47777	Hypotheticals
NMA0787	FrpA/C protein (pseudogene part 1)	0	1.89909				Hypothetical proteins
NMB2026	putative transporter		1.9	1.01621	0.231071	-0.553447	Transport
NMA0701	hypothetical protein		1.901	-1.41716	-1.07831	-2.20261	Hypotheticals
NMB0108	hypothetical integral membrane protein		1.901	0.464473	0.569382	-0.0819854	Hypotheticals
NMA1828	putative Gp46-like prophage protein	0	1.91242				Hypothetical proteins
NMB1206	bacterioferritin B (BFR B)	bfrB	1.914	0.290585	-1.55861	-1.13703	Transport
NMB2095	conserved hypothetical protein		1.92	-1.52161	-2.1965	-2.61155	Hypotheticals
NMB1670	conserved hypothetical integral membrane protein		1.927	1.0814	0.353144	0.213189	Hypotheticals
NMB0259	NADH-quinone oxidoreductase chain N (NADH dehydrogenase I, chain N; NDH-1, chain N)	nuoN	1.929	-0.794127	0.133229	-1.23117	Energy metabolism
NMB0782	DNA repair protein RadA (DNA repair protein Sms)	radA	1.93	-0.439894	0.520102	-0.238982	DNA metabolism
NMB0972	hypothetical protein	0	1.93043	-1.01199	-2.9434		No Data									NMB0972
NMB1664	putative peptidase		1.931	-0.324404	-0.808238	-1.41098	Protein fate
NMB0764	putative amino acid metabolite efflux pump		1.948	0.416969	-1.21159	-0.259887	Cell envelope
NMB0269	putative GntX-like protein		1.95	1.71683	0.44086	-0.370265	Cellular processes
NMB0226	conserved hypothetical protein		1.951	-0.184907	-0.957806	-1.68085	Hypotheticals
NMB1644	putative GTP-binding protein		1.958	0.350761	0.22715	-0.231449	Hypotheticals
NMB1963	conserved hypothetical periplasmic protein		1.966	-2.28243	-2.51241	-1.15503	Hypotheticals
NMB1600	hypothetical protein	No Data	1.96864		-2.34708		No Data									NMB1600
NMB0265	Holliday junction DNA helicase RuvA	ruvA	1.97	0.103264	0.355261	-0.476485	DNA metabolism
NMB1031	3-isopropylmalate dehydrogenase (beta-IPM dehydrogenase; IMDH; 3-IPM-DH)	leuB	1.971	0.0178606	-3.91903	-1.16152	Amino Acid synthesis
NMB1061	conserved hypothetical protein		1.971	-1.30858	-1.49077	-0.689129	Hypotheticals
NMB1925	conserved hypothetical protein		1.979	0.331348	0.256821	0.727496	Hypotheticals
NMA1823	hypothetical protein		1.989				Hypotheticals
NMA0640	putative pilin glycosyltransferase		1.991	0.60995	0.485371	-1.03692	Hypotheticals
NMA0973	hypothetical integral membrane protein		1.992	1.85434	0.0806852	0.978069	Hypotheticals
NMB1617	putative tellurite resistance protein TehB		1.996	-1.19171	0.640094	-1.45628	Cellular processes
NMB2146	hypothetical protein	No Data	1.997	0.44747	-2.01828	-0.457374	Hypotheticals
NMA1312	conserved hypothetical phage protein	0	2.00455		0.713776		Hypothetical proteins									NMA1312
NMB1700	hypothetical protein	No Data	2.0118	-1.25029	-1.08319	-0.507048	No Data									NMB1700
NMB0119	hypothetical protein		2.014	-2.04996	-1.26528	-2.94808	Hypotheticals
NMB0839	putative PmbA-like protein		2.015	-0.821699	-1.99862	-1.56709	Cellular processes
NMB0497	haemagglutinin/hemolysin-related protein TpsA2	tpsA2	2.023	-0.307978	-1.15722	-0.454855	Cellular processes
NMA0408	conserved hypothetical membrane protein, putative lpt6		2.027	0.414544	0.486995	0.212308	Hypotheticals
NMA1467	hypothetical protein		2.027	1.28442	0.447679	1.56788	Hypotheticals
NMB1754	cryptic plasmid protein A-related protein	No Data	2.033		0.744157	-2.19095	Hypotheticals
NMB0536	putative Na(+)/H(+) antiporter		2.047	1.27387	0.249125	1.04612	Transport
NMA0426	hypothetical protein		2.049	0.912463	-0.233809	0.244442	Hypotheticals
NMB2004	conserved hypothetical membrane protein		2.051	-1.41216	-0.555228	-2.41071	Hypotheticals
NMB1756	hypothetical protein	0	2.05139		1.23068		No Data									NMB1756
NMB1249	putative two-component system sensor protein		2.052	1.49155	0.392704	0.476582	Regulatory
NMB0546	putative alcohol dehydrogenase (ADH-HT)		2.061	0.457813	0.137036	-1.60512	Energy metabolism
NMB0725	putative type II restriction-modification system enzyme Mod		2.062				DNA metabolism
NMB1997	putative hydroxyacylglutathione hydrolase (glyoxalase II; Glx II)		2.064	0.79855	-0.946067	-1.28698	Energy metabolism
NMC1731	putative D-alanyl-d-alanine dipeptidase	ddpX	2.066	-1.52825	-1.93325	-0.0765199
NMA0799	hypothetical protein		2.069	-2.3402	-3.5809	-3.16345	Hypotheticals
NMC0877	putative ATP binding protein	No Data	2.071	0.0150871	-0.722679	-1.60974	Transport
NMB0734	conserved hypothetical protein		2.072	0.68665	-3.2614	-1.43185	Hypotheticals
NMB1869	fructose-bisphosphate aldolase	fba	2.072	-1.397	-0.394551	0.0721395	Energy metabolism
NMB0937	elongation factor P (EF-P)	efp	2.07796	-3.1596	-3.18204		Protein synthesis									NMB0937
NMB0255	putative cell filamentation protein Fic		2.081	-0.565344	-0.449637	-2.0939	Hypotheticals
NMB1362	putative transporter		2.092	-1.16083	-0.276545	-1.14127	Transport
NMB1260	putative type III restriction-modification system enzyme Res		2.093	-0.178223	-0.400911	0.375984	DNA metabolism
NMB1594	putative spermidine/putrescine-binding lipoprotein	potD3	2.094	1.5706	0.00438379	0.597165	Transport
NMC0890	putative integral membrane protein	No Data	2.09548	-0.996513		-0.939639	Cell envelope
NMB1506	arginyl-tRNA synthetase (arginine--tRNA ligase; ArgRS)	argS	2.09798	-2.28212	-2.16543	-2.21124	Protein synthesis									NMB1506
NMA1219	hypothetical protein		2.099	-0.69453	-1.46026	0.424733	Hypotheticals
NMB0009	putative BolA-like protein	0	2.10275	-1.37515		-2.20927	Unknown function
NMB0715	truncated cell volume regulation protein A homolog (N-terminal 7% of the protein)		2.111	1.06831	0.0325867	0.516407	Hypotheticals
NMB1824	conserved hypothetical protein	0	2.11736		0.129713		Hypothetical proteins									NMB1824
NMB0550	thiol:disulfide interchange lipoprotein DsbC	dsbC	2.119	0.379949	0.113132	-0.3211	Protein fate
NMB2039	major outer-membrane protein P.IB (protein IB; PIB; porin)	porB	2.1199				Transport and binding proteins									#N/A
NMB0876	50S ribosomal protein L25	rplY	2.125	1.86286	0.404918	0.939005	Protein synthesis
NMB1870	factor H-binding lipoprotein (lipoprotein GNA1870)	0	2.12962				Unknown function									#N/A
NMB2068	putative FAD-dependent oxidoreductase		2.131	-1.91227	-2.87622	-0.222483	Cofactor biosynthesis
NMB1830	phosphoglycolate phosphatase 3 (PGPase 3; PGP 3)	gph	2.13323	-0.0775367		-0.325032	Energy metabolism
NMB1611	hypothetical protein		2.137	-0.150475	-0.757357	-0.008159	Hypotheticals
NMB0740	DNA repair protein RecN (recombination protein N)	recN	2.143	-0.194429	-1.84785	-1.52733	DNA metabolism
NMB2105	MafB3 protein	mafB3	2.143	0.547271	-1.08403	4.52876	Hypotheticals
NMA0428	conserved hypothetical protein		2.153	1.25085	-0.59136	2.46834	Hypotheticals
NMB0742	conserved hypothetical protein		2.153	-0.604891	-1.89103	-2.00532	Hypotheticals
NMA0774	hypothetical protein	0	2.15689	-1.42126	0.762834	-2.99855	Hypothetical proteins									NMA0774
NMA0783	hypothetical protein	0	2.15973				Hypothetical proteins
NMB0293	putative TonB-dependent receptor		2.162	0.235745	-1.02129	-1.61384	Transport
NMB1665	conserved hypothetical protein		2.166	0.157966	-0.0287754	-0.615384	Hypotheticals
NMA0576	conserved hypothetical protein		2.181	-0.736656	-1.41026	-3.30469	Hypotheticals
NMA1752	modification methylase LlaFI	No Data	2.182	0.542191	-0.940862	0.684387	Hypotheticals
NMB2106	hypothetical protein		2.184	0.28538	-1.74901	1.96947	Hypotheticals
NMB0524	tRNA-processing ribonuclease BN (RNase BN)	rbn	2.185	-2.10364	-0.512114	-2.00455	DNA metabolism
NMB0268	putative tRNA/rRNA methyltransferase		2.186	-0.7884	-0.0240414	-1.72839	Protein synthesis
NMB0512	hypothetical integral membrane protein		2.188		1.31493	-2.28705	Hypotheticals
NMB0872	conserved hypothetical TPR-containing periplasmic protein		2.188	0.312467	-0.0284413	-1.10553	Hypotheticals
NMB1304	putative alcohol dehydrogenase class III (S-(hydroxymethyl)glutathione dehydrogenase; glutathione-dependent formaldehyde dehydrogenase; FDH;FALDH)		2.191	1.19432	0.261727	0.944987	Energy metabolism
[truncated: 537 more rows]

## Sheet: Transporters
ID	Name	Gene	log Ratio during the initial selection	Change in log ratio upon sequential culture on CAB	Change in log ratio upon sequential culture on serum	Change in log ratio upon sequential culture on MM	Predicted to be essential by the Nmb_iTM560 model during growth on MM
NMB0318	multidrug resistance protein A	emrA	2.28313	-0.311975	-0.543982	-3.28999
NMB0319	multidrug resistance protein B	emrB	2.19838	0.358852	-0.516892	-3.20664	Y
NMA1480	putative TonB-dependent receptor		2.78961	-2.38001	-1.89608	-3.15298
NMB0085	sodium/glutamate symport carrier protein (glutamate permease)	gltS	1.68149	-2.04523	0.181443	-2.52568
NMB0611	putative spermidine/putrescine transport system permease protein		2.79203	-1.25415	-3.85038	-2.31256
NMA0843	putative iron(III)-transport system permease protein FbpB	fbpB	1.51633	-0.127477	-0.814852	-2.31241
NMB1240	putative ABC transporter ATP-binding protein		0.890152	-2.07092	-2.16775	-2.28117
NMB0634	iron(III)-transport system iron-binding protein FbpA (major ferric iron-binding protein; FBP; major iron-regulated protein; MIRP; Iron(III) periplasmic binding protein)	fbpA	1.70942	-0.887114	-0.422205	-2.13253	Y
NMB0634	iron(III)-transport system iron-binding protein FbpA (major ferric iron-binding protein; FBP; major iron-regulated protein; MIRP; Iron(III) periplasmic binding protein)	fbpA	1.70942	-0.887114	-0.422205	-2.13253	Y
NMB0388	putative transporter		1.39893	0.00427419	-0.834535	-2.04571
NMB0696	putative ABC transporter ATP-binding protein		0.495294	-1.74525	-1.49526	-1.62423
NMB1277	putative transporter		-0.0625196	0.0180279	0.0193992	-1.61973
NMB0293	putative TonB-dependent receptor		2.16188	0.235745	-1.02129	-1.61384
NMB0293	putative TonB-dependent receptor		2.16188	0.235745	-1.02129	-1.61384
NMC0877	putative ATP binding protein	No Data	2.07116	0.0150871	-0.722679	-1.60974
NMB0588	putative ABC transporter ATP-binding protein		-0.140138	-1.05564	-0.269719	-1.55991
NMB1719	transport protein MrtF	mrtF	0.649563	0.330681	0.350665	-1.51422
NMB1540	lactoferrin-binding protein A (LbpA)	lbpA	0.403967	-1.34829	-1.68092	-1.47335
NMB0209	putative glutathione-regulated potassium-efflux system protein (K(+)/H(+) antiporter)		0.351487	-0.725037	-0.478909	-1.42672
NMB1017	putative sulfate-binding protein		0.920895	-1.01622	-2.04777	-1.4228	Y
NMB0549	putative ABC transporter ATP-binding protein		0.557321	0.353048	1.05278	-1.36766
NMB1975	putative sodium-dependent transporter		0.973598	-0.942617		-1.28205
NMB1207	bacterioferritin A (BFR A)	bfrA	1.74902	1.91345	-0.358306	-1.27925
NMB1999	putative divalent cation transporter		0.883799	-1.0726	-0.524874	-1.25392
NMB0073	polysialic acid capsule export inner-membrane protein CtrC	ctrC	-0.688937	-1.6916	-1.47304	-1.23706
NMB1729	biopolymer transport ExbB protein	exbB	1.41644	-0.486192	-2.31988	-1.19935
NMB1729	biopolymer transport ExbB protein	exbB	1.41644	-0.486192	-2.31988	-1.19935
NMB1362	putative transporter		2.09219	-1.16083	-0.276545	-1.14127
NMB1206	bacterioferritin B (BFR B)	bfrB	1.91439	0.290585	-1.55861	-1.13703
NMB2045	phosphocarrier protein HPr (phosphotransferase system, histidine-containing protein)	ptsH	1.22957	-1.83392	-2.39417	-1.13475
NMB1730	TonB protein	tonB	0.933025	-0.764572	-1.47627	-1.05677
NMB1730	TonB protein	tonB	0.933025	-0.764572	-1.47627	-1.05677
NMB1716	membrane fusion protein MtrC	mtrC	0.762229	-0.889324	1.83347	-0.960933
NMB0543	putative L-lactate permease		2.63149	-0.263164	-1.93835	-0.798613
NMB0402	sodium/proline symporter (proline permease)	putP	-0.14535	-1.15452	-0.0220317	-0.761821
NMB0879	sulfate/thiosulfate import ATP-binding protein CysA (sulfate-transporting ATPase)	cysA	-0.423984	-0.321386	0.149003	-0.686994
NMB0175	zinc transporter ZupT	zupT	-0.180614	1.98731	1.26873	-0.686285
NMB0615	putative ammonium transporter		0.670738	-0.947294	-0.774349	-0.609924
NMB1042	putative cation-transporting ATPase		0.120388	-0.801482	-0.0828528	-0.553939
NMB2026	putative transporter		1.90027	1.01621	0.231071	-0.553447
NMB1882	putative tonB-dependent ferric siderophore receptor protein	tdfF	1.58884	1.20085	0.0472196	-0.47395
NMB1882	putative tonB-dependent ferric siderophore receptor protein	tdfF	1.58884	1.20085	0.0472196	-0.47395
NMB0264	putative ABC transporter ATP-binding protein		1.24706	0.202136	0.358478	-0.415249
NMA0842	iron(III)-transport system ATP-binding protein FbpC (ferric cations import ATP-binding protein FbpC)	fbpC	0.588699	0.686405	-0.202982	-0.391695
NMA0842	iron(III)-transport system ATP-binding protein FbpC (ferric cations import ATP-binding protein FbpC)	fbpC	0.588699	0.686405	-0.202982	-0.391695
NMB0623	putative spermidine/putrescine-binding lipoprotein	potD2	0.347827	-0.0675289	-0.255194	-0.339159
NMB2042	putative ABC transporter ATP-binding protein	potA2	1.24615	0.0163515	0.0570653	-0.324793
NMB2044	phosphoenolpyruvate-protein phosphotransferase (phosphotransferase system, enzyme I; protein I)	ptsI	-0.410524	-0.363561	-0.181342	-0.31114
NMB1966	putative ABC transporter ATP-binding protein		-0.324277	-0.719801	-0.183137	-0.293163
NMB0612	putative spermidine/putrescine transport system permease protein		-0.591723	-0.337053	-0.544974	-0.284655
NMC2020	porin, major outer membrane protein P.I	porB	-0.301238	-0.359944	-0.181342	-0.28375
NMB0792	putative transporter		1.62001	0.0823748	0.619725	-0.270785
NMB1707	putative sodium-dependent transporter		1.01183	-0.55911	-1.01133	-0.269024
NMB1991	putative feric enterobactin uptake system permease FetC		2.29581	0.974401	-1.06603	-0.210582
NMB1991	putative feric enterobactin uptake system permease FetC		2.29581	0.974401	-1.06603	-0.210582
NMB0356	putative ABC transporter ATP-binding protein		-0.63794	-0.0213981	0.0258004	-0.20576
NMB1738	putative FrpA/C secretion adaptor protein		-0.6862	0.115815	0.0466284	-0.112285
NMB1919	lipid A export ATP-binding/permease protein MsbA	msbA	0.947912	0.685194	0.623454	-0.10599
NMB0787	putative amino acid ABC transporter binding lipoprotein		0.93529	0.014479	-1.7742	-0.0682309
NMB1051	putative ABC transporter ATP-binding protein		-0.666993	0.344587	-0.637466	-0.0326964
NMB1400	putative FrpA/C translocation ATP-binding protein		-0.166484	0.533306	0.759121	0.0523968
NMB1235	lipoprotein-releasing system transmembrane protein LolC	lolC	-0.308187	-0.227955	0.0682576	0.091052
NMB2027	putative gluconate permease		2.77455	1.18953	-0.649214	0.0974796
NMB0705	putative transporter		1.44143	0.793969	-0.03801	0.112443
NMB0098	putative bacteriocin/pheromone secretion/processing ATP-binding protein (pseudogene part 1)		-0.0752718	0.256275	-0.240751	0.163324
NMB1728	biopolymer transport ExbD protein	exbD	-0.0919243	0.331753	-0.774504	0.262674
NMB1728	biopolymer transport ExbD protein	exbD	-0.0919243	0.331753	-0.774504	0.262674
NMC1469	lactoferrin-binding protein	No Data	-0.317449	-0.257562	-0.423039	0.341827
NMC1469	lactoferrin-binding protein	No Data	-0.317449	-0.257562	-0.423039	0.341827
NMC1469	lactoferrin-binding protein	No Data	-0.317449	-0.257562	-0.423039	0.341827
NMB2067	putative transporter		-0.00355137	-0.657544	-0.350648	0.385009
NMB1668	hemoglobin-haptoglobin utilization protein B	hpuB	-0.473109	0.281611	-0.060072	0.425113
NMB1668	hemoglobin-haptoglobin utilization protein B	hpuB	-0.473109	0.281611	-0.060072	0.425113
NMB1435	putative transporter		0.0979252	0.13423	-0.358862	0.441556
NMB0535	putative glucose/galactose transporter		2.69634	-0.349235	-0.673668	0.457105
NMB1315	putative uracil permease (uracil transporter)		-0.269867	0.630528	1.0287	0.532815
NMA1662	putative TonB-dependent siderophore receptor (pseudogene part 2)		3.02333	0.421746	-1.41973	0.533417
NMA1662	putative TonB-dependent siderophore receptor (pseudogene part 2)		3.02333	0.421746	-1.41973	0.533417
NMB0387	putative ABC transporter ATP-binding protein		-0.659818	0.667435	0.166262	0.538644
NMB2133	putative transporter		2.27686		-3.47003	0.539817
NMB0579	putative ABC transporter ATP-binding protein		1.52638	1.81566	0.431528	0.546143
NMA0475	haemoglobin-haptoglobin utilization lipoprotein A	hpuA	0.142291	2.53443	1.60726	0.574266
NMB1594	putative spermidine/putrescine-binding lipoprotein	potD3	2.09359	1.5706	0.00438379	0.597165
NMB0789	putative amino acid ABC transporter ATP-binding protein		-0.476383	0.419703	0.108949	0.731742
NMB1429	major outer-membrane protein P.IA (protein IA; PIA; porin)	porA	1.04211	-1.08473	-0.4537	0.746088
NMB1948	putative D-methionine transport system ATP-binding protein MetN		1.43714	1.19639	-0.314263	0.756907
NMB2136	putative peptide transporter		-0.672813	-0.0437272	1.23345	0.796166
NMB0610	putative spermidine/putrescine transport system ATP-binding protein	potA1	0.979117	0.973272	0.839405	0.797716
NMB0716	truncated cell volume regulation protein A homolog (C-terminal 16% of the protein)		0.667698	0.974668	0.464058	0.816878
NMB1880	putative ferric enterobactin uptake system-binding lipoprotein FetB2		0.524583	2.19767	1.04929	0.821072
NMB2031	putative aromatic amino acid transporter		2.32067	-0.82142	-1.02084	0.884573
NMB1993	putative ferric enterobactin uptake system ATP-binding protein FetE		1.30322	-0.437171	0.239235	0.907135
NMB1993	putative ferric enterobactin uptake system ATP-binding protein FetE		1.30322	-0.437171	0.239235	0.907135
NMB1794	putative transporter		1.09271	1.36066	0.911837	0.931351
NMB1988	TonB-dependent enterobactin receptor FetA (FrpB)	fetA	0.622748	0.95411	0.709213	0.932078
NMB1988	TonB-dependent enterobactin receptor FetA (FrpB)	fetA	0.622748	0.95411	0.709213	0.932078
NMB0788	putative amino acid ABC transporter permease protein		1.80285	0.593397	-1.39888	0.995392
NMB0536	putative Na(+)/H(+) antiporter		2.04668	1.27387	0.249125	1.04612
NMC1690	transferrin-binding protein A	No Data	-0.405775	0.0485381	0.0289273	1.20166
NMC1690	transferrin-binding protein A	No Data	-0.405775	0.0485381	0.0289273	1.20166
NMB0881	sulfate transport system permease protein CysT	cysT	0.00168017	0.710771		1.29446
NMB0177	putative amino-acid symporter		1.81341	1.18385	0.616333	1.57727
NMC1946	haemoglobin-haptoglobin-utilization protein	No Data	-0.0789848	2.80631	1.76532	1.82217
NMC1946	haemoglobin-haptoglobin-utilization protein	No Data	-0.0789848	2.80631	1.76532	1.82217
NMB0531	putative Na+/H+ antiporter		0.265918	-0.150112	0.838156	1.86118
NMB1515	putative transporter		1.05445	1.41694	0.663715	6.03825
NMB0470	putative transporter		-2.05742	0.478685
NMB1461	putative transporter		-1.62899	1.0338
NMB0378	putative phosphate permease		-1.5279	0.222648
NMB1612	putative amino acid-binding lipoprotein (HBP)		-1.5116	1.1124
NMB0072	polysialic acid capsule export inner-membrane protein CtrB	ctrB	-1.39252	-0.700239
NMB0736	putative phosphotransferase enzyme IIA component (PTS system EIIA component)		-1.38327	0.706351
NMB0445	putative transporter		-1.35945	0.777255
NMB1715	drug efflux transport protein MtrD	mtrD	-1.33052	0.0466273
NMB0071	polysialic acid capsule export outer-membrane lipoprotein CtrA	ctrA	-1.29339	-0.161204
NMB1647	putative amino-acid symporter		-1.22146	0.575253
NMB1990	putative ferric enterobactin uptake system permease FetD		-1.19059	1.2548
NMB1990	putative ferric enterobactin uptake system permease FetD		-1.19059	1.2548
NMB1732	putative heavy metal transport protein		-1.12599	-0.116251
NMB0578	truncated NosD-like protein (C-terminal 90% of the protein)		-1.08884	0.403574
NMB1271	putative heavy-metal scavenger protein		-1.07164	0.576795
NMB0964	putative TonB-dependent receptor		-1.06554	0.388643
NMB0041	thiamine-binding periplasmic protein	thiB	-1.05809	-0.38983
NMB1783	putative bacteriocin/pheromone secretion membrane fusion protein (pseudogene part 2)		-0.97172	0.774276
NMB1614	Trk system potassium uptake protein TrkA (K(+)-uptake protein TrkA)	trkA	-0.955601	-0.0434987
NMB0661	putative Trk system potassium uptake protein		-0.950006	0.185944
NMB1714	outer-membrane lipoprotein MtrE	mtrE	-0.861571	0.149533
NMB0074	polysialic acid capsule export ATP-binding protein CtrD	ctrD	-0.854714	-0.277177
NMB0097	putative bacteriocin/pheromone secretion membrane fusion protein (pseudogene part 1)		-0.832905	0.505931
NMB0537	magnesium and cobalt efflux protein CorC	corC	-0.819034	0.407153
NMB1497	putative TonB-dependent receptor		-0.801981	0.186143
NMB0194	putative amino-acid symporter		-0.79428	-0.0120207
NMB0982	H(+)/Cl(-) exchange transporter ClcA	clcA	3.59892	-2.79575	-2.6803
NMB0393	putative small multidrug resistance protein
NMB0462	putative spermidine/putrescine-binding lipoprotein	potD1
NMB0752	putative bacterioferritin-associated ferredoxin		-0.714217	-0.292568	-0.431791	1.45967
NMB0930	putative transporter
NMB1219	conserved hypothetical integral membrane protein		-4.29172	3.51564	3.09827
NMB1226	putative ABC transporter ATP-binding protein
NMB1325	putative cation-transporting ATPase
NMB1509	putative amino acid ABC transporter permease protein		-2.51063	2.83897	1.52038	3.641
NMB1829	putative TonB-dependent receptor
NMB1947	putative D-methionine transport system permease protein MetI
NMB0880	sulfate transport system permease protein CysW	cysW
NMB1989	enterobactin uptake system binding lipoprotein FetB	fetB
NMB1234	lipoprotein-releasing system ATP-binding protein LolD	lolD
NMB2046	phosphotransferase system, enzyme IIA (protein IIA)	ptsIIA	-0.663444	0.0490377	0.168387	-0.415166
NMB0460	transferrin-binding protein 2 (TbpB)	tbp	-0.139986
NMB1717	HTH-type transcriptional regulator MtrR	mtrR		-2.62357	-0.487966	-1.81098
NMB0462	putative spermidine/putrescine-binding lipoprotein	potD1
NMA1740	lactoferrin-binding protein B (LbpB)	lbpB	-0.557431
NMB0461	transferrin-binding protein 1 (TbpA)	tbp	-0.218286
NMB1541	lactoferrin-binding protein B (LbpB)	lbpB	-0.190624
NMB2039	major outer-membrane protein P.IB (protein IB; PIB; porin)	porB	2.1199
NMA0197	capsule export inner-membrane protein CtrB	ctrB	2.75333

## Sheet: Purine and Pyrimidine
ID	Name	Gene	log Ratio during the initial selection	Change in log ratio upon sequential culture on CAB	Change in log ratio upon sequential culture on serum	Change in log ratio upon sequential culture on MM	Predicted to be essential by the Nmb_iTM560 model during growth on MM	Functional subgroup
NMB0284	adenylosuccinate lyase (adenylosuccinase; ASL)	purB	2.20773	0.205908	-0.112256	-0.751983	Y	Purine ribonucleotide biosynthesis
NMB0690	amidophosphoribosyltransferase (glutamine phosphoribosylpyrophosphate amidotransferase; ATASE; GPATase)	purF	0.852216	-0.401048	-0.63132	-1.05018		Purine ribonucleotide biosynthesis
NMB0757	phosphoribosylaminoimidazole-succinocarboxamide synthase (SAICAR synthetase)	purC	0.0337212	-1.12613	-2.02249	-0.444482		Purine ribonucleotide biosynthesis
NMB0815	adenylosuccinate synthetase (IMP--aspartate ligase; AdSS; AMPSase)	purA	0.494057	-1.41203	-0.804531	-1.95488	Y	Purine ribonucleotide biosynthesis
NMB0875	ribose-phosphate pyrophosphokinase (RPPK; phosphoribosyl pyrophosphate synthetase; P-Rib-PP synthetase; PRPP synthetase)	prs					Y	Purine ribonucleotide biosynthesis
NMB0983	bifunctional purine biosynthesis protein PurH [includes: phosphoribosylaminoimidazolecarboxamide formyltransferase (AICAR transformylase) and IMP cyclohydrolase (inosinicase; IMP synthetase; ATIC)]	purH	1.84864	-1.88286		-0.167614		Purine ribonucleotide biosynthesis
NMB1019	phosphoribosylaminoimidazole carboxylase ATPase subunit (AIR carboxylase; AIRC)	purK	-0.635328	0.56481	-0.731363	0.227474		Purine ribonucleotide biosynthesis
NMB1201	inosine-5'-monophosphate dehydrogenase (IMP dehydrogenase; IMPDH; IMPD)	guaB	-1.19665	0.146525			Y	Purine ribonucleotide biosynthesis
NMB1252	phosphoribosylformylglycinamidine cyclo-ligase (AIRS; phosphoribosyl-aminoimidazole synthetase; AIR synthase)	purM	-0.531123	0.32215	-0.332023	0.127085	Y	Purine ribonucleotide biosynthesis
NMB1439	phosphoribosylaminoimidazole carboxylase catalytic subunit (AIR carboxylase; AIRC)	purE	2.48244	-1.6923	-2.72279	-1.10011		Purine ribonucleotide biosynthesis
NMB1566	phosphoribosylglycinamide formyltransferase (GART; GAR transformylase; 5'-phosphoribosylglycinamide transformylase)	purN	0.816241	-1.49377	-1.35886	-1.41976	Y	Purine ribonucleotide biosynthesis
NMB1920	GMP synthase [glutamine-hydrolyzing] (glutamine amidotransferase; GMP synthetase)	guaA	0.848937	-1.19995	0.0348615	-0.479371	Y	Purine ribonucleotide biosynthesis
NMB1996	phosphoribosylformylglycinamidine synthase (FGAM synthase; FGAMS; formylglycinamide ribotide amidotransferase; FGARAT; formylglycinamide ribotide synthetase)	purL	1.39281	-1.93862	-2.02813	-2.06006	Y	Purine ribonucleotide biosynthesis
NMB2151	phosphoribosylamine--glycine ligase (GARS; glycinamide ribonucleotide synthetase; phosphoribosylglycinamide synthetase)	purD	2.4748	-3.29341	-3.99421	-3.83098	Y	Purine ribonucleotide biosynthesis
NMB0106	aspartate carbamoyltransferase (aspartate transcarbamylase; ATCase)	pyrB	0.0311356	-0.862078	-0.680318	-1.31261	Y	Pyrimidine ribonucleotide biosynthesis
NMB0107	aspartate carbamoyltransferase regulatory chain	pyrI	1.15638	-2.08305	-1.36547	-1.89168	Y	Pyrimidine ribonucleotide biosynthesis
NMB0221	dihydroorotate dehydrogenase (dihydroorotate oxidase; DHOdehase; DHODase; DHOD)	pyrD	-0.758505	0.039861			Y	Pyrimidine ribonucleotide biosynthesis
NMB0682	dihydroorotase (DHOase)	pyrC	0.956905	-1.70567	-0.293499	-1.55227	Y	Pyrimidine ribonucleotide biosynthesis
NMB0824	orotidine 5'-phosphate decarboxylase (OMP decarboxylase; OMPDCase; OMPdecase)	pyrF	0.0365521	0.10107	-0.0626861	0.480549	Y	Pyrimidine ribonucleotide biosynthesis
NMB1554	CTP synthase (UTP--ammonia ligase; CTP synthetase)	pyrG	-0.0054213	0.0604932	0.31521	2.10632		Pyrimidine ribonucleotide biosynthesis
NMB1849	carbamoyl-phosphate synthase small chain (carbamoyl-phosphate synthetase glutamine chain)	carA					Y	Pyrimidine ribonucleotide biosynthesis
NMB1855	carbamoyl-phosphate synthase large chain (carbamoyl-phosphate synthetase ammonia chain)	carB	-0.63702	-0.494281	0.689018	-0.326229	Y	Pyrimidine ribonucleotide biosynthesis
NMB1874	orotate phosphoribosyltransferase (OPRT; OPRTase)	pyrE	2.60083	-1.45451		-2.51593	Y	Pyrimidine ribonucleotide biosynthesis
NMB2103	uridylate kinase (UK; uridine monophosphate kinase; UMP kinase)	pyrH	-2.92491	2.24065	2.14276	3.74514		Pyrimidine ribonucleotide biosynthesis

## Sheet: Sulphur
ID	Name	Gene	log Ratio during the initial selection	Change in log ratio upon sequential culture on CAB	Change in log ratio upon sequential culture on serum	Change in log ratio upon sequential culture on MM	Predicted to be essential by the Nmb_iTM560 model during growth on MM
NMB1884	putative thiosulfate sulfurtransferase		2.57352	-1.03748	-1.13638	-1.53881
NMB1017	putative sulfate-binding protein		0.920895	-1.01622	-2.04777	-1.4228	Y
NMB0879	sulfate/thiosulfate import ATP-binding protein CysA (sulfate-transporting ATPase)	cysA	-0.423984	-0.321386	0.149003	-0.686994	Y
NMB1154	sulfate adenylyltransferase subunit 2 (sulfate adenylate transferase; SAT; ATP-sulfurylase small subunit)	cysD	0.381068	0.665641	1.23933	-1.59636
NMB1192	sulfate adenylyltransferase subunit 2 (sulfate adenylate transferase; SAT; ATP-sulfurylase small subunit)	cysD	0.249331	1.03332	1.50858	-1.11175
NMB0560	serine acetyltransferase (SAT)	cysE	-0.672534	0.120104	-0.686911	-0.0262288	Y
NMB1155	adenosine phosphosulfate reductase (APS reductase; 5'-phosphoadenylylsulfate reductase; APS sulfotransferase)	cysH	-1.99021	0.383452
NMB1193	adenosine phosphosulfate reductase (APS reductase; 5'-phosphoadenylylsulfate reductase; APS sulfotransferase)	cysH	-2.36404	0.949875
NMB1189	sulfite reductase [NADPH] hemoprotein beta-component (SIR-HP; SIRHP)	cysI	-0.352996	-0.745221	0.450921	-0.688499
NMB1151	sulfite reductase [NADPH] hemoprotein beta-component (SIR-HP; SIRHP)	cysI	-0.109171	-0.882152	0.28976	-0.628181
NMB1152	sulfite reductase [NADPH] flavoprotein alpha-component (SIR-FP)	cysJ
NMB1190	sulfite reductase [NADPH] flavoprotein alpha-component (SIR-FP)	cysJ	0.107467	-0.692145	-0.500574	-0.336815	Y
NMB0763	cysteine synthase A (O-acetylserine sulfhydrylase A; O-acetylserine (thiol)-lyase A; CSase A)	cysK	0.178317	0.225023	0.184603	0.0867174	Y
NMB1191	sulfate adenylyltransferase subunit 1 (sulfate adenylate transferase; SAT; ATP-sulfurylase large subunit)	cysN	-2.97175	1.89543			Y
NMB1153	sulfate adenylyltransferase subunit 1 (sulfate adenylate transferase; SAT; ATP-sulfurylase large subunit)	cysN
NMB0881	sulfate transport system permease protein CysT	cysT	0.00168017	0.710771		1.29446	Y
NMB0880	sulfate transport system permease protein CysW	cysW					Y
NMB0777	uroporphyrinogen-III synthase (UROS; uroporphyrinogen-III cosynthetase; hydroxymethylbilane hydrolyase [cyclizing])	hemD	-2.15622	1.41078			Y
NMB0778	putative heme biosynthesis protein HemX		-0.607696	-0.394122	-0.503075	-0.960438	Y
NMB1156	siroheme synthase [includes: uroporphyrin-III C-methyltransferase (urogen III methylase; SUMT; uroporphyrinogen III methylase; UROM), precorrin-2 dehydrogenase and sirohydrochlorin ferrochelatase]	cysG	-1.78319	1.64154
NMB1194	siroheme synthase [includes: uroporphyrin-III C-methyltransferase (urogen III methylase; SUMT; uroporphyrinogen III methylase; UROM), precorrin-2 dehydrogenase and sirohydrochlorin ferrochelatase]	cysG	-1.35856	1.81328
NMB0802	cystathionine beta-lyase (CBL; beta-cystathionase; cysteine lyase)	metB	1.20145	1.04546	-0.776439	-1.90641
NMA1140	5-methyltetrahydropteroyltriglutamate--homocysteine S-methyltransferase	metE

## Sheet: Fatty Acid Synthesis
ID	Name	Gene	log Ratio during the initial selection	Change in log ratio upon sequential culture on CAB	Change in log ratio upon sequential culture on serum	Change in log ratio upon sequential culture on MM	Predicted to be essential by the Nmb_iTM560 model during growth on MM
NMB1139	acetyl-coenzyme A carboxylase carboxyl transferase subunit alpha (ACCase alpha chain)	accA	-2.234	1.08907
NMB1860	biotin carboxyl carrier protein of acetyl-CoA carboxylase (BCCP)	accB	-2.74818				Y
NMB1861	biotin carboxylase (A subunit of acetyl-CoA carboxylase; ACC)	accC					Y
NMB0679	acetyl-coenzyme A carboxylase carboxyl transferase subunit beta (ACCase beta chain)	accD	-0.492	-0.463431	1.3412	0.464663	Y
NMB0220	acyl carrier protein (ACP)	acpP	-1.083	0.234911			Y
NMB0452	holo-(acyl-carrier protein) synthase (holo-ACP synthase; 4'-phosphopantetheinyl transferase AcpS)	acpS	0.112	-0.183719	0.0736613	-0.13022	Y
NMB1918	malonyl CoA-acyl carrier protein transacylase (MCT)	fabD	-0.397	1.64103	1.11226	2.41756	Y
NMB0219	3-oxoacyl-[acyl-carrier-protein] synthase II (beta-ketoacyl-ACP synthase II; KAS II)	fabF	-1.619	0.54248
NMB1703	3-oxoacyl-(acyl-carrier-protein) synthase II (beta-ketoacyl-ACP synthase II; KAS II)	fabF	1.506	0.489277	0.651246	-0.599746
NMB1702	3-oxoacyl-[acyl-carrier-protein] reductase (3-ketoacyl- acyl carrier protein reductase)	fabG
NMB1921	3-oxoacyl-[acyl-carrier-protein] reductase (3-ketoacyl-acyl carrier protein reductase)	fabG	1.612	-0.857073		-1.27973
NMB1916	3-oxoacyl-[acyl-carrier-protein] synthase III (beta-ketoacyl-ACP synthase III; KAS III)	fabH	2.368	-1.68235	1.35943
NMB0336	enoyl-[acyl-carrier-protein] reductase [NADH] (NADH-dependent enoyl-ACP reductase)	fabI	-1.278	0.723476			Y
NMB0179	(3R)-hydroxymyristoyl-[acyl carrier protein] dehydratase ((3R)-hydroxymyristoyl ACP dehydrase)	fabZ	-1.025	-0.578044			Y
NMB1177	acetyl-coenzyme A carboxylase carboxyl transferase subunit alpha (ACCase alpha chain)	accA	-2.203	1.38829
NMB1697	putative acyl carrier protein (ACP)	0	1.2947

## Sheet: Central C Metabolism
ID	Name	Gene	log Ratio during the initial selection	Change in log ratio upon sequential culture on CAB	Change in log ratio upon sequential culture on serum	Change in log ratio upon sequential culture on MM	Predicted to be essential by the Nmb_iTM560 model during growth on MM	Functional subgroup
NMB0790	phosphoglucomutase (glucose phosphomutase; PGM)	pgm	-0.441956	0.220859	2.24481	0.076071		Biosynthesis and degradation of surface polysaccharides and lipopolysaccharides
NMB2044	phosphoenolpyruvate-protein phosphotransferase (phosphotransferase system, enzyme I; protein I)	ptsI	-0.410524	-0.363561	-0.181342	-0.31114		Carbohydrates, organic alcohols, and acids
NMB2045	phosphocarrier protein HPr (phosphotransferase system, histidine-containing protein)	ptsH	1.22957	-1.83392	-2.39417	-1.13475		Carbohydrates, organic alcohols, and acids
NMB2046	phosphotransferase system, enzyme IIA (protein IIA)	ptsIIA		0.0490377				Carbohydrates, organic alcohols, and acids
NMB1393	phosphogluconate dehydratase (6-phosphogluconate dehydratase)	edd	-1.47328	0.481346				Entner-Doudoroff
NMB1394	KHG/KDPG aldolase [includes: 4-hydroxy-2-oxoglutarate aldolase (2-keto-4-hydroxyglutarate aldolase; KHG-aldolase) and 2-dehydro-3-deoxy-phosphogluconate aldolase (phospho-2- dehydro-3-deoxygluconate aldolase; phospho-2-keto-3-deoxygluconate aldolase; 2-keto-3-deoxy-6-phosphogluconate aldolase; KDPG- aldolase)]	eda	-1.34008	0.505553				Entner-Doudoroff
NMB1968	aldehyde dehydrogenase A (lactaldehyde dehydrogenase)	aldA	1.10866	1.45528	0.168027	2.07773	Y	Fermentation
NMB0010	phosphoglycerate kinase	pgk	-0.790463	0.422597				Glycolysis/gluconeogenesis
NMB0089	pyruvate kinase II (PK-2)	pykA	-0.167091	-0.655407	-0.294784	-0.792242		Glycolysis/gluconeogenesis
NMB0207	glyceraldehyde 3-phosphate dehydrogenase A (GAPDH)	gapA	-0.649182	0.349332	0.383203	-0.2046		Glycolysis/gluconeogenesis
NMB0334	glucose-6-phosphate isomerase 2 (GPI 2; phosphoglucose isomerase 2; PGI 2; phosphohexose isomerase 2; PHI 2)	pgi	-0.497871	1.5261	1.97793	0.322677		Glycolysis/gluconeogenesis
NMB1060	fructose-1,6-bisphosphatase (D-fructose-1,6-bisphosphate 1-phosphohydrolase; FBPase)	fbp	-0.654342	0.827887	0.127816	1.71396		Glycolysis/gluconeogenesis
NMB1285	enolase (2-phosphoglycerate dehydratase; 2-phospho-D-glycerate hydro-lyase)	eno	-1.93794	0.431138				Glycolysis/gluconeogenesis
NMB1388	glucose-6-phosphate isomerase 1 (GPI 1; phosphoglucose isomerase 1; PGI 1; phosphohexose isomerase 1; PHI 1)	pgi	-0.861496	0.332572				Glycolysis/gluconeogenesis
NMB1390	glucokinase (glucose kinase)	glk	2.19771	-2.53129	-1.77763	-3.31943		Glycolysis/gluconeogenesis
NMB1604	2,3-bisphosphoglycerate-dependent phosphoglycerate mutase (phosphoglyceromutase; PGAM; BPG-dependent PGAM; dPGM)	gpm	-0.790788	0.864968				Glycolysis/gluconeogenesis
NMB1869	fructose-bisphosphate aldolase	fba	2.0723	-1.397	-0.394551	0.0721395		Glycolysis/gluconeogenesis
NMB2159	glyceraldehyde-3-phosphate dehydrogenase B (GAPDH)	gapB	-2.05788	1.71047				Glycolysis/gluconeogenesis
NMB1216	lipoyl synthase (lipoic acid synthase; lipoate synthase; lipoyl-acyl-carrier protein synthase; sulfur insertion protein LipA2; lip-syn)	lipA	2.77073				Y	Lipoate
NMB1217	lipoyltransferase (lipoyl-[acyl-carrier protein]-protein-N-lipoyltransferase; lipoate-protein ligase B)	lipB					Y	Lipoate
NMB0671	putative NADP-dependent malic enzyme (NADP-ME)	sfcA	0.764879	-2.04699	0.284001	-1.90854		Other
NMB1391	6-phosphogluconolactonase (6PGL)	pgl	-0.725346	-0.310095	-0.167355	-0.251259		Other
NMB2061	phosphoenolpyruvate carboxylase (PEPCase; PEPC; PEP carboxylase)	ppc	1.51672	1.18484	0.00932769	-1.82813	Y	Other
NMB0015	6-phosphogluconate dehydrogenase, decarboxylating	gnd	-0.317157	-1.56783		0.262187		Pentose phosphate pathway
NMB0351	transaldolase	tal	-0.321434	-0.682225	0.155633	-0.613061		Pentose phosphate pathway
NMB1244	ribulose-phosphate 3-epimerase (pentose-5-phosphate 3-epimerase; PPE; R5P3E)	rpe	-0.650279	0.243103	0.196423	-0.215164		Pentose phosphate pathway
NMB1392	glucose-6-phosphate 1-dehydrogenase (G6PD)	zwf	-1.13802	-0.171698				Pentose phosphate pathway
NMB1457	transketolase (TK)	tkt		5.20328			Y	Pentose phosphate pathway
NMB1511	ribose-5-phosphate isomerase A (phosphoriboisomerase A; PRI)	rpiA	1.21004	-0.0905367	-0.621262	-0.442572	Y	Pentose phosphate pathway
NMB0875	ribose-phosphate pyrophosphokinase (RPPK; phosphoribosyl pyrophosphate synthetase; P-Rib-PP synthetase; PRPP synthetase)	prs					Y	Purine ribonucleotide biosynthesis
NMB1341	pyruvate dehydrogenase E1 component	aceE	2.30305	-3.85563	-2.08563	-4.02574	Y	Pyruvate dehydrogenase
NMB1342	dihydrolipoyllysine-residue acetyltransferase (pyruvate dehydrogenase E2 component; dihydrolipoamide acetyltransferase)	aceF	0.342983	-1.26261	-0.374109	-1.39774	Y	Pyruvate dehydrogenase
NMB1344	dihydrolipoyl dehydrogenase (pyruvate dehydrogenase E3 component; dihydrolipoamide dehydrogenase)	lpdA	-0.641899	-0.122581	0.795262	-0.511228		Pyruvate dehydrogenase
NMB0947	dihydrolipoyl dehydrogenase (E3 component of pyruvate complex; dihydrolipoamide dehydrogenase)	lpdA	0.41526	0.932012	-0.317844	-1.26817		Pyruvate dehydrogenase
NMB2028	putative gluconokinase (gluconate kinase)		0.592637	0.157338	-1.03701	0.993452		Sugars
NMB0433	aconitate hydratase 1 (citrate hydro-lyase 1; aconitase 1)	acnA	3.70457	-2.57389	-3.26904			TCA cycle
NMB0920	isocitrate dehydrogenase [NADP] (oxalosuccinate decarboxylase; IDH)	icd	0.497186	-1.33834	-0.786715	-0.307943	Y	TCA cycle
NMB0948	succinate dehydrogenase cytochrome b-556 subunit	sdhC	0.911286	-2.30434	-1.93699	-2.45437	Y	TCA cycle
NMB0949	succinate dehydrogenase membrane anchor protein	sdhD	-0.837839	-0.419256			Y	TCA cycle
NMB0950	succinate dehydrogenase flavoprotein subunit	sdhA	-0.840688	0.450616			Y	TCA cycle
NMB0951	succinate dehydrogenase iron-sulfur protein	sdhB	1.10407	-0.452241	-0.99212	-3.13239	Y	TCA cycle
NMB0954	citrate synthase	gltA	0.829694	2.109	0.458815	-1.2888	Y	TCA cycle
NMB0955	2-oxoglutarate dehydrogenase E1 component (alpha-ketoglutarate dehydrogenase)	sucA	-0.739937	0.493512				TCA cycle
NMB0956	2-oxoglutarate dehydrogenase E2 component (dihydrolipoyllysine-residue succinyltransferase component of 2-oxoglutarate dehydrogenase complex; dihydrolipoamide succinyltransferase component of 2-oxoglutarate dehydrogenase complex)	sucB	-0.667993	-0.0246868	-0.281456	-0.531265		TCA cycle
NMB0957	dihydrolipoyl dehydrogenase (E3 component of 2-oxoglutarate dehydrogenase complex; dihydrolipoamide dehydrogenase)	lpdA	0.758835	-1.85884	-2.44793	-1.99644		TCA cycle
NMB0959	succinyl-CoA synthetase beta chain (SCS-beta)	sucC	-0.358222	-1.24759	0.0236737	-0.874762		TCA cycle
NMB0960	succinyl-CoA synthetase alpha chain (SCS-alpha)	sucD	0.0288952	-0.559249				TCA cycle
NMB1458	fumarate hydratase class II (fumarase C)	fumC	1.07537	0.737211	-0.0793549			TCA cycle
NMB1572	aconitate hydratase 2 (citrate hydro-lyase 2; aconitase 2)	acnB	-0.766779	0.217155			Y	TCA cycle
NMB1613	fumarate hydratase class I (fumarase)	fumA	1.2545	-1.24222	-0.415036	-2.27314	Y	TCA cycle
NMB2096	malate:quinone oxidoreductase (malate dehydrogenase [acceptor]; MQO)	mqo	1.26392	1.99799	-2.59378	-2.13837		TCA cycle

## Sheet: Cofactors synthesis
ID	Name	Gene	log Ratio during the initial selection	Change in log ratio upon sequential culture on CAB	Change in log ratio upon sequential culture on serum	Change in log ratio upon sequential culture on MM	Predicted to be essential by the Nmb_iTM560 model during growth on MM	Functional subgroup				Genes predicted to be essential by Nmb_iTM560 only
NMB0270	carboxylesterase BioH (biotin synthesis protein BioH)	bioH	2.755	-0.435687	-0.435687	-0.0178244	Y	Biotin					log Ratio during the initial selection	Change in log ratio upon sequential culture on CAB	Change in log ratio upon sequential culture on serum	Change in log ratio upon sequential culture on MM
NMB0472	8-amino-7-oxonoanoate synthase (AONS; 8-amino-7-ketopelargonate synthase; 7-keto-8-amino-pelargonic acid synthetase; 7-KAP synthetase; L-alanine--pimelyl CoA ligase)	bioF					Y	Biotin				Biotin	-0.0816667	0.300516	-0.110665	0.160754
NMB0474	biotin biosynthesis protein BioC	bioC	-1.836	-0.092718			Y	Biotin				Folic acid	1.35383	0.118144	-1.45984	-0.622545
NMB0732	adenosylmethionine-8-amino-7-oxononanoate aminotransferase (7,8-diamino-pelargonic acid aminotransferase; DAPA aminotransferase)	bioA	-1.358	1.34981			Y	Biotin				Heme, porphyrin	-0.269286	0.857754	-0.178791	-0.212277
NMB0733	dethiobiotin synthetase (dethiobiotin synthase; DTB synthetase; DTBS)	bioD	0.811	1.52606	-0.228303	0.98235	Y	Biotin				Ubiquinone	-0.90375	0.492198	0.253775	-0.0898231
NMB1146	biotin synthase (biotin synthetase)	bioB	0.165	-0.613468	0.10735	0.0980609		Biotin				Pantothenate and coenzyme A	-0.2385	0.627023	-0.226353	-0.291619
NMB1184	biotin synthase (biotin synthetase)	bioB	0.256	-0.93036	0.0378965	-0.347979		Biotin				Pyridine nucleotides	0.114	0.085251	-0.606296	-0.90906
NMB2075	putative BirA-like multifunctional protein [includes: biotin--[acetyl-CoA-carboxylase] synthetase (biotin--protein ligase), biotin operon repressor and Baf-like domain]		-0.862	-0.544365			Y	Biotin				Pyridoxine	-0.4095	-0.104902	-0.0877238	-0.470682
NMB0308	dihydrofolate reductase	folA	3.419		-0.836943		Y	Folic acid				Riboflavin, FMN, and FAD	-1.1935	0.323446	0	0
NMB0693	FolC bifunctional protein [includes: folylpolyglutamate synthase (folylpoly-gamma-glutamate synthetase; FPGS; tetrahydrofolate synthase; tetrahydrofolylpolyglutamate synthase) and dihydrofolate synthase]	folC	-0.693	-0.077261	-0.936386	-0.241456	Y	Folic acid				Thiamine	0.1075	-0.0797372	-0.0686044	-0.397965
NMB0694	hypothetical integral membrane protein		1.749	-2.4758	-2.68109	-3.51282		Folic acid
NMB0745	2-amino-4-hydroxy-6-hydroxymethyldihydropteridine pyrophosphokinase (7,8-dihydro-6-hydroxymethylpterin-pyrophosphokinase; HPPK; 6-hydroxymethyl-7,8-dihydropterin pyrophosphokinase; PPPK)	folK	-0.185	1.63452	0.600301	0.617119		Folic acid
NMB0966	anthranilate synthase component II (glutamine amido-transferase)	trpG	0.949	1.63029	-2.18788	-0.0713004		Folic acid
NMB1055	serine hydroxymethyltransferase (serine methylase; SHMT)	glyA	3.054	0.748366	-3.9399	-2.06665	Y	Folic acid
NMB1063	dihydroneopterin aldolase (DHNA)	folB	-0.567	0.94943	-0.539867	0.442801	Y	Folic acid
NMB1691	dihydropteroate synthase (DHPS; dihydropteroate pyrophosphorylase)	folP	1.706	-0.899728	-1.17537	-0.623008	Y	Folic acid
NMB1970	putative para-aminobenzoate synthase component I (ADC synthase)		1.204	-0.0119424	-1.33056	-1.24695	Y	Folic acid
NMA0354	FolD bifunctional protein (PPDC) [includes: methylenetetrahydrofolate dehydrogenase and methenyltetrahydrofolate cyclohydrolase]	folD	1.404	-1.79235	-1.92313	-3.35743		Folic acid
NMB1037	putative glutamate--cysteine ligase (gamma-glutamylcysteine synthetase)		0.113	-0.245227	-1.57236	-0.86614		Glutathione and analogs
NMB1559	glutathione synthetase (glutathione synthase; GSH synthetase; GSH-S; GSHase)	gshB	0.737	-0.130721	0.637973	1.70849		Glutathione and analogs
NMB0379	oxygen-independent coproporphyrinogen III oxidase (coproporphyrinogenase; coprogen oxidase)	hemN	0.919	1.98599	0.900813	-1.32974		Heme, porphyrin, and cobalamin
NMB0539	porphobilinogen deaminase (PBG; hydroxymethylbilane synthase; HMBS; pre-uroporphyrinogen synthase)	hemC	-0.082	1.8171	0.069313	0.721009	Y	Heme, porphyrin, and cobalamin
NMB0576	glutamyl-tRNA reductase (GluTR)	hemA	0.199	1.65637	-0.237717	-0.44541	Y	Heme, porphyrin, and cobalamin
NMB0665	putative oxygen-independent coproporphyrinogen III oxidase		0.246	0.862955	0.862596	0.396384		Heme, porphyrin, and cobalamin
NMB0718	ferrochelatase (protoheme ferro-lyase; heme synthetase)	hemH	-0.572	0.220384	0.0579114	-0.12864		Heme, porphyrin, and cobalamin
NMB0777	uroporphyrinogen-III synthase (UROS; uroporphyrinogen-III cosynthetase; hydroxymethylbilane hydrolyase [cyclizing])	hemD	-2.156	1.41078			Y	Heme, porphyrin, and cobalamin
NMB0778	putative heme biosynthesis protein HemX		-0.608	-0.394122	-0.503075	-0.960438	Y	Heme, porphyrin, and cobalamin
NMB0781	uroporphyrinogen decarboxylase (URO-D; UPD)	hemE	-0.031	0.649421	1.37064	-0.650513	Y	Heme, porphyrin, and cobalamin
NMB0801	delta-aminolevulinic acid dehydratase (porphobilinogen synthase; ALAD; ALADH)	hemB	0.793	0.864725	-1.9507	-0.150583	Y	Heme, porphyrin, and cobalamin
NMB1156	siroheme synthase [includes: uroporphyrin-III C-methyltransferase (urogen III methylase; SUMT; uroporphyrinogen III methylase; UROM), precorrin-2 dehydrogenase and sirohydrochlorin ferrochelatase]	cysG	-1.783	1.64154				Heme, porphyrin, and cobalamin
NMB1194	siroheme synthase [includes: uroporphyrin-III C-methyltransferase (urogen III methylase; SUMT; uroporphyrinogen III methylase; UROM), precorrin-2 dehydrogenase and sirohydrochlorin ferrochelatase]	cysG	-1.359	1.81328				Heme, porphyrin, and cobalamin
NMB1864	glutamate-1-semialdehyde 2,1-aminomutase (GSA; glutamate-1-semialdehyde aminotransferase; GSA-AT)	hemL					Y	Heme, porphyrin, and cobalamin
NMB0779	putative heme biosynthesis protein HemY		2.557	-1.76681	-1.12089	-3.21338		Heme, porphyrin, and cobalamin
NMB1216	lipoyl synthase (lipoic acid synthase; lipoate synthase; lipoyl-acyl-carrier protein synthase; sulfur insertion protein LipA2; lip-syn)	lipA	2.771				Y	Lipoate
NMB1217	lipoyltransferase (lipoyl-[acyl-carrier protein]-protein-N-lipoyltransferase; lipoate-protein ligase B)	lipB					Y	Lipoate
NMB0261	geranyltranstransferase (farnesyl-diphosphate synthase; FPP synthase)	ispA	0.465	0.525236	1.0151	-0.359292	Y	Ubiquinone
NMB0323	putative ubiquinone biosynthesis monooxygenase		-0.868	0.0665489				Ubiquinone
NMB0326	octaprenyl-diphosphate synthase (octaprenyl pyrophosphate synthetase; OPP synthetase)	ispB	-1.322	0.118554			Y	Ubiquinone
NMB0559	putative ubiquinone biosynthesis protein UbiB		-1.515	0.160507			Y	Ubiquinone
NMB0735	4-hydroxybenzoate octaprenyltransferase (4-HB polyprenyltransferase)	ubiA	-1.243	1.16449			Y	Ubiquinone
NMB0743	ubiquinone/menaquinone biosynthesis methyltransferase UbiE	ubiE	0.668	0.166201	-0.360129	-0.419797		Ubiquinone
NMB1694	3-octaprenyl-4-hydroxybenzoate carboxy-lyase (polyprenyl p-hydroxybenzoate decarboxylase)	ubiD	1.619	-1.2225	-2.59097	-2.13367		Ubiquinone
NMB1945	putative aromatic acid decarboxylase							Ubiquinone
NMB2030	3-demethylubiquinone-9 3-methyltransferase (3,4-dihydroxy-5-hexaprenylbenzoate methyltransferase; DHHB methyltransferase)	ubiG	0.583	1.76526	-0.376238	1.4209		Ubiquinone
NMA1417	putative molybdopterin-guanine dinucleotide biosynthesis protein A		2.663	-2.47983	-1.78553	-3.02605		Molybdopterin
NMB0186	undecaprenyl pyrophosphate synthetase (UPP synthetase; di-trans,poly-cis-decaprenylcistransferase; undecaprenyl diphosphate synthase; UDS)	uppS	-1.253	0.192107			Y	Other
NMB0527	putative 6-pyruvoyl tetrahydrobiopterin synthase (PTPS; PTP synthase)		0.097	-0.149177	-0.424878	-0.687536		Other
NMB0874	4-diphosphocytidyl-2-C-methyl-D-erythritol kinase (CMK; 4-(cytidine-5'-diphospho)-2-C-methyl-D-erythritol kinase)	ispE	1.088	0.795533	1.21458	-0.290748	Y	Other
NMB1130	phytoene synthase	crtB	-0.878	1.18332				Other
NMB1168	phytoene synthase	crtB	-0.857	1.38796				Other
NMB1310	4-hydroxy-3-methylbut-2-en-1-yl diphosphate synthase (1-hydroxy-2-methyl-2-(E)-butenyl 4-diphosphate synthase)	ispG	-1.36	0.245798			Y	Other
NMB1378	iron-sulphur cluster-assembly HTH-type transcriptional repressor IscR	Gene	-1.159	0.11296				Other
NMB1379	cysteine desulfurase (NifS protein homolog)	iscS	-0.932	1.41064			Y	Other
NMB1381	putative IscA-like protein		-0.905	0.740497				Other
NMB1512	2-C-methyl-D-erythritol 2,4-cyclodiphosphate synthase (MECPS; MECDP-synthase)	ispF	0.389	-0.20729	0.665605	0.0125419	Y	Other
NMB1513	2-C-methyl-D-erythritol 4-phosphate cytidylyltransferase (4-diphosphocytidyl-2C-methyl-D-erythritol synthase; MEP cytidylyltransferase; MCT)	ispD	-0.593	0.814369	0.689107	2.62065	Y	Other
NMB0870	3-methyl-2-oxobutanoate hydroxymethyltransferase (ketopantoate hydroxymethyltransferase)	panB	1.374	1.55791	-0.999488	-0.740879		Pantothenate and coenzyme A
NMB0871	pantoate--beta-alanine ligase (pantothenate synthetase; pantoate activating enzyme)	panC	0.755	0.802618	-0.905414	-1.16648	Y	Pantothenate and coenzyme A
NMB1282	aspartate 1-decarboxylase precursor (aspartate alpha-decarboxylase) [contains: aspartate 1-decarboxylase beta and alpha chains]	panD	-1.741	0.283084			Y	Pantothenate and coenzyme A
NMB1658	coenzyme A biosynthesis bifunctional protein CoaBC (DNA/pantothenate metabolism flavoprotein) [includes: phosphopantothenoylcysteine decarboxylase (PPCDC; CoaC) and phosphopantothenate--cysteine ligase (phosphopantothenoylcysteine synthase; PPC synthetase; PPCS; CoaB)]	coaBC	2.238				Y	Pantothenate and coenzyme A
NMB1839	formate--tetrahydrofolate ligase (formyltetrahydrofolate synthetase; FHS; FTHFS)	fhs	2.78	-2.98399	-2.18196	-2.48157		Pantothenate and coenzyme A
NMB2019	phosphopantetheine adenylyltransferase (pantetheine-phosphate adenylyltransferase; PPAT; dephospho-CoA pyrophosphorylase)	coaD	-2.206	1.42239			Y	Pantothenate and coenzyme A
NMB0392	quinolinate synthetase B protein (L-aspartate oxidase; LASPO)	nicB	0.589	-0.0188654	0.368123	-0.773819	Y	Pyridine nucleotides
NMB0394	quinolinate synthetase A protein	nicA	-1.246	0.96542			Y	Pyridine nucleotides
NMB0396	nicotinate-nucleotide pyrophosphorylase [carboxylating] (quinolinate phosphoribosyltransferase [decarboxylating]; QAPRTase)	nadC	2.487	-1.25198	-1.81889	-2.72718	Y	Pyridine nucleotides
NMB1364	NH(3)-dependent NAD(+) synthetase	nadE	-0.899	0.542316			Y	Pyridine nucleotides
NMB1505	nicotinate phosphoribosyltransferase (NAPRTase)	pncB	1.585	0.497862	0.197914	0.046039		Pyridine nucleotides
NMB2157	putative nicotinamidase (nicotine deamidase; NAMase)		-0.606	0.00213	-1.13762	0.312457		Pyridine nucleotides
NMB0184	1-deoxy-D-xylulose 5-phosphate reductoisomerase (DXP reductoisomerase; 1-deoxyxylulose-5-phosphate reductoisomerase)	dxr	-0.571	-0.355555	-0.566932	-1.30747	Y	Pyridoxine
NMB0195	4-hydroxythreonine-4-phosphate dehydrogenase (4-(phosphohydroxy)-L-threonine dehydrogenase)	pdxA	-1.221	0.561157			Y	Pyridoxine
NMB0448	pyridoxal phosphate biosynthetic protein PdxJ (PNP synthase)	pdxJ	-0.44	-0.45369	0.1881	-0.733549	Y	Pyridoxine
NMB1360	pyridoxamine 5'-phosphate oxidase (PNP/PMP oxidase; PNPOx)	pdxH	-0.515	0.105577	-0.147511	-0.230472	Y	Pyridoxine
NMB1640	phosphoserine aminotransferase (PSAT)	serC					Y	Pyridoxine
NMB1867	1-deoxy-D-xylulose-5-phosphate synthase (1-deoxyxylulose-5-phosphate synthase; DXP synthase; DXPS)	dxs	0.29	-0.486902		-0.552595	Y	Pyridoxine
NMB0684	6,7-dimethyl-8-ribityllumazine synthase (DMRL synthase; lumazine synthase; riboflavin synthase beta chain)	ribH	-1.473	0.333237			Y	Riboflavin, FMN, and FAD
NMB1247	riboflavin synthase alpha chain	ribE	-0.549	0.750981	0.713394	-0.349498		Riboflavin, FMN, and FAD
NMB1254	GTP cyclohydrolase II	ribA	-1.048	-0.357178				Riboflavin, FMN, and FAD
NMB1256	bifunctional riboflavin biosynthesis protein [includes: GTP cyclohydrolase II and 3,4-dihydroxy-2-butanone 4-phosphate synthase (DHBP synthase)]	ribAB	-0.485	-0.521169	-0.281524	-0.444807		Riboflavin, FMN, and FAD
NMB1817	riboflavin biosynthesis protein RibD [includes: diaminohydroxyphosphoribosylaminopyrimidine deaminase (riboflavin-specific deaminase) and 5-amino-6-(5-phosphoribosylamino)uracil reductase (HTP reductase)]	ribD	-0.914	0.313655			Y	Riboflavin, FMN, and FAD
NMB1834	riboflavin biosynthesis protein RibF [includes: riboflavin kinase (flavokinase) and FMN adenylyltransferase (FAD pyrophosphorylase; FAD synthetase)]	ribF	-2.04505	-0.0612991		1.93393		Riboflavin, FMN, and FAD
NMB0184	1-deoxy-D-xylulose 5-phosphate reductoisomerase (DXP reductoisomerase; 1-deoxyxylulose-5-phosphate reductoisomerase)	dxr	-0.571	-0.355555	-0.566932	-1.30747	Y	Thiamine
NMB0385	thiamine-monophosphate kinase (thiamine-phosphate kinase)	thiL	-0.341	-0.645948	-0.895689	-0.673924	Y	Thiamine
NMB0563	thiamine biosynthesis lipoprotein ApbE	apbE	1.302	0.0275958	-3.07569	-1.10346		Thiamine
NMB1616	phosphomethylpyrimidine kinase (HMP-phosphate kinase; HMP-P kinase)	thiD	-0.502	0.805394	-0.108006	1.08646	Y	Thiamine
NMB1867	1-deoxy-D-xylulose-5-phosphate synthase (1-deoxyxylulose-5-phosphate synthase; DXP synthase; DXPS)	dxs	0.29	-0.486902		-0.552595	Y	Thiamine
NMB2040	thiamine biosynthesis protein ThiC	thiC	0.761	-0.746587		-0.565497	Y	Thiamine
NMB2062	putative NAD/FAD-binding protein		0.288	0.444522	0.983661	-0.871084	Y	Thiamine
NMB2067	putative transporter		-0.004	-0.657544	-0.350648	0.385009		Thiamine
NMB2068	putative FAD-dependent oxidoreductase		2.131	-1.91227	-2.87622	-0.222483		Thiamine
NMB2069	thiamine-phosphate pyrophosphorylase (TMP pyrophosphorylase; TMP-PPase; thiamine-phosphate synthase)	thiE	0.961	-0.158776	-0.624836	-0.916791	Y	Thiamine
NMB2070	putative ThiS-like protein							Thiamine
NMB2071	thiazole biosynthesis protein ThiG	thiG	-0.026	0.505954	0.662967	0.617191	Y	Thiamine
NMB1834	riboflavin biosynthesis protein RibF [includes: riboflavin kinase (flavokinase) and FMN adenylyltransferase (FAD pyrophosphorylase; FAD synthetase)]	ribF
					-0.761266	-0.374969

## Sheet: LPS synthesis
ID	Name	Gene	log Ratio during the initial selection	Change in log ratio upon sequential culture on CAB	Change in log ratio upon sequential culture on serum	Change in log ratio upon sequential culture on MM		Functional group
NMB1929	fragment of lacto-N-neotetraose biosynthesis glycosyl tranferase LgtA	lgtA	-0.608548	3.1329	3.18207	6.43691
NMB1928	lacto-N-neotetraose biosynthesis glycosyl transferase LgtB	lgtB	1.63181	0.992437	0.866126	4.6137
NMB1926	lacto-N-neotetraose biosynthesis glycosyl transferase LgtE	lgtE
NMB1927	lacto-N-neotetraose biosynthesis glycosyl transferase-related protein	No Data
NMB1704	beta-1,4-glucosyltransferase	lgtF	2.55184	0.842948	-0.215327	2.6718
NMB1705	alpha 1,2 N-acetylglucosamine transferase	rfaK	-0.121204	0.669935	0.20142	1.60545
NMB1072	prolipoprotein diacylglyceryl transferase	lgt	-0.665963	0.974902	0.659089	1.96051
NMB0922	CMP-N-acetylneuraminate-beta-galactosamide-alpha-2,3-sialyltransferase (beta-galactoside alpha-2,3-sialyltransferase; alpha 2,3-ST: lipooligosaccharide sialyltransferase)	lst
NMB0825	D-beta-D-heptose 7-phosphate kinase (D-beta-D-heptose 7-phosphotransferase)	rfaE	-0.61214	0.251676	-0.303017	2.0454
NMB0828	ADP-L-glycero-D-manno-heptose-6-epimerase (ADP-L-glycero-beta-D-manno-heptose-6-epimerase; ADP-glyceromanno-heptose 6-epimerase; ADP-hep 6-epimerase; AGME)	rfaD	-0.656707	-0.0353507	-1.01968	0.244242
NMB1527	ADP-heptose:LPS heptosyltransferase II	rfaF
NMB2076	D-beta-D-heptose 1-phosphate adenosyltransferase	rfaE	-0.734844	-0.0693456	0.201349	-0.418836
NMB2156	lipooligosaccharide alpha-1,5 heptosyltransferase I	rfaC	0.349258	-1.30704	-1.64265	-1.32104
NMB0790	phosphoglucomutase (glucose phosphomutase; PGM)	pgm	-0.441956	0.220859	2.24481	0.076071
NMB0638	UTP--glucose-1-phosphate uridylyltransferase (UDP-glucose pyrophosphorylase; UDPGP; alpha-D-glucosyl-1-phosphate uridylyltransferase; uridine diphosphoglucose pyrophosphorylase)	galU	0.188982	2.56749	2.24333	-1.0377
NMB0064	UDP-glucose 4-epimerase (galactowaldenase; UDP-galactose 4-epimerase)	galE	-0.240351	0.955409	1.68876	5.09914
NMB0078	truncated UDP-glucose 4-epimerase (missing the N-terminal third of the protein)	galE'	0.357288	0.713528	1.56292	3.30225
NMC2011	lipooligosaccharide glycosyl transferase G	No Data	1.16981	1.38984	1.15086	4.02809
NMA0408	conserved hypothetical membrane protein, putative lpt6		2.02651	0.414544	0.486995	0.212308
NMB2090	phosphoheptose isomerase (sedoheptulose 7-phosphate isomerase)	gmhA	-0.276288	-1.33022	-3.38039	0.4886
NMB2033	D,D-heptose 1,7-bisphosphate phosphatase (D-glycero-D-manno-heptose 1,7-bisphosphate phosphatase)	gmhB	-0.438176	0.451425	-0.758471	0.705834
NMB0828	ADP-L-glycero-D-manno-heptose-6-epimerase (ADP-L-glycero-beta-D-manno-heptose-6-epimerase; ADP-glyceromanno-heptose 6-epimerase; ADP-hep 6-epimerase; AGME)	rfaD	-0.656707	-0.0353507	-1.01968	0.244242
NMB0014	3-deoxy-D-manno-octulosonic-acid transferase (KDO transferase)	kdtA	-1.43287	-0.764006
NMB1283	2-dehydro-3-deoxyphosphooctonate aldolase (phospho-2-dehydro-3-deoxyoctonate aldolase; 3-deoxy-D-manno-octulosonic acid 8-phosphate synthetase; KDO-8-phosphate synthetase; KDO 8-P synthase; KDOPS)	kdsA	-1.17418	-0.402558
NMB0675	3-deoxy-manno-octulosonate cytidylyltransferase (CMP-KDO synthetase; CMP-2-keto-3-deoxyoctulosonic acid synthetase; CKS)	kdsB	-0.74639	0.593431
NMB0672	tetraacyldisaccharide 4'-kinase (lipid A 4'-kinase)	lpxK	-1.11959	0.851132
NMB0199	lipid-A-disaccharide synthase	lpxB	-1.03051	0.419257
NMB0544	UDP-2,3-diacylglucosamine hydrolase	lpxH	-1.04638	0.306431
NMB0180	UDP-3-O-[3-hydroxymyristoyl] glucosamine N-acyltransferase	lpxD	-1.00822	-0.0499206
NMB0017	UDP-3-O-[3-hydroxymyristoyl] N-acetylglucosamine deacetylase (UDP-3-O-acyl-GlcNAc deacetylase)	lpxC	-0.276288	-0.293411	0.0197887	0.0414545
NMB0178	acyl-[acyl-carrier-protein]--UDP-N-acetylglucosamine O-acyltransferase (UDP-N-acetylglucosamine acyltransferase)	lpxA	1.0563	-0.766978	0.281209	0.605279
NMB1418	putative lipid A biosynthesis (KDO)2-(lauroyl)-lipid IVA acyltransferase		-1.80791	1.08856
NMB1801	putative lipid A biosynthesis lauroyl acyltransferase (heat shock protein B)		-1.27013	-0.129543
NMB0082	polysialic acid capsule modification protein LipA	lipA	-0.326682	-0.755244	-0.811045	-0.352086
NMB0353	3-deoxy-D-manno-octulosonate 8-phosphate phosphatase (KDO 8-P phosphatase)	yrbI	-1.25496	0.147148
NMB1919	lipid A export ATP-binding/permease protein MsbA	msbA	0.947912	0.685194	0.623454	-0.10599
Step	Init R	Init-CAB	Init-Serum	Init-MM
1	-0.570781
2	-0.732097
3	-0.351352	-0.458106	-1.31997	-0.0602393
4	0.514628	1.14668	1.49039	1.70232
5	0.819674	1.31993	1.17749	3.37929

## Sheet: Peptidoglycan synthesis
ID	Name	Gene	log Ratio during the initial selection	Change in log ratio upon sequential culture on CAB	Change in log ratio upon sequential culture on serum	Change in log ratio upon sequential culture on MM	Predicted to be essential by the Nmb_iTM560 model during growth on MM
NMC0746	VanZ like family	No Data	0.712045	-0.0668548	-0.0496012	-0.54609
NMB0011	UDP-N-acetylglucosamine 1-carboxyvinyltransferase (Enoylpyruvate transferase; UDP-N-acetylglucosamine enolpyruvyl transferase; EPT)	murA	-1.14601	-1.56744
NMB0033	membrane-bound lytic murein transglycosylase A (murein hydrolase A; GNA33)	mltA	-0.279704	-0.417437	-0.26907	-0.0548829
NMB0038	bifunctional GlmU protein [includes: UDP-N-acetylglucosamine pyrophosphorylase (N-acetylglucosamine-1-phosphate uridyltransferase) and glucosamine-1-phosphate N-acetyltransferase]	glmU	0.0308306	-1.21312	-0.0339878	-0.764407	Y
NMB0357	monofunctional biosynthetic peptidoglycan transglycosylase (monofunctional TGase)	mtgA	2.47661	1.3735	-0.0545176	0.759207
NMB0377	conserved hypothetical protein		-1.05635	0.0785391
NMB0413	penicillin-binding protein 2 (PBP-2)	penA
NMB0414	UDP-N-acetylmuramoylalanyl-D-glutamate--2,6-diaminopimelate ligase (UDP-N-acetylmuramyl-tripeptide synthetase; meso-diaminopimelate-adding enzyme; UDP-MurNAc-tripeptide synthetase)	murE	-1.12026	-0.763271
NMB0416	UDP-N-acetylmuramoyl-tripeptide--D-alanyl-D-alanine ligase (UDP-MurNAc-pentapeptide synthetase; D-alanyl-D-alanine-adding enzyme)	murF	-1.14468	-0.375164
NMB0418	phospho-N-acetylmuramoyl-pentapeptide-transferase (UDP-MurNAc-pentapeptide phosphotransferase)	mraY	-1.51987	0.404408			Y
NMB0420	UDP-N-acetylmuramoylalanine--D-glutamate ligase (UDP-N-acetylmuramoyl-L-alanyl-D-glutamate synthetase; D-glutamic acid adding enzyme)	murD
NMB0422	UDP-N-acetylglucosamine--N-acetylmuramyl-(pentapeptide) pyrophosphoryl-undecaprenol N-acetylglucosamine transferase (undecaprenyl-PP-MurNAc-pentapeptide-UDPGlcNAc GlcNAc transferase)	murG	-0.101067	-0.216794		-0.837578
NMB0423	UDP-N-acetylmuramate--L-alanine ligase (UDP-N-acetylmuramoyl-L-alanine synthetase)	murC	-2.15752	0.407407
NMB0424	D-alanine--D-alanine ligase (D-alanylalanine synthetase; D-Ala-D-Ala ligase)	ddl	-1.39171	-0.555208			Y
NMB0458	glutamate racemase	murI	-1.33524	0.594267			Y
NMB0749	penicillin-binding protein (D-alanyl-D-alanine carboxypeptidase; DD-peptidase; DD-carboxypeptidase)	pbpG	-0.501733	0.1208	-0.0964142	-0.368731
NMB0811	UDP-N-acetylenolpyruvoylglucosamine reductase (UDP-N-acetylmuramate dehydrogenase)	murB		1.10673	1.97253	0.504524
NMB0877	D-alanyl-D-alanine carboxypeptidase (DD-peptidase; DD-carboxypeptidase; CPase; PBP5)	dacC	0.312748	-0.246834	-0.801902	0.466582
NMB0987	putative amidase		0.544852	0.578895	0.567155	0.143485
NMB1085	putative amidase		0.80341	-0.196778	0.638021	-0.815053
NMB1145	UDP-N-acetylmuramate:L-alanyl-gamma-D-glutamyl-meso-diaminopimelate ligase (murein peptide ligase)	mpl
NMB1183	UDP-N-acetylmuramate:L-alanyl-gamma-D-glutamyl-meso-diaminopimelate ligase (murein peptide ligase)	mpl	1.09786	-0.377862	-0.0108004	0.604555
NMB1273	putative poly(beta-D-mannuronate) O-acetylase (alginate biosynthesis protein AlgI)		0.605741	-0.0107327	0.932354	-1.17487
NMB1274	conserved hypothetical periplasmic protein		0.475107	-0.686888	0.192358	1.06084
NMB1297	putative membrane-bound lytic murein transglycosylase D (murein hydrolase D)		1.03338	-0.700466	-0.0565688	-2.25082
NMB1462	putative transglycosylase		0.405757	-0.415597	-0.46748	0.0424446
NMB1651	alanine racemase	alr	-2.00232	1.31137
NMB1797	D-alanyl-D-alanine carboxypeptidase (DD-peptidase; DD-carboxypeptidase)	dacB	2.53025	-0.483994	-0.615864	-2.76539
NMB1807	penicillin-binding protein 1A (PBP-1a; PBP1a) [includes: penicillin-insensitive transglycosylase (peptidoglycan TGase) and penicillin-sensitive transpeptidase (DD-transpeptidase)]	ponA	-2.2244	1.06536
NMB1949	putative lytic murein transglycosylase		2.85281	0.834725	-0.294933	-1.63402

[truncated: 7 more sheets: Prophage IHT-E, Amino Acid synthesis, e transport, Hypothetical, Surface, Multiple genes, TraSH predictions v Mutants]
